# Supplementary material for: Exploring Potential Drug Targets in Multiple Cardiovascular Diseases: A Study Based on Proteome-Wide Mendelian Randomization and Colocalization Analysis
Source: Cardiovasc Ther. 2025 Feb 21;2025:5711316. doi: 10.1155/cdr/5711316 (PMC11870767; doi:10.1155/cdr/5711316)
Supplement: Supporting Information 1 — SNP information involved in the MR analysis. [file 5711316.f1.xlsx]

## Sheet: CAD
SNP	effect_allele.exposure	other_allele.exposure	effect_allele.outcome	other_allele.outcome	beta.exposure	beta.outcome	eaf.exposure	eaf.outcome	remove	palindromic	ambiguous	id.outcome	chr	pos	se.outcome	samplesize.outcome	pval.outcome	outcome	originalname.outcome	outcome.deprecated	mr_keep.outcome	data_source.outcome	chr.exposure	pos.exposure	pval.exposure	se.exposure	samplesize.exposure	exposure	id.exposure	action	mr_keep	R2	F	FMean	F_pow_beta_se
rs806109	A	G	A	G	0.08	0.00880864	0.21513		FALSE	FALSE	FALSE	ebi-a-GCST90013864	1	6052581	0.0106394	352063	0.407712	Coronary artery disease (Firth correction) || id:ebi-a-GCST90013864	Coronary artery disease (Firth correction)	Coronary artery disease (Firth correction) || ||	TRUE	igd	1	5992521	6.57e-17	0.009576	35372	KCNAB2++KCAB2_NA_KCAB2	10015_KCNAB2	2	TRUE	0.00216127	76.6096	456.464	69.793
rs11667325	A	G	A	G	-0.1176	0.00517532	0.29918		FALSE	FALSE	FALSE	ebi-a-GCST90013864	19	52301063	0.00958501	352063	0.58924	Coronary artery disease (Firth correction) || id:ebi-a-GCST90013864	Coronary artery disease (Firth correction)	Coronary artery disease (Firth correction) || ||	TRUE	igd	19	51797810	1.31e-36	0.009306	35372	SIGLEC12++SIG12_NA_SIG12	10037_SIGLEC12	2	TRUE	0.00579941	206.322	456.464	159.694
rs140987580	G	A	G	A	0.6046	-0.0060396	0.04666		FALSE	FALSE	FALSE	ebi-a-GCST90013864	19	51928662	0.0276267	352063	0.82695	Coronary artery disease (Firth correction) || id:ebi-a-GCST90013864	Coronary artery disease (Firth correction)	Coronary artery disease (Firth correction) || ||	TRUE	igd	19	51425408	2.35e-202	0.019919	35367	SIGLEC12++SIG12_NA_SIG12	10037_SIGLEC12	2	TRUE	0.0325206	1188.75	456.464	921.3
rs185254	A	C	A	C	0.438	0.00388033	0.17932		FALSE	FALSE	FALSE	ebi-a-GCST90013864	19	51970186	0.0121309	352063	0.749064	Coronary artery disease (Firth correction) || id:ebi-a-GCST90013864	Coronary artery disease (Firth correction)	Coronary artery disease (Firth correction) || ||	TRUE	igd	19	51466932	0	0.008399	35366	SIGLEC12++SIG12_NA_SIG12	10037_SIGLEC12	2	TRUE	0.0564652	2116.33	456.464	2719.53
rs2455064	T	C	T	C	-0.4319	-0.0176122	0.01546		FALSE	FALSE	FALSE	ebi-a-GCST90013864	19	51674784	0.0218996	352063	0.421267	Coronary artery disease (Firth correction) || id:ebi-a-GCST90013864	Coronary artery disease (Firth correction)	Coronary artery disease (Firth correction) || ||	TRUE	igd	19	51171527	1.28e-35	0.03467	35362	SIGLEC12++SIG12_NA_SIG12	10037_SIGLEC12	2	TRUE	0.00567857	201.941	456.464	155.188
rs2691231	G	A	G	A	-0.1091	0.00506021	0.06433		FALSE	FALSE	FALSE	ebi-a-GCST90013864	19	51547838	0.0198129	352063	0.798414	Coronary artery disease (Firth correction) || id:ebi-a-GCST90013864	Coronary artery disease (Firth correction)	Coronary artery disease (Firth correction) || ||	TRUE	igd	19	51044581	2.76e-10	0.017286	35354	SIGLEC12++SIG12_NA_SIG12	10037_SIGLEC12	2	TRUE	0.0014329	50.7286	456.464	39.8346
rs61735205	T	C	T	C	0.7032	-0.000613833	0.03235		FALSE	FALSE	FALSE	ebi-a-GCST90013864	19	51957482	0.0241484	352063	0.979721	Coronary artery disease (Firth correction) || id:ebi-a-GCST90013864	Coronary artery disease (Firth correction)	Coronary artery disease (Firth correction) || ||	TRUE	igd	19	51454228	3.31e-191	0.023841	35368	SIGLEC12++SIG12_NA_SIG12	10037_SIGLEC12	2	TRUE	0.0309585	1129.86	456.464	869.979
rs8106173	C	T	C	T	0.1613	0.0497334	0.02296		FALSE	FALSE	FALSE	ebi-a-GCST90013864	19	51711600	0.0309393	352063	0.107956	Coronary artery disease (Firth correction) || id:ebi-a-GCST90013864	Coronary artery disease (Firth correction)	Coronary artery disease (Firth correction) || ||	TRUE	igd	19	51208344	1.5e-08	0.028491	35363	SIGLEC12++SIG12_NA_SIG12	10037_SIGLEC12	2	TRUE	0.0011673	41.3252	456.464	32.0519
rs12445050	T	C	T	C	0.1847	0.0014798	0.10029		FALSE	FALSE	FALSE	ebi-a-GCST90013864	16	81870969	0.0131741	352063	0.910564	Coronary artery disease (Firth correction) || id:ebi-a-GCST90013864	Coronary artery disease (Firth correction)	Coronary artery disease (Firth correction) || ||	TRUE	igd	16	81837364	1.32e-43	0.013338	35361	PLCG2++PLCG2_NA_PLCG2	10070_PLCG2	2	TRUE	0.00615636	219.031	456.464	191.758
rs6488889	C	T	C	T	-0.1926	-0.0273379	0.02237		FALSE	FALSE	FALSE	ebi-a-GCST90013864	12	124144793	0.0329143	352063	0.406211	Coronary artery disease (Firth correction) || id:ebi-a-GCST90013864	Coronary artery disease (Firth correction)	Coronary artery disease (Firth correction) || ||	TRUE	igd	12	123660246	1.59e-12	0.027254	35357	EIF2B1++EI2BA_NA_EI2BA	10080_EIF2B1	2	TRUE	0.00162249	57.4565	456.464	49.9404
rs112783573	A	G	A	G	-0.5078	0.00468567	0.02074		FALSE	FALSE	FALSE	ebi-a-GCST90013864	16	88729709	0.036522	352063	0.897914	Coronary artery disease (Firth correction) || id:ebi-a-GCST90013864	Coronary artery disease (Firth correction)	Coronary artery disease (Firth correction) || ||	TRUE	igd	16	88663301	7.62e-69	0.028958	35311	APRT++APT_NA_APT	10088_APRT	2	TRUE	0.0104742	373.749	456.464	307.502
rs138970372	A	G	A	G	-0.2042	-0.00374579	0.03048		FALSE	FALSE	FALSE	ebi-a-GCST90013864	16	88194263	0.0330776	352063	0.909838	Coronary artery disease (Firth correction) || id:ebi-a-GCST90013864	Coronary artery disease (Firth correction)	Coronary artery disease (Firth correction) || ||	TRUE	igd	16	88160657	3.37e-18	0.023476	35306	APRT++APT_NA_APT	10088_APRT	2	TRUE	0.00246441	87.2185	456.464	75.6595
rs2272435	T	C	T	C	-0.445	-0.0614829	0.03126		FALSE	FALSE	FALSE	ebi-a-GCST90013864	16	88947981	0.033503	352063	0.0664844	Coronary artery disease (Firth correction) || id:ebi-a-GCST90013864	Coronary artery disease (Firth correction)	Coronary artery disease (Firth correction) || ||	TRUE	igd	16	88881573	3.69e-79	0.023622	35311	APRT++APT_NA_APT	10088_APRT	2	TRUE	0.0119935	428.619	456.464	354.884
rs78016521	T	C	T	C	-0.3269	0.000807756	0.03025		FALSE	FALSE	FALSE	ebi-a-GCST90013864	16	89628959	0.0357721	352063	0.981985	Coronary artery disease (Firth correction) || id:ebi-a-GCST90013864	Coronary artery disease (Firth correction)	Coronary artery disease (Firth correction) || ||	TRUE	igd	16	89562551	1.31e-42	0.023894	35309	APRT++APT_NA_APT	10088_APRT	2	TRUE	0.00626967	222.76	456.464	187.177
rs12831467	C	A	C	A	0.1491	0.0245483	0.28747		FALSE	FALSE	FALSE	ebi-a-GCST90013864	12	6995686	0.010135	352063	0.0155647	Coronary artery disease (Firth correction) || id:ebi-a-GCST90013864	Coronary artery disease (Firth correction)	Coronary artery disease (Firth correction) || ||	TRUE	igd	12	6886522	3.42e-61	0.009034	35377	ENO2++NSE_NA_NSE	10339_ENO2	2	TRUE	0.00910712	325.125	456.464	272.392
rs4796791	C	T	C	T	0.1541	-0.0170019	0.41138		FALSE	FALSE	FALSE	ebi-a-GCST90013864	17	40530763	0.00949618	352063	0.0733905	Coronary artery disease (Firth correction) || id:ebi-a-GCST90013864	Coronary artery disease (Firth correction)	Coronary artery disease (Firth correction) || ||	TRUE	igd	17	42378745	4.29e-78	0.008237	35371	STAT3++STAT3_NA_STAT3	10346_STAT3	2	TRUE	0.0115004	411.49	456.464	349.999
rs2307050	A	G	A	G	-0.1567	0.0077758	0.07788		FALSE	FALSE	FALSE	ebi-a-GCST90013864	4	55141293	0.014621	352063	0.594848	Coronary artery disease (Firth correction) || id:ebi-a-GCST90013864	Coronary artery disease (Firth correction)	Coronary artery disease (Firth correction) || ||	TRUE	igd	4	54275126	2.38e-26	0.014754	35334	PDGFRA++PDGFRA_NA_PDGFRA	10366_PDGFRA	2	TRUE	0.0035268	125.05	456.464	112.802
rs56022789	C	T	C	T	0.1317	-0.079719	0.03317		FALSE	FALSE	FALSE	ebi-a-GCST90013864	4	54100114	0.0296942	352063	0.00676254	Coronary artery disease (Firth correction) || id:ebi-a-GCST90013864	Coronary artery disease (Firth correction)	Coronary artery disease (Firth correction) || ||	TRUE	igd	4	53233947	3.47e-09	0.022293	35331	PDGFRA++PDGFRA_NA_PDGFRA	10366_PDGFRA	2	TRUE	0.00111249	39.347	456.464	34.9007
rs79285284	C	T	C	T	0.3144	-0.0821215	0.01576		FALSE	FALSE	FALSE	ebi-a-GCST90013864	4	55662743	0.0401538	352063	0.0389861	Coronary artery disease (Firth correction) || id:ebi-a-GCST90013864	Coronary artery disease (Firth correction)	Coronary artery disease (Firth correction) || ||	TRUE	igd	4	54796577	2.97e-23	0.03165	35347	PDGFRA++PDGFRA_NA_PDGFRA	10366_PDGFRA	2	TRUE	0.00306657	108.721	456.464	98.6774
rs117617338	A	G	A	G	-0.142	0.0393581	0.05095		FALSE	FALSE	FALSE	ebi-a-GCST90013864	12	56542132	0.032729	352063	0.229153	Coronary artery disease (Firth correction) || id:ebi-a-GCST90013864	Coronary artery disease (Firth correction)	Coronary artery disease (Firth correction) || ||	TRUE	igd	12	56148348	7.25e-15	0.018252	35355	STAT6++STAT6_NA_STAT6	10372_STAT6	2	TRUE	0.00195002	69.0739	456.464	60.5279
rs11207978	C	T	C	T	-0.1692	0.0182397	0.18862		FALSE	FALSE	FALSE	ebi-a-GCST90013864	1	62980512	0.0110434	352063	0.0986075	Coronary artery disease (Firth correction) || id:ebi-a-GCST90013864	Coronary artery disease (Firth correction)	Coronary artery disease (Firth correction) || ||	TRUE	igd	1	62514841	1.72e-59	0.010402	35346	ANGPTL3++ANGL3_NA_ANGL3	10391_ANGPTL3	2	TRUE	0.0087628	312.45	456.464	264.586
rs149092960	T	C	T	C	-0.1833	-0.0308457	0.01878		FALSE	FALSE	FALSE	ebi-a-GCST90013864	1	62391046	0.0439317	352063	0.482599	Coronary artery disease (Firth correction) || id:ebi-a-GCST90013864	Coronary artery disease (Firth correction)	Coronary artery disease (Firth correction) || ||	TRUE	igd	1	61925374	5.12e-10	0.029491	35347	ANGPTL3++ANGL3_NA_ANGL3	10391_ANGPTL3	2	TRUE	0.00123827	43.8211	456.464	38.6319
rs17122486	T	C	T	C	-0.0951	0.0199771	0.08483		FALSE	FALSE	FALSE	ebi-a-GCST90013864	1	62069740	0.0155953	352063	0.200205	Coronary artery disease (Firth correction) || id:ebi-a-GCST90013864	Coronary artery disease (Firth correction)	Coronary artery disease (Firth correction) || ||	TRUE	igd	1	61604068	5.87e-11	0.014526	35349	ANGPTL3++ANGL3_NA_ANGL3	10391_ANGPTL3	2	TRUE	0.00140424	49.7056	456.464	42.8617
rs541187000	C	T	C	T	-0.3662	0.0133115	0.02619		FALSE	FALSE	FALSE	ebi-a-GCST90013864	1	63700578	0.0329488	352063	0.68621	Coronary artery disease (Firth correction) || id:ebi-a-GCST90013864	Coronary artery disease (Firth correction)	Coronary artery disease (Firth correction) || ||	TRUE	igd	1	63234907	3.21e-47	0.025372	35347	ANGPTL3++ANGL3_NA_ANGL3	10391_ANGPTL3	2	TRUE	0.00684032	243.436	456.464	208.318
rs74076479	G	A	G	A	-0.8539	0.0571823	0.00975		FALSE	FALSE	FALSE	ebi-a-GCST90013864	1	62766860	0.0439847	352063	0.193584	Coronary artery disease (Firth correction) || id:ebi-a-GCST90013864	Coronary artery disease (Firth correction)	Coronary artery disease (Firth correction) || ||	TRUE	igd	1	62301188	9.73e-100	0.04028	35343	ANGPTL3++ANGL3_NA_ANGL3	10391_ANGPTL3	2	TRUE	0.0140797	504.697	456.464	449.402
rs79827014	C	T	C	T	-0.2193	-0.0057395	0.04232		FALSE	FALSE	FALSE	ebi-a-GCST90013864	1	63465583	0.0315813	352063	0.855789	Coronary artery disease (Firth correction) || id:ebi-a-GCST90013864	Coronary artery disease (Firth correction)	Coronary artery disease (Firth correction) || ||	TRUE	igd	1	62999912	3.36e-27	0.020301	35345	ANGPTL3++ANGL3_NA_ANGL3	10391_ANGPTL3	2	TRUE	0.00389828	138.316	456.464	116.692
rs41272019	T	C	T	C	-0.8793	-0.0336673	0.00808		FALSE	FALSE	FALSE	ebi-a-GCST90013864	1	150935811	0.0356929	352063	0.345554	Coronary artery disease (Firth correction) || id:ebi-a-GCST90013864	Coronary artery disease (Firth correction)	Coronary artery disease (Firth correction) || ||	TRUE	igd	1	150963335	2.18e-86	0.044636	35351	MCL1++Mcl_1	10396_MCL1	2	TRUE	0.0123934	443.594	456.464	388.064
rs352428	G	A	G	A	-0.0872	0.0244262	0.11226		FALSE	FALSE	FALSE	ebi-a-GCST90013864	8	28478892	0.0139455	352063	0.0798509	Coronary artery disease (Firth correction) || id:ebi-a-GCST90013864	Coronary artery disease (Firth correction)	Coronary artery disease (Firth correction) || ||	TRUE	igd	8	28621375	4.23e-11	0.013221	35357	SCARA5++SCAR5_NA_SCAR5	10419_SCARA5	2	TRUE	0.00151556	53.664	456.464	43.5015
rs36099751	T	C	T	C	-0.0834	-0.00192193	0.20883		FALSE	FALSE	FALSE	ebi-a-GCST90013864	8	27835208	0.011255	352063	0.86441	Coronary artery disease (Firth correction) || id:ebi-a-GCST90013864	Coronary artery disease (Firth correction)	Coronary artery disease (Firth correction) || ||	TRUE	igd	8	27977691	6.03e-16	0.010311	35353	SCARA5++SCAR5_NA_SCAR5	10419_SCARA5	2	TRUE	0.0022984	81.4378	456.464	65.423
rs60007820	A	G	A	G	-0.3375	-0.0183972	0.02543		FALSE	FALSE	FALSE	ebi-a-GCST90013864	8	27415818	0.0373691	352063	0.622501	Coronary artery disease (Firth correction) || id:ebi-a-GCST90013864	Coronary artery disease (Firth correction)	Coronary artery disease (Firth correction) || ||	TRUE	igd	8	27558301	3.63e-36	0.026877	35356	SCARA5++SCAR5_NA_SCAR5	10419_SCARA5	2	TRUE	0.00564595	200.74	456.464	157.683
rs6557957	A	G	A	G	-0.053	0.0021768	0.33123		FALSE	FALSE	FALSE	ebi-a-GCST90013864	8	26786291	0.00951209	352063	0.818989	Coronary artery disease (Firth correction) || id:ebi-a-GCST90013864	Coronary artery disease (Firth correction)	Coronary artery disease (Firth correction) || ||	TRUE	igd	8	26928774	2.31e-09	0.008871	35356	SCARA5++SCAR5_NA_SCAR5	10419_SCARA5	2	TRUE	0.00124448	44.0522	456.464	35.6949
rs7131073	G	A	G	A	0.0731	0.0171593	0.35239		FALSE	FALSE	FALSE	ebi-a-GCST90013864	11	123016363	0.00945572	352063	0.0695713	Coronary artery disease (Firth correction) || id:ebi-a-GCST90013864	Coronary artery disease (Firth correction)	Coronary artery disease (Firth correction) || ||	TRUE	igd	11	123145655	2.43e-17	0.008629	35359	CLMP++ACAM_NA_ACAM	10440_CLMP	2	TRUE	0.00243894	86.4446	456.464	71.7652
rs7946718	G	A	G	A	0.2113	0.016931	0.4079		FALSE	FALSE	FALSE	ebi-a-GCST90013864	11	123068241	0.00926494	352063	0.0676348	Coronary artery disease (Firth correction) || id:ebi-a-GCST90013864	Coronary artery disease (Firth correction)	Coronary artery disease (Firth correction) || ||	TRUE	igd	11	123197533	3.12e-142	0.008322	35355	CLMP++ACAM_NA_ACAM	10440_CLMP	2	TRUE	0.0215664	779.243	456.464	644.679
rs117688219	A	G	A	G	0.3726	0.00149758	0.0633		FALSE	FALSE	FALSE	ebi-a-GCST90013864	19	55788306	0.0185304	352063	0.935587	Coronary artery disease (Firth correction) || id:ebi-a-GCST90013864	Coronary artery disease (Firth correction)	Coronary artery disease (Firth correction) || ||	TRUE	igd	19	55276938	5.89e-78	0.019935	35369	TMEM190++TM190_NA_TM190	10442_TMEM190	2	TRUE	0.0164634	592.008	456.464	349.344
rs12610863	A	G	A	G	-0.4434	0.00183549	0.37808		FALSE	FALSE	FALSE	ebi-a-GCST90013864	19	55854389	0.00950244	352063	0.846834	Coronary artery disease (Firth correction) || id:ebi-a-GCST90013864	Coronary artery disease (Firth correction)	Coronary artery disease (Firth correction) || ||	TRUE	igd	19	55343021	0	0.006523	35371	TMEM190++TM190_NA_TM190	10442_TMEM190	2	TRUE	0.092457	3603.26	456.464	4620.58
rs12975476	A	G	A	G	-0.1896	0.0201541	0.28283		FALSE	FALSE	FALSE	ebi-a-GCST90013864	19	56025589	0.0107579	352063	0.0610099	Coronary artery disease (Firth correction) || id:ebi-a-GCST90013864	Coronary artery disease (Firth correction)	Coronary artery disease (Firth correction) || ||	TRUE	igd	19	55514222	1.4e-68	0.010833	35368	TMEM190++TM190_NA_TM190	10442_TMEM190	2	TRUE	0.0145832	523.384	456.464	306.323
rs143585633	A	G	A	G	-0.4186	-0.0163281	0.02646		FALSE	FALSE	FALSE	ebi-a-GCST90013864	19	55936670	0.0415379	352063	0.694252	Coronary artery disease (Firth correction) || id:ebi-a-GCST90013864	Coronary artery disease (Firth correction)	Coronary artery disease (Firth correction) || ||	TRUE	igd	19	55425303	2.94e-43	0.030356	35370	TMEM190++TM190_NA_TM190	10442_TMEM190	2	TRUE	0.0090276	322.197	456.464	190.156
rs148572268	T	C	T	C	0.438	-0.0765087	0.01775		FALSE	FALSE	FALSE	ebi-a-GCST90013864	19	55975879	0.0398294	352063	0.0547432	Coronary artery disease (Firth correction) || id:ebi-a-GCST90013864	Coronary artery disease (Firth correction)	Coronary artery disease (Firth correction) || ||	TRUE	igd	19	55464512	1.8e-31	0.037531	35369	TMEM190++TM190_NA_TM190	10442_TMEM190	2	TRUE	0.00668958	238.184	456.464	136.197
rs45583840	A	G	A	G	-0.5785	0.0370947	0.0699		FALSE	FALSE	FALSE	ebi-a-GCST90013864	19	55902193	0.0159758	352063	0.0206866	Coronary artery disease (Firth correction) || id:ebi-a-GCST90013864	Coronary artery disease (Firth correction)	Coronary artery disease (Firth correction) || ||	TRUE	igd	19	55390825	3.34e-202	0.019067	35370	TMEM190++TM190_NA_TM190	10442_TMEM190	2	TRUE	0.0435155	1609.07	456.464	920.539
rs73059009	C	A	C	A	0.2301	-0.000354915	0.03383		FALSE	FALSE	FALSE	ebi-a-GCST90013864	19	55549383	0.0282135	352063	0.989963	Coronary artery disease (Firth correction) || id:ebi-a-GCST90013864	Coronary artery disease (Firth correction)	Coronary artery disease (Firth correction) || ||	TRUE	igd	19	55038015	1.18e-17	0.026897	35369	TMEM190++TM190_NA_TM190	10442_TMEM190	2	TRUE	0.00346114	122.835	456.464	73.1856
rs73615245	A	G	A	G	0.2483	-0.0349515	0.0638		FALSE	FALSE	FALSE	ebi-a-GCST90013864	19	56223555	0.019874	352063	0.0786357	Coronary artery disease (Firth correction) || id:ebi-a-GCST90013864	Coronary artery disease (Firth correction)	Coronary artery disease (Firth correction) || ||	TRUE	igd	19	55712189	6.11e-35	0.020135	35369	TMEM190++TM190_NA_TM190	10442_TMEM190	2	TRUE	0.007365	262.411	456.464	152.072
rs12462111	T	C	T	C	-0.0458	0.0148351	0.48639		FALSE	FALSE	FALSE	ebi-a-GCST90013864	19	49171306	0.00923826	352063	0.108311	Coronary artery disease (Firth correction) || id:ebi-a-GCST90013864	Coronary artery disease (Firth correction)	Coronary artery disease (Firth correction) || ||	TRUE	igd	19	48668049	2.2e-08	0.008185	35364	NUCB1++NUCB1_NA_NUCB1	10451_NUCB1	2	TRUE	0.00104804	37.0998	456.464	31.3108
rs3826817	T	C	T	C	-0.145	0.0210662	0.26776		FALSE	FALSE	FALSE	ebi-a-GCST90013864	19	49401444	0.0100259	352063	0.0358311	Coronary artery disease (Firth correction) || id:ebi-a-GCST90013864	Coronary artery disease (Firth correction)	Coronary artery disease (Firth correction) || ||	TRUE	igd	19	48898187	1.36e-56	0.009147	35367	NUCB1++NUCB1_NA_NUCB1	10451_NUCB1	2	TRUE	0.00824452	293.991	456.464	251.292
rs11809759	G	A	G	A	0.0574	-0.00153941	0.45118		FALSE	FALSE	FALSE	ebi-a-GCST90013864	1	67269905	0.00930233	352063	0.868561	Coronary artery disease (Firth correction) || id:ebi-a-GCST90013864	Coronary artery disease (Firth correction)	Coronary artery disease (Firth correction) || ||	TRUE	igd	1	66804222	1.37e-12	0.008099	35337	INSL5++INSL5_NA_INSL5	10462_INSL5	2	TRUE	0.00163167	57.7494	456.464	50.2297
rs7424376	G	A	G	A	0.0474	0.0213604	0.40051		FALSE	FALSE	FALSE	ebi-a-GCST90013864	2	69525923	0.00926671	352063	0.0211057	Coronary artery disease (Firth correction) || id:ebi-a-GCST90013864	Coronary artery disease (Firth correction)	Coronary artery disease (Firth correction) || ||	TRUE	igd	2	69298791	2.98e-08	0.008552	35350	ANTXR1++ANTR1_NA_ANTR1	10464_ANTXR1	2	TRUE	0.0010789	38.1782	456.464	30.72
rs4481172	A	C	A	C	-0.1504	0.00108451	0.41967		FALSE	FALSE	FALSE	ebi-a-GCST90013864	3	128372657	0.00931213	352063	0.907286	Coronary artery disease (Firth correction) || id:ebi-a-GCST90013864	Coronary artery disease (Firth correction)	Coronary artery disease (Firth correction) || ||	TRUE	igd	3	128653814	2.73e-78	0.008029	35351	RPN1++RPN1_NA_RPN1	10490_RPN1	2	TRUE	0.0110181	393.82	456.464	350.891
rs139126374	A	G	A	G	-0.1696	0.0124276	0.02237		FALSE	FALSE	FALSE	ebi-a-GCST90013864	2	237908816	0.0338695	352063	0.713674	Coronary artery disease (Firth correction) || id:ebi-a-GCST90013864	Coronary artery disease (Firth correction)	Coronary artery disease (Firth correction) || ||	TRUE	igd	2	237000173	8.58e-11	0.026132	35367	COL6A3++Collagen_alpha_3_VI	10511_COL6A3	2	TRUE	0.00125812	44.5495	456.464	42.1217
rs2646260	G	A	G	A	-0.1301	0.00868645	0.31548		FALSE	FALSE	FALSE	ebi-a-GCST90013864	2	238277795	0.0105795	352063	0.411608	Coronary artery disease (Firth correction) || id:ebi-a-GCST90013864	Coronary artery disease (Firth correction)	Coronary artery disease (Firth correction) || ||	TRUE	igd	2	237369152	1.87e-54	0.008372	35343	COL6A3++Collagen_alpha_3_VI	10511_COL6A3	2	TRUE	0.00731042	260.26	456.464	241.488
rs145143750	A	C	A	C	-0.1731	0.0510608	0.018		FALSE	FALSE	FALSE	ebi-a-GCST90013864	22	37904528	0.041955	352063	0.22359	Coronary artery disease (Firth correction) || id:ebi-a-GCST90013864	Coronary artery disease (Firth correction)	Coronary artery disease (Firth correction) || ||	TRUE	igd	22	37508521	3.45e-08	0.031375	35356	CSF2RB++IL3RB_NA_IL3RB	10512_CSF2RB	2	TRUE	0.00105927	37.4893	456.464	30.4387
rs2284031	C	T	C	T	-0.3277	-0.00494527	0.40547		FALSE	FALSE	FALSE	ebi-a-GCST90013864	22	37321080	0.00921825	352063	0.591637	Coronary artery disease (Firth correction) || id:ebi-a-GCST90013864	Coronary artery disease (Firth correction)	Coronary artery disease (Firth correction) || ||	TRUE	igd	22	36925038	0	0.007129	35356	CSF2RB++IL3RB_NA_IL3RB	10512_CSF2RB	2	TRUE	0.0517744	1930.38	456.464	2112.98
rs2858236	C	A	C	A	-0.0958	0.00912563	0.38867		FALSE	FALSE	FALSE	ebi-a-GCST90013864	22	37367965	0.0093216	352063	0.327592	Coronary artery disease (Firth correction) || id:ebi-a-GCST90013864	Coronary artery disease (Firth correction)	Coronary artery disease (Firth correction) || ||	TRUE	igd	22	36971924	4.71e-28	0.008724	35360	CSF2RB++IL3RB_NA_IL3RB	10512_CSF2RB	2	TRUE	0.00436132	154.883	456.464	120.587
rs77818863	G	A	G	A	0.2203	0.00381813	0.03052		FALSE	FALSE	FALSE	ebi-a-GCST90013864	22	37312301	0.0231941	352063	0.869246	Coronary artery disease (Firth correction) || id:ebi-a-GCST90013864	Coronary artery disease (Firth correction)	Coronary artery disease (Firth correction) || ||	TRUE	igd	22	36916259	7.83e-19	0.024858	35355	CSF2RB++IL3RB_NA_IL3RB	10512_CSF2RB	2	TRUE	0.00287199	101.826	456.464	78.541
rs78469	T	G	T	G	0.0501	0.0140049	0.43385		FALSE	FALSE	FALSE	ebi-a-GCST90013864	22	36659188	0.00929712	352063	0.131971	Coronary artery disease (Firth correction) || id:ebi-a-GCST90013864	Coronary artery disease (Firth correction)	Coronary artery disease (Firth correction) || ||	TRUE	igd	22	36263142	6.26e-09	0.008624	35356	CSF2RB++IL3RB_NA_IL3RB	10512_CSF2RB	2	TRUE	0.00123304	43.6467	456.464	33.7488
rs7040970	C	T	C	T	0.141	0.00261348	0.4943		FALSE	FALSE	FALSE	ebi-a-GCST90013864	9	139859013	0.00909297	352063	0.773793	Coronary artery disease (Firth correction) || id:ebi-a-GCST90013864	Coronary artery disease (Firth correction)	Coronary artery disease (Firth correction) || ||	TRUE	igd	9	136964561	7.43e-67	0.008163	35250	PTGDS++PGD2_synthase	10514_PTGDS	2	TRUE	0.00993921	353.854	456.464	298.359
rs181929025	T	C	T	C	-0.3449	0.0351449	0.01519		FALSE	FALSE	FALSE	ebi-a-GCST90013864	1	1291085	0.0334971	352063	0.29409	Coronary artery disease (Firth correction) || id:ebi-a-GCST90013864	Coronary artery disease (Firth correction)	Coronary artery disease (Firth correction) || ||	TRUE	igd	1	1355705	2.39e-22	0.035471	35295	MXRA8++MXRA8_NA_MXRA8	10521_MXRA8	2	TRUE	0.00355899	126.056	456.464	94.5452
rs1433574	C	A	C	A	-0.0599	0.0203618	0.18701		FALSE	FALSE	FALSE	ebi-a-GCST90013864	1	226609339	0.0123108	352063	0.0981319	Coronary artery disease (Firth correction) || id:ebi-a-GCST90013864	Coronary artery disease (Firth correction)	Coronary artery disease (Firth correction) || ||	TRUE	igd	1	226421638	2.66e-09	0.010065	35344	PARP1++PARP_NA_PARP	10534_PARP1	2	TRUE	0.00109102	38.601	456.464	35.4182
rs62250512	A	G	A	G	0.0447	0.00499045	0.39917		FALSE	FALSE	FALSE	ebi-a-GCST90013864	3	33151412	0.00935086	352063	0.593556	Coronary artery disease (Firth correction) || id:ebi-a-GCST90013864	Coronary artery disease (Firth correction)	Coronary artery disease (Firth correction) || ||	TRUE	igd	3	33109920	9.73e-09	0.007794	35340	GLB1++BGAL_NA_BGAL	10554_GLB1	2	TRUE	0.000958417	33.901	456.464	32.8923
rs118047235	T	C	T	C	0.0896	-0.00653477	0.08609		FALSE	FALSE	FALSE	ebi-a-GCST90013864	13	66622688	0.0193666	352063	0.735797	Coronary artery disease (Firth correction) || id:ebi-a-GCST90013864	Coronary artery disease (Firth correction)	Coronary artery disease (Firth correction) || ||	TRUE	igd	13	66048556	3.81e-09	0.015206	35336	PCDH9++PCDH9_NA_PCDH9	10558_PCDH9	2	TRUE	0.00126329	44.6935	456.464	34.7205
rs192652452	G	A	G	A	0.3516	0.00159625	0.01404		FALSE	FALSE	FALSE	ebi-a-GCST90013864	13	66704964	0.0379328	352063	0.966434	Coronary artery disease (Firth correction) || id:ebi-a-GCST90013864	Coronary artery disease (Firth correction)	Coronary artery disease (Firth correction) || ||	TRUE	igd	13	66130832	3.09e-23	0.035408	35337	PCDH9++PCDH9_NA_PCDH9	10558_PCDH9	2	TRUE	0.00342258	121.352	456.464	98.6041
rs4396423	T	C	T	C	0.0977	0.0164692	0.35099		FALSE	FALSE	FALSE	ebi-a-GCST90013864	13	67289867	0.00938467	352063	0.0792757	Coronary artery disease (Firth correction) || id:ebi-a-GCST90013864	Coronary artery disease (Firth correction)	Coronary artery disease (Firth correction) || ||	TRUE	igd	13	66715735	2.37e-28	0.008847	35341	PCDH9++PCDH9_NA_PCDH9	10558_PCDH9	2	TRUE	0.00434876	154.352	456.464	121.954
rs73196184	A	G	A	G	0.2932	-0.0146907	0.11425		FALSE	FALSE	FALSE	ebi-a-GCST90013864	13	67808183	0.0144364	352063	0.30886	Coronary artery disease (Firth correction) || id:ebi-a-GCST90013864	Coronary artery disease (Firth correction)	Coronary artery disease (Firth correction) || ||	TRUE	igd	13	67234051	1.08e-106	0.013364	35347	PCDH9++PCDH9_NA_PCDH9	10558_PCDH9	2	TRUE	0.017399	625.858	456.464	481.343
rs9571710	T	G	T	G	0.196	0.0184441	0.26606		FALSE	FALSE	FALSE	ebi-a-GCST90013864	13	67639141	0.0102977	352063	0.0732774	Coronary artery disease (Firth correction) || id:ebi-a-GCST90013864	Coronary artery disease (Firth correction)	Coronary artery disease (Firth correction) || ||	TRUE	igd	13	67065009	3.89e-93	0.009574	35344	PCDH9++PCDH9_NA_PCDH9	10558_PCDH9	2	TRUE	0.0150031	538.318	456.464	419.107
rs141738509	C	A	C	A	-0.1795	0.00163246	0.02076		FALSE	FALSE	FALSE	ebi-a-GCST90013864	1	153313071	0.0361724	352063	0.964004	Coronary artery disease (Firth correction) || id:ebi-a-GCST90013864	Coronary artery disease (Firth correction)	Coronary artery disease (Firth correction) || ||	TRUE	igd	1	153340595	1.13e-10	0.027834	35351	PGLYRP3++PGRP_I_alpha	10561_PGLYRP3	2	TRUE	0.00131001	46.3684	456.464	41.5889
rs144650118	A	G	A	G	-0.2703	0.0216585	0.01082		FALSE	FALSE	FALSE	ebi-a-GCST90013864	3	165587018	0.0596514	352063	0.716541	Coronary artery disease (Firth correction) || id:ebi-a-GCST90013864	Coronary artery disease (Firth correction)	Coronary artery disease (Firth correction) || ||	TRUE	igd	3	165869230	1.41e-11	0.040003	35326	SLITRK3++SLIK3_NA_SLIK3	10565_SLITRK3	2	TRUE	0.00156396	55.3317	456.464	45.657
rs79553527	G	A	G	A	0.096	-0.0264176	0.10112		FALSE	FALSE	FALSE	ebi-a-GCST90013864	3	165091341	0.0197493	352063	0.181011	Coronary artery disease (Firth correction) || id:ebi-a-GCST90013864	Coronary artery disease (Firth correction)	Coronary artery disease (Firth correction) || ||	TRUE	igd	3	165373553	3.43e-12	0.013796	35328	SLITRK3++SLIK3_NA_SLIK3	10565_SLITRK3	2	TRUE	0.00167537	59.2835	456.464	48.4213
rs80336735	C	A	C	A	-0.1232	0.000694619	0.09881		FALSE	FALSE	FALSE	ebi-a-GCST90013864	3	164645435	0.0159268	352063	0.965213	Coronary artery disease (Firth correction) || id:ebi-a-GCST90013864	Coronary artery disease (Firth correction)	Coronary artery disease (Firth correction) || ||	TRUE	igd	3	164927647	7.28e-19	0.013889	35330	SLITRK3++SLIK3_NA_SLIK3	10565_SLITRK3	2	TRUE	0.00270314	95.7554	456.464	78.6827
rs634501	G	A	G	A	0.0628	-0.0159378	0.25799		FALSE	FALSE	FALSE	ebi-a-GCST90013864	5	180218668	0.0103058	352063	0.121989	Coronary artery disease (Firth correction) || id:ebi-a-GCST90013864	Coronary artery disease (Firth correction)	Coronary artery disease (Firth correction) || ||	TRUE	igd	5	180791668	2.8e-12	0.008987	35309	MGAT1++MGAT1_NA_MGAT1	10571_MGAT1	2	TRUE	0.00150995	53.3923	456.464	48.8303
rs115000417	T	C	T	C	-0.442	-0.0170784	0.0322		FALSE	FALSE	FALSE	ebi-a-GCST90013864	4	70880519	0.0322809	352063	0.596767	Coronary artery disease (Firth correction) || id:ebi-a-GCST90013864	Coronary artery disease (Firth correction)	Coronary artery disease (Firth correction) || ||	TRUE	igd	4	70014802	1.91e-79	0.02342	35345	HTN3++HIS3_NA_HIS3	10603_HTN3	2	TRUE	0.0121763	435.652	456.464	356.181
rs1812922	T	C	T	C	0.1162	-0.0028254	0.04332		FALSE	FALSE	FALSE	ebi-a-GCST90013864	4	71154114	0.0226416	352063	0.900691	Coronary artery disease (Firth correction) || id:ebi-a-GCST90013864	Coronary artery disease (Firth correction)	Coronary artery disease (Firth correction) || ||	TRUE	igd	4	70288397	5.27e-09	0.019903	35346	HTN3++HIS3_NA_HIS3	10603_HTN3	2	TRUE	0.00111917	39.6004	456.464	34.0859
rs6036977	T	C	T	C	-0.1558	-0.0164717	0.11921		FALSE	FALSE	FALSE	ebi-a-GCST90013864	20	24901668	0.013742	352063	0.230668	Coronary artery disease (Firth correction) || id:ebi-a-GCST90013864	Coronary artery disease (Firth correction)	Coronary artery disease (Firth correction) || ||	TRUE	igd	20	24921032	2.32e-38	0.01203	35354	APMAP++APMAP_NA_APMAP	10605_APMAP	2	TRUE	0.00509741	181.127	456.464	167.727
rs6049886	T	G	T	G	-0.0727	0.00302691	0.31953		FALSE	FALSE	FALSE	ebi-a-GCST90013864	20	24683554	0.00966544	352063	0.754152	Coronary artery disease (Firth correction) || id:ebi-a-GCST90013864	Coronary artery disease (Firth correction)	Coronary artery disease (Firth correction) || ||	TRUE	igd	20	24702918	1.56e-17	0.00853	35354	APMAP++APMAP_NA_APMAP	10605_APMAP	2	TRUE	0.00229837	81.4391	456.464	72.6392
rs142309161	T	C	T	C	-0.3678	-0.0157651	0.017		FALSE	FALSE	FALSE	ebi-a-GCST90013864	7	100948025	0.0329066	352063	0.631876	Coronary artery disease (Firth correction) || id:ebi-a-GCST90013864	Coronary artery disease (Firth correction)	Coronary artery disease (Firth correction) || ||	TRUE	igd	7	101304744	9.7e-31	0.031909	35355	PLOD3++PLOD3_NA_PLOD3	10612_PLOD3	2	TRUE	0.00452122	160.565	456.464	132.861
rs150814238	T	C	T	C	0.0878	-0.0486012	0.08856		FALSE	FALSE	FALSE	ebi-a-GCST90013864	7	100851777	0.0200876	352063	0.0150311	Coronary artery disease (Firth correction) || id:ebi-a-GCST90013864	Coronary artery disease (Firth correction)	Coronary artery disease (Firth correction) || ||	TRUE	igd	7	101208496	1.12e-09	0.014415	35351	PLOD3++PLOD3_NA_PLOD3	10612_PLOD3	2	TRUE	0.00124447	44.0456	456.464	37.0988
rs62465594	T	C	T	C	-0.1399	0.0282948	0.02733		FALSE	FALSE	FALSE	ebi-a-GCST90013864	7	100991649	0.0348945	352063	0.417442	Coronary artery disease (Firth correction) || id:ebi-a-GCST90013864	Coronary artery disease (Firth correction)	Coronary artery disease (Firth correction) || ||	TRUE	igd	7	101348368	4.24e-08	0.025526	35355	PLOD3++PLOD3_NA_PLOD3	10612_PLOD3	2	TRUE	0.00104057	36.8255	456.464	30.0379
rs73173931	T	C	T	C	-0.1804	-0.000980101	0.02983		FALSE	FALSE	FALSE	ebi-a-GCST90013864	7	101209730	0.0329535	352063	0.976273	Coronary artery disease (Firth correction) || id:ebi-a-GCST90013864	Coronary artery disease (Firth correction)	Coronary artery disease (Firth correction) || ||	TRUE	igd	7	101566450	6.67e-14	0.024072	35353	PLOD3++PLOD3_NA_PLOD3	10612_PLOD3	2	TRUE	0.00188367	66.7152	456.464	56.1628
rs367656842	T	C	T	C	0.1987	0.0296725	0.06499		FALSE	FALSE	FALSE	ebi-a-GCST90013864	10	47633552	0.0472931	352063	0.530386	Coronary artery disease (Firth correction) || id:ebi-a-GCST90013864	Coronary artery disease (Firth correction)	Coronary artery disease (Firth correction) || ||	TRUE	igd	10	46262316	9.29e-31	0.017233	35311	MSMB++PSP_94	10620_MSMB	2	TRUE	0.00479831	170.24	456.464	132.946
rs573088123	T	C	T	C	-0.5799	0.02644	0.03886		FALSE	FALSE	FALSE	ebi-a-GCST90013864	10	46316847	0.0386694	352063	0.494137	Coronary artery disease (Firth correction) || id:ebi-a-GCST90013864	Coronary artery disease (Firth correction)	Coronary artery disease (Firth correction) || ||	TRUE	igd	10	45821399	2.38e-159	0.02156	35315	MSMB++PSP_94	10620_MSMB	2	TRUE	0.0251203	909.933	456.464	723.45
rs7071171	G	A	G	A	-0.5481	0.00910101	0.28582		FALSE	FALSE	FALSE	ebi-a-GCST90013864	10	47555294	0.00976686	352063	0.351427	Coronary artery disease (Firth correction) || id:ebi-a-GCST90013864	Coronary artery disease (Firth correction)	Coronary artery disease (Firth correction) || ||	TRUE	igd	10	46184058	0	0.005833	35315	MSMB++PSP_94	10620_MSMB	2	TRUE	0.122645	4936.39	456.464	8829.49
rs75282642	C	A	C	A	-0.5883	-0.0230855	0.01798		FALSE	FALSE	FALSE	ebi-a-GCST90013864	10	47656298	0.0262899	352063	0.379882	Coronary artery disease (Firth correction) || id:ebi-a-GCST90013864	Coronary artery disease (Firth correction)	Coronary artery disease (Firth correction) || ||	TRUE	igd	10	46285062	4.04e-78	0.031442	35311	MSMB++PSP_94	10620_MSMB	2	TRUE	0.0122219	436.882	456.464	350.088
rs73583419	A	C	A	C	0.2786	-0.0114598	0.06312		FALSE	FALSE	FALSE	ebi-a-GCST90013864	11	129939390	0.0205277	352063	0.576668	Coronary artery disease (Firth correction) || id:ebi-a-GCST90013864	Coronary artery disease (Firth correction)	Coronary artery disease (Firth correction) || ||	TRUE	igd	11	130069495	2.64e-63	0.016588	35359	APLP2++APLP2_NA_APLP2	10627_APLP2	2	TRUE	0.00918001	327.585	456.464	282.081
rs117952768	C	T	C	T	-0.2947	0.0147333	0.04087		FALSE	FALSE	FALSE	ebi-a-GCST90013864	11	20411518	0.0315478	352063	0.640489	Coronary artery disease (Firth correction) || id:ebi-a-GCST90013864	Coronary artery disease (Firth correction)	Coronary artery disease (Firth correction) || ||	TRUE	igd	11	20389972	3.75e-45	0.020899	35372	HTATIP2++HTAI2_NA_HTAI2	10630_HTATIP2	2	TRUE	0.00680883	242.479	456.464	198.843
rs137858196	G	T	G	T	-0.2589	0.0234339	0.0429		FALSE	FALSE	FALSE	ebi-a-GCST90013864	11	20756512	0.0268574	352063	0.382919	Coronary artery disease (Firth correction) || id:ebi-a-GCST90013864	Coronary artery disease (Firth correction)	Coronary artery disease (Firth correction) || ||	TRUE	igd	11	20734966	2.49e-36	0.020569	35369	HTATIP2++HTAI2_NA_HTAI2	10630_HTATIP2	2	TRUE	0.00550438	195.751	456.464	158.43
rs146717348	A	G	A	G	-0.2366	0.0491819	0.03151		FALSE	FALSE	FALSE	ebi-a-GCST90013864	11	20220460	0.0252632	352063	0.0515608	Coronary artery disease (Firth correction) || id:ebi-a-GCST90013864	Coronary artery disease (Firth correction)	Coronary artery disease (Firth correction) || ||	TRUE	igd	11	20198914	1.25e-23	0.023613	35370	HTATIP2++HTAI2_NA_HTAI2	10630_HTATIP2	2	TRUE	0.00341667	121.255	456.464	100.398
rs34565672	C	T	C	T	0.3107	0.0399411	0.02972		FALSE	FALSE	FALSE	ebi-a-GCST90013864	11	20483650	0.0284966	352063	0.161032	Coronary artery disease (Firth correction) || id:ebi-a-GCST90013864	Coronary artery disease (Firth correction)	Coronary artery disease (Firth correction) || ||	TRUE	igd	11	20462104	9.62e-38	0.024195	35372	HTATIP2++HTAI2_NA_HTAI2	10630_HTATIP2	2	TRUE	0.00556748	198.024	456.464	164.904
rs4757918	C	A	C	A	0.1918	0.00192668	0.02121		FALSE	FALSE	FALSE	ebi-a-GCST90013864	11	20297614	0.0429953	352063	0.964257	Coronary artery disease (Firth correction) || id:ebi-a-GCST90013864	Coronary artery disease (Firth correction)	Coronary artery disease (Firth correction) || ||	TRUE	igd	11	20276068	4.44e-11	0.029111	35370	HTATIP2++HTAI2_NA_HTAI2	10630_HTATIP2	2	TRUE	0.00152742	54.1043	456.464	43.4093
rs56361406	T	C	T	C	0.39	0.024573	0.31662		FALSE	FALSE	FALSE	ebi-a-GCST90013864	11	20377475	0.00964162	352063	0.0108803	Coronary artery disease (Firth correction) || id:ebi-a-GCST90013864	Coronary artery disease (Firth correction)	Coronary artery disease (Firth correction) || ||	TRUE	igd	11	20355929	0	0.007148	35372	HTATIP2++HTAI2_NA_HTAI2	10630_HTATIP2	2	TRUE	0.0658203	2492.09	456.464	2976.87
rs57357840	C	T	C	T	0.1465	0.0163367	0.04901		FALSE	FALSE	FALSE	ebi-a-GCST90013864	11	20936373	0.0188224	352063	0.38543	Coronary artery disease (Firth correction) || id:ebi-a-GCST90013864	Coronary artery disease (Firth correction)	Coronary artery disease (Firth correction) || ||	TRUE	igd	11	20914827	2.67e-14	0.019243	35366	HTATIP2++HTAI2_NA_HTAI2	10630_HTATIP2	2	TRUE	0.00200063	70.892	456.464	57.9602
rs560262828	C	T	C	T	0.183	-0.0200359	0.03058		FALSE	FALSE	FALSE	ebi-a-GCST90013864	16	1998001	0.0269905	352063	0.457886	Coronary artery disease (Firth correction) || id:ebi-a-GCST90013864	Coronary artery disease (Firth correction)	Coronary artery disease (Firth correction) || ||	TRUE	igd	16	1948000	5.77e-14	0.024357	35307	GNPTG++GNPTG_NA_GNPTG	10666_GNPTG	2	TRUE	0.00198555	70.2394	456.464	56.4488
rs58894215	T	C	T	C	0.1725	-0.0362612	0.02552		FALSE	FALSE	FALSE	ebi-a-GCST90013864	16	1098778	0.0377468	352063	0.336732	Coronary artery disease (Firth correction) || id:ebi-a-GCST90013864	Coronary artery disease (Firth correction)	Coronary artery disease (Firth correction) || ||	TRUE	igd	16	1048778	4.09e-11	0.026133	35301	GNPTG++GNPTG_NA_GNPTG	10666_GNPTG	2	TRUE	0.00148	52.32	456.464	43.5712
rs6600145	G	A	G	A	-0.1272	0.00241614	0.07929		FALSE	FALSE	FALSE	ebi-a-GCST90013864	16	1486398	0.0161879	352063	0.881352	Coronary artery disease (Firth correction) || id:ebi-a-GCST90013864	Coronary artery disease (Firth correction)	Coronary artery disease (Firth correction) || ||	TRUE	igd	16	1436397	7.63e-17	0.015258	35305	GNPTG++GNPTG_NA_GNPTG	10666_GNPTG	2	TRUE	0.00236236	83.5958	456.464	69.4991
rs1130866	A	G	A	G	-0.3953	-0.00318719	0.47918		FALSE	FALSE	FALSE	ebi-a-GCST90013864	2	85893741	0.00905607	352063	0.724883	Coronary artery disease (Firth correction) || id:ebi-a-GCST90013864	Coronary artery disease (Firth correction)	Coronary artery disease (Firth correction) || ||	TRUE	igd	2	85666618	0	0.006683	35332	SFTPB++SP_B	10672_SFTPB	2	TRUE	0.0779956	2988.69	456.464	3498.73
rs114068223	C	T	C	T	-0.2676	-0.0156144	0.02417		FALSE	FALSE	FALSE	ebi-a-GCST90013864	2	85547757	0.0275253	352063	0.570528	Coronary artery disease (Firth correction) || id:ebi-a-GCST90013864	Coronary artery disease (Firth correction)	Coronary artery disease (Firth correction) || ||	TRUE	igd	2	85320634	7.63e-22	0.027861	35332	SFTPB++SP_B	10672_SFTPB	2	TRUE	0.00337795	119.747	456.464	92.2526
rs145297992	G	A	G	A	-0.1688	-0.0243766	0.04591		FALSE	FALSE	FALSE	ebi-a-GCST90013864	2	85619423	0.0288095	352063	0.397479	Coronary artery disease (Firth correction) || id:ebi-a-GCST90013864	Coronary artery disease (Firth correction)	Coronary artery disease (Firth correction) || ||	TRUE	igd	2	85392300	2.78e-17	0.019964	35332	SFTPB++SP_B	10672_SFTPB	2	TRUE	0.00249615	88.4098	456.464	71.4907
rs145805984	T	G	T	G	0.2061	-0.0401775	0.02507		FALSE	FALSE	FALSE	ebi-a-GCST90013864	2	85477839	0.0236542	352063	0.0894067	Coronary artery disease (Firth correction) || id:ebi-a-GCST90013864	Coronary artery disease (Firth correction)	Coronary artery disease (Firth correction) || ||	TRUE	igd	2	85250716	1.38e-14	0.026772	35332	SFTPB++SP_B	10672_SFTPB	2	TRUE	0.00207641	73.5123	456.464	59.2645
rs2296236	T	C	T	C	-0.2021	0.0188933	0.16991		FALSE	FALSE	FALSE	ebi-a-GCST90013864	20	3020090	0.0125933	352063	0.133544	Coronary artery disease (Firth correction) || id:ebi-a-GCST90013864	Coronary artery disease (Firth correction)	Coronary artery disease (Firth correction) || ||	TRUE	igd	20	3039444	1.84e-84	0.010378	35366	GNRH2++GON2_NA_GON2	10708_GNRH2	2	TRUE	0.0115214	412.193	456.464	379.232
rs6115777	G	T	G	T	-0.0574	-0.0090218	0.40236		FALSE	FALSE	FALSE	ebi-a-GCST90013864	20	3048319	0.0103712	352063	0.384362	Coronary artery disease (Firth correction) || id:ebi-a-GCST90013864	Coronary artery disease (Firth correction)	Coronary artery disease (Firth correction) || ||	TRUE	igd	20	3067673	8.41e-13	0.008023	35362	GNRH2++GON2_NA_GON2	10708_GNRH2	2	TRUE	0.00158456	56.1189	456.464	51.1859
rs11079482	T	C	T	C	-0.1889	-0.0549514	0.03893		FALSE	FALSE	FALSE	ebi-a-GCST90013864	17	60821267	0.0208342	352063	0.00872067	Coronary artery disease (Firth correction) || id:ebi-a-GCST90013864	Coronary artery disease (Firth correction)	Coronary artery disease (Firth correction) || ||	TRUE	igd	17	62743906	4.7e-19	0.021179	35356	ACE++ACE_NA_ACE	10714_ACE	2	TRUE	0.00267014	94.6527	456.464	79.5524
rs111241132	T	C	T	C	0.386	0.0167485	0.00691		FALSE	FALSE	FALSE	ebi-a-GCST90013864	17	61521944	0.0426916	352063	0.694826	Coronary artery disease (Firth correction) || id:ebi-a-GCST90013864	Coronary artery disease (Firth correction)	Coronary artery disease (Firth correction) || ||	TRUE	igd	17	63444583	1.24e-14	0.050051	35357	ACE++ACE_NA_ACE	10714_ACE	2	TRUE	0.0020449	72.4454	456.464	59.477
rs111725844	T	C	T	C	0.3298	0.00862293	0.06264		FALSE	FALSE	FALSE	ebi-a-GCST90013864	17	61798002	0.0213172	352063	0.68584	Coronary artery disease (Firth correction) || id:ebi-a-GCST90013864	Coronary artery disease (Firth correction)	Coronary artery disease (Firth correction) || ||	TRUE	igd	17	63720642	1.07e-85	0.01681	35356	ACE++ACE_NA_ACE	10714_ACE	2	TRUE	0.0127729	457.416	456.464	384.916
rs116901530	A	G	A	G	0.4066	0.00210061	0.01204		FALSE	FALSE	FALSE	ebi-a-GCST90013864	17	61667127	0.0457372	352063	0.963368	Coronary artery disease (Firth correction) || id:ebi-a-GCST90013864	Coronary artery disease (Firth correction)	Coronary artery disease (Firth correction) || ||	TRUE	igd	17	63589765	1.25e-26	0.038069	35356	ACE++ACE_NA_ACE	10714_ACE	2	TRUE	0.00393306	139.598	456.464	114.075
rs141740390	C	T	C	T	-1.0424	-0.00247604	0.01723		FALSE	FALSE	FALSE	ebi-a-GCST90013864	17	61528837	0.0326499	352063	0.93955	Coronary artery disease (Firth correction) || id:ebi-a-GCST90013864	Coronary artery disease (Firth correction)	Coronary artery disease (Firth correction) || ||	TRUE	igd	17	63451476	8.77e-243	0.031326	35357	ACE++ACE_NA_ACE	10714_ACE	2	TRUE	0.036799	1350.73	456.464	1107.28
rs151259230	T	C	T	C	-0.3415	0.0475641	0.00896		FALSE	FALSE	FALSE	ebi-a-GCST90013864	17	61429673	0.0431615	352063	0.270461	Coronary artery disease (Firth correction) || id:ebi-a-GCST90013864	Coronary artery disease (Firth correction)	Coronary artery disease (Firth correction) || ||	TRUE	igd	17	63352312	5.52e-14	0.045418	35357	ACE++ACE_NA_ACE	10714_ACE	2	TRUE	0.00207115	73.3773	456.464	56.536
rs183714208	A	G	A	G	-0.3081	-0.00310561	0.01812		FALSE	FALSE	FALSE	ebi-a-GCST90013864	17	60940966	0.0414093	352063	0.940216	Coronary artery disease (Firth correction) || id:ebi-a-GCST90013864	Coronary artery disease (Firth correction)	Coronary artery disease (Firth correction) || ||	TRUE	igd	17	62863605	3.8e-22	0.031841	35356	ACE++ACE_NA_ACE	10714_ACE	2	TRUE	0.00337777	119.822	456.464	93.6289
rs2429385	A	G	A	G	-0.2106	-0.00547689	0.04472		FALSE	FALSE	FALSE	ebi-a-GCST90013864	17	60776799	0.0210184	352063	0.79442	Coronary artery disease (Firth correction) || id:ebi-a-GCST90013864	Coronary artery disease (Firth correction)	Coronary artery disease (Firth correction) || ||	TRUE	igd	17	62699438	2.57e-26	0.019842	35356	ACE++ACE_NA_ACE	10714_ACE	2	TRUE	0.00378948	134.483	456.464	112.654
rs6504163	T	C	T	C	-0.4822	-0.00943447	0.42244		FALSE	FALSE	FALSE	ebi-a-GCST90013864	17	61545779	0.00945369	352063	0.318296	Coronary artery disease (Firth correction) || id:ebi-a-GCST90013864	Coronary artery disease (Firth correction)	Coronary artery disease (Firth correction) || ||	TRUE	igd	17	63468418	0	0.00614	35354	ACE++ACE_NA_ACE	10714_ACE	2	TRUE	0.113461	4524.42	456.464	6167.62
rs75505307	T	C	T	C	-0.1269	0.0212271	0.13282		FALSE	FALSE	FALSE	ebi-a-GCST90013864	9	93581614	0.0139501	352063	0.128097	Coronary artery disease (Firth correction) || id:ebi-a-GCST90013864	Coronary artery disease (Firth correction)	Coronary artery disease (Firth correction) || ||	TRUE	igd	9	90819332	8.73e-27	0.011844	35346	SYK++KSYK_NA_KSYK	10722_SYK	2	TRUE	0.00370959	131.6	456.464	114.796
rs2293772	G	A	G	A	0.0792	-0.0137001	0.40397		FALSE	FALSE	FALSE	ebi-a-GCST90013864	6	2835831	0.00922966	352063	0.137715	Coronary artery disease (Firth correction) || id:ebi-a-GCST90013864	Coronary artery disease (Firth correction)	Coronary artery disease (Firth correction) || ||	TRUE	igd	6	2835597	6.23e-22	0.008228	35348	SERPINB1++Serpin_B1	10737_SERPINB1	2	TRUE	0.00302063	107.091	456.464	92.6535
rs17009077	G	A	G	A	-0.1229	-0.00338779	0.28852		FALSE	FALSE	FALSE	ebi-a-GCST90013864	3	71941154	0.0104715	352063	0.746299	Coronary artery disease (Firth correction) || id:ebi-a-GCST90013864	Coronary artery disease (Firth correction)	Coronary artery disease (Firth correction) || ||	TRUE	igd	3	71892003	6.73e-38	0.00955	35335	PROK2++Prokineticin_2	10754_PROK2	2	TRUE	0.00620115	220.472	456.464	165.614
rs72960674	A	G	A	G	0.1315	0.0254008	0.04739		FALSE	FALSE	FALSE	ebi-a-GCST90013864	3	72685799	0.0240315	352063	0.290522	Coronary artery disease (Firth correction) || id:ebi-a-GCST90013864	Coronary artery disease (Firth correction)	Coronary artery disease (Firth correction) || ||	TRUE	igd	3	72636648	4.66e-11	0.01998	35334	PROK2++Prokineticin_2	10754_PROK2	2	TRUE	0.00156129	55.2497	456.464	43.3172
rs79771052	G	A	G	A	0.2183	-0.0151299	0.01702		FALSE	FALSE	FALSE	ebi-a-GCST90013864	3	72482879	0.034366	352063	0.659751	Coronary artery disease (Firth correction) || id:ebi-a-GCST90013864	Coronary artery disease (Firth correction)	Coronary artery disease (Firth correction) || ||	TRUE	igd	3	72433728	5.97e-11	0.033356	35336	PROK2++Prokineticin_2	10754_PROK2	2	TRUE	0.00159456	56.4323	456.464	42.8311
rs514887	A	G	A	G	0.1232	-0.00655727	0.44086		FALSE	FALSE	FALSE	ebi-a-GCST90013864	11	75292049	0.00931349	352063	0.481394	Coronary artery disease (Firth correction) || id:ebi-a-GCST90013864	Coronary artery disease (Firth correction)	Coronary artery disease (Firth correction) || ||	TRUE	igd	11	75581004	1.07e-52	0.008064	35360	SERPINH1++Collagen_binding_protein	10800_SERPINH1	2	TRUE	0.00748295	266.577	456.464	233.41
rs584961	G	A	G	A	-0.1004	0.0413674	0.11294		FALSE	FALSE	FALSE	ebi-a-GCST90013864	11	75277628	0.0143677	352063	0.00385336	Coronary artery disease (Firth correction) || id:ebi-a-GCST90013864	Coronary artery disease (Firth correction)	Coronary artery disease (Firth correction) || ||	TRUE	igd	11	75566583	1.38e-15	0.01257	35360	SERPINH1++Collagen_binding_protein	10800_SERPINH1	2	TRUE	0.00201975	71.5589	456.464	63.7965
rs118021813	C	T	C	T	-0.0966	0.0261814	0.06111		FALSE	FALSE	FALSE	ebi-a-GCST90013864	12	10042176	0.0213961	352063	0.221082	Coronary artery disease (Firth correction) || id:ebi-a-GCST90013864	Coronary artery disease (Firth correction)	Coronary artery disease (Firth correction) || ||	TRUE	igd	12	9889577	5.45e-09	0.016561	35373	KLRB1++KLRB1_NA_KLRB1	10809_KLRB1	2	TRUE	0.00107081	37.9161	456.464	34.0237
rs144270109	G	A	G	A	-0.1471	0.00800093	0.03622		FALSE	FALSE	FALSE	ebi-a-GCST90013864	12	10345157	0.0340903	352063	0.814443	Coronary artery disease (Firth correction) || id:ebi-a-GCST90013864	Coronary artery disease (Firth correction)	Coronary artery disease (Firth correction) || ||	TRUE	igd	12	10192558	3.62e-12	0.021162	35376	KLRB1++KLRB1_NA_KLRB1	10809_KLRB1	2	TRUE	0.00151071	53.5208	456.464	48.3183
rs147602960	G	A	G	A	0.2744	0.0107183	0.02854		FALSE	FALSE	FALSE	ebi-a-GCST90013864	9	99829048	0.0270772	352063	0.692221	Coronary artery disease (Firth correction) || id:ebi-a-GCST90013864	Coronary artery disease (Firth correction)	Coronary artery disease (Firth correction) || ||	TRUE	igd	9	97066766	6.97e-30	0.024165	35333	HABP4++HABP4_NA_HABP4	10815_HABP4	2	TRUE	0.0041752	148.132	456.464	128.942
rs473902	G	T	G	T	0.0907	0.00685221	0.0805		FALSE	FALSE	FALSE	ebi-a-GCST90013864	9	98256235	0.0158183	352063	0.664881	Coronary artery disease (Firth correction) || id:ebi-a-GCST90013864	Coronary artery disease (Firth correction)	Coronary artery disease (Firth correction) || ||	TRUE	igd	9	95493953	6.25e-10	0.014667	35333	HABP4++HABP4_NA_HABP4	10815_HABP4	2	TRUE	0.00121785	43.0802	456.464	38.2412
rs117326437	A	G	A	G	-0.2251	-0.0204168	0.03268		FALSE	FALSE	FALSE	ebi-a-GCST90013864	7	100687107	0.0328704	352063	0.534514	Coronary artery disease (Firth correction) || id:ebi-a-GCST90013864	Coronary artery disease (Firth correction)	Coronary artery disease (Firth correction) || ||	TRUE	igd	7	101043826	1.01e-23	0.022419	35356	PILRA++PILRA_isoform_FDF03_M14	10816_PILRA	2	TRUE	0.00320356	113.623	456.464	100.813
rs144530021	C	T	C	T	-0.3002	0.0143691	0.00777		FALSE	FALSE	FALSE	ebi-a-GCST90013864	7	99531550	0.0632765	352063	0.820358	Coronary artery disease (Firth correction) || id:ebi-a-GCST90013864	Coronary artery disease (Firth correction)	Coronary artery disease (Firth correction) || ||	TRUE	igd	7	99933927	1.51e-10	0.046874	35356	PILRA++PILRA_isoform_FDF03_M14	10816_PILRA	2	TRUE	0.00138958	49.1957	456.464	41.0164
rs17228602	T	C	T	C	0.5834	0.0779506	0.03278		FALSE	FALSE	FALSE	ebi-a-GCST90013864	7	100488407	0.0284539	352063	0.00659736	Coronary artery disease (Firth correction) || id:ebi-a-GCST90013864	Coronary artery disease (Firth correction)	Coronary artery disease (Firth correction) || ||	TRUE	igd	7	100890786	2.43e-150	0.022339	35357	PILRA++PILRA_isoform_FDF03_M14	10816_PILRA	2	TRUE	0.0215823	779.872	456.464	682.033
rs2396755	C	T	C	T	0.6693	-0.0164204	0.01695		FALSE	FALSE	FALSE	ebi-a-GCST90013864	7	100487520	0.033001	352063	0.618785	Coronary artery disease (Firth correction) || id:ebi-a-GCST90013864	Coronary artery disease (Firth correction)	Coronary artery disease (Firth correction) || ||	TRUE	igd	7	100889899	2.37e-103	0.031004	35357	PILRA++PILRA_isoform_FDF03_M14	10816_PILRA	2	TRUE	0.0149285	535.797	456.464	466.022
rs62482173	A	G	A	G	0.9017	0.0170977	0.02781		FALSE	FALSE	FALSE	ebi-a-GCST90013864	7	99823930	0.0248315	352063	0.491106	Coronary artery disease (Firth correction) || id:ebi-a-GCST90013864	Coronary artery disease (Firth correction)	Coronary artery disease (Firth correction) || ||	TRUE	igd	7	100226307	0	0.013384	35356	PILRA++PILRA_isoform_FDF03_M14	10816_PILRA	2	TRUE	0.0439649	1625.81	456.464	4538.92
rs6968157	C	A	C	A	-0.3261	0.00683012	0.03653		FALSE	FALSE	FALSE	ebi-a-GCST90013864	7	100933562	0.0296072	352063	0.817555	Coronary artery disease (Firth correction) || id:ebi-a-GCST90013864	Coronary artery disease (Firth correction)	Coronary artery disease (Firth correction) || ||	TRUE	igd	7	101290281	1.29e-51	0.021574	35355	PILRA++PILRA_isoform_FDF03_M14	10816_PILRA	2	TRUE	0.00748548	266.63	456.464	228.476
rs1050239	A	G	A	G	-0.3608	-0.00359209	0.28992		FALSE	FALSE	FALSE	ebi-a-GCST90013864	11	6415463	0.0105514	352063	0.733529	Coronary artery disease (Firth correction) || id:ebi-a-GCST90013864	Coronary artery disease (Firth correction)	Coronary artery disease (Firth correction) || ||	TRUE	igd	11	6394233	0	0.006687	35363	SMPD1++ASM_NA_ASM	10818_SMPD1	2	TRUE	0.053598	2002.61	456.464	2911.19
rs4758415	T	C	T	C	-0.2448	-0.0196144	0.13798		FALSE	FALSE	FALSE	ebi-a-GCST90013864	11	6406055	0.0128238	352063	0.126131	Coronary artery disease (Firth correction) || id:ebi-a-GCST90013864	Coronary artery disease (Firth correction)	Coronary artery disease (Firth correction) || ||	TRUE	igd	11	6384825	2.16e-89	0.012212	35364	SMPD1++ASM_NA_ASM	10818_SMPD1	2	TRUE	0.0142556	511.398	456.464	401.836
rs61741824	C	T	C	T	-0.1306	0.0453685	0.0501		FALSE	FALSE	FALSE	ebi-a-GCST90013864	11	6816792	0.0250061	352063	0.0696322	Coronary artery disease (Firth correction) || id:ebi-a-GCST90013864	Coronary artery disease (Firth correction)	Coronary artery disease (Firth correction) || ||	TRUE	igd	11	6795561	9.63e-12	0.019172	35369	SMPD1++ASM_NA_ASM	10818_SMPD1	2	TRUE	0.00162342	57.509	456.464	46.4036
rs71472628	A	G	A	G	-0.1385	0.0143824	0.03654		FALSE	FALSE	FALSE	ebi-a-GCST90013864	11	7113364	0.0325961	352063	0.659046	Coronary artery disease (Firth correction) || id:ebi-a-GCST90013864	Coronary artery disease (Firth correction)	Coronary artery disease (Firth correction) || ||	TRUE	igd	11	7092133	4.77e-10	0.022243	35374	SMPD1++ASM_NA_ASM	10818_SMPD1	2	TRUE	0.00135062	47.8386	456.464	38.7715
rs144333451	G	T	G	T	0.5846	-0.0266544	0.01679		FALSE	FALSE	FALSE	ebi-a-GCST90013864	18	29465563	0.0266838	352063	0.317844	Coronary artery disease (Firth correction) || id:ebi-a-GCST90013864	Coronary artery disease (Firth correction)	Coronary artery disease (Firth correction) || ||	TRUE	igd	18	31885600	2.47e-72	0.032501	35339	B4GALT6++B4GT6_NA_B4GT6	10832_B4GALT6	2	TRUE	0.0112835	403.276	456.464	323.537
rs55654868	C	T	C	T	-0.0702	0.000165728	0.42232		FALSE	FALSE	FALSE	ebi-a-GCST90013864	18	28259911	0.00930041	352063	0.985783	Coronary artery disease (Firth correction) || id:ebi-a-GCST90013864	Coronary artery disease (Firth correction)	Coronary artery disease (Firth correction) || ||	TRUE	igd	18	30679945	1.19e-16	0.008474	35334	B4GALT6++B4GT6_NA_B4GT6	10832_B4GALT6	2	TRUE	0.00240455	85.1622	456.464	68.6274
rs59477943	G	A	G	A	-0.9248	0.0230504	0.03496		FALSE	FALSE	FALSE	ebi-a-GCST90013864	18	29136684	0.0233263	352063	0.323067	Coronary artery disease (Firth correction) || id:ebi-a-GCST90013864	Coronary artery disease (Firth correction)	Coronary artery disease (Firth correction) || ||	TRUE	igd	18	31556721	0	0.017513	35337	B4GALT6++B4GT6_NA_B4GT6	10832_B4GALT6	2	TRUE	0.0577088	2164.03	456.464	2788.53
rs11727676	C	T	C	T	0.2352	0.00131996	0.10368		FALSE	FALSE	FALSE	ebi-a-GCST90013864	4	145659064	0.0153058	352063	0.931276	Coronary artery disease (Firth correction) || id:ebi-a-GCST90013864	Coronary artery disease (Firth correction)	Coronary artery disease (Firth correction) || ||	TRUE	igd	4	144737912	5.05e-70	0.013296	35350	HHIP++HHIP_NA_HHIP	10833_HHIP	2	TRUE	0.0102816	367.211	456.464	312.919
rs7438126	C	T	C	T	-0.0554	-0.0073691	0.47588		FALSE	FALSE	FALSE	ebi-a-GCST90013864	4	145223204	0.00971474	352063	0.448123	Coronary artery disease (Firth correction) || id:ebi-a-GCST90013864	Coronary artery disease (Firth correction)	Coronary artery disease (Firth correction) || ||	TRUE	igd	4	144302051	1.74e-11	0.008236	35348	HHIP++HHIP_NA_HHIP	10833_HHIP	2	TRUE	0.00153101	54.198	456.464	45.2467
rs2251550	G	A	G	A	-0.0651	-0.0364768	0.30063		FALSE	FALSE	FALSE	ebi-a-GCST90013864	3	137859165	0.00976381	352063	0.000191748	Coronary artery disease (Firth correction) || id:ebi-a-GCST90013864	Coronary artery disease (Firth correction)	Coronary artery disease (Firth correction) || ||	TRUE	igd	3	138140323	2.27e-14	0.008527	35350	A4GNT++A4GCT_NA_A4GCT	10835_A4GNT	2	TRUE	0.0017821	63.106	456.464	58.2867
rs115770048	A	G	A	G	-0.3589	-0.0103038	0.01222		FALSE	FALSE	FALSE	ebi-a-GCST90013864	19	3340032	0.0368204	352063	0.7796	Coronary artery disease (Firth correction) || id:ebi-a-GCST90013864	Coronary artery disease (Firth correction)	Coronary artery disease (Firth correction) || ||	TRUE	igd	19	3340034	2.39e-19	0.039906	35330	EBI3++IL27B_NA_IL27B	10851_EBI3	2	TRUE	0.00310963	110.2	456.464	80.8855
rs144105210	T	C	T	C	0.1805	-0.0357952	0.0318		FALSE	FALSE	FALSE	ebi-a-GCST90013864	19	3938647	0.0301984	352063	0.235885	Coronary artery disease (Firth correction) || id:ebi-a-GCST90013864	Coronary artery disease (Firth correction)	Coronary artery disease (Firth correction) || ||	TRUE	igd	19	3938649	1.87e-13	0.024533	35333	EBI3++IL27B_NA_IL27B	10851_EBI3	2	TRUE	0.00200621	71.0239	456.464	54.1319
rs182517795	C	T	C	T	0.2187	-0.105787	0.02205		FALSE	FALSE	FALSE	ebi-a-GCST90013864	19	4462862	0.0855057	352063	0.216015	Coronary artery disease (Firth correction) || id:ebi-a-GCST90013864	Coronary artery disease (Firth correction)	Coronary artery disease (Firth correction) || ||	TRUE	igd	19	4462865	8.42e-14	0.029302	35343	EBI3++IL27B_NA_IL27B	10851_EBI3	2	TRUE	0.00206278	73.0514	456.464	55.7061
rs4807574	C	T	C	T	0.2205	-0.00642621	0.36163		FALSE	FALSE	FALSE	ebi-a-GCST90013864	19	4286667	0.00958336	352063	0.502501	Coronary artery disease (Firth correction) || id:ebi-a-GCST90013864	Coronary artery disease (Firth correction)	Coronary artery disease (Firth correction) || ||	TRUE	igd	19	4286670	1.72e-135	0.008901	35338	EBI3++IL27B_NA_IL27B	10851_EBI3	2	TRUE	0.0224483	811.45	456.464	613.677
rs60103502	A	G	A	G	-0.1218	0.00683885	0.0985		FALSE	FALSE	FALSE	ebi-a-GCST90013864	19	4609820	0.0135686	352063	0.614248	Coronary artery disease (Firth correction) || id:ebi-a-GCST90013864	Coronary artery disease (Firth correction)	Coronary artery disease (Firth correction) || ||	TRUE	igd	19	4609808	3.5e-17	0.014451	35340	EBI3++IL27B_NA_IL27B	10851_EBI3	2	TRUE	0.00263467	93.35	456.464	71.0393
rs74172610	T	C	T	C	-0.1136	-0.019992	0.13292		FALSE	FALSE	FALSE	ebi-a-GCST90013864	19	3896629	0.0143837	352063	0.164555	Coronary artery disease (Firth correction) || id:ebi-a-GCST90013864	Coronary artery disease (Firth correction)	Coronary artery disease (Firth correction) || ||	TRUE	igd	19	3896631	5.56e-19	0.012763	35336	EBI3++IL27B_NA_IL27B	10851_EBI3	2	TRUE	0.00297465	105.42	456.464	79.223
rs8108746	A	G	A	G	0.351	-0.00918102	0.43089		FALSE	FALSE	FALSE	ebi-a-GCST90013864	19	4196006	0.00921641	352063	0.319172	Coronary artery disease (Firth correction) || id:ebi-a-GCST90013864	Coronary artery disease (Firth correction)	Coronary artery disease (Firth correction) || ||	TRUE	igd	19	4196009	0	0.00557	35334	EBI3++IL27B_NA_IL27B	10851_EBI3	2	TRUE	0.0604236	2272.18	456.464	3971.04
rs9807813	T	C	T	C	-0.9235	0.0239331	0.05002		FALSE	FALSE	FALSE	ebi-a-GCST90013864	19	4232415	0.0222742	352063	0.282609	Coronary artery disease (Firth correction) || id:ebi-a-GCST90013864	Coronary artery disease (Firth correction)	Coronary artery disease (Firth correction) || ||	TRUE	igd	19	4232418	0	0.012305	35340	EBI3++IL27B_NA_IL27B	10851_EBI3	2	TRUE	0.0810517	3116.83	456.464	5632.62
rs2921713	C	T	C	T	-0.0476	0.0025436	0.49673		FALSE	FALSE	FALSE	ebi-a-GCST90013864	5	38862384	0.0091699	352063	0.781484	Coronary artery disease (Firth correction) || id:ebi-a-GCST90013864	Coronary artery disease (Firth correction)	Coronary artery disease (Firth correction) || ||	TRUE	igd	5	38862282	6.65e-09	0.008208	35367	OSMR++OSMR_NA_OSMR	10892_OSMR	2	TRUE	0.00113283	40.108	456.464	33.631
rs77326070	G	A	G	A	0.1159	0.00339609	0.34489		FALSE	FALSE	FALSE	ebi-a-GCST90013864	5	39039755	0.00924604	352063	0.713393	Coronary artery disease (Firth correction) || id:ebi-a-GCST90013864	Coronary artery disease (Firth correction)	Coronary artery disease (Firth correction) || ||	TRUE	igd	5	39039653	3.29e-43	0.00841	35356	OSMR++OSMR_NA_OSMR	10892_OSMR	2	TRUE	0.00607004	215.911	456.464	189.922
rs12275678	T	C	T	C	0.0828	0.0171367	0.15151		FALSE	FALSE	FALSE	ebi-a-GCST90013864	11	131330549	0.0123109	352063	0.163923	Coronary artery disease (Firth correction) || id:ebi-a-GCST90013864	Coronary artery disease (Firth correction)	Coronary artery disease (Firth correction) || ||	TRUE	igd	11	131460655	3.99e-12	0.011935	35357	NTM++NTRI_NA_NTRI	10907_NTM	2	TRUE	0.0017627	62.4303	456.464	48.13
rs12289924	G	T	G	T	0.1038	-0.0056783	0.29749		FALSE	FALSE	FALSE	ebi-a-GCST90013864	11	131310101	0.00990557	352063	0.566481	Coronary artery disease (Firth correction) || id:ebi-a-GCST90013864	Coronary artery disease (Firth correction)	Coronary artery disease (Firth correction) || ||	TRUE	igd	11	131440207	6.63e-29	0.009304	35353	NTM++NTRI_NA_NTRI	10907_NTM	2	TRUE	0.00450349	159.923	456.464	124.467
rs12800878	A	G	A	G	0.1964	0.00418948	0.38371		FALSE	FALSE	FALSE	ebi-a-GCST90013864	11	131116689	0.00938766	352063	0.655398	Coronary artery disease (Firth correction) || id:ebi-a-GCST90013864	Coronary artery disease (Firth correction)	Coronary artery disease (Firth correction) || ||	TRUE	igd	11	131246794	2.14e-112	0.008718	35358	NTM++NTRI_NA_NTRI	10907_NTM	2	TRUE	0.0182432	656.992	456.464	507.515
rs138580446	A	C	A	C	-0.1257	-0.0301522	0.05273		FALSE	FALSE	FALSE	ebi-a-GCST90013864	11	132249306	0.0273383	352063	0.270058	Coronary artery disease (Firth correction) || id:ebi-a-GCST90013864	Coronary artery disease (Firth correction)	Coronary artery disease (Firth correction) || ||	TRUE	igd	11	132379412	3.87e-11	0.019019	35361	NTM++NTRI_NA_NTRI	10907_NTM	2	TRUE	0.00157845	55.9008	456.464	43.6813
rs2511504	C	T	C	T	0.3616	0.00230266	0.40641		FALSE	FALSE	FALSE	ebi-a-GCST90013864	11	131196396	0.00912494	352063	0.800772	Coronary artery disease (Firth correction) || id:ebi-a-GCST90013864	Coronary artery disease (Firth correction)	Coronary artery disease (Firth correction) || ||	TRUE	igd	11	131326501	0	0.006654	35356	NTM++NTRI_NA_NTRI	10907_NTM	2	TRUE	0.0630867	2380.55	456.464	2953.19
rs7118465	T	C	T	C	-0.1376	-0.0115038	0.29159		FALSE	FALSE	FALSE	ebi-a-GCST90013864	11	131970313	0.00972281	352063	0.23674	Coronary artery disease (Firth correction) || id:ebi-a-GCST90013864	Coronary artery disease (Firth correction)	Coronary artery disease (Firth correction) || ||	TRUE	igd	11	132100419	5.59e-49	0.009354	35361	NTM++NTRI_NA_NTRI	10907_NTM	2	TRUE	0.00782211	278.763	456.464	216.392
rs16834610	T	C	T	C	0.1275	-0.0241845	0.04952		FALSE	FALSE	FALSE	ebi-a-GCST90013864	2	154730495	0.0198341	352063	0.222715	Coronary artery disease (Firth correction) || id:ebi-a-GCST90013864	Coronary artery disease (Firth correction)	Coronary artery disease (Firth correction) || ||	TRUE	igd	2	153873982	1.26e-11	0.018824	35338	GALNT13++GLT13_NA_GLT13	10908_GALNT13	2	TRUE	0.00153029	54.1572	456.464	45.8772
rs115435626	C	T	C	T	-0.3459	-0.0198976	0.04318		FALSE	FALSE	FALSE	ebi-a-GCST90013864	2	161355044	0.0238867	352063	0.404844	Coronary artery disease (Firth correction) || id:ebi-a-GCST90013864	Coronary artery disease (Firth correction)	Coronary artery disease (Firth correction) || ||	TRUE	igd	2	160498533	3.39e-75	0.018852	35337	PLA2R1++PLA2R_NA_PLA2R	10916_PLA2R1	2	TRUE	0.00988653	352.829	456.464	336.656
rs115914571	C	T	C	T	0.6127	-0.0347932	0.01522		FALSE	FALSE	FALSE	ebi-a-GCST90013864	2	160153158	0.0409757	352063	0.395816	Coronary artery disease (Firth correction) || id:ebi-a-GCST90013864	Coronary artery disease (Firth correction)	Coronary artery disease (Firth correction) || ||	TRUE	igd	2	159296647	4.15e-79	0.032535	35337	PLA2R1++PLA2R_NA_PLA2R	10916_PLA2R1	2	TRUE	0.0112533	402.161	456.464	354.645
rs116043781	G	A	G	A	0.3542	0.00242728	0.02529		FALSE	FALSE	FALSE	ebi-a-GCST90013864	2	161545601	0.052651	352063	0.96323	Coronary artery disease (Firth correction) || id:ebi-a-GCST90013864	Coronary artery disease (Firth correction)	Coronary artery disease (Firth correction) || ||	TRUE	igd	2	160689090	7.28e-50	0.023857	35336	PLA2R1++PLA2R_NA_PLA2R	10916_PLA2R1	2	TRUE	0.00618517	219.907	456.464	220.427
rs146061702	A	G	A	G	-0.335	0.00133233	0.01148		FALSE	FALSE	FALSE	ebi-a-GCST90013864	2	161165230	0.0437792	352063	0.975722	Coronary artery disease (Firth correction) || id:ebi-a-GCST90013864	Coronary artery disease (Firth correction)	Coronary artery disease (Firth correction) || ||	TRUE	igd	2	160308719	2.83e-20	0.036314	35337	PLA2R1++PLA2R_NA_PLA2R	10916_PLA2R1	2	TRUE	0.00254711	90.2318	456.464	85.1023
rs147570046	T	C	T	C	-0.3239	0.0467849	0.01244		FALSE	FALSE	FALSE	ebi-a-GCST90013864	2	161282989	0.0464848	352063	0.314196	Coronary artery disease (Firth correction) || id:ebi-a-GCST90013864	Coronary artery disease (Firth correction)	Coronary artery disease (Firth correction) || ||	TRUE	igd	2	160426478	1.03e-20	0.034704	35337	PLA2R1++PLA2R_NA_PLA2R	10916_PLA2R1	2	TRUE	0.00257772	91.3191	456.464	87.109
rs149131157	C	T	C	T	0.5711	-0.00347736	0.03863		FALSE	FALSE	FALSE	ebi-a-GCST90013864	2	161352220	0.0270077	352063	0.897552	Coronary artery disease (Firth correction) || id:ebi-a-GCST90013864	Coronary artery disease (Firth correction)	Coronary artery disease (Firth correction) || ||	TRUE	igd	2	160495709	2.12e-180	0.019941	35337	PLA2R1++PLA2R_NA_PLA2R	10916_PLA2R1	2	TRUE	0.0242253	877.254	456.464	820.22
rs150568624	A	G	A	G	0.3064	0.0307321	0.01334		FALSE	FALSE	FALSE	ebi-a-GCST90013864	2	160690259	0.0375698	352063	0.413358	Coronary artery disease (Firth correction) || id:ebi-a-GCST90013864	Coronary artery disease (Firth correction)	Coronary artery disease (Firth correction) || ||	TRUE	igd	2	159833748	4.75e-19	0.034357	35337	PLA2R1++PLA2R_NA_PLA2R	10916_PLA2R1	2	TRUE	0.00247133	87.5408	456.464	79.5329
rs371920006	C	T	C	T	-0.5699	-0.0473218	0.01774		FALSE	FALSE	FALSE	ebi-a-GCST90013864	2	161296250	0.0406593	352063	0.24448	Coronary artery disease (Firth correction) || id:ebi-a-GCST90013864	Coronary artery disease (Firth correction)	Coronary artery disease (Firth correction) || ||	TRUE	igd	2	160439739	2.2e-85	0.029103	35337	PLA2R1++PLA2R_NA_PLA2R	10916_PLA2R1	2	TRUE	0.011319	404.535	456.464	383.462
rs62175468	G	T	G	T	-0.4239	-0.0142266	0.15066		FALSE	FALSE	FALSE	ebi-a-GCST90013864	2	160855617	0.0133475	352063	0.286483	Coronary artery disease (Firth correction) || id:ebi-a-GCST90013864	Coronary artery disease (Firth correction)	Coronary artery disease (Firth correction) || ||	TRUE	igd	2	159999106	0	0.007239	35337	PLA2R1++PLA2R_NA_PLA2R	10916_PLA2R1	2	TRUE	0.0459871	1703.28	456.464	3429.02
rs62194173	G	A	G	A	0.3278	-0.0342505	0.01337		FALSE	FALSE	FALSE	ebi-a-GCST90013864	2	161870137	0.0320732	352063	0.285571	Coronary artery disease (Firth correction) || id:ebi-a-GCST90013864	Coronary artery disease (Firth correction)	Coronary artery disease (Firth correction) || ||	TRUE	igd	2	161013626	1.41e-23	0.032755	35334	PLA2R1++PLA2R_NA_PLA2R	10916_PLA2R1	2	TRUE	0.00283487	100.446	456.464	100.153
rs77854433	T	G	T	G	0.4239	0.00115561	0.04339		FALSE	FALSE	FALSE	ebi-a-GCST90013864	2	161076644	0.0295738	352063	0.96883	Coronary artery disease (Firth correction) || id:ebi-a-GCST90013864	Coronary artery disease (Firth correction)	Coronary artery disease (Firth correction) || ||	TRUE	igd	2	160220133	3.01e-112	0.018828	35337	PLA2R1++PLA2R_NA_PLA2R	10916_PLA2R1	2	TRUE	0.014917	535.074	456.464	506.896
rs182801617	T	C	T	C	-0.193	0.00912768	0.01868		FALSE	FALSE	FALSE	ebi-a-GCST90013864	17	46948952	0.0392069	352063	0.81591	Coronary artery disease (Firth correction) || id:ebi-a-GCST90013864	Coronary artery disease (Firth correction)	Coronary artery disease (Firth correction) || ||	TRUE	igd	17	48871590	1.76e-11	0.028699	35355	GNGT2++GBGT2_NA_GBGT2	10917_GNGT2	2	TRUE	0.00136563	48.345	456.464	45.2253
rs149208504	C	T	C	T	-0.6911	0.0640392	0.02263		FALSE	FALSE	FALSE	ebi-a-GCST90013864	17	3914956	0.0328348	352063	0.0511352	Coronary artery disease (Firth correction) || id:ebi-a-GCST90013864	Coronary artery disease (Firth correction)	Coronary artery disease (Firth correction) || ||	TRUE	igd	17	4011662	3.92e-158	0.025794	35358	CYB5D2++NEUFC_NA_NEUFC	10924_CYB5D2	2	TRUE	0.0211279	763.119	456.464	717.868
rs62066151	G	T	G	T	-0.0647	-0.00478599	0.16747		FALSE	FALSE	FALSE	ebi-a-GCST90013864	17	4339096	0.0123683	352063	0.698789	Coronary artery disease (Firth correction) || id:ebi-a-GCST90013864	Coronary artery disease (Firth correction)	Coronary artery disease (Firth correction) || ||	TRUE	igd	17	4435801	1.38e-09	0.010679	35363	CYB5D2++NEUFC_NA_NEUFC	10924_CYB5D2	2	TRUE	0.00116728	41.3245	456.464	36.7069
rs61789227	G	A	G	A	0.6656	0.00716751	0.02109		FALSE	FALSE	FALSE	ebi-a-GCST90013864	1	117079628	0.0374677	352063	0.848292	Coronary artery disease (Firth correction) || id:ebi-a-GCST90013864	Coronary artery disease (Firth correction)	Coronary artery disease (Firth correction) || ||	TRUE	igd	1	116537006	6.7e-130	0.027448	35344	CD58++sLFA_3	10938_CD58	2	TRUE	0.0182926	658.544	456.464	588.038
rs74517097	G	T	G	T	0.1442	-0.000732862	0.02467		FALSE	FALSE	FALSE	ebi-a-GCST90013864	1	117551640	0.0276625	352063	0.978864	Coronary artery disease (Firth correction) || id:ebi-a-GCST90013864	Coronary artery disease (Firth correction)	Coronary artery disease (Firth correction) || ||	TRUE	igd	1	117009018	1.51e-08	0.025476	35352	CD58++sLFA_3	10938_CD58	2	TRUE	0.00100065	35.4083	456.464	32.0382
rs7254808	C	T	C	T	0.1354	-0.00184583	0.04313		FALSE	FALSE	FALSE	ebi-a-GCST90013864	19	40870514	0.0233049	352063	0.936871	Coronary artery disease (Firth correction) || id:ebi-a-GCST90013864	Coronary artery disease (Firth correction)	Coronary artery disease (Firth correction) || ||	TRUE	igd	19	40364607	5.5e-12	0.019646	35365	PLD3++PLD3_NA_PLD3	10948_PLD3	2	TRUE	0.00151321	53.5928	456.464	47.4995
rs2739240	A	C	A	C	0.123	0.00293564	0.25195		FALSE	FALSE	FALSE	ebi-a-GCST90013864	11	187771	0.0116001	352063	0.800214	Coronary artery disease (Firth correction) || id:ebi-a-GCST90013864	Coronary artery disease (Firth correction)	Coronary artery disease (Firth correction) || ||	TRUE	igd	11	187771	5.29e-42	0.009058	35342	BET1L++BET1L_NA_BET1L	10959_BET1L	2	TRUE	0.00570276	202.691	456.464	184.393
rs9784645	T	G	T	G	0.1322	-0.0227443	0.25293		FALSE	FALSE	FALSE	ebi-a-GCST90013864	5	147716981	0.0103923	352063	0.0284276	Coronary artery disease (Firth correction) || id:ebi-a-GCST90013864	Coronary artery disease (Firth correction)	Coronary artery disease (Firth correction) || ||	TRUE	igd	5	148337418	2.18e-44	0.009459	35349	SPINK7++ISK7_NA_ISK7	10974_SPINK7	2	TRUE	0.00660472	235.009	456.464	195.332
rs10906474	G	A	G	A	-0.3123	-0.0497744	0.01959		FALSE	FALSE	FALSE	ebi-a-GCST90013864	10	13821194	0.0585917	352063	0.395596	Coronary artery disease (Firth correction) || id:ebi-a-GCST90013864	Coronary artery disease (Firth correction)	Coronary artery disease (Firth correction) || ||	TRUE	igd	10	13779194	2.94e-26	0.029458	35366	UCMA++UCMA_NA_UCMA	10977_UCMA	2	TRUE	0.00374642	132.987	456.464	112.393
rs12573716	G	A	G	A	-0.0612	-0.00611704	0.29031		FALSE	FALSE	FALSE	ebi-a-GCST90013864	10	13153363	0.0102761	352063	0.551662	Coronary artery disease (Firth correction) || id:ebi-a-GCST90013864	Coronary artery disease (Firth correction)	Coronary artery disease (Firth correction) || ||	TRUE	igd	10	13111363	1.26e-11	0.009036	35361	UCMA++UCMA_NA_UCMA	10977_UCMA	2	TRUE	0.00154335	54.6556	456.464	45.8723
rs12780441	A	G	A	G	0.1403	-0.00138165	0.49755		FALSE	FALSE	FALSE	ebi-a-GCST90013864	10	13271315	0.00910859	352063	0.879434	Coronary artery disease (Firth correction) || id:ebi-a-GCST90013864	Coronary artery disease (Firth correction)	Coronary artery disease (Firth correction) || ||	TRUE	igd	10	13229315	1.21e-65	0.008199	35363	UCMA++UCMA_NA_UCMA	10977_UCMA	2	TRUE	0.00984181	351.475	456.464	292.815
rs1537771	T	C	T	C	-0.3965	-0.0125385	0.12874		FALSE	FALSE	FALSE	ebi-a-GCST90013864	10	13283177	0.012807	352063	0.327563	Coronary artery disease (Firth correction) || id:ebi-a-GCST90013864	Coronary artery disease (Firth correction)	Coronary artery disease (Firth correction) || ||	TRUE	igd	10	13241177	1.01e-231	0.012199	35364	UCMA++UCMA_NA_UCMA	10977_UCMA	2	TRUE	0.0352677	1292.73	456.464	1056.42
rs17152995	T	C	T	C	-0.2323	0.0111672	0.01056		FALSE	FALSE	FALSE	ebi-a-GCST90013864	10	13284888	0.0419167	352063	0.789922	Coronary artery disease (Firth correction) || id:ebi-a-GCST90013864	Coronary artery disease (Firth correction)	Coronary artery disease (Firth correction) || ||	TRUE	igd	10	13242888	1.56e-09	0.038472	35364	UCMA++UCMA_NA_UCMA	10977_UCMA	2	TRUE	0.00112767	39.9217	456.464	36.4593
rs144059351	A	G	A	G	-0.1033	-0.0298889	0.06601		FALSE	FALSE	FALSE	ebi-a-GCST90013864	21	45468581	0.0228917	352063	0.191667	Coronary artery disease (Firth correction) || id:ebi-a-GCST90013864	Coronary artery disease (Firth correction)	Coronary artery disease (Firth correction) || ||	TRUE	igd	21	44048700	1.37e-10	0.016092	35258	PDXK++PDXK_NA_PDXK	11098_PDXK	2	TRUE	0.00131578	46.4502	456.464	41.2079
rs4818855	T	C	T	C	-0.1278	0.020203	0.41893		FALSE	FALSE	FALSE	ebi-a-GCST90013864	21	45038951	0.00909243	352063	0.0262585	Coronary artery disease (Firth correction) || id:ebi-a-GCST90013864	Coronary artery disease (Firth correction)	Coronary artery disease (Firth correction) || ||	TRUE	igd	21	43619070	6.14e-56	0.008111	35267	PDXK++PDXK_NA_PDXK	11098_PDXK	2	TRUE	0.00795173	282.665	456.464	248.264
rs55704290	T	C	T	C	-0.1207	0.0169719	0.03483		FALSE	FALSE	FALSE	ebi-a-GCST90013864	21	45266026	0.0371618	352063	0.647885	Coronary artery disease (Firth correction) || id:ebi-a-GCST90013864	Coronary artery disease (Firth correction)	Coronary artery disease (Firth correction) || ||	TRUE	igd	21	43846145	4.32e-08	0.022037	35261	PDXK++PDXK_NA_PDXK	11098_PDXK	2	TRUE	0.000979494	34.5698	456.464	29.9992
rs75136590	A	G	A	G	0.1215	-0.0114577	0.04352		FALSE	FALSE	FALSE	ebi-a-GCST90013864	21	45279525	0.0244852	352063	0.639823	Coronary artery disease (Firth correction) || id:ebi-a-GCST90013864	Coronary artery disease (Firth correction)	Coronary artery disease (Firth correction) || ||	TRUE	igd	21	43859644	9.97e-10	0.019886	35261	PDXK++PDXK_NA_PDXK	11098_PDXK	2	TRUE	0.00122899	43.3862	456.464	37.33
rs79039769	A	G	A	G	-0.2996	0.0410177	0.01537		FALSE	FALSE	FALSE	ebi-a-GCST90013864	21	45457969	0.0343491	352063	0.232423	Coronary artery disease (Firth correction) || id:ebi-a-GCST90013864	Coronary artery disease (Firth correction)	Coronary artery disease (Firth correction) || ||	TRUE	igd	21	44038088	6.67e-20	0.032805	35257	PDXK++PDXK_NA_PDXK	11098_PDXK	2	TRUE	0.00271682	96.0423	456.464	83.4072
rs9979820	G	T	G	T	-0.0579	0.0139636	0.18106		FALSE	FALSE	FALSE	ebi-a-GCST90013864	21	44806688	0.0113271	352063	0.217663	Coronary artery disease (Firth correction) || id:ebi-a-GCST90013864	Coronary artery disease (Firth correction)	Coronary artery disease (Firth correction) || ||	TRUE	igd	21	43386808	3.73e-08	0.010521	35263	PDXK++PDXK_NA_PDXK	11098_PDXK	2	TRUE	0.000994172	35.0904	456.464	30.2861
rs12125319	C	T	C	T	0.1599	0.0231059	0.02414		FALSE	FALSE	FALSE	ebi-a-GCST90013864	1	119651408	0.033391	352063	0.488949	Coronary artery disease (Firth correction) || id:ebi-a-GCST90013864	Coronary artery disease (Firth correction)	Coronary artery disease (Firth correction) || ||	TRUE	igd	1	119108785	3.23e-09	0.027012	35359	REG4++REG4_NA_REG4	11102_REG4	2	TRUE	0.00120462	42.6433	456.464	35.0416
rs3009182	T	C	T	C	-0.1428	0.0025838	0.22116		FALSE	FALSE	FALSE	ebi-a-GCST90013864	1	120378678	0.0111964	352063	0.817494	Coronary artery disease (Firth correction) || id:ebi-a-GCST90013864	Coronary artery disease (Firth correction)	Coronary artery disease (Firth correction) || ||	TRUE	igd	1	119836055	2.38e-46	0.00999	35352	REG4++REG4_NA_REG4	11102_REG4	2	TRUE	0.00702492	250.088	456.464	204.327
rs41276636	C	T	C	T	0.3412	-0.122596	0.00869		FALSE	FALSE	FALSE	ebi-a-GCST90013864	1	120438827	0.0468341	352063	0.0079179	Coronary artery disease (Firth correction) || id:ebi-a-GCST90013864	Coronary artery disease (Firth correction)	Coronary artery disease (Firth correction) || ||	TRUE	igd	1	119896204	7.68e-15	0.043897	35352	REG4++REG4_NA_REG4	11102_REG4	2	TRUE	0.00200575	71.0458	456.464	60.4155
rs72697218	T	C	T	C	-0.2246	0.0297709	0.02416		FALSE	FALSE	FALSE	ebi-a-GCST90013864	1	120396298	0.0251223	352063	0.236002	Coronary artery disease (Firth correction) || id:ebi-a-GCST90013864	Coronary artery disease (Firth correction)	Coronary artery disease (Firth correction) || ||	TRUE	igd	1	119853675	4.37e-17	0.02673	35352	REG4++REG4_NA_REG4	11102_REG4	2	TRUE	0.00237862	84.2847	456.464	70.6027
rs113567515	C	T	C	T	0.1214	-0.00581146	0.22508		FALSE	FALSE	FALSE	ebi-a-GCST90013864	7	76027901	0.0107066	352063	0.587273	Coronary artery disease (Firth correction) || id:ebi-a-GCST90013864	Coronary artery disease (Firth correction)	Coronary artery disease (Firth correction) || ||	TRUE	igd	7	76398584	2.33e-35	0.009783	35337	HSPB1++HSP_27	11103_HSPB1	2	TRUE	0.00514116	182.602	456.464	153.99
rs13236526	G	A	G	A	0.327	-0.00966385	0.31781		FALSE	FALSE	FALSE	ebi-a-GCST90013864	7	75913642	0.00981169	352063	0.324657	Coronary artery disease (Firth correction) || id:ebi-a-GCST90013864	Coronary artery disease (Firth correction)	Coronary artery disease (Firth correction) || ||	TRUE	igd	7	76284324	0	0.007053	35341	HSPB1++HSP_27	11103_HSPB1	2	TRUE	0.0463659	1718.19	456.464	2149.55
rs146542449	T	G	T	G	0.1941	-0.0330379	0.02575		FALSE	FALSE	FALSE	ebi-a-GCST90013864	7	75142692	0.0321098	352063	0.303525	Coronary artery disease (Firth correction) || id:ebi-a-GCST90013864	Coronary artery disease (Firth correction)	Coronary artery disease (Firth correction) || ||	TRUE	igd	7	75513368	7.05e-14	0.025925	35336	HSPB1++HSP_27	11103_HSPB1	2	TRUE	0.00189029	66.918	456.464	56.0549
rs34978788	T	C	T	C	0.1599	0.0101133	0.0279		FALSE	FALSE	FALSE	ebi-a-GCST90013864	7	75382373	0.0295674	352063	0.732318	Coronary artery disease (Firth correction) || id:ebi-a-GCST90013864	Coronary artery disease (Firth correction)	Coronary artery disease (Firth correction) || ||	TRUE	igd	7	75753055	6.45e-11	0.024476	35337	HSPB1++HSP_27	11103_HSPB1	2	TRUE	0.00138689	49.0738	456.464	42.6792
rs532985173	T	C	T	C	-0.0998	0.0701565	0.14246		FALSE	FALSE	FALSE	ebi-a-GCST90013864	7	76100711	0.0529897	352063	0.185515	Coronary artery disease (Firth correction) || id:ebi-a-GCST90013864	Coronary artery disease (Firth correction)	Coronary artery disease (Firth correction) || ||	TRUE	igd	7	76471394	1.83e-16	0.012122	35338	HSPB1++HSP_27	11103_HSPB1	2	TRUE	0.00243354	86.2013	456.464	67.7817
rs74894477	A	G	A	G	0.361	-0.046028	0.01435		FALSE	FALSE	FALSE	ebi-a-GCST90013864	7	75937942	0.0531616	352063	0.386592	Coronary artery disease (Firth correction) || id:ebi-a-GCST90013864	Coronary artery disease (Firth correction)	Coronary artery disease (Firth correction) || ||	TRUE	igd	7	76308625	9.91e-26	0.034424	35340	HSPB1++HSP_27	11103_HSPB1	2	TRUE	0.00368654	130.757	456.464	109.974
rs10158980	T	C	T	C	0.7008	0.0196023	0.12326		FALSE	FALSE	FALSE	ebi-a-GCST90013864	1	203112483	0.0133868	352063	0.143112	Coronary artery disease (Firth correction) || id:ebi-a-GCST90013864	Coronary artery disease (Firth correction)	Coronary artery disease (Firth correction) || ||	TRUE	igd	1	203143355	0	0.00886	35354	CHI3L1++YKL_40	11104_CHI3L1	2	TRUE	0.106148	4198.16	456.464	6256.35
rs113782613	G	A	G	A	0.4056	0.0069374	0.02924		FALSE	FALSE	FALSE	ebi-a-GCST90013864	1	202408478	0.0314502	352063	0.825417	Coronary artery disease (Firth correction) || id:ebi-a-GCST90013864	Coronary artery disease (Firth correction)	Coronary artery disease (Firth correction) || ||	TRUE	igd	1	202439350	5.48e-45	0.028819	35352	CHI3L1++YKL_40	11104_CHI3L1	2	TRUE	0.00933932	333.257	456.464	198.079
rs116191274	A	G	A	G	-0.2372	-0.0218266	0.02572		FALSE	FALSE	FALSE	ebi-a-GCST90013864	1	204104495	0.0321048	352063	0.496596	Coronary artery disease (Firth correction) || id:ebi-a-GCST90013864	Coronary artery disease (Firth correction)	Coronary artery disease (Firth correction) || ||	TRUE	igd	1	204135367	2.65e-14	0.031152	35361	CHI3L1++YKL_40	11104_CHI3L1	2	TRUE	0.00281977	99.9863	456.464	57.9772
rs116333232	T	C	T	C	0.1457	0.0184184	0.05852		FALSE	FALSE	FALSE	ebi-a-GCST90013864	1	203333785	0.0252725	352063	0.466129	Coronary artery disease (Firth correction) || id:ebi-a-GCST90013864	Coronary artery disease (Firth correction)	Coronary artery disease (Firth correction) || ||	TRUE	igd	1	203364657	1.12e-12	0.020477	35357	CHI3L1++YKL_40	11104_CHI3L1	2	TRUE	0.00233918	82.8958	456.464	50.6275
rs12042389	A	C	A	C	0.8717	0.0546039	0.01954		FALSE	FALSE	FALSE	ebi-a-GCST90013864	1	203173604	0.0401217	352063	0.173527	Coronary artery disease (Firth correction) || id:ebi-a-GCST90013864	Coronary artery disease (Firth correction)	Coronary artery disease (Firth correction) || ||	TRUE	igd	1	203204476	6.39e-143	0.034246	35357	CHI3L1++YKL_40	11104_CHI3L1	2	TRUE	0.0291151	1060.23	456.464	647.91
rs12121976	A	G	A	G	-0.2533	0.0268531	0.03618		FALSE	FALSE	FALSE	ebi-a-GCST90013864	1	203307427	0.0286234	352063	0.348167	Coronary artery disease (Firth correction) || id:ebi-a-GCST90013864	Coronary artery disease (Firth correction)	Coronary artery disease (Firth correction) || ||	TRUE	igd	1	203338299	3.86e-23	0.025567	35360	CHI3L1++YKL_40	11104_CHI3L1	2	TRUE	0.00447471	158.928	456.464	98.1546
rs142934050	A	C	A	C	-0.2659	-0.0212122	0.04187		FALSE	FALSE	FALSE	ebi-a-GCST90013864	1	202790032	0.0318507	352063	0.505418	Coronary artery disease (Firth correction) || id:ebi-a-GCST90013864	Coronary artery disease (Firth correction)	Coronary artery disease (Firth correction) || ||	TRUE	igd	1	202820904	3.61e-28	0.024161	35352	CHI3L1++YKL_40	11104_CHI3L1	2	TRUE	0.00567276	201.676	456.464	121.117
rs16851791	G	A	G	A	-0.2073	-0.0336877	0.04072		FALSE	FALSE	FALSE	ebi-a-GCST90013864	1	203510748	0.0257038	352063	0.18999	Coronary artery disease (Firth correction) || id:ebi-a-GCST90013864	Coronary artery disease (Firth correction)	Coronary artery disease (Firth correction) || ||	TRUE	igd	1	203541620	1.96e-17	0.024398	35356	CHI3L1++YKL_40	11104_CHI3L1	2	TRUE	0.00335724	119.092	456.464	72.1922
rs192839556	G	A	G	A	0.5696	-0.0289913	0.00368		FALSE	FALSE	FALSE	ebi-a-GCST90013864	1	202988861	0.0658743	352063	0.659865	Coronary artery disease (Firth correction) || id:ebi-a-GCST90013864	Coronary artery disease (Firth correction)	Coronary artery disease (Firth correction) || ||	TRUE	igd	1	203019733	2.45e-12	0.0813	35353	CHI3L1++YKL_40	11104_CHI3L1	2	TRUE	0.00237912	84.3049	456.464	49.0861
rs34000310	A	G	A	G	-0.3014	-0.024177	0.02359		FALSE	FALSE	FALSE	ebi-a-GCST90013864	1	203464873	0.0325938	352063	0.458229	Coronary artery disease (Firth correction) || id:ebi-a-GCST90013864	Coronary artery disease (Firth correction)	Coronary artery disease (Firth correction) || ||	TRUE	igd	1	203495745	9.42e-22	0.031451	35357	CHI3L1++YKL_40	11104_CHI3L1	2	TRUE	0.00418482	148.576	456.464	91.837
rs56035601	T	C	T	C	-0.3318	-0.00562595	0.10416		FALSE	FALSE	FALSE	ebi-a-GCST90013864	1	203196842	0.0156279	352063	0.718851	Coronary artery disease (Firth correction) || id:ebi-a-GCST90013864	Coronary artery disease (Firth correction)	Coronary artery disease (Firth correction) || ||	TRUE	igd	1	203227714	1.65e-97	0.015833	35353	CHI3L1++YKL_40	11104_CHI3L1	2	TRUE	0.0205454	741.535	456.464	439.164
rs56383922	C	T	C	T	-0.4319	-0.0234345	0.03143		FALSE	FALSE	FALSE	ebi-a-GCST90013864	1	203265407	0.0290716	352063	0.420187	Coronary artery disease (Firth correction) || id:ebi-a-GCST90013864	Coronary artery disease (Firth correction)	Coronary artery disease (Firth correction) || ||	TRUE	igd	1	203296279	9e-57	0.027201	35355	CHI3L1++YKL_40	11104_CHI3L1	2	TRUE	0.0113572	406.124	456.464	252.114
rs6692857	G	A	G	A	0.3469	-0.00215538	0.04398		FALSE	FALSE	FALSE	ebi-a-GCST90013864	1	203331003	0.0224165	352063	0.9234	Coronary artery disease (Firth correction) || id:ebi-a-GCST90013864	Coronary artery disease (Firth correction)	Coronary artery disease (Firth correction) || ||	TRUE	igd	1	203361875	3.28e-47	0.024038	35359	CHI3L1++YKL_40	11104_CHI3L1	2	TRUE	0.0101195	361.454	456.464	208.263
rs72754704	T	G	T	G	0.2756	0.0686612	0.01038		FALSE	FALSE	FALSE	ebi-a-GCST90013864	1	202936744	0.0312705	352063	0.0293164	Coronary artery disease (Firth correction) || id:ebi-a-GCST90013864	Coronary artery disease (Firth correction)	Coronary artery disease (Firth correction) || ||	TRUE	igd	1	202967616	2.11e-08	0.049191	35353	CHI3L1++YKL_40	11104_CHI3L1	2	TRUE	0.00156047	55.2502	456.464	31.3897
rs75228438	T	C	T	C	0.4001	-0.057864	0.02375		FALSE	FALSE	FALSE	ebi-a-GCST90013864	1	202964982	0.0370181	352063	0.118023	Coronary artery disease (Firth correction) || id:ebi-a-GCST90013864	Coronary artery disease (Firth correction)	Coronary artery disease (Firth correction) || ||	TRUE	igd	1	202995854	7.57e-37	0.031552	35352	CHI3L1++YKL_40	11104_CHI3L1	2	TRUE	0.00742321	264.373	456.464	160.799
rs10980847	G	A	G	A	-0.0853	-0.00988815	0.10544		FALSE	FALSE	FALSE	ebi-a-GCST90013864	9	114046614	0.0145228	352063	0.495951	Coronary artery disease (Firth correction) || id:ebi-a-GCST90013864	Coronary artery disease (Firth correction)	Coronary artery disease (Firth correction) || ||	TRUE	igd	9	111284334	3.32e-10	0.013576	35362	SVEP1++SVEP1_NA_SVEP1	11109_SVEP1	2	TRUE	0.0013726	48.6017	456.464	39.4779
rs117584091	C	A	C	A	0.3293	0.00223552	0.0202		FALSE	FALSE	FALSE	ebi-a-GCST90013864	9	113726812	0.0280425	352063	0.936461	Coronary artery disease (Firth correction) || id:ebi-a-GCST90013864	Coronary artery disease (Firth correction)	Coronary artery disease (Firth correction) || ||	TRUE	igd	9	110964532	5.02e-28	0.030004	35361	SVEP1++SVEP1_NA_SVEP1	11109_SVEP1	2	TRUE	0.00429242	152.43	456.464	120.455
rs145419292	T	C	T	C	0.5826	0.0065078	0.01613		FALSE	FALSE	FALSE	ebi-a-GCST90013864	9	112441339	0.0471103	352063	0.89013	Coronary artery disease (Firth correction) || id:ebi-a-GCST90013864	Coronary artery disease (Firth correction)	Coronary artery disease (Firth correction) || ||	TRUE	igd	9	109679059	5.4e-67	0.033692	35359	SVEP1++SVEP1_NA_SVEP1	11109_SVEP1	2	TRUE	0.0107732	385.055	456.464	299.011
rs558028	C	T	C	T	-0.2617	-0.0641521	0.02263		FALSE	FALSE	FALSE	ebi-a-GCST90013864	9	112853828	0.0316449	352063	0.0440697	Coronary artery disease (Firth correction) || id:ebi-a-GCST90013864	Coronary artery disease (Firth correction)	Coronary artery disease (Firth correction) || ||	TRUE	igd	9	110091548	2.19e-20	0.028284	35362	SVEP1++SVEP1_NA_SVEP1	11109_SVEP1	2	TRUE	0.00302957	107.451	456.464	85.6103
rs7020788	A	G	A	G	0.174	0.0231561	0.39454		FALSE	FALSE	FALSE	ebi-a-GCST90013864	9	113232979	0.00939652	352063	0.013801	Coronary artery disease (Firth correction) || id:ebi-a-GCST90013864	Coronary artery disease (Firth correction)	Coronary artery disease (Firth correction) || ||	TRUE	igd	9	110470699	2.37e-92	0.008537	35362	SVEP1++SVEP1_NA_SVEP1	11109_SVEP1	2	TRUE	0.0144646	518.973	456.464	415.421
rs147604653	A	G	A	G	0.1507	0.0475865	0.02654		FALSE	FALSE	FALSE	ebi-a-GCST90013864	17	47811462	0.0446103	352063	0.2861	Coronary artery disease (Firth correction) || id:ebi-a-GCST90013864	Coronary artery disease (Firth correction)	Coronary artery disease (Firth correction) || ||	TRUE	igd	17	49734100	4.05e-09	0.025619	35357	SPATA20++SPT20_NA_SPT20	11117_SPATA20	2	TRUE	0.00117348	41.5371	456.464	34.6021
rs17714829	C	T	C	T	0.1255	0.00756957	0.0781		FALSE	FALSE	FALSE	ebi-a-GCST90013864	17	48452481	0.0167443	352063	0.65122	Coronary artery disease (Firth correction) || id:ebi-a-GCST90013864	Coronary artery disease (Firth correction)	Coronary artery disease (Firth correction) || ||	TRUE	igd	17	50375120	1.85e-16	0.015247	35357	SPATA20++SPT20_NA_SPT20	11117_SPATA20	2	TRUE	0.00226805	80.3691	456.464	67.7515
rs77405995	A	G	A	G	0.1222	-0.0295207	0.04892		FALSE	FALSE	FALSE	ebi-a-GCST90013864	17	48361373	0.0227561	352063	0.19454	Coronary artery disease (Firth correction) || id:ebi-a-GCST90013864	Coronary artery disease (Firth correction)	Coronary artery disease (Firth correction) || ||	TRUE	igd	17	50284012	4.41e-11	0.018545	35350	SPATA20++SPT20_NA_SPT20	11117_SPATA20	2	TRUE	0.00138956	49.1864	456.464	43.4199
rs9890200	C	A	C	A	-0.3204	-0.0128033	0.40963		FALSE	FALSE	FALSE	ebi-a-GCST90013864	17	48624523	0.00937205	352063	0.171902	Coronary artery disease (Firth correction) || id:ebi-a-GCST90013864	Coronary artery disease (Firth correction)	Coronary artery disease (Firth correction) || ||	TRUE	igd	17	50547162	0	0.007116	35353	SPATA20++SPT20_NA_SPT20	11117_SPATA20	2	TRUE	0.0496513	1846.93	456.464	2027.28
rs151900	T	C	T	C	0.0439	0.00407699	0.46998		FALSE	FALSE	FALSE	ebi-a-GCST90013864	5	14222179	0.00910465	352063	0.654303	Coronary artery disease (Firth correction) || id:ebi-a-GCST90013864	Coronary artery disease (Firth correction)	Coronary artery disease (Firth correction) || ||	TRUE	igd	5	14222070	1.7e-08	0.007783	35365	TRIO++TRIO_NA_TRIO	11126_TRIO	2	TRUE	0.000960131	33.9858	456.464	31.8152
rs2038332	G	A	G	A	-0.1934	-0.0289359	0.2119		FALSE	FALSE	FALSE	ebi-a-GCST90013864	6	153320726	0.0114557	352063	0.0113726	Coronary artery disease (Firth correction) || id:ebi-a-GCST90013864	Coronary artery disease (Firth correction)	Coronary artery disease (Firth correction) || ||	TRUE	igd	6	152999591	6.32e-90	0.009618	35370	MTRF1L++RF1ML_NA_RF1ML	11134_MTRF1L	2	TRUE	0.0124927	447.43	456.464	404.337
rs116585561	C	A	C	A	-0.328	-0.0249817	0.03327		FALSE	FALSE	FALSE	ebi-a-GCST90013864	17	48257917	0.0252758	352063	0.322974	Coronary artery disease (Firth correction) || id:ebi-a-GCST90013864	Coronary artery disease (Firth correction)	Coronary artery disease (Firth correction) || ||	TRUE	igd	17	50180556	6.72e-46	0.023063	35355	COL1A1++CO1A1_NA_CO1A1	11140_COL1A1	2	TRUE	0.00692047	246.364	456.464	202.263
rs145477139	A	G	A	G	-0.463	0.0585333	0.01		FALSE	FALSE	FALSE	ebi-a-GCST90013864	17	49097145	0.0444719	352063	0.188111	Coronary artery disease (Firth correction) || id:ebi-a-GCST90013864	Coronary artery disease (Firth correction)	Coronary artery disease (Firth correction) || ||	TRUE	igd	17	51019784	2.68e-27	0.042779	35352	COL1A1++CO1A1_NA_CO1A1	11140_COL1A1	2	TRUE	0.00424451	150.683	456.464	117.139
rs180830509	A	G	A	G	-0.5405	-0.043762	0.00908		FALSE	FALSE	FALSE	ebi-a-GCST90013864	17	47882516	0.0511765	352063	0.392486	Coronary artery disease (Firth correction) || id:ebi-a-GCST90013864	Coronary artery disease (Firth correction)	Coronary artery disease (Firth correction) || ||	TRUE	igd	17	49805154	8.16e-33	0.045302	35357	COL1A1++CO1A1_NA_CO1A1	11140_COL1A1	2	TRUE	0.0052571	186.847	456.464	142.35
rs373982079	T	C	T	C	-0.4718	-0.012084	0.00593		FALSE	FALSE	FALSE	ebi-a-GCST90013864	17	48700157	0.0400387	352063	0.762797	Coronary artery disease (Firth correction) || id:ebi-a-GCST90013864	Coronary artery disease (Firth correction)	Coronary artery disease (Firth correction) || ||	TRUE	igd	17	50622796	6.13e-17	0.056417	35352	COL1A1++CO1A1_NA_CO1A1	11140_COL1A1	2	TRUE	0.00262432	93.014	456.464	69.9352
rs12137045	T	C	T	C	0.0593	0.0046624	0.23156		FALSE	FALSE	FALSE	ebi-a-GCST90013864	1	179766662	0.010852	352063	0.667461	Coronary artery disease (Firth correction) || id:ebi-a-GCST90013864	Coronary artery disease (Firth correction)	Coronary artery disease (Firth correction) || ||	TRUE	igd	1	179797527	9.79e-10	0.009701	35349	ANGPTL1++ANGL1_NA_ANGL1	11142_ANGPTL1	2	TRUE	0.00125145	44.2904	456.464	37.366
rs4650995	T	C	T	C	-0.3017	0.0208874	0.49232		FALSE	FALSE	FALSE	ebi-a-GCST90013864	1	178517316	0.00908264	352063	0.0214447	Coronary artery disease (Firth correction) || id:ebi-a-GCST90013864	Coronary artery disease (Firth correction)	Coronary artery disease (Firth correction) || ||	TRUE	igd	1	178548181	2.15556957542885e-308	0.007993	35348	ANGPTL1++ANGL1_NA_ANGL1	11142_ANGPTL1	2	TRUE	0.0455007	1684.93	456.464	1424.72
rs871632	C	T	C	T	0.1745	-0.00133292	0.35174		FALSE	FALSE	FALSE	ebi-a-GCST90013864	1	178903766	0.0101029	352063	0.895036	Coronary artery disease (Firth correction) || id:ebi-a-GCST90013864	Coronary artery disease (Firth correction)	Coronary artery disease (Firth correction) || ||	TRUE	igd	1	178934631	2e-93	0.008511	35348	ANGPTL1++ANGL1_NA_ANGL1	11142_ANGPTL1	2	TRUE	0.0138865	497.743	456.464	420.368
rs928016	G	A	G	A	-0.1171	-0.0566331	0.06192		FALSE	FALSE	FALSE	ebi-a-GCST90013864	1	179517366	0.0177874	352063	0.0015459	Coronary artery disease (Firth correction) || id:ebi-a-GCST90013864	Coronary artery disease (Firth correction)	Coronary artery disease (Firth correction) || ||	TRUE	igd	1	179548231	7.92e-12	0.01712	35349	ANGPTL1++ANGL1_NA_ANGL1	11142_ANGPTL1	2	TRUE	0.001593	56.3975	456.464	46.785
rs147514117	T	C	T	C	0.1187	-0.0086032	0.03823		FALSE	FALSE	FALSE	ebi-a-GCST90013864	11	34229358	0.0283436	352063	0.761484	Coronary artery disease (Firth correction) || id:ebi-a-GCST90013864	Coronary artery disease (Firth correction)	Coronary artery disease (Firth correction) || ||	TRUE	igd	11	34207811	1.79e-08	0.021079	35357	KIAA1549L++K154L_NA_K154L	11145_KIAA1549L	2	TRUE	0.00103611	36.6698	456.464	31.7104
rs2467378	C	T	C	T	-0.1538	-0.0304211	0.02416		FALSE	FALSE	FALSE	ebi-a-GCST90013864	11	34199205	0.0346834	352063	0.380428	Coronary artery disease (Firth correction) || id:ebi-a-GCST90013864	Coronary artery disease (Firth correction)	Coronary artery disease (Firth correction) || ||	TRUE	igd	11	34177658	1.76e-08	0.027297	35355	KIAA1549L++K154L_NA_K154L	11145_KIAA1549L	2	TRUE	0.00111537	39.4756	456.464	31.7455
rs2753408	A	G	A	G	-0.3242	-0.00114109	0.4799		FALSE	FALSE	FALSE	ebi-a-GCST90013864	11	33399691	0.00928328	352063	0.902172	Coronary artery disease (Firth correction) || id:ebi-a-GCST90013864	Coronary artery disease (Firth correction)	Coronary artery disease (Firth correction) || ||	TRUE	igd	11	33378145	0	0.006912	35347	KIAA1549L++K154L_NA_K154L	11145_KIAA1549L	2	TRUE	0.0524679	1957.17	456.464	2199.98
rs4755795	A	G	A	G	-0.0895	-0.00935878	0.2964		FALSE	FALSE	FALSE	ebi-a-GCST90013864	11	33670718	0.0100495	352063	0.351714	Coronary artery disease (Firth correction) || id:ebi-a-GCST90013864	Coronary artery disease (Firth correction)	Coronary artery disease (Firth correction) || ||	TRUE	igd	11	33649172	4.17e-24	0.008837	35354	KIAA1549L++K154L_NA_K154L	11145_KIAA1549L	2	TRUE	0.00334103	118.508	456.464	102.574
rs78374818	G	A	G	A	0.1539	0.0144789	0.0317		FALSE	FALSE	FALSE	ebi-a-GCST90013864	11	33491828	0.0274797	352063	0.598267	Coronary artery disease (Firth correction) || id:ebi-a-GCST90013864	Coronary artery disease (Firth correction)	Coronary artery disease (Firth correction) || ||	TRUE	igd	11	33470282	6.71e-11	0.023579	35357	KIAA1549L++K154L_NA_K154L	11145_KIAA1549L	2	TRUE	0.00145404	51.4825	456.464	42.6017
rs116960573	T	G	T	G	-0.2765	-0.0306707	0.05439		FALSE	FALSE	FALSE	ebi-a-GCST90013864	19	51685133	0.020681	352063	0.138065	Coronary artery disease (Firth correction) || id:ebi-a-GCST90013864	Coronary artery disease (Firth correction)	Coronary artery disease (Firth correction) || ||	TRUE	igd	19	51181877	4.5e-44	0.019857	35365	KLK13++kallikrein_13	11152_KLK13	2	TRUE	0.00786414	280.304	456.464	193.893
rs273663	A	G	A	G	0.1717	-0.0172077	0.03076		FALSE	FALSE	FALSE	ebi-a-GCST90013864	19	51657600	0.0192926	352063	0.372428	Coronary artery disease (Firth correction) || id:ebi-a-GCST90013864	Coronary artery disease (Firth correction)	Coronary artery disease (Firth correction) || ||	TRUE	igd	19	51154343	3.51e-11	0.025923	35365	KLK13++kallikrein_13	11152_KLK13	2	TRUE	0.00175788	62.2732	456.464	43.8702
rs641621	T	G	T	G	-0.1558	-0.0105031	0.2322		FALSE	FALSE	FALSE	ebi-a-GCST90013864	12	52912906	0.0104068	352063	0.312852	Coronary artery disease (Firth correction) || id:ebi-a-GCST90013864	Coronary artery disease (Firth correction)	Coronary artery disease (Firth correction) || ||	TRUE	igd	12	52519122	1.81e-61	0.009418	35363	KRT5++K2C5_NA_K2C5	11177_KRT5	2	TRUE	0.00865516	308.727	456.464	273.664
rs10980847	G	A	G	A	-0.0904	-0.00988815	0.10544		FALSE	FALSE	FALSE	ebi-a-GCST90013864	9	114046614	0.0145228	352063	0.495951	Coronary artery disease (Firth correction) || id:ebi-a-GCST90013864	Coronary artery disease (Firth correction)	Coronary artery disease (Firth correction) || ||	TRUE	igd	9	111284334	2.54e-11	0.013551	35362	SVEP1++SVEP1_NA_SVEP1	11178_SVEP1	2	TRUE	0.00154164	54.5964	456.464	44.5035
rs117584091	C	A	C	A	0.2659	0.00223552	0.0202		FALSE	FALSE	FALSE	ebi-a-GCST90013864	9	113726812	0.0280425	352063	0.936461	Coronary artery disease (Firth correction) || id:ebi-a-GCST90013864	Coronary artery disease (Firth correction)	Coronary artery disease (Firth correction) || ||	TRUE	igd	9	110964532	6.87e-19	0.029954	35361	SVEP1++SVEP1_NA_SVEP1	11178_SVEP1	2	TRUE	0.00279869	99.2368	456.464	78.8001
rs145419292	T	C	T	C	0.5093	0.0065078	0.01613		FALSE	FALSE	FALSE	ebi-a-GCST90013864	9	112441339	0.0471103	352063	0.89013	Coronary artery disease (Firth correction) || id:ebi-a-GCST90013864	Coronary artery disease (Firth correction)	Coronary artery disease (Firth correction) || ||	TRUE	igd	9	109679059	9.89e-52	0.033656	35359	SVEP1++SVEP1_NA_SVEP1	11178_SVEP1	2	TRUE	0.00823284	293.505	456.464	228.993
rs558028	C	T	C	T	-0.2609	-0.0641521	0.02263		FALSE	FALSE	FALSE	ebi-a-GCST90013864	9	112853828	0.0316449	352063	0.0440697	Coronary artery disease (Firth correction) || id:ebi-a-GCST90013864	Coronary artery disease (Firth correction)	Coronary artery disease (Firth correction) || ||	TRUE	igd	9	110091548	2.38e-20	0.028224	35362	SVEP1++SVEP1_NA_SVEP1	11178_SVEP1	2	TRUE	0.00301108	106.793	456.464	85.4498
rs7020788	A	G	A	G	0.1951	0.0231561	0.39454		FALSE	FALSE	FALSE	ebi-a-GCST90013864	9	113232979	0.00939652	352063	0.013801	Coronary artery disease (Firth correction) || id:ebi-a-GCST90013864	Coronary artery disease (Firth correction)	Coronary artery disease (Firth correction) || ||	TRUE	igd	9	110470699	2.3e-116	0.008508	35362	SVEP1++SVEP1_NA_SVEP1	11178_SVEP1	2	TRUE	0.0181853	654.943	456.464	525.847
rs118002621	T	C	T	C	0.575	-0.0468905	0.00364		FALSE	FALSE	FALSE	ebi-a-GCST90013864	12	10914974	0.0433837	352063	0.279771	Coronary artery disease (Firth correction) || id:ebi-a-GCST90013864	Coronary artery disease (Firth correction)	Coronary artery disease (Firth correction) || ||	TRUE	igd	12	10762375	4.42e-16	0.070756	35377	CLEC12A++CL12A_NA_CL12A	11187_CLEC12A	2	TRUE	0.00239819	85.0399	456.464	66.0403
rs148440484	G	A	G	A	0.357	0.0067348	0.06718		FALSE	FALSE	FALSE	ebi-a-GCST90013864	12	10489491	0.0243601	352063	0.782188	Coronary artery disease (Firth correction) || id:ebi-a-GCST90013864	Coronary artery disease (Firth correction)	Coronary artery disease (Firth correction) || ||	TRUE	igd	12	10336892	3.47e-104	0.01647	35377	CLEC12A++CL12A_NA_CL12A	11187_CLEC12A	2	TRUE	0.0159737	574.241	456.464	469.839
rs150976941	C	A	C	A	-0.4673	-0.0450205	0.02118		FALSE	FALSE	FALSE	ebi-a-GCST90013864	12	10371814	0.0392243	352063	0.251063	Coronary artery disease (Firth correction) || id:ebi-a-GCST90013864	Coronary artery disease (Firth correction)	Coronary artery disease (Firth correction) || ||	TRUE	igd	12	10219215	1.29e-57	0.029207	35378	CLEC12A++CL12A_NA_CL12A	11187_CLEC12A	2	TRUE	0.00905421	323.228	456.464	255.987
rs2607885	A	G	A	G	0.1883	0.00526539	0.42529		FALSE	FALSE	FALSE	ebi-a-GCST90013864	12	10746017	0.00919534	352063	0.566905	Coronary artery disease (Firth correction) || id:ebi-a-GCST90013864	Coronary artery disease (Firth correction)	Coronary artery disease (Firth correction) || ||	TRUE	igd	12	10593418	2.41e-112	0.00836	35380	CLEC12A++CL12A_NA_CL12A	11187_CLEC12A	2	TRUE	0.0173326	624.01	456.464	507.327
rs76433891	T	C	T	C	0.1656	-0.0618634	0.02327		FALSE	FALSE	FALSE	ebi-a-GCST90013864	12	11140603	0.047744	352063	0.195068	Coronary artery disease (Firth correction) || id:ebi-a-GCST90013864	Coronary artery disease (Firth correction)	Coronary artery disease (Firth correction) || ||	TRUE	igd	12	10988004	4.75e-09	0.02828	35380	CLEC12A++CL12A_NA_CL12A	11187_CLEC12A	2	TRUE	0.00124658	44.1567	456.464	34.2896
rs80042268	G	A	G	A	-0.6173	-0.00184534	0.05662		FALSE	FALSE	FALSE	ebi-a-GCST90013864	12	10126098	0.0185541	352063	0.920775	Coronary artery disease (Firth correction) || id:ebi-a-GCST90013864	Coronary artery disease (Firth correction)	Coronary artery disease (Firth correction) || ||	TRUE	igd	12	9973499	4.08e-262	0.017848	35377	CLEC12A++CL12A_NA_CL12A	11187_CLEC12A	2	TRUE	0.0407079	1501.15	456.464	1196.23
rs11677932	A	G	A	G	-0.0691	-0.0366839	0.29364		FALSE	FALSE	FALSE	ebi-a-GCST90013864	2	238223955	0.00975484	352063	0.00016573	Coronary artery disease (Firth correction) || id:ebi-a-GCST90013864	Coronary artery disease (Firth correction)	Coronary artery disease (Firth correction) || ||	TRUE	igd	2	237315312	1.5e-14	0.008988	35365	COL6A3++Collagen_alpha_3_VI	11196_COL6A3	2	TRUE	0.00198074	70.1839	456.464	59.1058
rs113348415	T	C	T	C	-0.2282	-0.0166131	0.02734		FALSE	FALSE	FALSE	ebi-a-GCST90013864	16	4762041	0.0289887	352063	0.566585	Coronary artery disease (Firth correction) || id:ebi-a-GCST90013864	Coronary artery disease (Firth correction)	Coronary artery disease (Firth correction) || ||	TRUE	igd	16	4712040	7.77e-18	0.026526	35355	NAGPA++NAGPA_NA_NAGPA	11208_NAGPA	2	TRUE	0.00276962	98.1865	456.464	74.0095
rs118090493	C	A	C	A	-0.2099	-0.057966	0.02612		FALSE	FALSE	FALSE	ebi-a-GCST90013864	16	4331619	0.0375739	352063	0.122898	Coronary artery disease (Firth correction) || id:ebi-a-GCST90013864	Coronary artery disease (Firth correction)	Coronary artery disease (Firth correction) || ||	TRUE	igd	16	4281618	9.75e-15	0.02711	35348	NAGPA++NAGPA_NA_NAGPA	11208_NAGPA	2	TRUE	0.00224147	79.4051	456.464	59.9468
rs118189216	T	C	T	C	-0.2741	0.0282811	0.02905		FALSE	FALSE	FALSE	ebi-a-GCST90013864	16	4270850	0.0350661	352063	0.419949	Coronary artery disease (Firth correction) || id:ebi-a-GCST90013864	Coronary artery disease (Firth correction)	Coronary artery disease (Firth correction) || ||	TRUE	igd	16	4220849	4.74e-27	0.025449	35349	NAGPA++NAGPA_NA_NAGPA	11208_NAGPA	2	TRUE	0.00423829	150.449	456.464	116.005
rs12599777	G	A	G	A	-0.4777	0.00508244	0.18221		FALSE	FALSE	FALSE	ebi-a-GCST90013864	16	5079466	0.0118617	352063	0.668305	Coronary artery disease (Firth correction) || id:ebi-a-GCST90013864	Coronary artery disease (Firth correction)	Coronary artery disease (Firth correction) || ||	TRUE	igd	16	5029465	0	0.008245	35357	NAGPA++NAGPA_NA_NAGPA	11208_NAGPA	2	TRUE	0.0680071	2579.84	456.464	3356.83
rs140116778	T	G	T	G	0.1852	-0.0276812	0.01475		FALSE	FALSE	FALSE	ebi-a-GCST90013864	16	5381036	0.0401168	352063	0.490184	Coronary artery disease (Firth correction) || id:ebi-a-GCST90013864	Coronary artery disease (Firth correction)	Coronary artery disease (Firth correction) || ||	TRUE	igd	16	5331035	4.81e-08	0.03393	35355	NAGPA++NAGPA_NA_NAGPA	11208_NAGPA	2	TRUE	0.000996897	35.2785	456.464	29.793
rs34099250	G	A	G	A	-0.0554	0.0122253	0.34948		FALSE	FALSE	FALSE	ebi-a-GCST90013864	1	235191909	0.00969364	352063	0.207248	Coronary artery disease (Firth correction) || id:ebi-a-GCST90013864	Coronary artery disease (Firth correction)	Coronary artery disease (Firth correction) || ||	TRUE	igd	1	235056162	7.6e-11	0.008512	35349	TBCE++TBCE_NA_TBCE	11211_TBCE	2	TRUE	0.00139551	49.396	456.464	42.36
rs903347	T	C	T	C	-0.1006	0.0119244	0.38663		FALSE	FALSE	FALSE	ebi-a-GCST90013864	1	235586613	0.00919304	352063	0.194591	Coronary artery disease (Firth correction) || id:ebi-a-GCST90013864	Coronary artery disease (Firth correction)	Coronary artery disease (Firth correction) || ||	TRUE	igd	1	235423298	1.81e-33	0.008345	35356	TBCE++TBCE_NA_TBCE	11211_TBCE	2	TRUE	0.00480003	170.519	456.464	145.326
rs13209436	T	C	T	C	0.2466	0.0194009	0.0146		FALSE	FALSE	FALSE	ebi-a-GCST90013864	6	8133492	0.0412263	352063	0.63793	Coronary artery disease (Firth correction) || id:ebi-a-GCST90013864	Coronary artery disease (Firth correction)	Coronary artery disease (Firth correction) || ||	TRUE	igd	6	8133259	1.82e-13	0.033498	35365	TXNDC5++TXND5_NA_TXND5	11212_TXNDC5	2	TRUE	0.00174977	61.9857	456.464	54.1936
rs149679123	C	T	C	T	0.2454	0.0159356	0.03132		FALSE	FALSE	FALSE	ebi-a-GCST90013864	6	7947075	0.0332937	352063	0.632198	Coronary artery disease (Firth correction) || id:ebi-a-GCST90013864	Coronary artery disease (Firth correction)	Coronary artery disease (Firth correction) || ||	TRUE	igd	6	7946842	5.37e-25	0.023765	35364	TXNDC5++TXND5_NA_TXND5	11212_TXNDC5	2	TRUE	0.00365411	129.69	456.464	106.629
rs190713039	T	C	T	C	1.4683	-0.0697595	0.00539		FALSE	FALSE	FALSE	ebi-a-GCST90013864	6	7426128	0.0532605	352063	0.19027	Coronary artery disease (Firth correction) || id:ebi-a-GCST90013864	Coronary artery disease (Firth correction)	Coronary artery disease (Firth correction) || ||	TRUE	igd	6	7425895	1.2e-137	0.058795	35364	TXNDC5++TXND5_NA_TXND5	11212_TXNDC5	2	TRUE	0.0231154	836.748	456.464	623.661
rs3778347	G	A	G	A	-0.1858	-0.00343939	0.11441		FALSE	FALSE	FALSE	ebi-a-GCST90013864	6	7872553	0.0146132	352063	0.813927	Coronary artery disease (Firth correction) || id:ebi-a-GCST90013864	Coronary artery disease (Firth correction)	Coronary artery disease (Firth correction) || ||	TRUE	igd	6	7872320	1.72e-47	0.012835	35364	TXNDC5++TXND5_NA_TXND5	11212_TXNDC5	2	TRUE	0.00699549	249.117	456.464	209.556
rs576569055	T	C	T	C	0.113	-0.0028927	0.05549		FALSE	FALSE	FALSE	ebi-a-GCST90013864	6	8666548	0.0219581	352063	0.895192	Coronary artery disease (Firth correction) || id:ebi-a-GCST90013864	Coronary artery disease (Firth correction)	Coronary artery disease (Firth correction) || ||	TRUE	igd	6	8666315	3.52e-10	0.018011	35367	TXNDC5++TXND5_NA_TXND5	11212_TXNDC5	2	TRUE	0.00133847	47.3984	456.464	39.3624
rs147800199	C	T	C	T	-0.2242	0.0176892	0.01737		FALSE	FALSE	FALSE	ebi-a-GCST90013864	7	107869620	0.0428677	352063	0.679865	Coronary artery disease (Firth correction) || id:ebi-a-GCST90013864	Coronary artery disease (Firth correction)	Coronary artery disease (Firth correction) || ||	TRUE	igd	7	108229176	3.85e-13	0.030878	35358	DNAJB9++DNJB9_NA_DNJB9	11214_DNAJB9	2	TRUE	0.0017159	60.7715	456.464	52.7197
rs11186737	T	C	T	C	-0.2914	0.024434	0.26326		FALSE	FALSE	FALSE	ebi-a-GCST90013864	10	93666349	0.00975792	352063	0.0123754	Coronary artery disease (Firth correction) || id:ebi-a-GCST90013864	Coronary artery disease (Firth correction)	Coronary artery disease (Firth correction) || ||	TRUE	igd	10	91906592	4.15e-227	0.009057	35366	FGFBP3++FGFP3_NA_FGFP3	11219_FGFBP3	2	TRUE	0.0329388	1204.52	456.464	1035.17
rs2497335	T	G	T	G	-0.0527	0.000285169	0.38684		FALSE	FALSE	FALSE	ebi-a-GCST90013864	10	94541775	0.00941793	352063	0.975844	Coronary artery disease (Firth correction) || id:ebi-a-GCST90013864	Coronary artery disease (Firth correction)	Coronary artery disease (Firth correction) || ||	TRUE	igd	10	92782018	2.1e-10	0.008294	35364	FGFBP3++FGFP3_NA_FGFP3	11219_FGFBP3	2	TRUE	0.00131752	46.6515	456.464	40.3732
rs967878	T	G	T	G	0.0847	-0.00718784	0.4374		FALSE	FALSE	FALSE	ebi-a-GCST90013864	10	94179348	0.00913479	352063	0.431361	Coronary artery disease (Firth correction) || id:ebi-a-GCST90013864	Coronary artery disease (Firth correction)	Coronary artery disease (Firth correction) || ||	TRUE	igd	10	92419591	9.73e-26	0.008075	35364	FGFBP3++FGFP3_NA_FGFP3	11219_FGFBP3	2	TRUE	0.00353082	125.299	456.464	110.023
rs7385804	A	C	A	C	0.1606	0.00326101	0.3515		FALSE	FALSE	FALSE	ebi-a-GCST90013864	7	100235970	0.00934404	352063	0.727095	Coronary artery disease (Firth correction) || id:ebi-a-GCST90013864	Coronary artery disease (Firth correction)	Coronary artery disease (Firth correction) || ||	TRUE	igd	7	100638347	1.18e-78	0.008553	35357	PCOLCE++PCOC1_NA_PCOC1	11237_PCOLCE	2	TRUE	0.0117586	420.673	456.464	352.577
rs111439465	A	G	A	G	-0.3172	0.0209384	0.02068		FALSE	FALSE	FALSE	ebi-a-GCST90013864	7	66179698	0.0319357	352063	0.512053	Coronary artery disease (Firth correction) || id:ebi-a-GCST90013864	Coronary artery disease (Firth correction)	Coronary artery disease (Firth correction) || ||	TRUE	igd	7	66714711	2.26e-27	0.029266	35349	ASL++ARLY_NA_ARLY	11241_ASL	2	TRUE	0.00407541	144.643	456.464	117.473
rs11244609	G	A	G	A	-0.0934	0.011133	0.06047		FALSE	FALSE	FALSE	ebi-a-GCST90013864	10	127380451	0.0229734	352063	0.627959	Coronary artery disease (Firth correction) || id:ebi-a-GCST90013864	Coronary artery disease (Firth correction)	Coronary artery disease (Firth correction) || ||	TRUE	igd	10	125691882	4.59e-08	0.017086	35351	UROS++HEM4_NA_HEM4	11248_UROS	2	TRUE	0.00099123	35.0737	456.464	29.8822
rs12765966	T	C	T	C	-0.0677	0.00258421	0.26825		FALSE	FALSE	FALSE	ebi-a-GCST90013864	10	127297609	0.0101786	352063	0.799583	Coronary artery disease (Firth correction) || id:ebi-a-GCST90013864	Coronary artery disease (Firth correction)	Coronary artery disease (Firth correction) || ||	TRUE	igd	10	125609040	2.92e-13	0.009276	35358	UROS++HEM4_NA_HEM4	11248_UROS	2	TRUE	0.00179933	63.7316	456.464	53.2667
rs1935451	A	G	A	G	-0.2956	-0.0355353	0.11027		FALSE	FALSE	FALSE	ebi-a-GCST90013864	10	127505426	0.0160027	352063	0.0268961	Coronary artery disease (Firth correction) || id:ebi-a-GCST90013864	Coronary artery disease (Firth correction)	Coronary artery disease (Firth correction) || ||	TRUE	igd	10	125816857	2.33e-114	0.013006	35365	UROS++HEM4_NA_HEM4	11248_UROS	2	TRUE	0.0171457	616.899	456.464	516.561
rs6597746	A	G	A	G	-0.0703	-0.0183244	0.16283		FALSE	FALSE	FALSE	ebi-a-GCST90013864	10	127895762	0.0119102	352063	0.123914	Coronary artery disease (Firth correction) || id:ebi-a-GCST90013864	Coronary artery disease (Firth correction)	Coronary artery disease (Firth correction) || ||	TRUE	igd	10	126207193	2.34e-10	0.011093	35366	UROS++HEM4_NA_HEM4	11248_UROS	2	TRUE	0.00134738	47.7129	456.464	40.1617
rs1861123	T	C	T	C	0.0654	-0.00146918	0.14458		FALSE	FALSE	FALSE	ebi-a-GCST90013864	4	18286475	0.015329	352063	0.923645	Coronary artery disease (Firth correction) || id:ebi-a-GCST90013864	Coronary artery disease (Firth correction)	Coronary artery disease (Firth correction) || ||	TRUE	igd	4	18284852	1.16e-08	0.011462	35345	QDPR++DHPR_NA_DHPR	11257_QDPR	2	TRUE	0.00105797	37.4314	456.464	32.5563
rs3822233	A	G	A	G	-0.3944	0.0116401	0.27499		FALSE	FALSE	FALSE	ebi-a-GCST90013864	4	17511347	0.0106104	352063	0.272623	Coronary artery disease (Firth correction) || id:ebi-a-GCST90013864	Coronary artery disease (Firth correction)	Coronary artery disease (Firth correction) || ||	TRUE	igd	4	17509724	0	0.007528	35346	QDPR++DHPR_NA_DHPR	11257_QDPR	2	TRUE	0.0620247	2337.16	456.464	2744.82
rs56320400	G	A	G	A	0.1359	0.0178339	0.03337		FALSE	FALSE	FALSE	ebi-a-GCST90013864	4	17382854	0.0294628	352063	0.544978	Coronary artery disease (Firth correction) || id:ebi-a-GCST90013864	Coronary artery disease (Firth correction)	Coronary artery disease (Firth correction) || ||	TRUE	igd	4	17381231	1.76e-09	0.022581	35346	QDPR++DHPR_NA_DHPR	11257_QDPR	2	TRUE	0.00119148	42.1618	456.464	36.2203
rs75218392	G	A	G	A	-0.2005	-0.01663	0.04573		FALSE	FALSE	FALSE	ebi-a-GCST90013864	4	17402549	0.0203114	352063	0.412928	Coronary artery disease (Firth correction) || id:ebi-a-GCST90013864	Coronary artery disease (Firth correction)	Coronary artery disease (Firth correction) || ||	TRUE	igd	4	17400926	6.8e-25	0.019459	35346	QDPR++DHPR_NA_DHPR	11257_QDPR	2	TRUE	0.00350858	124.444	456.464	106.167
rs348452	T	C	T	C	0.1035	-0.010363	0.23989		FALSE	FALSE	FALSE	ebi-a-GCST90013864	9	75553385	0.0102053	352063	0.309887	Coronary artery disease (Firth correction) || id:ebi-a-GCST90013864	Coronary artery disease (Firth correction)	Coronary artery disease (Firth correction) || ||	TRUE	igd	9	72938469	1.37e-27	0.009509	35348	ALDH1A1++Retinal_dehydrogenase_1	11265_ALDH1A1	2	TRUE	0.0039066	138.624	456.464	118.471
rs73191242	A	G	A	G	-0.2819	0.0131272	0.2105		FALSE	FALSE	FALSE	ebi-a-GCST90013864	12	109013956	0.0112166	352063	0.241866	Coronary artery disease (Firth correction) || id:ebi-a-GCST90013864	Coronary artery disease (Firth correction)	Coronary artery disease (Firth correction) || ||	TRUE	igd	12	108620180	3.25e-167	0.010228	35364	SELPLG++SELPL_NA_SELPL	11266_SELPLG	2	TRUE	0.0264134	959.371	456.464	759.642
rs185039879	G	A	G	A	0.2561	-0.00533021	0.00903		FALSE	FALSE	FALSE	ebi-a-GCST90013864	22	24815641	0.0365865	352063	0.884168	Coronary artery disease (Firth correction) || id:ebi-a-GCST90013864	Coronary artery disease (Firth correction)	Coronary artery disease (Firth correction) || ||	TRUE	igd	22	24419673	1.84e-10	0.040176	35360	GSTT2B++GSTT2_NA_GSTT2	11273_GSTT2B	2	TRUE	0.00117381	41.5523	456.464	40.6336
rs10918270	A	G	A	G	-0.0493	-0.00262441	0.38885		FALSE	FALSE	FALSE	ebi-a-GCST90013864	1	161915501	0.00926821	352063	0.777052	Coronary artery disease (Firth correction) || id:ebi-a-GCST90013864	Coronary artery disease (Firth correction)	Coronary artery disease (Firth correction) || ||	TRUE	igd	1	161945711	4.12e-09	0.008385	35352	ATF6++ATF6A_NA_ATF6A	11277_ATF6	2	TRUE	0.00115519	40.8832	456.464	34.5691
rs113029976	G	A	G	A	0.5767	0.00654867	0.00882		FALSE	FALSE	FALSE	ebi-a-GCST90013864	6	33500182	0.0310835	352063	0.833137	Coronary artery disease (Firth correction) || id:ebi-a-GCST90013864	Coronary artery disease (Firth correction)	Coronary artery disease (Firth correction) || ||	TRUE	igd	6	33532405	3.57e-39	0.044043	35358	COL11A2++COL11A2_NA_COL11A2	11278_COL11A2	2	TRUE	0.00581502	206.798	456.464	171.453
rs113587867	A	G	A	G	0.2544	0.0970312	0.01627		FALSE	FALSE	FALSE	ebi-a-GCST90013864	6	33753031	0.0517004	352063	0.0605466	Coronary artery disease (Firth correction) || id:ebi-a-GCST90013864	Coronary artery disease (Firth correction)	Coronary artery disease (Firth correction) || ||	TRUE	igd	6	33785254	2.62e-15	0.032171	35351	COL11A2++COL11A2_NA_COL11A2	11278_COL11A2	2	TRUE	0.0020717	73.3847	456.464	62.5324
rs141268310	T	C	T	C	0.1631	0.0244599	0.0416		FALSE	FALSE	FALSE	ebi-a-GCST90013864	6	33069586	0.0491854	352063	0.618978	Coronary artery disease (Firth correction) || id:ebi-a-GCST90013864	Coronary artery disease (Firth correction)	Coronary artery disease (Firth correction) || ||	TRUE	igd	6	33101809	4.61e-15	0.020811	35428	COL11A2++COL11A2_NA_COL11A2	11278_COL11A2	2	TRUE	0.00212118	75.3047	456.464	61.4217
rs192036578	C	A	C	A	0.3342	-0.0323386	0.00858		FALSE	FALSE	FALSE	ebi-a-GCST90013864	6	33802599	0.038371	352063	0.399348	Coronary artery disease (Firth correction) || id:ebi-a-GCST90013864	Coronary artery disease (Firth correction)	Coronary artery disease (Firth correction) || ||	TRUE	igd	6	33834822	8.35e-16	0.041521	35345	COL11A2++COL11A2_NA_COL11A2	11278_COL11A2	2	TRUE	0.00190015	67.2848	456.464	64.7854
rs17806420	T	C	T	C	-0.1014	-0.00471072	0.19046		FALSE	FALSE	FALSE	ebi-a-GCST90013864	18	71983367	0.0117506	352063	0.6885	Coronary artery disease (Firth correction) || id:ebi-a-GCST90013864	Coronary artery disease (Firth correction)	Coronary artery disease (Firth correction) || ||	TRUE	igd	18	74316132	7.54e-24	0.01007	35369	CYB5A++Cytochrome_b5	11287_CYB5A	2	TRUE	0.00317065	112.493	456.464	101.395
rs4919682	T	C	T	C	0.1203	-0.00201348	0.27588		FALSE	FALSE	FALSE	ebi-a-GCST90013864	10	104584330	0.0101241	352063	0.842356	Coronary artery disease (Firth correction) || id:ebi-a-GCST90013864	Coronary artery disease (Firth correction)	Coronary artery disease (Firth correction) || ||	TRUE	igd	10	102824573	4.15e-41	0.008959	35360	NT5C2++5NTC_NA_5NTC	11288_NT5C2	2	TRUE	0.00578219	205.636	456.464	180.307
rs2235256	G	A	G	A	-0.1315	-0.000743707	0.4708		FALSE	FALSE	FALSE	ebi-a-GCST90013864	1	175569047	0.00923287	352063	0.9358	Coronary artery disease (Firth correction) || id:ebi-a-GCST90013864	Coronary artery disease (Firth correction)	Coronary artery disease (Firth correction) || ||	TRUE	igd	1	175599911	1.67e-59	0.008083	35340	TNR++TENR_NA_TENR	11302_TNR	2	TRUE	0.00861664	307.141	456.464	264.671
rs143523944	G	A	G	A	-0.4747	-0.0489085	0.00763		FALSE	FALSE	FALSE	ebi-a-GCST90013864	1	153176946	0.0573209	352063	0.393527	Coronary artery disease (Firth correction) || id:ebi-a-GCST90013864	Coronary artery disease (Firth correction)	Coronary artery disease (Firth correction) || ||	TRUE	igd	1	153204470	1.88e-23	0.047568	35351	CREB3L4++CR3L4_NA_CR3L4	11308_CREB3L4	2	TRUE	0.00341245	121.04	456.464	99.5884
rs28538178	G	T	G	T	0.1458	-0.0265906	0.02298		FALSE	FALSE	FALSE	ebi-a-GCST90013864	1	153548708	0.0352796	352063	0.451024	Coronary artery disease (Firth correction) || id:ebi-a-GCST90013864	Coronary artery disease (Firth correction)	Coronary artery disease (Firth correction) || ||	TRUE	igd	1	153576232	4.02e-08	0.026558	35351	CREB3L4++CR3L4_NA_CR3L4	11308_CREB3L4	2	TRUE	0.00095455	33.7746	456.464	30.1387
rs6671362	G	A	G	A	0.1992	-0.0213709	0.45722		FALSE	FALSE	FALSE	ebi-a-GCST90013864	1	153943788	0.00908488	352063	0.0186432	Coronary artery disease (Firth correction) || id:ebi-a-GCST90013864	Coronary artery disease (Firth correction)	Coronary artery disease (Firth correction) || ||	TRUE	igd	1	153971312	2.64e-136	0.008016	35356	CREB3L4++CR3L4_NA_CR3L4	11308_CREB3L4	2	TRUE	0.0196951	710.289	456.464	617.537
rs11596669	A	G	A	G	-0.1499	-0.0161436	0.05099		FALSE	FALSE	FALSE	ebi-a-GCST90013864	10	72726548	0.0224062	352063	0.471219	Coronary artery disease (Firth correction) || id:ebi-a-GCST90013864	Coronary artery disease (Firth correction)	Coronary artery disease (Firth correction) || ||	TRUE	igd	10	70966791	4.71e-16	0.018463	35366	PCBD1++PHS_NA_PHS	11313_PCBD1	2	TRUE	0.00217465	77.0719	456.464	65.9172
rs118079346	G	T	G	T	-0.1582	-0.0204837	0.02961		FALSE	FALSE	FALSE	ebi-a-GCST90013864	10	71783486	0.0283852	352063	0.470519	Coronary artery disease (Firth correction) || id:ebi-a-GCST90013864	Coronary artery disease (Firth correction)	Coronary artery disease (Firth correction) || ||	TRUE	igd	10	70023730	2.59e-11	0.023725	35363	PCBD1++PHS_NA_PHS	11313_PCBD1	2	TRUE	0.00143823	50.9304	456.464	44.4632
rs149422142	T	C	T	C	-0.1842	-0.0598608	0.03247		FALSE	FALSE	FALSE	ebi-a-GCST90013864	10	72309231	0.0352458	352063	0.0894355	Coronary artery disease (Firth correction) || id:ebi-a-GCST90013864	Coronary artery disease (Firth correction)	Coronary artery disease (Firth correction) || ||	TRUE	igd	10	70549475	9.51e-16	0.02293	35361	PCBD1++PHS_NA_PHS	11313_PCBD1	2	TRUE	0.00213185	75.541	456.464	64.5314
rs2541232	A	G	A	G	0.0533	-0.0106005	0.48684		FALSE	FALSE	FALSE	ebi-a-GCST90013864	10	72520930	0.0090904	352063	0.243565	Coronary artery disease (Firth correction) || id:ebi-a-GCST90013864	Coronary artery disease (Firth correction)	Coronary artery disease (Firth correction) || ||	TRUE	igd	10	70761174	3.38e-11	0.008041	35367	PCBD1++PHS_NA_PHS	11313_PCBD1	2	TRUE	0.00141946	50.2706	456.464	43.9374
rs72809253	A	G	A	G	-0.1489	-0.0174855	0.03429		FALSE	FALSE	FALSE	ebi-a-GCST90013864	10	72168437	0.0345155	352063	0.612436	Coronary artery disease (Firth correction) || id:ebi-a-GCST90013864	Coronary artery disease (Firth correction)	Coronary artery disease (Firth correction) || ||	TRUE	igd	10	70408681	5.29e-11	0.022689	35363	PCBD1++PHS_NA_PHS	11313_PCBD1	2	TRUE	0.00146836	51.9992	456.464	43.0684
rs844124	T	C	T	C	0.1279	-0.000461901	0.31975		FALSE	FALSE	FALSE	ebi-a-GCST90013864	10	72649430	0.00986431	352063	0.962652	Coronary artery disease (Firth correction) || id:ebi-a-GCST90013864	Coronary artery disease (Firth correction)	Coronary artery disease (Firth correction) || ||	TRUE	igd	10	70889673	6.08e-50	0.008608	35367	PCBD1++PHS_NA_PHS	11313_PCBD1	2	TRUE	0.00711623	253.469	456.464	220.768
rs13413887	G	A	G	A	0.1736	0.0125942	0.23192		FALSE	FALSE	FALSE	ebi-a-GCST90013864	2	68996668	0.0106358	352063	0.236362	Coronary artery disease (Firth correction) || id:ebi-a-GCST90013864	Coronary artery disease (Firth correction)	Coronary artery disease (Firth correction) || ||	TRUE	igd	2	68769536	1.04e-75	0.009428	35352	ARHGAP25++RHG25_NA_RHG25	11333_ARHGAP25	2	TRUE	0.0107368	383.665	456.464	339.047
rs143912793	A	G	A	G	0.2024	0.015294	0.04336		FALSE	FALSE	FALSE	ebi-a-GCST90013864	11	726824	0.0235303	352063	0.515712	Coronary artery disease (Firth correction) || id:ebi-a-GCST90013864	Coronary artery disease (Firth correction)	Coronary artery disease (Firth correction) || ||	TRUE	igd	11	726824	1.47e-26	0.018977	35349	TALDO1++Transaldolase_NA_Transaldolase	11347_TALDO1	2	TRUE	0.00339851	120.537	456.464	113.754
rs146899805	T	C	T	C	0.2313	0.0400822	0.03072		FALSE	FALSE	FALSE	ebi-a-GCST90013864	11	528764	0.0315078	352063	0.203326	Coronary artery disease (Firth correction) || id:ebi-a-GCST90013864	Coronary artery disease (Firth correction)	Coronary artery disease (Firth correction) || ||	TRUE	igd	11	528764	7.76e-25	0.022476	35347	TALDO1++Transaldolase_NA_Transaldolase	11347_TALDO1	2	TRUE	0.00318604	112.971	456.464	105.904
rs72849433	C	T	C	T	0.1117	0.0694791	0.05164		FALSE	FALSE	FALSE	ebi-a-GCST90013864	11	1399334	0.0291063	352063	0.0177992	Coronary artery disease (Firth correction) || id:ebi-a-GCST90013864	Coronary artery disease (Firth correction)	Coronary artery disease (Firth correction) || ||	TRUE	igd	11	1378104	7.24e-10	0.018131	35350	TALDO1++Transaldolase_NA_Transaldolase	11347_TALDO1	2	TRUE	0.00122207	43.2506	456.464	37.9545
rs115279228	T	C	T	C	-0.3047	-0.0253062	0.02267		FALSE	FALSE	FALSE	ebi-a-GCST90013864	2	219779199	0.0288388	352063	0.380212	Coronary artery disease (Firth correction) || id:ebi-a-GCST90013864	Coronary artery disease (Firth correction)	Coronary artery disease (Firth correction) || ||	TRUE	igd	2	218914477	5.74e-31	0.026332	35354	NHEJ1++NHEJ1_NA_NHEJ1	11351_NHEJ1	2	TRUE	0.00411403	146.04	456.464	133.899
rs142913615	A	C	A	C	-0.2908	-0.0541772	0.01519		FALSE	FALSE	FALSE	ebi-a-GCST90013864	2	220410728	0.0330031	352063	0.100677	Coronary artery disease (Firth correction) || id:ebi-a-GCST90013864	Coronary artery disease (Firth correction)	Coronary artery disease (Firth correction) || ||	TRUE	igd	2	219546006	6.21e-19	0.032717	35363	NHEJ1++NHEJ1_NA_NHEJ1	11351_NHEJ1	2	TRUE	0.00253005	89.692	456.464	79.0027
rs72949337	T	C	T	C	-0.2345	0.0702423	0.02224		FALSE	FALSE	FALSE	ebi-a-GCST90013864	2	219102882	0.0343393	352063	0.0422386	Coronary artery disease (Firth correction) || id:ebi-a-GCST90013864	Coronary artery disease (Firth correction)	Coronary artery disease (Firth correction) || ||	TRUE	igd	2	218238159	7.46e-18	0.027244	35359	NHEJ1++NHEJ1_NA_NHEJ1	11351_NHEJ1	2	TRUE	0.00239157	84.7614	456.464	74.0873
rs11031142	T	C	T	C	-0.055	0.0135041	0.43826		FALSE	FALSE	FALSE	ebi-a-GCST90013864	11	4174375	0.00919178	352063	0.141791	Coronary artery disease (Firth correction) || id:ebi-a-GCST90013864	Coronary artery disease (Firth correction)	Coronary artery disease (Firth correction) || ||	TRUE	igd	11	4153145	1.21e-11	0.008113	35366	RRM1++RRM1_NA_RRM1	11360_RRM1	2	TRUE	0.00148944	52.7511	456.464	45.9581
rs13125919	T	C	T	C	0.1137	0.03277	0.11491		FALSE	FALSE	FALSE	ebi-a-GCST90013864	4	99999848	0.0146631	352063	0.0258744	Coronary artery disease (Firth correction) || id:ebi-a-GCST90013864	Coronary artery disease (Firth correction)	Coronary artery disease (Firth correction) || ||	TRUE	igd	4	99078697	5.34e-19	0.012768	35337	ADH5++ADHX_NA_ADHX	11369_ADH5	2	TRUE	0.00262964	93.1633	456.464	79.3004
rs28894371	A	G	A	G	-0.3572	0.00902881	0.04599		FALSE	FALSE	FALSE	ebi-a-GCST90013864	4	100004620	0.0227572	352063	0.691555	Coronary artery disease (Firth correction) || id:ebi-a-GCST90013864	Coronary artery disease (Firth correction)	Coronary artery disease (Firth correction) || ||	TRUE	igd	4	99083469	1.43e-77	0.019159	35337	ADH5++ADHX_NA_ADHX	11369_ADH5	2	TRUE	0.0111962	400.096	456.464	347.598
rs79677726	G	A	G	A	-0.1587	0.0177555	0.02423		FALSE	FALSE	FALSE	ebi-a-GCST90013864	4	99747312	0.0332966	352063	0.59386	Coronary artery disease (Firth correction) || id:ebi-a-GCST90013864	Coronary artery disease (Firth correction)	Coronary artery disease (Firth correction) || ||	TRUE	igd	4	98826161	8.49e-10	0.025866	35334	ADH5++ADHX_NA_ADHX	11369_ADH5	2	TRUE	0.00119093	42.128	456.464	37.644
rs140859990	A	G	A	G	-0.0876	-0.00204803	0.06924		FALSE	FALSE	FALSE	ebi-a-GCST90013864	4	99456373	0.0191008	352063	0.914613	Coronary artery disease (Firth correction) || id:ebi-a-GCST90013864	Coronary artery disease (Firth correction)	Coronary artery disease (Firth correction) || ||	TRUE	igd	4	98535222	2.57e-08	0.015731	35326	ADH7++ADH7_NA_ADH7	11377_ADH7	2	TRUE	0.000989084	34.973	456.464	31.0096
rs17529509	A	C	A	C	-0.4233	0.0056888	0.0721		FALSE	FALSE	FALSE	ebi-a-GCST90013864	4	100351436	0.0154042	352063	0.711902	Coronary artery disease (Firth correction) || id:ebi-a-GCST90013864	Coronary artery disease (Firth correction)	Coronary artery disease (Firth correction) || ||	TRUE	igd	4	99430279	2.17e-169	0.015258	35334	ADH7++ADH7_NA_ADH7	11377_ADH7	2	TRUE	0.0239752	867.901	456.464	769.664
rs6846835	C	T	C	T	-0.0882	-0.00140053	0.23836		FALSE	FALSE	FALSE	ebi-a-GCST90013864	4	100272147	0.0101901	352063	0.890683	Coronary artery disease (Firth correction) || id:ebi-a-GCST90013864	Coronary artery disease (Firth correction)	Coronary artery disease (Firth correction) || ||	TRUE	igd	4	99350990	7.61e-21	0.009418	35335	ADH7++ADH7_NA_ADH7	11377_ADH7	2	TRUE	0.00282456	100.083	456.464	87.7041
rs716556	A	G	A	G	0.0586	-0.0158198	0.35028		FALSE	FALSE	FALSE	ebi-a-GCST90013864	4	100684801	0.0094823	352063	0.0952445	Coronary artery disease (Firth correction) || id:ebi-a-GCST90013864	Coronary artery disease (Firth correction)	Coronary artery disease (Firth correction) || ||	TRUE	igd	4	99763644	3.9e-12	0.008443	35333	ADH7++ADH7_NA_ADH7	11377_ADH7	2	TRUE	0.00156303	55.3098	456.464	48.1728
rs72729008	A	G	A	G	-0.1204	0.0230457	0.14326		FALSE	FALSE	FALSE	ebi-a-GCST90013864	9	93575549	0.0135662	352063	0.0893655	Coronary artery disease (Firth correction) || id:ebi-a-GCST90013864	Coronary artery disease (Firth correction)	Coronary artery disease (Firth correction) || ||	TRUE	igd	9	90813267	7.9e-26	0.011458	35348	SYK++KSYK_NA_KSYK	11378_SYK	2	TRUE	0.00355842	126.225	456.464	110.417
rs73737925	A	G	A	G	-0.5427	0.0176353	0.00597		FALSE	FALSE	FALSE	ebi-a-GCST90013864	6	33017014	0.0466962	352063	0.705684	Coronary artery disease (Firth correction) || id:ebi-a-GCST90013864	Coronary artery disease (Firth correction)	Coronary artery disease (Firth correction) || ||	TRUE	igd	6	33049237	4.73e-26	0.051408	35428	ATF6B++ATF6B_NA_ATF6B	11387_ATF6B	2	TRUE	0.00349561	124.27	456.464	111.444
rs2272953	C	T	C	T	-0.1072	-0.0165921	0.07783		FALSE	FALSE	FALSE	ebi-a-GCST90013864	20	44109892	0.0165789	352063	0.316927	Coronary artery disease (Firth correction) || id:ebi-a-GCST90013864	Coronary artery disease (Firth correction)	Coronary artery disease (Firth correction) || ||	TRUE	igd	20	45481252	1.2e-12	0.015087	35358	WFDC2++HE4_NA_HE4	11388_WFDC2	2	TRUE	0.0016496	58.4195	456.464	50.4875
rs74701322	G	A	G	A	0.432	0.0346963	0.02099		FALSE	FALSE	FALSE	ebi-a-GCST90013864	8	61156827	0.0355179	352063	0.328634	Coronary artery disease (Firth correction) || id:ebi-a-GCST90013864	Coronary artery disease (Firth correction)	Coronary artery disease (Firth correction) || ||	TRUE	igd	8	60244268	3.51e-55	0.02761	35350	CA8++Carbonic_Anhydrase_VIII	11390_CA8	2	TRUE	0.00767003	273.216	456.464	244.813
rs74985355	A	G	A	G	0.3072	-0.0237096	0.01592		FALSE	FALSE	FALSE	ebi-a-GCST90013864	8	60522874	0.0380782	352063	0.533512	Coronary artery disease (Firth correction) || id:ebi-a-GCST90013864	Coronary artery disease (Firth correction)	Coronary artery disease (Firth correction) || ||	TRUE	igd	8	59610315	6.42e-22	0.031925	35350	CA8++Carbonic_Anhydrase_VIII	11390_CA8	2	TRUE	0.00295696	104.833	456.464	92.5935
rs76601506	A	G	A	G	-0.1723	0.00901109	0.0224		FALSE	FALSE	FALSE	ebi-a-GCST90013864	8	61499730	0.034518	352063	0.79405	Coronary artery disease (Firth correction) || id:ebi-a-GCST90013864	Coronary artery disease (Firth correction)	Coronary artery disease (Firth correction) || ||	TRUE	igd	8	60587171	1.4e-10	0.026853	35350	CA8++Carbonic_Anhydrase_VIII	11390_CA8	2	TRUE	0.0013002	46.0193	456.464	41.1704
rs7819622	A	G	A	G	0.151	-0.00803966	0.13411		FALSE	FALSE	FALSE	ebi-a-GCST90013864	8	61823125	0.0138731	352063	0.56224	Coronary artery disease (Firth correction) || id:ebi-a-GCST90013864	Coronary artery disease (Firth correction)	Coronary artery disease (Firth correction) || ||	TRUE	igd	8	60910566	6.39e-38	0.01173	35350	CA8++Carbonic_Anhydrase_VIII	11390_CA8	2	TRUE	0.00529551	188.182	456.464	165.713
rs11555096	T	C	T	C	-1.4758	-0.028956	0.02305		FALSE	FALSE	FALSE	ebi-a-GCST90013864	15	80472526	0.0329653	352063	0.379739	Coronary artery disease (Firth correction) || id:ebi-a-GCST90013864	Coronary artery disease (Firth correction)	Coronary artery disease (Firth correction) || ||	TRUE	igd	15	80180184	0	0.021891	35347	FAH++FAAA_NA_FAAA	11424_FAH	2	TRUE	0.0980908	3844.09	456.464	4544.89
rs11852766	G	A	G	A	0.0513	-0.00228974	0.49986		FALSE	FALSE	FALSE	ebi-a-GCST90013864	15	79628457	0.00911427	352063	0.801639	Coronary artery disease (Firth correction) || id:ebi-a-GCST90013864	Coronary artery disease (Firth correction)	Coronary artery disease (Firth correction) || ||	TRUE	igd	15	79336115	1.4e-09	0.008472	35346	FAH++FAAA_NA_FAAA	11424_FAH	2	TRUE	0.00131584	46.5685	456.464	36.6659
rs12908321	C	T	C	T	0.0726	-0.00482764	0.29409		FALSE	FALSE	FALSE	ebi-a-GCST90013864	15	80755771	0.0100333	352063	0.630403	Coronary artery disease (Firth correction) || id:ebi-a-GCST90013864	Coronary artery disease (Firth correction)	Coronary artery disease (Firth correction) || ||	TRUE	igd	15	80463430	6.6e-15	0.009317	35347	FAH++FAAA_NA_FAAA	11424_FAH	2	TRUE	0.00218843	77.5197	456.464	60.7185
rs143014869	A	G	A	G	0.1712	-0.0172873	0.04515		FALSE	FALSE	FALSE	ebi-a-GCST90013864	15	80311564	0.027927	352063	0.535906	Coronary artery disease (Firth correction) || id:ebi-a-GCST90013864	Coronary artery disease (Firth correction)	Coronary artery disease (Firth correction) || ||	TRUE	igd	15	80019222	9.52e-17	0.0206	35349	FAH++FAAA_NA_FAAA	11424_FAH	2	TRUE	0.00252715	89.5534	456.464	69.0674
rs578103336	A	C	A	C	-0.1007	-0.00606117	0.38737		FALSE	FALSE	FALSE	ebi-a-GCST90013864	15	80444999	0.0169059	352063	0.719951	Coronary artery disease (Firth correction) || id:ebi-a-GCST90013864	Coronary artery disease (Firth correction)	Coronary artery disease (Firth correction) || ||	TRUE	igd	15	80152657	1.06e-30	0.008742	35347	FAH++FAAA_NA_FAAA	11424_FAH	2	TRUE	0.00481297	170.937	456.464	132.69
rs77218477	T	C	T	C	-0.2688	-0.0113572	0.04205		FALSE	FALSE	FALSE	ebi-a-GCST90013864	15	80683990	0.0297024	352063	0.702189	Coronary artery disease (Firth correction) || id:ebi-a-GCST90013864	Coronary artery disease (Firth correction)	Coronary artery disease (Firth correction) || ||	TRUE	igd	15	80391648	3.67e-37	0.021103	35347	FAH++FAAA_NA_FAAA	11424_FAH	2	TRUE	0.005821	206.948	456.464	162.245
rs1328599	T	G	T	G	-0.1318	-0.00407111	0.05752		FALSE	FALSE	FALSE	ebi-a-GCST90013864	10	97053775	0.0172171	352063	0.813078	Coronary artery disease (Firth correction) || id:ebi-a-GCST90013864	Coronary artery disease (Firth correction)	Coronary artery disease (Firth correction) || ||	TRUE	igd	10	95294018	4.22e-14	0.017448	35358	PDLIM1++PDLI1_NA_PDLI1	11428_PDLIM1	2	TRUE	0.00188344	66.7166	456.464	57.061
rs11613698	A	G	A	G	0.6892	-0.0132862	0.01726		FALSE	FALSE	FALSE	ebi-a-GCST90013864	12	20743447	0.0323177	352063	0.680992	Coronary artery disease (Firth correction) || id:ebi-a-GCST90013864	Coronary artery disease (Firth correction)	Coronary artery disease (Firth correction) || ||	TRUE	igd	12	20590513	6.8e-103	0.031999	35412	RECQL++RECQ1_NA_RECQ1	11431_RECQL	2	TRUE	0.0161139	579.937	456.464	463.893
rs118171527	C	T	C	T	0.5176	0.00753176	0.03726		FALSE	FALSE	FALSE	ebi-a-GCST90013864	12	21598886	0.027902	352063	0.787209	Coronary artery disease (Firth correction) || id:ebi-a-GCST90013864	Coronary artery disease (Firth correction)	Coronary artery disease (Firth correction) || ||	TRUE	igd	12	21445952	3.42e-126	0.021661	35415	RECQL++RECQ1_NA_RECQ1	11431_RECQL	2	TRUE	0.0192208	694.004	456.464	570.994
rs139288528	G	T	G	T	0.2776	-0.00795743	0.03703		FALSE	FALSE	FALSE	ebi-a-GCST90013864	12	21032969	0.0268546	352063	0.766989	Coronary artery disease (Firth correction) || id:ebi-a-GCST90013864	Coronary artery disease (Firth correction)	Coronary artery disease (Firth correction) || ||	TRUE	igd	12	20880035	1.5e-37	0.021675	35414	RECQL++RECQ1_NA_RECQ1	11431_RECQL	2	TRUE	0.00549586	195.695	456.464	164.029
rs7137769	T	C	T	C	-0.1302	-0.00114325	0.03563		FALSE	FALSE	FALSE	ebi-a-GCST90013864	12	21701199	0.0314129	352063	0.970968	Coronary artery disease (Firth correction) || id:ebi-a-GCST90013864	Coronary artery disease (Firth correction)	Coronary artery disease (Firth correction) || ||	TRUE	igd	12	21548265	5.24e-09	0.022297	35415	RECQL++RECQ1_NA_RECQ1	11431_RECQL	2	TRUE	0.00116496	41.3029	456.464	34.098
rs73070661	T	C	T	C	0.2897	-0.0356491	0.05127		FALSE	FALSE	FALSE	ebi-a-GCST90013864	12	21904651	0.0223222	352063	0.110259	Coronary artery disease (Firth correction) || id:ebi-a-GCST90013864	Coronary artery disease (Firth correction)	Coronary artery disease (Firth correction) || ||	TRUE	igd	12	21751717	1.14e-54	0.018604	35415	RECQL++RECQ1_NA_RECQ1	11431_RECQL	2	TRUE	0.00816456	291.512	456.464	242.485
rs7978589	G	A	G	A	0.6534	-0.0891945	0.00608		FALSE	FALSE	FALSE	ebi-a-GCST90013864	12	21676168	0.0641361	352063	0.164315	Coronary artery disease (Firth correction) || id:ebi-a-GCST90013864	Coronary artery disease (Firth correction)	Coronary artery disease (Firth correction) || ||	TRUE	igd	12	21523234	1.13e-31	0.055797	35415	RECQL++RECQ1_NA_RECQ1	11431_RECQL	2	TRUE	0.00515992	183.676	456.464	137.131
rs17252483	C	T	C	T	-0.1476	0.0367737	0.02681		FALSE	FALSE	FALSE	ebi-a-GCST90013864	14	52241914	0.0270826	352063	0.174516	Coronary artery disease (Firth correction) || id:ebi-a-GCST90013864	Coronary artery disease (Firth correction)	Coronary artery disease (Firth correction) || ||	TRUE	igd	14	51775196	1.49e-09	0.024414	35358	PYGL++PYGL_NA_PYGL	11441_PYGL	2	TRUE	0.00113683	40.2397	456.464	36.5506
rs73284790	A	G	A	G	-0.1914	0.025995	0.08333		FALSE	FALSE	FALSE	ebi-a-GCST90013864	14	51369010	0.0167713	352063	0.121148	Coronary artery disease (Firth correction) || id:ebi-a-GCST90013864	Coronary artery disease (Firth correction)	Coronary artery disease (Firth correction) || ||	TRUE	igd	14	50902292	3.5e-42	0.014063	35361	PYGL++PYGL_NA_PYGL	11441_PYGL	2	TRUE	0.00559665	199.006	456.464	185.237
rs4646787	G	A	G	A	0.1267	-0.00539497	0.33581		FALSE	FALSE	FALSE	ebi-a-GCST90013864	17	19649249	0.00957143	352063	0.57299	Coronary artery disease (Firth correction) || id:ebi-a-GCST90013864	Coronary artery disease (Firth correction)	Coronary artery disease (Firth correction) || ||	TRUE	igd	17	19745936	6.82e-53	0.008277	35353	ALDH3A1++Aldehyde_dehydrogenase__class_3	11480_ALDH3A1	2	TRUE	0.00716093	254.972	456.464	234.319
rs7225351	A	G	A	G	0.0553	-0.0107775	0.3346		FALSE	FALSE	FALSE	ebi-a-GCST90013864	17	56155011	0.00944824	352063	0.253999	Coronary artery disease (Firth correction) || id:ebi-a-GCST90013864	Coronary artery disease (Firth correction)	Coronary artery disease (Firth correction) || ||	TRUE	igd	17	58077650	1.05e-10	0.008561	35356	DYNLL2++DYL2_NA_DYL2	11493_DYNLL2	2	TRUE	0.00136172	48.208	456.464	41.7255
rs136148	T	C	T	C	0.3517	-0.00210913	0.2486		FALSE	FALSE	FALSE	ebi-a-GCST90013864	22	36652931	0.00983577	352063	0.830208	Coronary artery disease (Firth correction) || id:ebi-a-GCST90013864	Coronary artery disease (Firth correction)	Coronary artery disease (Firth correction) || ||	TRUE	igd	22	36256885	0	0.007031	35358	APOL1++Apo_L1	11510_APOL1	2	TRUE	0.0462112	1713	456.464	2502.13
rs3886200	T	C	T	C	0.0877	0.0147484	0.42754		FALSE	FALSE	FALSE	ebi-a-GCST90013864	22	36663627	0.00942253	352063	0.11753	Coronary artery disease (Firth correction) || id:ebi-a-GCST90013864	Coronary artery disease (Firth correction)	Coronary artery disease (Firth correction) || ||	TRUE	igd	22	36267581	8.43e-27	0.008183	35357	APOL1++Apo_L1	11510_APOL1	2	TRUE	0.00376488	133.61	456.464	114.861
rs56953345	G	A	G	A	-0.0649	0.00993542	0.15665		FALSE	FALSE	FALSE	ebi-a-GCST90013864	22	35825633	0.0133984	352063	0.458369	Coronary artery disease (Firth correction) || id:ebi-a-GCST90013864	Coronary artery disease (Firth correction)	Coronary artery disease (Firth correction) || ||	TRUE	igd	22	35429640	5.69e-09	0.01114	35358	APOL1++Apo_L1	11510_APOL1	2	TRUE	0.0011129	39.3917	456.464	33.9406
rs738280	A	C	A	C	0.0691	-0.00125237	0.34397		FALSE	FALSE	FALSE	ebi-a-GCST90013864	22	36794479	0.00976021	352063	0.897901	Coronary artery disease (Firth correction) || id:ebi-a-GCST90013864	Coronary artery disease (Firth correction)	Coronary artery disease (Firth correction) || ||	TRUE	igd	22	36398434	6.02e-16	0.008542	35374	APOL1++Apo_L1	11510_APOL1	2	TRUE	0.00215492	76.3883	456.464	65.439
rs10836121	T	C	T	C	-0.0712	-0.00355638	0.48319		FALSE	FALSE	FALSE	ebi-a-GCST90013864	11	33869713	0.00955816	352063	0.709834	Coronary artery disease (Firth correction) || id:ebi-a-GCST90013864	Coronary artery disease (Firth correction)	Coronary artery disease (Firth correction) || ||	TRUE	igd	11	33848167	1.6e-18	0.008107	35357	CD59++CD59_NA_CD59	11514_CD59	2	TRUE	0.00253185	89.7409	456.464	77.1329
rs4756046	A	C	A	C	0.092	-0.00757877	0.08105		FALSE	FALSE	FALSE	ebi-a-GCST90013864	11	33842571	0.0186262	352063	0.68409	Coronary artery disease (Firth correction) || id:ebi-a-GCST90013864	Coronary artery disease (Firth correction)	Coronary artery disease (Firth correction) || ||	TRUE	igd	11	33821025	7.77e-10	0.014961	35357	CD59++CD59_NA_CD59	11514_CD59	2	TRUE	0.00126081	44.6323	456.464	37.8142
rs831630	T	C	T	C	-0.1828	-0.000782368	0.32663		FALSE	FALSE	FALSE	ebi-a-GCST90013864	11	33743019	0.00975387	352063	0.936069	Coronary artery disease (Firth correction) || id:ebi-a-GCST90013864	Coronary artery disease (Firth correction)	Coronary artery disease (Firth correction) || ||	TRUE	igd	11	33721473	5.1e-101	0.008567	35356	CD59++CD59_NA_CD59	11514_CD59	2	TRUE	0.0146991	527.426	456.464	455.297
rs2241883	C	T	C	T	-0.1095	0.0201397	0.32536		FALSE	FALSE	FALSE	ebi-a-GCST90013864	2	88424066	0.00977531	352063	0.0395558	Coronary artery disease (Firth correction) || id:ebi-a-GCST90013864	Coronary artery disease (Firth correction)	Coronary artery disease (Firth correction) || ||	TRUE	igd	2	88124547	4.04e-37	0.008602	35342	FABP1++FABPL_NA_FABPL	11516_FABP1	2	TRUE	0.00526374	187.005	456.464	162.043
rs45510602	T	C	T	C	-0.0668	-0.0325905	0.19079		FALSE	FALSE	FALSE	ebi-a-GCST90013864	11	118917587	0.0121373	352063	0.0071051	Coronary artery disease (Firth correction) || id:ebi-a-GCST90013864	Coronary artery disease (Firth correction)	Coronary artery disease (Firth correction) || ||	TRUE	igd	11	119046875	6.58e-11	0.01023	35371	HMBS++HEM3_NA_HEM3	11530_HMBS	2	TRUE	0.00137784	48.8002	456.464	42.6385
rs3813498	T	C	T	C	-0.0634	8.93003e-05	0.18042		FALSE	FALSE	FALSE	ebi-a-GCST90013864	6	108944165	0.0116263	352063	0.993872	Coronary artery disease (Firth correction) || id:ebi-a-GCST90013864	Coronary artery disease (Firth correction)	Coronary artery disease (Firth correction) || ||	TRUE	igd	6	108622962	9.84e-10	0.010373	35365	FOXO3++FOXO3A_NA_FOXO3A	11540_FOXO3	2	TRUE	0.00118873	42.0872	456.464	37.3568
rs7967954	A	G	A	G	0.0595	0.0135946	0.42293		FALSE	FALSE	FALSE	ebi-a-GCST90013864	12	50673484	0.00917348	352063	0.138355	Coronary artery disease (Firth correction) || id:ebi-a-GCST90013864	Coronary artery disease (Firth correction)	Coronary artery disease (Firth correction) || ||	TRUE	igd	12	50279701	1.05e-13	0.008003	35359	LIMA1++LIMA1_NA_LIMA1	11543_LIMA1	2	TRUE	0.00172807	61.2051	456.464	55.2749
rs4978949	G	A	G	A	-0.0654	-0.0230715	0.39608		FALSE	FALSE	FALSE	ebi-a-GCST90013864	9	113371069	0.00942979	352063	0.0143473	Coronary artery disease (Firth correction) || id:ebi-a-GCST90013864	Coronary artery disease (Firth correction)	Coronary artery disease (Firth correction) || ||	TRUE	igd	9	110608789	7.09e-16	0.008105	35363	MUSK++MUSK_NA_MUSK	11547_MUSK	2	TRUE	0.0020462	72.504	456.464	65.1103
rs2136264	C	T	C	T	-0.0658	0.00404823	0.30497		FALSE	FALSE	FALSE	ebi-a-GCST90013864	2	24243127	0.00962785	352063	0.674141	Coronary artery disease (Firth correction) || id:ebi-a-GCST90013864	Coronary artery disease (Firth correction)	Coronary artery disease (Firth correction) || ||	TRUE	igd	2	24020257	7.55e-14	0.008799	35360	FKBP1B++FKB1B_NA_FKB1B	11568_FKBP1B	2	TRUE	0.00183545	65.0172	456.464	55.9223
rs55788848	T	C	T	C	-0.2587	0.0112484	0.20849		FALSE	FALSE	FALSE	ebi-a-GCST90013864	2	24268721	0.0112161	352063	0.315919	Coronary artery disease (Firth correction) || id:ebi-a-GCST90013864	Coronary artery disease (Firth correction)	Coronary artery disease (Firth correction) || ||	TRUE	igd	2	24045851	1.09e-148	0.009962	35360	FKBP1B++FKB1B_NA_FKB1B	11568_FKBP1B	2	TRUE	0.0220884	798.643	456.464	674.372
rs12668458	C	T	C	T	0.051	0.00163302	0.43846		FALSE	FALSE	FALSE	ebi-a-GCST90013864	7	157145474	0.0092298	352063	0.859564	Coronary artery disease (Firth correction) || id:ebi-a-GCST90013864	Coronary artery disease (Firth correction)	Coronary artery disease (Firth correction) || ||	TRUE	igd	7	157352780	2.77e-10	0.008081	35323	DNAJB6++DNJB6_NA_DNJB6	11606_DNAJB6	2	TRUE	0.0012808	45.2971	456.464	39.83
rs145432257	G	T	G	T	-0.2357	0.0632324	0.01038		FALSE	FALSE	FALSE	ebi-a-GCST90013864	4	100189109	0.0344553	352063	0.0664753	Coronary artery disease (Firth correction) || id:ebi-a-GCST90013864	Coronary artery disease (Firth correction)	Coronary artery disease (Firth correction) || ||	TRUE	igd	4	99267952	2.53e-09	0.03955	35336	DAPP1++DAPP1_NA_DAPP1	11615_DAPP1	2	TRUE	0.00114134	40.3742	456.464	35.5162
rs7388446	T	C	T	C	-0.0639	0.00640867	0.49694		FALSE	FALSE	FALSE	ebi-a-GCST90013864	8	145525404	0.00915612	352063	0.48397	Coronary artery disease (Firth correction) || id:ebi-a-GCST90013864	Coronary artery disease (Firth correction)	Coronary artery disease (Firth correction) || ||	TRUE	igd	8	144301721	3.15e-15	0.008104	34527	HSF1++HSF1_NA_HSF1	11616_HSF1	2	TRUE	0.00204153	70.628	456.464	62.1731
rs2789422	A	G	A	G	-0.0937	-0.0199812	0.39624		FALSE	FALSE	FALSE	ebi-a-GCST90013864	1	159892088	0.00918129	352063	0.0294734	Coronary artery disease (Firth correction) || id:ebi-a-GCST90013864	Coronary artery disease (Firth correction)	Coronary artery disease (Firth correction) || ||	TRUE	igd	1	159922298	2.23e-29	0.008326	35344	TAGLN2++Transgelin_2	11636_TAGLN2	2	TRUE	0.0042008	149.091	456.464	126.65
rs138733337	G	A	G	A	-0.3359	0.0106161	0.00865		FALSE	FALSE	FALSE	ebi-a-GCST90013864	3	122083268	0.0538719	352063	0.843779	Coronary artery disease (Firth correction) || id:ebi-a-GCST90013864	Coronary artery disease (Firth correction)	Coronary artery disease (Firth correction) || ||	TRUE	igd	3	122364421	1.21e-14	0.043536	35362	DTX3L++DTX3L_NA_DTX3L	11643_DTX3L	2	TRUE	0.00193505	68.5562	456.464	59.5282
rs1485803	A	G	A	G	-0.0901	0.0124651	0.40187		FALSE	FALSE	FALSE	ebi-a-GCST90013864	18	24626889	0.00931812	352063	0.180985	Coronary artery disease (Firth correction) || id:ebi-a-GCST90013864	Coronary artery disease (Firth correction)	Coronary artery disease (Firth correction) || ||	TRUE	igd	18	27046925	2.23e-27	0.008312	35361	CHST9++Carbohydrate_sulfotransferase_9	11646_CHST9	2	TRUE	0.00390266	138.535	456.464	117.5
rs35072345	C	T	C	T	-0.107	-0.0365354	0.0577		FALSE	FALSE	FALSE	ebi-a-GCST90013864	18	24399651	0.0226061	352063	0.106057	Coronary artery disease (Firth correction) || id:ebi-a-GCST90013864	Coronary artery disease (Firth correction)	Coronary artery disease (Firth correction) || ||	TRUE	igd	18	26819687	6.48e-10	0.017319	35359	CHST9++Carbohydrate_sulfotransferase_9	11646_CHST9	2	TRUE	0.00124498	44.0736	456.464	38.17
rs9953270	C	T	C	T	0.2596	0.00109991	0.32985		FALSE	FALSE	FALSE	ebi-a-GCST90013864	18	24687371	0.00976213	352063	0.910291	Coronary artery disease (Firth correction) || id:ebi-a-GCST90013864	Coronary artery disease (Firth correction)	Coronary artery disease (Firth correction) || ||	TRUE	igd	18	27107407	2.07e-201	0.008573	35361	CHST9++Carbohydrate_sulfotransferase_9	11646_CHST9	2	TRUE	0.0297939	1085.84	456.464	916.946
rs9957937	A	G	A	G	0.1006	0.0201623	0.06615		FALSE	FALSE	FALSE	ebi-a-GCST90013864	18	25105184	0.0197579	352063	0.307506	Coronary artery disease (Firth correction) || id:ebi-a-GCST90013864	Coronary artery disease (Firth correction)	Coronary artery disease (Firth correction) || ||	TRUE	igd	18	27525220	6.64e-10	0.016293	35361	CHST9++Carbohydrate_sulfotransferase_9	11646_CHST9	2	TRUE	0.00125035	44.2666	456.464	38.1236
rs12203753	T	C	T	C	0.1906	-0.0472394	0.03938		FALSE	FALSE	FALSE	ebi-a-GCST90013864	6	71931184	0.0245901	352063	0.054723	Coronary artery disease (Firth correction) || id:ebi-a-GCST90013864	Coronary artery disease (Firth correction)	Coronary artery disease (Firth correction) || ||	TRUE	igd	6	71221481	2.25e-19	0.021176	35323	SMAP1++SMAP1_NA_SMAP1	11649_SMAP1	2	TRUE	0.00274855	97.349	456.464	81.0136
rs147236212	G	A	G	A	0.2081	0.018179	0.04201		FALSE	FALSE	FALSE	ebi-a-GCST90013864	6	71653707	0.0345776	352063	0.599065	Coronary artery disease (Firth correction) || id:ebi-a-GCST90013864	Coronary artery disease (Firth correction)	Coronary artery disease (Firth correction) || ||	TRUE	igd	6	70944004	1.14e-24	0.020295	35324	SMAP1++SMAP1_NA_SMAP1	11649_SMAP1	2	TRUE	0.00348568	123.552	456.464	105.14
rs2842061	A	G	A	G	-0.3223	-0.0147614	0.25515		FALSE	FALSE	FALSE	ebi-a-GCST90013864	6	71343877	0.00987633	352063	0.135013	Coronary artery disease (Firth correction) || id:ebi-a-GCST90013864	Coronary artery disease (Firth correction)	Coronary artery disease (Firth correction) || ||	TRUE	igd	6	70634174	1.5e-264	0.009275	35323	SMAP1++SMAP1_NA_SMAP1	11649_SMAP1	2	TRUE	0.0394834	1451.92	456.464	1207.52
rs76793683	A	C	A	C	-0.1202	0.0270837	0.05677		FALSE	FALSE	FALSE	ebi-a-GCST90013864	6	71148296	0.0217527	352063	0.213104	Coronary artery disease (Firth correction) || id:ebi-a-GCST90013864	Coronary artery disease (Firth correction)	Coronary artery disease (Firth correction) || ||	TRUE	igd	6	70438593	1.14e-11	0.017708	35326	SMAP1++SMAP1_NA_SMAP1	11649_SMAP1	2	TRUE	0.0015473	54.7416	456.464	46.0755
rs117136557	C	T	C	T	0.1671	-0.0559449	0.0354		FALSE	FALSE	FALSE	ebi-a-GCST90013864	14	100288615	0.0339667	352063	0.0995474	Coronary artery disease (Firth correction) || id:ebi-a-GCST90013864	Coronary artery disease (Firth correction)	Coronary artery disease (Firth correction) || ||	TRUE	igd	14	99822278	6.82e-15	0.021457	35373	EVL++EVL_NA_EVL	11656_EVL	2	TRUE	0.00190692	67.5787	456.464	60.6478
rs17099126	A	G	A	G	0.1573	0.0274781	0.03319		FALSE	FALSE	FALSE	ebi-a-GCST90013864	14	100313057	0.0268043	352063	0.305299	Coronary artery disease (Firth correction) || id:ebi-a-GCST90013864	Coronary artery disease (Firth correction)	Coronary artery disease (Firth correction) || ||	TRUE	igd	14	99846720	1.87e-12	0.022331	35374	EVL++EVL_NA_EVL	11656_EVL	2	TRUE	0.00158795	56.2582	456.464	49.6182
rs2767355	A	G	A	G	-0.1023	-7.87822e-05	0.16134		FALSE	FALSE	FALSE	ebi-a-GCST90013864	14	100482381	0.0136167	352063	0.995384	Coronary artery disease (Firth correction) || id:ebi-a-GCST90013864	Coronary artery disease (Firth correction)	Coronary artery disease (Firth correction) || ||	TRUE	igd	14	100016044	3.7e-21	0.010836	35375	EVL++EVL_NA_EVL	11656_EVL	2	TRUE	0.0028321	100.465	456.464	89.1278
rs76401008	T	C	T	C	0.2063	0.00554157	0.27244		FALSE	FALSE	FALSE	ebi-a-GCST90013864	14	100415623	0.00989115	352063	0.575305	Coronary artery disease (Firth correction) || id:ebi-a-GCST90013864	Coronary artery disease (Firth correction)	Coronary artery disease (Firth correction) || ||	TRUE	igd	14	99949286	1.61e-114	0.00907	35371	EVL++EVL_NA_EVL	11656_EVL	2	TRUE	0.0168721	606.989	456.464	517.349
rs62389053	T	C	T	C	-0.076	0.00709407	0.14639		FALSE	FALSE	FALSE	ebi-a-GCST90013864	5	157290951	0.0129343	352063	0.583369	Coronary artery disease (Firth correction) || id:ebi-a-GCST90013864	Coronary artery disease (Firth correction)	Coronary artery disease (Firth correction) || ||	TRUE	igd	5	157863943	2.03e-11	0.011337	35348	CLINT1++EPN4_NA_EPN4	11659_CLINT1	2	TRUE	0.00144354	51.097	456.464	44.9398
rs11679534	T	C	T	C	-0.0965	-0.0027651	0.35267		FALSE	FALSE	FALSE	ebi-a-GCST90013864	2	228440377	0.00999554	352063	0.782062	Coronary artery disease (Firth correction) || id:ebi-a-GCST90013864	Coronary artery disease (Firth correction)	Coronary artery disease (Firth correction) || ||	TRUE	igd	2	227575661	2.67e-31	0.008292	35346	AGFG1++NUPL_NA_NUPL	11681_AGFG1	2	TRUE	0.00425186	150.919	456.464	135.437
rs10494305	T	C	T	C	0.0865	0.0103156	0.08671		FALSE	FALSE	FALSE	ebi-a-GCST90013864	1	156400060	0.016134	352063	0.522581	Coronary artery disease (Firth correction) || id:ebi-a-GCST90013864	Coronary artery disease (Firth correction)	Coronary artery disease (Firth correction) || ||	TRUE	igd	1	156430268	6.29e-09	0.014891	35351	CRABP2++RABP2_NA_RABP2	11696_CRABP2	2	TRUE	0.00118506	41.9404	456.464	33.7431
rs12727705	T	C	T	C	0.1044	0.048095	0.05685		FALSE	FALSE	FALSE	ebi-a-GCST90013864	1	157107614	0.017032	352063	0.00494823	Coronary artery disease (Firth correction) || id:ebi-a-GCST90013864	Coronary artery disease (Firth correction)	Coronary artery disease (Firth correction) || ||	TRUE	igd	1	157137822	5.84e-09	0.017935	35356	CRABP2++RABP2_NA_RABP2	11696_CRABP2	2	TRUE	0.00116881	41.3703	456.464	33.8843
rs3806412	T	G	T	G	0.2938	0.00319106	0.42605		FALSE	FALSE	FALSE	ebi-a-GCST90013864	1	156676553	0.00938996	352063	0.73398	Coronary artery disease (Firth correction) || id:ebi-a-GCST90013864	Coronary artery disease (Firth correction)	Coronary artery disease (Firth correction) || ||	TRUE	igd	1	156706761	2.5e-274	0.008302	35348	CRABP2++RABP2_NA_RABP2	11696_CRABP2	2	TRUE	0.0422151	1557.9	456.464	1252.39
rs538077666	T	G	T	G	-0.1622	0.174398	0.0229		FALSE	FALSE	FALSE	ebi-a-GCST90013864	1	156362510	0.0425225	352063	5.58522e-05	Coronary artery disease (Firth correction) || id:ebi-a-GCST90013864	Coronary artery disease (Firth correction)	Coronary artery disease (Firth correction) || ||	TRUE	igd	1	156392718	6.42e-09	0.027939	35350	CRABP2++RABP2_NA_RABP2	11696_CRABP2	2	TRUE	0.00117735	41.6661	456.464	33.7039
rs56307603	C	T	C	T	-0.0917	-0.00131013	0.15132		FALSE	FALSE	FALSE	ebi-a-GCST90013864	9	138406597	0.0124734	352063	0.916349	Coronary artery disease (Firth correction) || id:ebi-a-GCST90013864	Coronary artery disease (Firth correction)	Coronary artery disease (Firth correction) || ||	TRUE	igd	9	135514751	9.57e-17	0.011035	35293	LCN1++LCN1_NA_LCN1	11708_LCN1	2	TRUE	0.00215978	76.3857	456.464	69.0548
rs61265945	A	G	A	G	-0.2069	0.0107619	0.04318		FALSE	FALSE	FALSE	ebi-a-GCST90013864	1	153521525	0.0210538	352063	0.609237	Coronary artery disease (Firth correction) || id:ebi-a-GCST90013864	Coronary artery disease (Firth correction)	Coronary artery disease (Firth correction) || ||	TRUE	igd	1	153549049	1.42e-26	0.019392	35350	S100A2++S100A2_NA_S100A2	11969_S100A2	2	TRUE	0.00353723	125.478	456.464	113.835
rs75282796	C	T	C	T	-0.414	-0.0235534	0.01112		FALSE	FALSE	FALSE	ebi-a-GCST90013864	1	153533840	0.0591094	352063	0.690283	Coronary artery disease (Firth correction) || id:ebi-a-GCST90013864	Coronary artery disease (Firth correction)	Coronary artery disease (Firth correction) || ||	TRUE	igd	1	153561364	3.04e-27	0.038293	35351	S100A2++S100A2_NA_S100A2	11969_S100A2	2	TRUE	0.00376946	133.751	456.464	116.886
rs118126964	T	C	T	C	0.1994	-0.00970631	0.02107		FALSE	FALSE	FALSE	ebi-a-GCST90013864	17	80176699	0.032172	352063	0.76288	Coronary artery disease (Firth correction) || id:ebi-a-GCST90013864	Coronary artery disease (Firth correction)	Coronary artery disease (Firth correction) || ||	TRUE	igd	17	82218823	2.6e-13	0.027265	35021	CD7++CD7_NA_CD7	12008_CD7	2	TRUE	0.0016402	57.5325	456.464	53.4859
rs3176831	T	C	T	C	-0.4495	-0.00835661	0.04122		FALSE	FALSE	FALSE	ebi-a-GCST90013864	17	80272491	0.0228879	352063	0.715028	Coronary artery disease (Firth correction) || id:ebi-a-GCST90013864	Coronary artery disease (Firth correction)	Coronary artery disease (Firth correction) || ||	TRUE	igd	17	82314615	9.29e-117	0.019569	35011	CD7++CD7_NA_CD7	12008_CD7	2	TRUE	0.0159704	568.183	456.464	527.621
rs73564493	A	G	A	G	-0.2542	-0.0023951	0.0507		FALSE	FALSE	FALSE	ebi-a-GCST90013864	11	119056273	0.017495	352063	0.891108	Coronary artery disease (Firth correction) || id:ebi-a-GCST90013864	Coronary artery disease (Firth correction)	Coronary artery disease (Firth correction) || ||	TRUE	igd	11	119185564	4.73e-44	0.01826	35371	CBL++CBL_NA_CBL	12016_CBL	2	TRUE	0.00622003	221.373	456.464	193.798
rs11589734	A	G	A	G	0.0954	0.0266569	0.45192		FALSE	FALSE	FALSE	ebi-a-GCST90013864	1	26860999	0.0091153	352063	0.00344374	Coronary artery disease (Firth correction) || id:ebi-a-GCST90013864	Coronary artery disease (Firth correction)	Coronary artery disease (Firth correction) || ||	TRUE	igd	1	26534508	5.73e-36	0.007619	35362	RPS6KA1++KS6A1_NA_KS6A1	12329_RPS6KA1	2	TRUE	0.0045085	160.143	456.464	156.784
rs371291303	A	G	A	G	-0.3573	0.0180803	0.01946		FALSE	FALSE	FALSE	ebi-a-GCST90013864	2	89089101	0.033109	352063	0.585008	Coronary artery disease (Firth correction) || id:ebi-a-GCST90013864	Coronary artery disease (Firth correction)	Coronary artery disease (Firth correction) || ||	TRUE	igd	2	88789584	7.76e-35	0.029019	35345	RPIA++RPIA_NA_RPIA	12333_RPIA	2	TRUE	0.00487197	173.033	456.464	151.601
rs111930688	G	A	G	A	0.2458	-0.0048149	0.05099		FALSE	FALSE	FALSE	ebi-a-GCST90013864	17	17363132	0.0245784	352063	0.844689	Coronary artery disease (Firth correction) || id:ebi-a-GCST90013864	Coronary artery disease (Firth correction)	Coronary artery disease (Firth correction) || ||	TRUE	igd	17	17459818	2.63e-40	0.018494	35348	SHMT1++cSHMT_NA_cSHMT	12334_SHMT1	2	TRUE	0.00584722	207.891	456.464	176.645
rs116841403	C	A	C	A	-0.1855	0.00160123	0.02086		FALSE	FALSE	FALSE	ebi-a-GCST90013864	17	17339430	0.0222369	352063	0.942596	Coronary artery disease (Firth correction) || id:ebi-a-GCST90013864	Coronary artery disease (Firth correction)	Coronary artery disease (Firth correction) || ||	TRUE	igd	17	17436116	5.46e-11	0.028286	35348	SHMT1++cSHMT_NA_cSHMT	12334_SHMT1	2	TRUE	0.00140565	49.754	456.464	43.0076
rs12602546	A	G	A	G	0.1614	-0.0100017	0.48348		FALSE	FALSE	FALSE	ebi-a-GCST90013864	17	18644364	0.00913998	352063	0.273834	Coronary artery disease (Firth correction) || id:ebi-a-GCST90013864	Coronary artery disease (Firth correction)	Coronary artery disease (Firth correction) || ||	TRUE	igd	17	18741051	2.05e-87	0.008144	35348	SHMT1++cSHMT_NA_cSHMT	12334_SHMT1	2	TRUE	0.0130108	465.941	456.464	392.764
rs80078274	A	G	A	G	-0.3156	0.00608685	0.19402		FALSE	FALSE	FALSE	ebi-a-GCST90013864	17	18542107	0.0112725	352063	0.589217	Coronary artery disease (Firth correction) || id:ebi-a-GCST90013864	Coronary artery disease (Firth correction)	Coronary artery disease (Firth correction) || ||	TRUE	igd	17	18638794	5.18e-208	0.010254	35347	SHMT1++cSHMT_NA_cSHMT	12334_SHMT1	2	TRUE	0.0311512	1136.44	456.464	947.3
rs854784	T	C	T	C	0.3242	-0.00720656	0.44332		FALSE	FALSE	FALSE	ebi-a-GCST90013864	17	18040690	0.00910982	352063	0.4289	Coronary artery disease (Firth correction) || id:ebi-a-GCST90013864	Coronary artery disease (Firth correction)	Coronary artery disease (Firth correction) || ||	TRUE	igd	17	18137376	0	0.00603	35347	SHMT1++cSHMT_NA_cSHMT	12334_SHMT1	2	TRUE	0.0518775	1933.94	456.464	2890.62
rs113400125	T	C	T	C	0.6904	0.00834156	0.02654		FALSE	FALSE	FALSE	ebi-a-GCST90013864	5	38406251	0.0283723	352063	0.768755	Coronary artery disease (Firth correction) || id:ebi-a-GCST90013864	Coronary artery disease (Firth correction)	Coronary artery disease (Firth correction) || ||	TRUE	igd	5	38406149	1.08e-149	0.026494	35367	EGFLAM++EGFLA_NA_EGFLA	12338_EGFLAM	2	TRUE	0.0246292	893.006	456.464	679.057
rs2589775	G	A	G	A	-0.1793	0.012007	0.18933		FALSE	FALSE	FALSE	ebi-a-GCST90013864	5	38381406	0.0106945	352063	0.261556	Coronary artery disease (Firth correction) || id:ebi-a-GCST90013864	Coronary artery disease (Firth correction)	Coronary artery disease (Firth correction) || ||	TRUE	igd	5	38381304	3.1e-60	0.010953	35364	EGFLAM++EGFLA_NA_EGFLA	12338_EGFLAM	2	TRUE	0.00986857	352.45	456.464	267.975
rs6958168	G	T	G	T	0.0729	0.00561119	0.17184		FALSE	FALSE	FALSE	ebi-a-GCST90013864	7	45019814	0.0109873	352063	0.609562	Coronary artery disease (Firth correction) || id:ebi-a-GCST90013864	Coronary artery disease (Firth correction)	Coronary artery disease (Firth correction) || ||	TRUE	igd	7	44980215	1.05e-11	0.01072	35343	CCM2++CCM2_NA_CCM2	12347_CCM2	2	TRUE	0.0015126	53.5377	456.464	46.2451
rs7508539	A	G	A	G	-0.1091	0.00160162	0.35986		FALSE	FALSE	FALSE	ebi-a-GCST90013864	19	39417440	0.00927868	352063	0.862956	Coronary artery disease (Firth correction) || id:ebi-a-GCST90013864	Coronary artery disease (Firth correction)	Coronary artery disease (Firth correction) || ||	TRUE	igd	19	38926800	1.34e-40	0.008178	35365	SARS2++SYSM_NA_SYSM	12348_SARS2	2	TRUE	0.00548388	194.996	456.464	177.973
rs192565874	A	G	A	G	-0.1519	-0.0173106	0.10328		FALSE	FALSE	FALSE	ebi-a-GCST90013864	22	21042969	0.016682	352063	0.299418	Coronary artery disease (Firth correction) || id:ebi-a-GCST90013864	Coronary artery disease (Firth correction)	Coronary artery disease (Firth correction) || ||	TRUE	igd	22	20688681	3.09e-31	0.013067	35359	SNAP29++SNP29_NA_SNP29	12357_SNAP29	2	TRUE	0.00427384	151.759	456.464	135.134
rs34570682	A	G	A	G	-0.1165	-0.0189202	0.33429		FALSE	FALSE	FALSE	ebi-a-GCST90013864	2	208978937	0.0098051	352063	0.0536525	Coronary artery disease (Firth correction) || id:ebi-a-GCST90013864	Coronary artery disease (Firth correction)	Coronary artery disease (Firth correction) || ||	TRUE	igd	2	208114213	4.91e-44	0.00837	35347	CRYGD++CRGD_NA_CRGD	12366_CRYGD	2	TRUE	0.00604074	214.808	456.464	193.732
rs141749430	A	G	A	G	-0.174	0.0213011	0.0434		FALSE	FALSE	FALSE	ebi-a-GCST90013864	12	56200295	0.030735	352063	0.488274	Coronary artery disease (Firth correction) || id:ebi-a-GCST90013864	Coronary artery disease (Firth correction)	Coronary artery disease (Firth correction) || ||	TRUE	igd	12	55806511	1.22e-17	0.020348	35362	APOF++Apo_F	12370_APOF	2	TRUE	0.0025139	89.1157	456.464	73.1232
rs2020854	C	T	C	T	-0.3125	-0.0198068	0.09012		FALSE	FALSE	FALSE	ebi-a-GCST90013864	12	56743367	0.0179986	352063	0.271129	Coronary artery disease (Firth correction) || id:ebi-a-GCST90013864	Coronary artery disease (Firth correction)	Coronary artery disease (Firth correction) || ||	TRUE	igd	12	56349583	3.22e-102	0.014558	35358	APOF++Apo_F	12370_APOF	2	TRUE	0.0160153	575.453	456.464	460.783
rs3024961	C	T	C	T	-0.1431	-0.0312492	0.03685		FALSE	FALSE	FALSE	ebi-a-GCST90013864	12	57497171	0.037753	352063	0.407824	Coronary artery disease (Firth correction) || id:ebi-a-GCST90013864	Coronary artery disease (Firth correction)	Coronary artery disease (Firth correction) || ||	TRUE	igd	12	57103388	8.81e-11	0.022062	35359	APOF++Apo_F	12370_APOF	2	TRUE	0.00145359	51.4692	456.464	42.0716
rs117717044	T	C	T	C	-0.3417	0.000406119	0.00493		FALSE	FALSE	FALSE	ebi-a-GCST90013864	19	10744243	0.0627756	352063	0.994838	Coronary artery disease (Firth correction) || id:ebi-a-GCST90013864	Coronary artery disease (Firth correction)	Coronary artery disease (Firth correction) || ||	TRUE	igd	19	10633567	3.39e-09	0.057803	35368	CDKN2D++p19_INK4d	12376_CDKN2D	2	TRUE	0.00114557	40.5606	456.464	34.9453
rs114284000	A	C	A	C	1.8679	-0.0625169	0.00994		FALSE	FALSE	FALSE	ebi-a-GCST90013864	6	33066131	0.0349041	352063	0.0732774	Coronary artery disease (Firth correction) || id:ebi-a-GCST90013864	Coronary artery disease (Firth correction)	Coronary artery disease (Firth correction) || ||	TRUE	igd	6	33098354	0	0.033223	35428	TAPBP++TPSN_NA_TPSN	12378_TAPBP	2	TRUE	0.0686729	2612.19	456.464	3161.04
rs139184652	T	G	T	G	0.3177	0.0807869	0.00675		FALSE	FALSE	FALSE	ebi-a-GCST90013864	6	34227665	0.0427943	352063	0.0590541	Coronary artery disease (Firth correction) || id:ebi-a-GCST90013864	Coronary artery disease (Firth correction)	Coronary artery disease (Firth correction) || ||	TRUE	igd	6	34259888	2.23e-10	0.050075	35342	TAPBP++TPSN_NA_TPSN	12378_TAPBP	2	TRUE	0.0013534	47.894	456.464	40.2525
rs75985832	T	C	T	C	-0.0832	0.00611296	0.16978		FALSE	FALSE	FALSE	ebi-a-GCST90013864	6	33845631	0.0130763	352063	0.640153	Coronary artery disease (Firth correction) || id:ebi-a-GCST90013864	Coronary artery disease (Firth correction)	Coronary artery disease (Firth correction) || ||	TRUE	igd	6	33877854	2.68e-14	0.010929	35344	TAPBP++TPSN_NA_TPSN	12378_TAPBP	2	TRUE	0.00195145	69.1028	456.464	57.9543
rs149505588	A	C	A	C	-0.1561	-0.0622139	0.02727		FALSE	FALSE	FALSE	ebi-a-GCST90013864	21	37965333	0.0337734	352063	0.0654606	Coronary artery disease (Firth correction) || id:ebi-a-GCST90013864	Coronary artery disease (Firth correction)	Coronary artery disease (Firth correction) || ||	TRUE	igd	21	36593035	2.58e-10	0.024692	35370	CBR1++CBR1_NA_CBR1	12381_CBR1	2	TRUE	0.00129275	45.781	456.464	39.9662
rs16993864	A	C	A	C	-0.9106	0.0248594	0.02638		FALSE	FALSE	FALSE	ebi-a-GCST90013864	21	37446599	0.0332745	352063	0.455002	Coronary artery disease (Firth correction) || id:ebi-a-GCST90013864	Coronary artery disease (Firth correction)	Coronary artery disease (Firth correction) || ||	TRUE	igd	21	36074301	6.44e-306	0.024356	35374	CBR1++CBR1_NA_CBR1	12381_CBR1	2	TRUE	0.0425941	1573.67	456.464	1397.79
rs76856299	C	A	C	A	0.1437	0.0262103	0.04844		FALSE	FALSE	FALSE	ebi-a-GCST90013864	21	37317896	0.0250314	352063	0.295054	Coronary artery disease (Firth correction) || id:ebi-a-GCST90013864	Coronary artery disease (Firth correction)	Coronary artery disease (Firth correction) || ||	TRUE	igd	21	35945598	2.8e-14	0.01889	35374	CBR1++CBR1_NA_CBR1	12381_CBR1	2	TRUE	0.00190364	67.4638	456.464	57.8695
rs150218309	T	C	T	C	0.1127	0.021416	0.12314		FALSE	FALSE	FALSE	ebi-a-GCST90013864	1	201493691	0.0165938	352063	0.196843	Coronary artery disease (Firth correction) || id:ebi-a-GCST90013864	Coronary artery disease (Firth correction)	Coronary artery disease (Firth correction) || ||	TRUE	igd	1	201524563	1.03e-18	0.012761	35340	RNPEP++AMPB_NA_AMPB	12386_RNPEP	2	TRUE	0.00274288	97.1946	456.464	77.9971
rs2678208	G	T	G	T	-0.2003	0.0454391	0.14123		FALSE	FALSE	FALSE	ebi-a-GCST90013864	1	201823104	0.0155439	352063	0.00360172	Coronary artery disease (Firth correction) || id:ebi-a-GCST90013864	Coronary artery disease (Firth correction)	Coronary artery disease (Firth correction) || ||	TRUE	igd	1	201853976	5.45e-63	0.011957	35347	RNPEP++AMPB_NA_AMPB	12386_RNPEP	2	TRUE	0.00973186	347.353	456.464	280.619
rs72742021	T	C	T	C	-0.101	0.00313898	0.16726		FALSE	FALSE	FALSE	ebi-a-GCST90013864	1	201726557	0.0124009	352063	0.800172	Coronary artery disease (Firth correction) || id:ebi-a-GCST90013864	Coronary artery disease (Firth correction)	Coronary artery disease (Firth correction) || ||	TRUE	igd	1	201757429	1.22e-19	0.011138	35345	RNPEP++AMPB_NA_AMPB	12386_RNPEP	2	TRUE	0.00284167	100.719	456.464	82.2296
rs7516762	C	T	C	T	0.1274	-0.00871469	0.09145		FALSE	FALSE	FALSE	ebi-a-GCST90013864	1	202092580	0.0153693	352063	0.5707	Coronary artery disease (Firth correction) || id:ebi-a-GCST90013864	Coronary artery disease (Firth correction)	Coronary artery disease (Firth correction) || ||	TRUE	igd	1	202123452	1.07e-18	0.014432	35349	RNPEP++AMPB_NA_AMPB	12386_RNPEP	2	TRUE	0.00269713	95.5932	456.464	77.9266
rs2292260	A	G	A	G	-0.2589	0.00156573	0.07367		FALSE	FALSE	FALSE	ebi-a-GCST90013864	5	131606936	0.0155592	352063	0.919843	Coronary artery disease (Firth correction) || id:ebi-a-GCST90013864	Coronary artery disease (Firth correction)	Coronary artery disease (Firth correction) || ||	TRUE	igd	5	132271243	5.22e-66	0.015087	35343	PDLIM4++PDLI4_NA_PDLI4	12387_PDLIM4	2	TRUE	0.00914851	326.303	456.464	294.482
rs141298312	A	G	A	G	-0.2373	0.000323681	0.02987		FALSE	FALSE	FALSE	ebi-a-GCST90013864	1	173808677	0.024996	352063	0.989668	Coronary artery disease (Firth correction) || id:ebi-a-GCST90013864	Coronary artery disease (Firth correction)	Coronary artery disease (Firth correction) || ||	TRUE	igd	1	173839539	2.42e-25	0.022813	35343	DARS2++SYDM_NA_SYDM	12395_DARS2	2	TRUE	0.00326355	115.715	456.464	108.201
rs17585575	T	C	T	C	-0.1778	-0.0271135	0.0277		FALSE	FALSE	FALSE	ebi-a-GCST90013864	2	192090557	0.0240299	352063	0.259184	Coronary artery disease (Firth correction) || id:ebi-a-GCST90013864	Coronary artery disease (Firth correction)	Coronary artery disease (Firth correction) || ||	TRUE	igd	2	191225831	3.46e-13	0.02444	35363	HIBCH++HIBCH_NA_HIBCH	12396_HIBCH	2	TRUE	0.00170284	60.3168	456.464	52.925
rs2582770	C	A	C	A	0.3255	0.00268959	0.38746		FALSE	FALSE	FALSE	ebi-a-GCST90013864	2	191136794	0.00920701	352063	0.770192	Coronary artery disease (Firth correction) || id:ebi-a-GCST90013864	Coronary artery disease (Firth correction)	Coronary artery disease (Firth correction) || ||	TRUE	igd	2	190272068	0	0.006959	35369	HIBCH++HIBCH_NA_HIBCH	12396_HIBCH	2	TRUE	0.0502914	1872.84	456.464	2187.8
rs3860472	T	C	T	C	-0.1389	-0.0320813	0.0408		FALSE	FALSE	FALSE	ebi-a-GCST90013864	2	191679191	0.028028	352063	0.252368	Coronary artery disease (Firth correction) || id:ebi-a-GCST90013864	Coronary artery disease (Firth correction)	Coronary artery disease (Firth correction) || ||	TRUE	igd	2	190814465	4.27e-12	0.02005	35366	HIBCH++HIBCH_NA_HIBCH	12396_HIBCH	2	TRUE	0.00151009	53.4837	456.464	47.9928
rs72914144	T	C	T	C	0.0667	0.023836	0.18304		FALSE	FALSE	FALSE	ebi-a-GCST90013864	2	190241743	0.0130343	352063	0.0674435	Coronary artery disease (Firth correction) || id:ebi-a-GCST90013864	Coronary artery disease (Firth correction)	Coronary artery disease (Firth correction) || ||	TRUE	igd	2	189377017	1.04e-10	0.010322	35359	HIBCH++HIBCH_NA_HIBCH	12396_HIBCH	2	TRUE	0.00133054	47.1066	456.464	41.7565
rs78925766	A	G	A	G	-0.1841	-0.0170491	0.01409		FALSE	FALSE	FALSE	ebi-a-GCST90013864	2	190896243	0.0380314	352063	0.653943	Coronary artery disease (Firth correction) || id:ebi-a-GCST90013864	Coronary artery disease (Firth correction)	Coronary artery disease (Firth correction) || ||	TRUE	igd	2	190031517	1.49e-08	0.03251	35361	HIBCH++HIBCH_NA_HIBCH	12396_HIBCH	2	TRUE	0.000941642	33.3269	456.464	32.0681
rs884298	A	G	A	G	0.0532	-0.00361883	0.27229		FALSE	FALSE	FALSE	ebi-a-GCST90013864	3	191726598	0.00999941	352063	0.717424	Coronary artery disease (Firth correction) || id:ebi-a-GCST90013864	Coronary artery disease (Firth correction)	Coronary artery disease (Firth correction) || ||	TRUE	igd	3	192008809	3.83e-09	0.00903	35371	CCDC50++CCD50_NA_CCD50	12399_CCDC50	2	TRUE	0.00112161	39.7149	456.464	34.7095
rs1147604	A	G	A	G	0.1047	-0.0114893	0.49168		FALSE	FALSE	FALSE	ebi-a-GCST90013864	10	90620192	0.00907777	352063	0.205639	Coronary artery disease (Firth correction) || id:ebi-a-GCST90013864	Coronary artery disease (Firth correction)	Coronary artery disease (Firth correction) || ||	TRUE	igd	10	88860435	7.25e-39	0.008029	35348	STAMBPL1++STALP_NA_STALP	12401_STAMBPL1	2	TRUE	0.00547953	194.746	456.464	170.048
rs303510	C	T	C	T	-0.0626	-0.0107285	0.37629		FALSE	FALSE	FALSE	ebi-a-GCST90013864	10	90464154	0.00959925	352063	0.263723	Coronary artery disease (Firth correction) || id:ebi-a-GCST90013864	Coronary artery disease (Firth correction)	Coronary artery disease (Firth correction) || ||	TRUE	igd	10	88704397	4.59e-14	0.008299	35347	STAMBPL1++STALP_NA_STALP	12401_STAMBPL1	2	TRUE	0.00183943	65.1346	456.464	56.898
rs35933296	A	G	A	G	-0.0648	-0.00246994	0.36378		FALSE	FALSE	FALSE	ebi-a-GCST90013864	20	57002426	0.00968751	352063	0.798753	Coronary artery disease (Firth correction) || id:ebi-a-GCST90013864	Coronary artery disease (Firth correction)	Coronary artery disease (Firth correction) || ||	TRUE	igd	20	58427370	8.58e-15	0.008352	35371	RAB22A++RB22A_NA_RB22A	12408_RAB22A	2	TRUE	0.00194369	68.8801	456.464	60.1962
rs8181938	G	A	G	A	-0.1794	0.0140373	0.39418		FALSE	FALSE	FALSE	ebi-a-GCST90013864	14	65555712	0.00942686	352063	0.136468	Coronary artery disease (Firth correction) || id:ebi-a-GCST90013864	Coronary artery disease (Firth correction)	Coronary artery disease (Firth correction) || ||	TRUE	igd	14	65088994	1.42e-106	0.008181	35351	MAX++MAX_NA_MAX	12411_MAX	2	TRUE	0.0153714	551.846	456.464	480.875
rs9910732	A	G	A	G	-0.0741	-0.00135716	0.29487		FALSE	FALSE	FALSE	ebi-a-GCST90013864	17	7971301	0.00963344	352063	0.887965	Coronary artery disease (Firth correction) || id:ebi-a-GCST90013864	Coronary artery disease (Firth correction)	Coronary artery disease (Firth correction) || ||	TRUE	igd	17	8067983	7.85e-18	0.008614	35365	ALOX15B++LX15B_NA_LX15B	12422_ALOX15B	2	TRUE	0.00228332	80.9297	456.464	73.9991
rs12278812	C	A	C	A	-0.0627	-0.00441886	0.20778		FALSE	FALSE	FALSE	ebi-a-GCST90013864	11	134122296	0.0117551	352063	0.706985	Coronary artery disease (Firth correction) || id:ebi-a-GCST90013864	Coronary artery disease (Firth correction)	Coronary artery disease (Firth correction) || ||	TRUE	igd	11	134252402	1.12e-10	0.009721	35144	THYN1++THYN1_NA_THYN1	12424_THYN1	2	TRUE	0.00129424	45.5411	456.464	41.6019
rs75060212	G	T	G	T	0.1481	-0.00392028	0.1337		FALSE	FALSE	FALSE	ebi-a-GCST90013864	1	219345611	0.0143214	352063	0.784289	Coronary artery disease (Firth correction) || id:ebi-a-GCST90013864	Coronary artery disease (Firth correction)	Coronary artery disease (Firth correction) || ||	TRUE	igd	1	219172269	1.41e-36	0.011724	35349	LYPLAL1++LYPL1_NA_LYPL1	12428_LYPLAL1	2	TRUE	0.00508089	180.511	456.464	159.573
rs1499280	A	C	A	C	0.079	-0.0316324	0.09002		FALSE	FALSE	FALSE	ebi-a-GCST90013864	5	52096889	0.0165476	352063	0.0559281	Coronary artery disease (Firth correction) || id:ebi-a-GCST90013864	Coronary artery disease (Firth correction)	Coronary artery disease (Firth correction) || ||	TRUE	igd	5	52801055	1.08e-08	0.013818	35352	PELO++PELO_NA_PELO	12431_PELO	2	TRUE	0.00102248	36.1817	456.464	32.6862
rs79904921	T	C	T	C	-0.2042	-0.0121109	0.09445		FALSE	FALSE	FALSE	ebi-a-GCST90013864	1	174745814	0.0143042	352063	0.397181	Coronary artery disease (Firth correction) || id:ebi-a-GCST90013864	Coronary artery disease (Firth correction)	Coronary artery disease (Firth correction) || ||	TRUE	igd	1	174776676	8.87e-50	0.013766	35342	CACYBP++CYBP_NA_CYBP	12432_CACYBP	2	TRUE	0.00713273	253.882	456.464	220.037
rs117430256	G	T	G	T	-0.3776	0.0198541	0.01449		FALSE	FALSE	FALSE	ebi-a-GCST90013864	10	106328880	0.0354332	352063	0.575257	Coronary artery disease (Firth correction) || id:ebi-a-GCST90013864	Coronary artery disease (Firth correction)	Coronary artery disease (Firth correction) || ||	TRUE	igd	10	104569122	1.5e-27	0.034718	35361	GSTO1++GST_omega_1	12436_GSTO1	2	TRUE	0.00407215	144.576	456.464	118.292
rs143936031	A	G	A	G	0.3281	-0.0327072	0.01915		FALSE	FALSE	FALSE	ebi-a-GCST90013864	10	105973182	0.0366794	352063	0.372551	Coronary artery disease (Firth correction) || id:ebi-a-GCST90013864	Coronary artery disease (Firth correction)	Coronary artery disease (Firth correction) || ||	TRUE	igd	10	104213424	6.75e-29	0.029412	35364	GSTO1++GST_omega_1	12436_GSTO1	2	TRUE	0.00404402	143.585	456.464	124.441
rs276222	T	C	T	C	0.2778	0.0230155	0.0208		FALSE	FALSE	FALSE	ebi-a-GCST90013864	10	106086221	0.0302036	352063	0.446054	Coronary artery disease (Firth correction) || id:ebi-a-GCST90013864	Coronary artery disease (Firth correction)	Coronary artery disease (Firth correction) || ||	TRUE	igd	10	104326463	1.06e-22	0.028329	35365	GSTO1++GST_omega_1	12436_GSTO1	2	TRUE	0.00314361	111.518	456.464	96.1617
rs74926649	A	G	A	G	0.2598	0.0713984	0.02514		FALSE	FALSE	FALSE	ebi-a-GCST90013864	10	106277435	0.0365181	352063	0.050565	Coronary artery disease (Firth correction) || id:ebi-a-GCST90013864	Coronary artery disease (Firth correction)	Coronary artery disease (Firth correction) || ||	TRUE	igd	10	104517677	1.5e-24	0.025402	35364	GSTO1++GST_omega_1	12436_GSTO1	2	TRUE	0.00330838	117.379	456.464	104.603
rs78961630	G	A	G	A	-0.5656	-0.0342809	0.02649		FALSE	FALSE	FALSE	ebi-a-GCST90013864	10	106007591	0.0285551	352063	0.229939	Coronary artery disease (Firth correction) || id:ebi-a-GCST90013864	Coronary artery disease (Firth correction)	Coronary artery disease (Firth correction) || ||	TRUE	igd	10	104247833	1.68e-109	0.025441	35363	GSTO1++GST_omega_1	12436_GSTO1	2	TRUE	0.0164995	593.227	456.464	494.254
rs7908436	A	G	A	G	-0.2991	-0.00631991	0.3968		FALSE	FALSE	FALSE	ebi-a-GCST90013864	10	106139081	0.0094837	352063	0.505158	Coronary artery disease (Firth correction) || id:ebi-a-GCST90013864	Coronary artery disease (Firth correction)	Coronary artery disease (Firth correction) || ||	TRUE	igd	10	104379323	4.04e-292	0.008188	35359	GSTO1++GST_omega_1	12436_GSTO1	2	TRUE	0.0428248	1581.9	456.464	1334.37
rs902996	T	C	T	C	-0.0972	-0.00358158	0.42043		FALSE	FALSE	FALSE	ebi-a-GCST90013864	10	105384491	0.00925863	352063	0.698877	Coronary artery disease (Firth correction) || id:ebi-a-GCST90013864	Coronary artery disease (Firth correction)	Coronary artery disease (Firth correction) || ||	TRUE	igd	10	103624734	2.16e-32	0.008203	35360	GSTO1++GST_omega_1	12436_GSTO1	2	TRUE	0.00460428	163.551	456.464	140.406
rs936228	C	T	C	T	-0.0869	-0.022818	0.25656		FALSE	FALSE	FALSE	ebi-a-GCST90013864	15	75132164	0.0101285	352063	0.0244433	Coronary artery disease (Firth correction) || id:ebi-a-GCST90013864	Coronary artery disease (Firth correction)	Coronary artery disease (Firth correction) || ||	TRUE	igd	15	74839823	5.61e-22	0.009018	35352	ULK3++ULK3_NA_ULK3	12437_ULK3	2	TRUE	0.00288074	102.128	456.464	92.8579
rs2562156	A	C	A	C	0.281	0.0464471	0.01971		FALSE	FALSE	FALSE	ebi-a-GCST90013864	16	124695	0.0469	352063	0.322006	Coronary artery disease (Firth correction) || id:ebi-a-GCST90013864	Coronary artery disease (Firth correction)	Coronary artery disease (Firth correction) || ||	TRUE	igd	16	74696	1.95e-22	0.028837	35307	MPG++3MG_NA_3MG	12438_MPG	2	TRUE	0.00305129	108.056	456.464	94.9538
rs17693106	G	A	G	A	0.0522	-0.0014873	0.40227		FALSE	FALSE	FALSE	ebi-a-GCST90013864	19	33125055	0.00919435	352063	0.871493	Coronary artery disease (Firth correction) || id:ebi-a-GCST90013864	Coronary artery disease (Firth correction)	Coronary artery disease (Firth correction) || ||	TRUE	igd	19	32634149	1.29e-10	0.00812	35360	ANKRD27++ANR27_NA_ANR27	12445_ANKRD27	2	TRUE	0.00131037	46.3928	456.464	41.3265
rs151023082	T	C	T	C	-0.2345	0.0928935	0.01181		FALSE	FALSE	FALSE	ebi-a-GCST90013864	1	42660782	0.0481608	352063	0.0537539	Coronary artery disease (Firth correction) || id:ebi-a-GCST90013864	Coronary artery disease (Firth correction)	Coronary artery disease (Firth correction) || ||	TRUE	igd	1	42195111	3.36e-10	0.037333	35358	PPIH++PPIH_NA_PPIH	12449_PPIH	2	TRUE	0.00128353	45.4388	456.464	39.4548
rs55716016	A	C	A	C	0.1646	-0.0105548	0.02337		FALSE	FALSE	FALSE	ebi-a-GCST90013864	1	43232504	0.0260787	352063	0.685678	Coronary artery disease (Firth correction) || id:ebi-a-GCST90013864	Coronary artery disease (Firth correction)	Coronary artery disease (Firth correction) || ||	TRUE	igd	1	42766833	4.14e-10	0.026342	35356	PPIH++PPIH_NA_PPIH	12449_PPIH	2	TRUE	0.00123674	43.7779	456.464	39.0447
rs144886967	A	G	A	G	-0.2984	0.0887798	0.01722		FALSE	FALSE	FALSE	ebi-a-GCST90013864	1	155245180	0.0459049	352063	0.0531141	Coronary artery disease (Firth correction) || id:ebi-a-GCST90013864	Coronary artery disease (Firth correction)	Coronary artery disease (Firth correction) || ||	TRUE	igd	1	155275389	1.66e-21	0.031329	35356	PMVK++PMVK_NA_PMVK	12450_PMVK	2	TRUE	0.00301382	106.873	456.464	90.7203
rs60537431	A	C	A	C	-0.122	0.0164639	0.04619		FALSE	FALSE	FALSE	ebi-a-GCST90013864	1	154855912	0.0273234	352063	0.546803	Coronary artery disease (Firth correction) || id:ebi-a-GCST90013864	Coronary artery disease (Firth correction)	Coronary artery disease (Firth correction) || ||	TRUE	igd	1	154883436	5.26e-10	0.019642	35355	PMVK++PMVK_NA_PMVK	12450_PMVK	2	TRUE	0.00131147	46.4254	456.464	38.5788
rs76977753	C	A	C	A	-0.1561	-0.0230481	0.08148		FALSE	FALSE	FALSE	ebi-a-GCST90013864	1	155016389	0.0180148	352063	0.200756	Coronary artery disease (Firth correction) || id:ebi-a-GCST90013864	Coronary artery disease (Firth correction)	Coronary artery disease (Firth correction) || ||	TRUE	igd	1	155043913	2.96e-24	0.015363	35355	PMVK++PMVK_NA_PMVK	12450_PMVK	2	TRUE	0.00364733	129.416	456.464	103.241
rs10179340	G	A	G	A	-0.1107	-0.00110745	0.13216		FALSE	FALSE	FALSE	ebi-a-GCST90013864	2	3523324	0.0132155	352063	0.933216	Coronary artery disease (Firth correction) || id:ebi-a-GCST90013864	Coronary artery disease (Firth correction)	Coronary artery disease (Firth correction) || ||	TRUE	igd	2	3519553	7.69e-22	0.011526	35323	ADI1++MTND_NA_MTND	12457_ADI1	2	TRUE	0.00281103	99.5682	456.464	92.244
rs10788274	A	G	A	G	-0.282	0.0225798	0.4337		FALSE	FALSE	FALSE	ebi-a-GCST90013864	10	124060802	0.00910684	352063	0.0131495	Coronary artery disease (Firth correction) || id:ebi-a-GCST90013864	Coronary artery disease (Firth correction)	Coronary artery disease (Firth correction) || ||	TRUE	igd	10	122301287	2.88e-272	0.007999	35372	PLEKHA1++PKHA1_NA_PKHA1	12459_PLEKHA1	2	TRUE	0.0390629	1437.82	456.464	1242.87
rs10887112	T	C	T	C	0.0589	-0.00329184	0.39488		FALSE	FALSE	FALSE	ebi-a-GCST90013864	10	124015709	0.00933587	352063	0.724388	Coronary artery disease (Firth correction) || id:ebi-a-GCST90013864	Coronary artery disease (Firth correction)	Coronary artery disease (Firth correction) || ||	TRUE	igd	10	122256194	9.73e-13	0.008256	35371	PLEKHA1++PKHA1_NA_PKHA1	12459_PLEKHA1	2	TRUE	0.00165793	58.7368	456.464	50.8969
rs11248373	C	T	C	T	-0.0448	0.000769439	0.45599		FALSE	FALSE	FALSE	ebi-a-GCST90013864	10	124824630	0.00907826	352063	0.932455	Coronary artery disease (Firth correction) || id:ebi-a-GCST90013864	Coronary artery disease (Firth correction)	Coronary artery disease (Firth correction) || ||	TRUE	igd	10	123065114	3.23e-08	0.008103	35373	PLEKHA1++PKHA1_NA_PKHA1	12459_PLEKHA1	2	TRUE	0.000995745	35.2556	456.464	30.5678
rs1985024	T	C	T	C	0.0837	-0.0162261	0.31803		FALSE	FALSE	FALSE	ebi-a-GCST90013864	10	124316331	0.00984232	352063	0.0992293	Coronary artery disease (Firth correction) || id:ebi-a-GCST90013864	Coronary artery disease (Firth correction)	Coronary artery disease (Firth correction) || ||	TRUE	igd	10	122556815	3.61e-22	0.008645	35369	PLEKHA1++PKHA1_NA_PKHA1	12459_PLEKHA1	2	TRUE	0.00303889	107.804	456.464	93.7391
rs20654	G	A	G	A	-0.0669	0.0205299	0.31162		FALSE	FALSE	FALSE	ebi-a-GCST90013864	20	31418296	0.00981992	352063	0.0367435	Coronary artery disease (Firth correction) || id:ebi-a-GCST90013864	Coronary artery disease (Firth correction)	Coronary artery disease (Firth correction) || ||	TRUE	igd	20	32830490	3.96e-14	0.008847	35356	MAPRE1++MARE1_NA_MARE1	12469_MAPRE1	2	TRUE	0.00192015	68.0157	456.464	57.1821
rs144077505	A	G	A	G	-0.5604	-0.0792962	0.00238		FALSE	FALSE	FALSE	ebi-a-GCST90013864	6	46590974	0.0493139	352063	0.107838	Coronary artery disease (Firth correction) || id:ebi-a-GCST90013864	Coronary artery disease (Firth correction)	Coronary artery disease (Firth correction) || ||	TRUE	igd	6	46623237	3.48e-10	0.089296	35350	CLIC5++CLIC5_NA_CLIC5	12475_CLIC5	2	TRUE	0.00149131	52.7936	456.464	39.3851
rs183731228	A	G	A	G	-0.2078	-0.00269328	0.01183		FALSE	FALSE	FALSE	ebi-a-GCST90013864	6	46253636	0.0397392	352063	0.945966	Coronary artery disease (Firth correction) || id:ebi-a-GCST90013864	Coronary artery disease (Firth correction)	Coronary artery disease (Firth correction) || ||	TRUE	igd	6	46285899	3.03e-08	0.037511	35350	CLIC5++CLIC5_NA_CLIC5	12475_CLIC5	2	TRUE	0.00100957	35.7224	456.464	30.6884
rs35822882	T	G	T	G	-1.1262	0.000940528	0.02268		FALSE	FALSE	FALSE	ebi-a-GCST90013864	6	45916999	0.0261532	352063	0.971312	Coronary artery disease (Firth correction) || id:ebi-a-GCST90013864	Coronary artery disease (Firth correction)	Coronary artery disease (Firth correction) || ||	TRUE	igd	6	45949262	0	0.022309	35350	CLIC5++CLIC5_NA_CLIC5	12475_CLIC5	2	TRUE	0.0562265	2105.9	456.464	2548.42
rs76801943	A	G	A	G	-0.5695	-0.0584799	0.01638		FALSE	FALSE	FALSE	ebi-a-GCST90013864	6	45841470	0.0426805	352063	0.170631	Coronary artery disease (Firth correction) || id:ebi-a-GCST90013864	Coronary artery disease (Firth correction)	Coronary artery disease (Firth correction) || ||	TRUE	igd	6	45873733	5.95e-73	0.031524	35347	CLIC5++CLIC5_NA_CLIC5	12475_CLIC5	2	TRUE	0.010451	373.293	456.464	326.366
rs80209537	T	C	T	C	-0.2414	-0.0299181	0.01282		FALSE	FALSE	FALSE	ebi-a-GCST90013864	6	46994505	0.0321468	352063	0.352022	Coronary artery disease (Firth correction) || id:ebi-a-GCST90013864	Coronary artery disease (Firth correction)	Coronary artery disease (Firth correction) || ||	TRUE	igd	6	47026769	1.63e-10	0.037763	35348	CLIC5++CLIC5_NA_CLIC5	12475_CLIC5	2	TRUE	0.00147499	52.212	456.464	40.8641
rs9472662	G	A	G	A	0.1287	0.00263757	0.13298		FALSE	FALSE	FALSE	ebi-a-GCST90013864	6	45982976	0.0131465	352063	0.840988	Coronary artery disease (Firth correction) || id:ebi-a-GCST90013864	Coronary artery disease (Firth correction)	Coronary artery disease (Firth correction) || ||	TRUE	igd	6	46015239	8.13e-26	0.01225	35353	CLIC5++CLIC5_NA_CLIC5	12475_CLIC5	2	TRUE	0.00381946	135.54	456.464	110.379
rs145427095	T	C	T	C	-0.1513	-0.0162877	0.02239		FALSE	FALSE	FALSE	ebi-a-GCST90013864	1	193359442	0.0481245	352063	0.735025	Coronary artery disease (Firth correction) || id:ebi-a-GCST90013864	Coronary artery disease (Firth correction)	Coronary artery disease (Firth correction) || ||	TRUE	igd	1	193390312	1.79e-08	0.026867	35336	GLRX2++GLRX2_NA_GLRX2	12486_GLRX2	2	TRUE	0.00100214	35.4451	456.464	31.7132
rs148212596	G	A	G	A	0.7681	0.0110492	0.0324		FALSE	FALSE	FALSE	ebi-a-GCST90013864	1	193074511	0.0315104	352063	0.725849	Coronary artery disease (Firth correction) || id:ebi-a-GCST90013864	Coronary artery disease (Firth correction)	Coronary artery disease (Firth correction) || ||	TRUE	igd	1	193105381	2.99e-252	0.022642	35336	GLRX2++GLRX2_NA_GLRX2	12486_GLRX2	2	TRUE	0.0369919	1357.28	456.464	1150.82
rs78131560	C	T	C	T	0.1082	-0.0318683	0.05831		FALSE	FALSE	FALSE	ebi-a-GCST90013864	1	192360562	0.0205706	352063	0.121329	Coronary artery disease (Firth correction) || id:ebi-a-GCST90013864	Coronary artery disease (Firth correction)	Coronary artery disease (Firth correction) || ||	TRUE	igd	1	192391432	2.45e-10	0.017093	35334	GLRX2++GLRX2_NA_GLRX2	12486_GLRX2	2	TRUE	0.00128569	45.4844	456.464	40.0699
rs16975847	A	G	A	G	-0.1307	-0.00983466	0.12656		FALSE	FALSE	FALSE	ebi-a-GCST90013864	16	75589590	0.0164391	352063	0.549675	Coronary artery disease (Firth correction) || id:ebi-a-GCST90013864	Coronary artery disease (Firth correction)	Coronary artery disease (Firth correction) || ||	TRUE	igd	16	75555692	2.98e-26	0.01233	35354	GABARAPL2++GBRL2_NA_GBRL2	12494_GABARAPL2	2	TRUE	0.00377668	134.02	456.464	112.363
rs364220	G	A	G	A	-0.0807	0.0282304	0.16831		FALSE	FALSE	FALSE	ebi-a-GCST90013864	16	75533433	0.0269589	352063	0.295023	Coronary artery disease (Firth correction) || id:ebi-a-GCST90013864	Coronary artery disease (Firth correction)	Coronary artery disease (Firth correction) || ||	TRUE	igd	16	75499535	9.39e-12	0.01184	35350	GABARAPL2++GBRL2_NA_GBRL2	12494_GABARAPL2	2	TRUE	0.00182326	64.5663	456.464	46.4562
rs10402931	A	G	A	G	0.3289	-0.00323155	0.32498		FALSE	FALSE	FALSE	ebi-a-GCST90013864	19	33072069	0.00988134	352063	0.74364	Coronary artery disease (Firth correction) || id:ebi-a-GCST90013864	Coronary artery disease (Firth correction)	Coronary artery disease (Firth correction) || ||	TRUE	igd	19	32581163	0	0.007299	35358	PDCD5++TFAR19_NA_TFAR19	12517_PDCD5	2	TRUE	0.0474604	1761.62	456.464	2030.49
rs7252338	G	A	G	A	-0.15	0.0675577	0.02848		FALSE	FALSE	FALSE	ebi-a-GCST90013864	19	33483562	0.0237993	352063	0.00482547	Coronary artery disease (Firth correction) || id:ebi-a-GCST90013864	Coronary artery disease (Firth correction)	Coronary artery disease (Firth correction) || ||	TRUE	igd	19	32992656	9.84e-10	0.024542	35358	PDCD5++TFAR19_NA_TFAR19	12517_PDCD5	2	TRUE	0.0012451	44.0766	456.464	37.3562
rs74527155	G	A	G	A	0.1516	-0.000258499	0.02974		FALSE	FALSE	FALSE	ebi-a-GCST90013864	19	33695070	0.0241595	352063	0.991463	Coronary artery disease (Firth correction) || id:ebi-a-GCST90013864	Coronary artery disease (Firth correction)	Coronary artery disease (Firth correction) || ||	TRUE	igd	19	33204164	2.76e-10	0.024019	35349	PDCD5++TFAR19_NA_TFAR19	12517_PDCD5	2	TRUE	0.00132635	46.9447	456.464	39.8372
rs76037163	A	G	A	G	-0.1549	-0.00872135	0.04757		FALSE	FALSE	FALSE	ebi-a-GCST90013864	19	32756848	0.0273417	352063	0.749744	Coronary artery disease (Firth correction) || id:ebi-a-GCST90013864	Coronary artery disease (Firth correction)	Coronary artery disease (Firth correction) || ||	TRUE	igd	19	32265942	1.24e-15	0.019361	35361	PDCD5++TFAR19_NA_TFAR19	12517_PDCD5	2	TRUE	0.0021742	77.045	456.464	64.0099
rs35827173	C	T	C	T	0.0628	0.00181693	0.20991		FALSE	FALSE	FALSE	ebi-a-GCST90013864	9	110089718	0.0108877	352063	0.867465	Coronary artery disease (Firth correction) || id:ebi-a-GCST90013864	Coronary artery disease (Firth correction)	Coronary artery disease (Firth correction) || ||	TRUE	igd	9	107327437	1.07e-10	0.009727	35358	RAD23B++RD23B_NA_RD23B	12522_RAD23B	2	TRUE	0.00130815	46.3117	456.464	41.6832
rs187079266	A	G	A	G	-0.2394	-0.0139	0.01944		FALSE	FALSE	FALSE	ebi-a-GCST90013864	17	7438801	0.0390749	352063	0.722045	Coronary artery disease (Firth correction) || id:ebi-a-GCST90013864	Coronary artery disease (Firth correction)	Coronary artery disease (Firth correction) || ||	TRUE	igd	17	7535484	4.53e-16	0.02947	35365	SAT2++SAT2_NA_SAT2	12524_SAT2	2	TRUE	0.00218499	77.4369	456.464	65.9915
rs4130509	T	C	T	C	-0.0549	0.00490441	0.41201		FALSE	FALSE	FALSE	ebi-a-GCST90013864	17	7930778	0.00933826	352063	0.599447	Coronary artery disease (Firth correction) || id:ebi-a-GCST90013864	Coronary artery disease (Firth correction)	Coronary artery disease (Firth correction) || ||	TRUE	igd	17	8027460	3.04e-11	0.008262	35361	SAT2++SAT2_NA_SAT2	12524_SAT2	2	TRUE	0.00146033	51.7115	456.464	44.1544
rs858523	T	C	T	C	-0.2008	0.00986196	0.43038		FALSE	FALSE	FALSE	ebi-a-GCST90013864	17	7511529	0.00917285	352063	0.282319	Coronary artery disease (Firth correction) || id:ebi-a-GCST90013864	Coronary artery disease (Firth correction)	Coronary artery disease (Firth correction) || ||	TRUE	igd	17	7608211	1.64e-133	0.008166	35370	SAT2++SAT2_NA_SAT2	12524_SAT2	2	TRUE	0.0197695	713.308	456.464	604.656
rs146427431	G	A	G	A	0.3397	0.0659331	0.01444		FALSE	FALSE	FALSE	ebi-a-GCST90013864	4	95413834	0.032851	352063	0.0461923	Coronary artery disease (Firth correction) || id:ebi-a-GCST90013864	Coronary artery disease (Firth correction)	Coronary artery disease (Firth correction) || ||	TRUE	igd	4	94492683	8.38e-25	0.033034	35332	HPGDS++PTGD2_NA_PTGD2	12549_HPGDS	2	TRUE	0.00328452	116.424	456.464	105.747
rs147539551	T	G	T	G	-0.2631	-0.0237551	0.24088		FALSE	FALSE	FALSE	ebi-a-GCST90013864	4	95006902	0.0104164	352063	0.0223996	Coronary artery disease (Firth correction) || id:ebi-a-GCST90013864	Coronary artery disease (Firth correction)	Coronary artery disease (Firth correction) || ||	TRUE	igd	4	94085751	3.18e-173	0.009377	35334	HPGDS++PTGD2_NA_PTGD2	12549_HPGDS	2	TRUE	0.0253153	917.671	456.464	787.252
rs151073434	T	C	T	C	-0.2987	0.0403863	0.02204		FALSE	FALSE	FALSE	ebi-a-GCST90013864	4	95895103	0.0359111	352063	0.260751	Coronary artery disease (Firth correction) || id:ebi-a-GCST90013864	Coronary artery disease (Firth correction)	Coronary artery disease (Firth correction) || ||	TRUE	igd	4	94973952	2.7e-28	0.027077	35330	HPGDS++PTGD2_NA_PTGD2	12549_HPGDS	2	TRUE	0.00384621	136.404	456.464	121.694
rs17276536	A	G	A	G	0.1618	0.0219519	0.02516		FALSE	FALSE	FALSE	ebi-a-GCST90013864	4	94498409	0.0223407	352063	0.325807	Coronary artery disease (Firth correction) || id:ebi-a-GCST90013864	Coronary artery disease (Firth correction)	Coronary artery disease (Firth correction) || ||	TRUE	igd	4	93577258	5.35e-10	0.026061	35336	HPGDS++PTGD2_NA_PTGD2	12549_HPGDS	2	TRUE	0.0012842	45.4341	456.464	38.5456
rs183119811	C	T	C	T	0.1435	-0.0343523	0.04784		FALSE	FALSE	FALSE	ebi-a-GCST90013864	4	95634432	0.0287349	352063	0.231895	Coronary artery disease (Firth correction) || id:ebi-a-GCST90013864	Coronary artery disease (Firth correction)	Coronary artery disease (Firth correction) || ||	TRUE	igd	4	94713281	4.21e-14	0.018996	35327	HPGDS++PTGD2_NA_PTGD2	12549_HPGDS	2	TRUE	0.00187601	66.3946	456.464	57.0663
rs183727817	G	T	G	T	-0.3735	-0.000502808	0.00534		FALSE	FALSE	FALSE	ebi-a-GCST90013864	4	94514989	0.0425891	352063	0.99058	Coronary artery disease (Firth correction) || id:ebi-a-GCST90013864	Coronary artery disease (Firth correction)	Coronary artery disease (Firth correction) || ||	TRUE	igd	4	93593838	5.74e-11	0.057019	35336	HPGDS++PTGD2_NA_PTGD2	12549_HPGDS	2	TRUE	0.00148193	52.4402	456.464	42.9084
rs372539821	T	C	T	C	0.1732	-0.0556835	0.03731		FALSE	FALSE	FALSE	ebi-a-GCST90013864	4	94602376	0.0229816	352063	0.0147863	Coronary artery disease (Firth correction) || id:ebi-a-GCST90013864	Coronary artery disease (Firth correction)	Coronary artery disease (Firth correction) || ||	TRUE	igd	4	93681225	2.5e-16	0.021134	35335	HPGDS++PTGD2_NA_PTGD2	12549_HPGDS	2	TRUE	0.00215495	76.3053	456.464	67.1634
rs62310110	A	G	A	G	0.2634	0.119486	0.02231		FALSE	FALSE	FALSE	ebi-a-GCST90013864	4	94410935	0.0386053	352063	0.00224502	Coronary artery disease (Firth correction) || id:ebi-a-GCST90013864	Coronary artery disease (Firth correction)	Coronary artery disease (Firth correction) || ||	TRUE	igd	4	93489784	3.13e-24	0.025937	35336	HPGDS++PTGD2_NA_PTGD2	12549_HPGDS	2	TRUE	0.00302665	107.268	456.464	103.132
rs72663742	G	T	G	T	-1.0343	0.0145309	0.03305		FALSE	FALSE	FALSE	ebi-a-GCST90013864	4	94993132	0.02384	352063	0.542182	Coronary artery disease (Firth correction) || id:ebi-a-GCST90013864	Coronary artery disease (Firth correction)	Coronary artery disease (Firth correction) || ||	TRUE	igd	4	94071981	0	0.01713	35334	HPGDS++PTGD2_NA_PTGD2	12549_HPGDS	2	TRUE	0.0683752	2593.14	456.464	3645.68
rs36051332	A	G	A	G	-0.1375	-0.0216932	0.36616		FALSE	FALSE	FALSE	ebi-a-GCST90013864	20	44418011	0.00926088	352063	0.0192252	Coronary artery disease (Firth correction) || id:ebi-a-GCST90013864	Coronary artery disease (Firth correction)	Coronary artery disease (Firth correction) || ||	TRUE	igd	20	45789372	6.29e-64	0.008146	35362	UBE2C++UBE2C_NA_UBE2C	12556_UBE2C	2	TRUE	0.00877578	313.059	456.464	284.916
rs11218734	G	A	G	A	-0.133	-0.00634707	0.2852		FALSE	FALSE	FALSE	ebi-a-GCST90013864	11	122523246	0.0103327	352063	0.539038	Coronary artery disease (Firth correction) || id:ebi-a-GCST90013864	Coronary artery disease (Firth correction)	Coronary artery disease (Firth correction) || ||	TRUE	igd	11	122652538	3.48e-49	0.009022	35369	UBASH3B++UBS3B_NA_UBS3B	12558_UBASH3B	2	TRUE	0.00721219	256.927	456.464	217.319
rs4936732	A	G	A	G	0.0577	0.0141967	0.45377		FALSE	FALSE	FALSE	ebi-a-GCST90013864	11	122595161	0.00910719	352063	0.119032	Coronary artery disease (Firth correction) || id:ebi-a-GCST90013864	Coronary artery disease (Firth correction)	Coronary artery disease (Firth correction) || ||	TRUE	igd	11	122724453	2.51e-12	0.00824	35356	UBASH3B++UBS3B_NA_UBS3B	12558_UBASH3B	2	TRUE	0.00165041	58.4452	456.464	49.034
rs187586498	T	G	T	G	-0.4416	-0.0387776	0.00641		FALSE	FALSE	FALSE	ebi-a-GCST90013864	17	72347605	0.044769	352063	0.386396	Coronary artery disease (Firth correction) || id:ebi-a-GCST90013864	Coronary artery disease (Firth correction)	Coronary artery disease (Firth correction) || ||	TRUE	igd	17	74351466	9.39e-18	0.051461	35369	NT5C++NT5C_NA_NT5C	12560_NT5C	2	TRUE	0.00248401	88.0708	456.464	73.6379
rs72854926	A	C	A	C	0.075	0.00289786	0.21631		FALSE	FALSE	FALSE	ebi-a-GCST90013864	17	73587477	0.0120051	352063	0.809256	Coronary artery disease (Firth correction) || id:ebi-a-GCST90013864	Coronary artery disease (Firth correction)	Coronary artery disease (Firth correction) || ||	TRUE	igd	17	75591396	4.73e-14	0.009948	35371	NT5C++NT5C_NA_NT5C	12560_NT5C	2	TRUE	0.0019071	67.5811	456.464	56.8396
rs78225362	T	C	T	C	-1.0308	0.0131046	0.03082		FALSE	FALSE	FALSE	ebi-a-GCST90013864	17	72942719	0.0246929	352063	0.595624	Coronary artery disease (Firth correction) || id:ebi-a-GCST90013864	Coronary artery disease (Firth correction)	Coronary artery disease (Firth correction) || ||	TRUE	igd	17	74946624	0	0.019974	35370	NT5C++NT5C_NA_NT5C	12560_NT5C	2	TRUE	0.0634769	2397.22	456.464	2663.29
rs899317	C	T	C	T	0.0942	0.0250092	0.30369		FALSE	FALSE	FALSE	ebi-a-GCST90013864	17	73121054	0.00952756	352063	0.00873092	Coronary artery disease (Firth correction) || id:ebi-a-GCST90013864	Coronary artery disease (Firth correction)	Coronary artery disease (Firth correction) || ||	TRUE	igd	17	75124959	3.88e-26	0.008908	35372	NT5C++NT5C_NA_NT5C	12560_NT5C	2	TRUE	0.00375288	133.239	456.464	111.826
rs1035376	A	G	A	G	0.2207	0.00914913	0.15924		FALSE	FALSE	FALSE	ebi-a-GCST90013864	5	118648250	0.0140269	352063	0.514235	Coronary artery disease (Firth correction) || id:ebi-a-GCST90013864	Coronary artery disease (Firth correction)	Coronary artery disease (Firth correction) || ||	TRUE	igd	5	119312555	3.33e-92	0.010836	35353	TNFAIP8++TFIP8_NA_TFIP8	12563_TNFAIP8	2	TRUE	0.0130424	467.156	456.464	414.827
rs12234017	G	A	G	A	-0.0652	-0.011519	0.23636		FALSE	FALSE	FALSE	ebi-a-GCST90013864	5	118711834	0.0105092	352063	0.273039	Coronary artery disease (Firth correction) || id:ebi-a-GCST90013864	Coronary artery disease (Firth correction)	Coronary artery disease (Firth correction) || ||	TRUE	igd	5	119376139	1.72e-12	0.009241	35353	TNFAIP8++TFIP8_NA_TFIP8	12563_TNFAIP8	2	TRUE	0.00153457	54.3321	456.464	49.7803
rs11191401	G	A	G	A	0.0879	-0.00347982	0.27814		FALSE	FALSE	FALSE	ebi-a-GCST90013864	10	104573403	0.0100473	352063	0.729086	Coronary artery disease (Firth correction) || id:ebi-a-GCST90013864	Coronary artery disease (Firth correction)	Coronary artery disease (Firth correction) || ||	TRUE	igd	10	102813646	8.26e-22	0.009159	35361	ARL3++ARL3_NA_ARL3	12571_ARL3	2	TRUE	0.00310259	110.046	456.464	92.1047
rs8354	T	C	T	C	-0.238	-0.0492852	0.10626		FALSE	FALSE	FALSE	ebi-a-GCST90013864	10	104436641	0.0168876	352063	0.00336032	Coronary artery disease (Firth correction) || id:ebi-a-GCST90013864	Coronary artery disease (Firth correction)	Coronary artery disease (Firth correction) || ||	TRUE	igd	10	102676884	4.99e-72	0.013261	35361	ARL3++ARL3_NA_ARL3	12571_ARL3	2	TRUE	0.0107588	384.559	456.464	322.108
rs35717222	A	G	A	G	-0.1392	-0.00966019	0.18311		FALSE	FALSE	FALSE	ebi-a-GCST90013864	11	6483763	0.0119362	352063	0.418333	Coronary artery disease (Firth correction) || id:ebi-a-GCST90013864	Coronary artery disease (Firth correction)	Coronary artery disease (Firth correction) || ||	TRUE	igd	11	6462533	2.97e-39	0.01062	35370	TRIM3++TRIM3_NA_TRIM3	12573_TRIM3	2	TRUE	0.00579674	206.215	456.464	171.802
rs11158538	T	C	T	C	-0.0989	-0.00364658	0.43655		FALSE	FALSE	FALSE	ebi-a-GCST90013864	14	64859191	0.00913592	352063	0.689785	Coronary artery disease (Firth correction) || id:ebi-a-GCST90013864	Coronary artery disease (Firth correction)	Coronary artery disease (Firth correction) || ||	TRUE	igd	14	64392473	2.2e-33	0.008214	35347	MTHFD1++C1TC_NA_C1TC	12575_MTHFD1	2	TRUE	0.00481185	170.897	456.464	144.972
rs143379936	G	A	G	A	-0.129	-0.028224	0.0409		FALSE	FALSE	FALSE	ebi-a-GCST90013864	14	64562350	0.0376073	352063	0.452958	Coronary artery disease (Firth correction) || id:ebi-a-GCST90013864	Coronary artery disease (Firth correction)	Coronary artery disease (Firth correction) || ||	TRUE	igd	14	64095632	3.13e-10	0.020501	35346	MTHFD1++C1TC_NA_C1TC	12575_MTHFD1	2	TRUE	0.00130556	46.204	456.464	39.594
rs72726297	G	A	G	A	-0.1089	0.00839097	0.08931		FALSE	FALSE	FALSE	ebi-a-GCST90013864	14	65385437	0.0199467	352063	0.673997	Coronary artery disease (Firth correction) || id:ebi-a-GCST90013864	Coronary artery disease (Firth correction)	Coronary artery disease (Firth correction) || ||	TRUE	igd	14	64918719	2.53e-14	0.014291	35350	MTHFD1++C1TC_NA_C1TC	12575_MTHFD1	2	TRUE	0.00192911	68.3219	456.464	58.0672
rs13018302	C	T	C	T	-0.0507	0.00940181	0.27545		FALSE	FALSE	FALSE	ebi-a-GCST90013864	2	163703613	0.010023	352063	0.348231	Coronary artery disease (Firth correction) || id:ebi-a-GCST90013864	Coronary artery disease (Firth correction)	Coronary artery disease (Firth correction) || ||	TRUE	igd	2	162847103	2.05e-08	0.00904	35332	GCA++GRAN_NA_GRAN	12594_GCA	2	TRUE	0.00102602	36.2866	456.464	31.4542
rs17783344	G	T	G	T	-0.4329	-0.0212208	0.09544		FALSE	FALSE	FALSE	ebi-a-GCST90013864	2	163208893	0.013202	352063	0.107968	Coronary artery disease (Firth correction) || id:ebi-a-GCST90013864	Coronary artery disease (Firth correction)	Coronary artery disease (Firth correction) || ||	TRUE	igd	2	162352383	8.38e-223	0.013586	35333	GCA++GRAN_NA_GRAN	12594_GCA	2	TRUE	0.0323574	1181.45	456.464	1015.29
rs1011013	C	T	C	T	0.3028	0.00606905	0.447		FALSE	FALSE	FALSE	ebi-a-GCST90013864	6	170792986	0.00924999	352063	0.51175	Coronary artery disease (Firth correction) || id:ebi-a-GCST90013864	Coronary artery disease (Firth correction)	Coronary artery disease (Firth correction) || ||	TRUE	igd	6	170483898	0	0.006982	34950	PSMB1++PSB1_NA_PSB1	12612_PSMB1	2	TRUE	0.0453288	1659.37	456.464	1880.84
rs9459964	A	G	A	G	-0.0518	-0.00239158	0.38358		FALSE	FALSE	FALSE	ebi-a-GCST90013864	6	170341197	0.00928481	352063	0.796731	Coronary artery disease (Firth correction) || id:ebi-a-GCST90013864	Coronary artery disease (Firth correction)	Coronary artery disease (Firth correction) || ||	TRUE	igd	6	170025973	2.91e-10	0.008218	34945	PSMB1++PSB1_NA_PSB1	12612_PSMB1	2	TRUE	0.00126888	44.395	456.464	39.7308
rs12478841	G	A	G	A	0.0535	0.031506	0.21569		FALSE	FALSE	FALSE	ebi-a-GCST90013864	2	27811722	0.0103593	352063	0.00239988	Coronary artery disease (Firth correction) || id:ebi-a-GCST90013864	Coronary artery disease (Firth correction)	Coronary artery disease (Firth correction) || ||	TRUE	igd	2	27588855	3.29e-08	0.009683	35364	NRBP1++NRBP_NA_NRBP	12616_NRBP1	2	TRUE	0.000968401	34.2778	456.464	30.5273
rs111647176	A	G	A	G	-0.0702	0.00508887	0.27386		FALSE	FALSE	FALSE	ebi-a-GCST90013864	15	75751761	0.0102747	352063	0.6204	Coronary artery disease (Firth correction) || id:ebi-a-GCST90013864	Coronary artery disease (Firth correction)	Coronary artery disease (Firth correction) || ||	TRUE	igd	15	75459420	1.63e-15	0.008811	35352	PTPN9++PTN9_NA_PTN9	12633_PTPN9	2	TRUE	0.00195999	69.4216	456.464	63.4781
rs10795451	C	T	C	T	0.3081	0.00559142	0.49958		FALSE	FALSE	FALSE	ebi-a-GCST90013864	10	17179195	0.00912131	352063	0.539872	Coronary artery disease (Firth correction) || id:ebi-a-GCST90013864	Coronary artery disease (Firth correction)	Coronary artery disease (Firth correction) || ||	TRUE	igd	10	17137196	0	0.006824	35354	TRDMT1++TRDMT_NA_TRDMT	12635_TRDMT1	2	TRUE	0.0474628	1761.51	456.464	2038.47
rs6478861	T	C	T	C	0.0903	0.0131998	0.31613		FALSE	FALSE	FALSE	ebi-a-GCST90013864	9	131854303	0.0101071	352063	0.191554	Coronary artery disease (Firth correction) || id:ebi-a-GCST90013864	Coronary artery disease (Firth correction)	Coronary artery disease (Firth correction) || ||	TRUE	igd	9	129092024	1.18e-25	0.008624	35355	CRAT++CACP_NA_CACP	12637_CRAT	2	TRUE	0.0035257	125.085	456.464	109.637
rs12742776	A	G	A	G	0.0548	0.0142368	0.27941		FALSE	FALSE	FALSE	ebi-a-GCST90013864	1	38116580	0.0102425	352063	0.164538	Coronary artery disease (Firth correction) || id:ebi-a-GCST90013864	Coronary artery disease (Firth correction)	Coronary artery disease (Firth correction) || ||	TRUE	igd	1	37650908	2.02e-09	0.009139	35372	INPP5B++I5P2_NA_I5P2	12641_INPP5B	2	TRUE	0.00120926	42.8235	456.464	35.9554
rs504683	G	A	G	A	0.0805	-0.0139414	0.30388		FALSE	FALSE	FALSE	ebi-a-GCST90013864	11	75051233	0.00987854	352063	0.158161	Coronary artery disease (Firth correction) || id:ebi-a-GCST90013864	Coronary artery disease (Firth correction)	Coronary artery disease (Firth correction) || ||	TRUE	igd	11	75340189	9.78e-20	0.008855	35358	ARRB1++ARRB1_NA_ARRB1	12643_ARRB1	2	TRUE	0.00274162	97.1994	456.464	82.6446
rs2723211	A	G	A	G	0.0757	-0.0160377	0.43273		FALSE	FALSE	FALSE	ebi-a-GCST90013864	2	210880492	0.00911957	352063	0.0786448	Coronary artery disease (Firth correction) || id:ebi-a-GCST90013864	Coronary artery disease (Firth correction)	Coronary artery disease (Firth correction) || ||	TRUE	igd	2	210015768	8.1e-21	0.008089	35345	RPE++RPE_NA_RPE	12646_RPE	2	TRUE	0.00281338	99.7139	456.464	87.5794
rs12884809	A	G	A	G	0.0886	0.0324567	0.3519		FALSE	FALSE	FALSE	ebi-a-GCST90013864	14	104095320	0.00954819	352063	0.000686246	Coronary artery disease (Firth correction) || id:ebi-a-GCST90013864	Coronary artery disease (Firth correction)	Coronary artery disease (Firth correction) || ||	TRUE	igd	14	103628983	1.36e-24	0.008655	35225	KLC1++KLC1_NA_KLC1	12656_KLC1	2	TRUE	0.00358062	126.574	456.464	104.793
rs2229259	T	C	T	C	0.4478	-0.000844607	0.08774		FALSE	FALSE	FALSE	ebi-a-GCST90013864	19	39307103	0.0149011	352063	0.9548	Coronary artery disease (Firth correction) || id:ebi-a-GCST90013864	Coronary artery disease (Firth correction)	Coronary artery disease (Firth correction) || ||	TRUE	igd	19	38816463	3.23e-231	0.013793	35366	ECH1++ECH1_NA_ECH1	12662_ECH1	2	TRUE	0.0321007	1172.86	456.464	1054.02
rs71356875	T	C	T	C	0.0821	0.0251178	0.09955		FALSE	FALSE	FALSE	ebi-a-GCST90013864	19	40276199	0.0148439	352063	0.0906212	Coronary artery disease (Firth correction) || id:ebi-a-GCST90013864	Coronary artery disease (Firth correction)	Coronary artery disease (Firth correction) || ||	TRUE	igd	19	39785559	4.36e-10	0.013156	35368	ECH1++ECH1_NA_ECH1	12662_ECH1	2	TRUE	0.00120842	42.7886	456.464	38.9438
rs138865936	T	C	T	C	0.2508	-0.0302299	0.02428		FALSE	FALSE	FALSE	ebi-a-GCST90013864	17	18165019	0.0260743	352063	0.246303	Coronary artery disease (Firth correction) || id:ebi-a-GCST90013864	Coronary artery disease (Firth correction)	Coronary artery disease (Firth correction) || ||	TRUE	igd	17	18261705	1.02e-21	0.026195	35348	FLII++FLII_NA_FLII	12677_FLII	2	TRUE	0.00298029	105.656	456.464	91.6681
rs1256430	A	G	A	G	-0.0913	0.00449508	0.16453		FALSE	FALSE	FALSE	ebi-a-GCST90013864	15	83519472	0.0125029	352063	0.719204	Coronary artery disease (Firth correction) || id:ebi-a-GCST90013864	Coronary artery disease (Firth correction)	Coronary artery disease (Firth correction) || ||	TRUE	igd	15	82850720	3.4e-16	0.011191	35357	HOMER2++HOME2_NA_HOME2	12685_HOMER2	2	TRUE	0.00229165	81.2072	456.464	66.5585
rs56011191	A	G	A	G	-0.229	-0.00150973	0.05041		FALSE	FALSE	FALSE	ebi-a-GCST90013864	22	37406855	0.0224722	352063	0.946437	Coronary artery disease (Firth correction) || id:ebi-a-GCST90013864	Coronary artery disease (Firth correction)	Coronary artery disease (Firth correction) || ||	TRUE	igd	22	37010814	2.75e-35	0.018474	35363	MPST++THTM_NA_THTM	12686_MPST	2	TRUE	0.00502058	178.429	456.464	153.656
rs77121303	G	A	G	A	-0.1848	-0.0458679	0.01912		FALSE	FALSE	FALSE	ebi-a-GCST90013864	22	37630079	0.0377188	352063	0.223966	Coronary artery disease (Firth correction) || id:ebi-a-GCST90013864	Coronary artery disease (Firth correction)	Coronary artery disease (Firth correction) || ||	TRUE	igd	22	37234039	2.11e-09	0.030856	35363	MPST++THTM_NA_THTM	12686_MPST	2	TRUE	0.00128097	45.3543	456.464	35.8694
rs142705833	T	C	T	C	-0.1885	0.0523328	0.02172		FALSE	FALSE	FALSE	ebi-a-GCST90013864	8	90486954	0.0466243	352063	0.261677	Coronary artery disease (Firth correction) || id:ebi-a-GCST90013864	Coronary artery disease (Firth correction)	Coronary artery disease (Firth correction) || ||	TRUE	igd	8	89474725	7.11e-12	0.027496	35337	DECR1++DECR_NA_DECR	12687_DECR1	2	TRUE	0.00151	53.4364	456.464	46.9985
rs147359828	A	C	A	C	-0.2327	0.000401327	0.01821		FALSE	FALSE	FALSE	ebi-a-GCST90013864	8	90806676	0.0338816	352063	0.990549	Coronary artery disease (Firth correction) || id:ebi-a-GCST90013864	Coronary artery disease (Firth correction)	Coronary artery disease (Firth correction) || ||	TRUE	igd	8	89794448	3.98e-15	0.029622	35338	DECR1++DECR_NA_DECR	12687_DECR1	2	TRUE	0.0019362	68.5505	456.464	61.7112
rs59672032	C	T	C	T	0.2058	-0.0510743	0.03831		FALSE	FALSE	FALSE	ebi-a-GCST90013864	7	99058697	0.0234496	352063	0.0285148	Coronary artery disease (Firth correction) || id:ebi-a-GCST90013864	Coronary artery disease (Firth correction)	Coronary artery disease (Firth correction) || ||	TRUE	igd	7	99461074	1.43e-23	0.020567	35359	ARPC1B++ARC1B_NA_ARC1B	12689_ARPC1B	2	TRUE	0.00312081	110.688	456.464	100.126
rs11013176	G	A	G	A	-0.1246	-0.017439	0.28369		FALSE	FALSE	FALSE	ebi-a-GCST90013864	10	23177471	0.0101218	352063	0.0849044	Coronary artery disease (Firth correction) || id:ebi-a-GCST90013864	Coronary artery disease (Firth correction)	Coronary artery disease (Firth correction) || ||	TRUE	igd	10	22888542	1.84e-44	0.008907	35356	PIP4K2A++PI42A_NA_PI42A	12697_PIP4K2A	2	TRUE	0.00630974	224.491	456.464	195.692
rs142662761	G	A	G	A	-0.4527	0.0265081	0.00574		FALSE	FALSE	FALSE	ebi-a-GCST90013864	1	198010781	0.0435136	352063	0.542398	Coronary artery disease (Firth correction) || id:ebi-a-GCST90013864	Coronary artery disease (Firth correction)	Coronary artery disease (Firth correction) || ||	TRUE	igd	1	198041651	1.13e-18	0.05132	35333	NEK7++NEK7_NA_NEK7	12703_NEK7	2	TRUE	0.00233918	82.8392	456.464	77.8122
rs12889823	G	A	G	A	-0.1264	-0.00994496	0.03939		FALSE	FALSE	FALSE	ebi-a-GCST90013864	14	23873346	0.0227061	352063	0.661397	Coronary artery disease (Firth correction) || id:ebi-a-GCST90013864	Coronary artery disease (Firth correction)	Coronary artery disease (Firth correction) || ||	TRUE	igd	14	23404137	9.04e-10	0.020635	35367	AP1G2++AP1G2_NA_AP1G2	12714_AP1G2	2	TRUE	0.00120909	42.8111	456.464	37.5219
rs140983547	T	C	T	C	-0.6016	-0.101387	0.01017		FALSE	FALSE	FALSE	ebi-a-GCST90013864	14	24035079	0.0504151	352063	0.0420959	Coronary artery disease (Firth correction) || id:ebi-a-GCST90013864	Coronary artery disease (Firth correction)	Coronary artery disease (Firth correction) || ||	TRUE	igd	14	23565870	7.01e-46	0.04231	35361	AP1G2++AP1G2_NA_AP1G2	12714_AP1G2	2	TRUE	0.00728664	259.539	456.464	202.176
rs34015250	G	A	G	A	-0.2458	-0.0179322	0.0814		FALSE	FALSE	FALSE	ebi-a-GCST90013864	14	24026493	0.0158496	352063	0.257888	Coronary artery disease (Firth correction) || id:ebi-a-GCST90013864	Coronary artery disease (Firth correction)	Coronary artery disease (Firth correction) || ||	TRUE	igd	14	23557284	2.88e-63	0.014639	35361	AP1G2++AP1G2_NA_AP1G2	12714_AP1G2	2	TRUE	0.00903534	322.394	456.464	281.93
rs142842026	C	T	C	T	-0.5863	-0.0399295	0.03299		FALSE	FALSE	FALSE	ebi-a-GCST90013864	1	117633476	0.0267454	352063	0.13545	Coronary artery disease (Firth correction) || id:ebi-a-GCST90013864	Coronary artery disease (Firth correction)	Coronary artery disease (Firth correction) || ||	TRUE	igd	1	117090854	1.92e-139	0.023323	35352	PTGFRN++FPRP_NA_FPRP	12727_PTGFRN	2	TRUE	0.0219322	792.69	456.464	631.933
rs55704318	A	C	A	C	0.2361	0.0104169	0.06953		FALSE	FALSE	FALSE	ebi-a-GCST90013864	1	117740683	0.0191281	352063	0.586038	Coronary artery disease (Firth correction) || id:ebi-a-GCST90013864	Coronary artery disease (Firth correction)	Coronary artery disease (Firth correction) || ||	TRUE	igd	1	117198061	9.04e-45	0.016818	35354	PTGFRN++FPRP_NA_FPRP	12727_PTGFRN	2	TRUE	0.00721268	256.835	456.464	197.08
rs7526651	T	C	T	C	-0.1316	0.0111303	0.40169		FALSE	FALSE	FALSE	ebi-a-GCST90013864	1	117287518	0.00929873	352063	0.23132	Coronary artery disease (Firth correction) || id:ebi-a-GCST90013864	Coronary artery disease (Firth correction)	Coronary artery disease (Firth correction) || ||	TRUE	igd	1	116744896	7.31e-51	0.008773	35346	PTGFRN++FPRP_NA_FPRP	12727_PTGFRN	2	TRUE	0.00832452	296.692	456.464	225.017
rs75567925	A	G	A	G	-0.9421	0.101139	0.01827		FALSE	FALSE	FALSE	ebi-a-GCST90013864	1	117523707	0.0366814	352063	0.0063841	Coronary artery disease (Firth correction) || id:ebi-a-GCST90013864	Coronary artery disease (Firth correction)	Coronary artery disease (Firth correction) || ||	TRUE	igd	1	116981085	2.42e-196	0.031516	35352	PTGFRN++FPRP_NA_FPRP	12727_PTGFRN	2	TRUE	0.0318386	1162.51	456.464	893.577
rs77953932	A	G	A	G	-0.1815	-0.0306967	0.02419		FALSE	FALSE	FALSE	ebi-a-GCST90013864	1	118024017	0.0308697	352063	0.32003	Coronary artery disease (Firth correction) || id:ebi-a-GCST90013864	Coronary artery disease (Firth correction)	Coronary artery disease (Firth correction) || ||	TRUE	igd	1	117481395	9.54e-11	0.028035	35355	PTGFRN++FPRP_NA_FPRP	12727_PTGFRN	2	TRUE	0.00155519	55.0664	456.464	41.9133
rs117451391	G	A	G	A	0.1908	0.0233413	0.05337		FALSE	FALSE	FALSE	ebi-a-GCST90013864	11	17069173	0.0244911	352063	0.340564	Coronary artery disease (Firth correction) || id:ebi-a-GCST90013864	Coronary artery disease (Firth correction)	Coronary artery disease (Firth correction) || ||	TRUE	igd	11	17047626	3.21e-26	0.018012	35363	PLEKHA7++PKHA7_NA_PKHA7	12731_PLEKHA7	2	TRUE	0.00367844	130.554	456.464	112.21
rs4044329	A	G	A	G	0.0836	-0.0178237	0.1601		FALSE	FALSE	FALSE	ebi-a-GCST90013864	11	17888903	0.0114732	352063	0.120302	Coronary artery disease (Firth correction) || id:ebi-a-GCST90013864	Coronary artery disease (Firth correction)	Coronary artery disease (Firth correction) || ||	TRUE	igd	11	17867356	3.92e-14	0.011053	35378	PLEKHA7++PKHA7_NA_PKHA7	12731_PLEKHA7	2	TRUE	0.00187958	66.6173	456.464	57.2074
rs440212	G	A	G	A	0.5311	0.050927	0.12717		FALSE	FALSE	FALSE	ebi-a-GCST90013864	11	16847317	0.0138952	352063	0.000263949	Coronary artery disease (Firth correction) || id:ebi-a-GCST90013864	Coronary artery disease (Firth correction)	Coronary artery disease (Firth correction) || ||	TRUE	igd	11	16825770	0	0.010142	35360	PLEKHA7++PKHA7_NA_PKHA7	12731_PLEKHA7	2	TRUE	0.0626177	2361.93	456.464	2742.24
rs28628397	A	C	A	C	-0.0742	-0.011794	0.26767		FALSE	FALSE	FALSE	ebi-a-GCST90013864	7	37468889	0.0105203	352063	0.262258	Coronary artery disease (Firth correction) || id:ebi-a-GCST90013864	Coronary artery disease (Firth correction)	Coronary artery disease (Firth correction) || ||	TRUE	igd	7	37429286	8.03e-17	0.008907	35350	ELMO1++ELMO1_NA_ELMO1	12764_ELMO1	2	TRUE	0.00215846	76.4623	456.464	69.3977
rs56358455	C	T	C	T	-0.0628	0.00363118	0.17539		FALSE	FALSE	FALSE	ebi-a-GCST90013864	7	37384087	0.0118289	352063	0.758861	Coronary artery disease (Firth correction) || id:ebi-a-GCST90013864	Coronary artery disease (Firth correction)	Coronary artery disease (Firth correction) || ||	TRUE	igd	7	37344483	1.33e-09	0.010357	35350	ELMO1++ELMO1_NA_ELMO1	12764_ELMO1	2	TRUE	0.00114078	40.3704	456.464	36.7664
rs2024886	C	T	C	T	-0.0683	0.0109456	0.39453		FALSE	FALSE	FALSE	ebi-a-GCST90013864	20	5700696	0.00920642	352063	0.234477	Coronary artery disease (Firth correction) || id:ebi-a-GCST90013864	Coronary artery disease (Firth correction)	Coronary artery disease (Firth correction) || ||	TRUE	igd	20	5720050	1.5e-16	0.008272	35362	GPCPD1++GDE5_NA_GDE5	12786_GPCPD1	2	TRUE	0.00222866	78.9815	456.464	68.1742
rs6133228	G	A	G	A	-0.0704	0.00355451	0.3887		FALSE	FALSE	FALSE	ebi-a-GCST90013864	20	5552076	0.00937769	352063	0.704659	Coronary artery disease (Firth correction) || id:ebi-a-GCST90013864	Coronary artery disease (Firth correction)	Coronary artery disease (Firth correction) || ||	TRUE	igd	20	5571430	2.76e-17	0.008325	35363	GPCPD1++GDE5_NA_GDE5	12786_GPCPD1	2	TRUE	0.00235529	83.482	456.464	71.5117
rs80098057	C	T	C	T	0.0675	0.0178329	0.1145		FALSE	FALSE	FALSE	ebi-a-GCST90013864	2	25193071	0.0142444	352063	0.210599	Coronary artery disease (Firth correction) || id:ebi-a-GCST90013864	Coronary artery disease (Firth correction)	Coronary artery disease (Firth correction) || ||	TRUE	igd	2	24970202	3.94e-08	0.012288	35360	DNAJC27++DJC27_NA_DJC27	12799_DNAJC27	2	TRUE	0.000923914	32.698	456.464	30.1749
rs3775576	A	C	A	C	-0.0656	0.0123073	0.14861		FALSE	FALSE	FALSE	ebi-a-GCST90013864	4	185370467	0.0128476	352063	0.338091	Coronary artery disease (Firth correction) || id:ebi-a-GCST90013864	Coronary artery disease (Firth correction)	Coronary artery disease (Firth correction) || ||	TRUE	igd	4	184449313	3.88e-09	0.011139	35375	IRF2++IRF2_NA_IRF2	12801_IRF2	2	TRUE	0.00108897	38.562	456.464	34.6829
rs138650079	A	G	A	G	0.131	0.0776785	0.03935		FALSE	FALSE	FALSE	ebi-a-GCST90013864	2	53864904	0.0326743	352063	0.0183595	Coronary artery disease (Firth correction) || id:ebi-a-GCST90013864	Coronary artery disease (Firth correction)	Coronary artery disease (Firth correction) || ||	TRUE	igd	2	53637767	7.48e-11	0.020121	35335	ACYP2++ACYP2_NA_ACYP2	12812_ACYP2	2	TRUE	0.00129743	45.9015	456.464	42.3881
rs74399555	G	A	G	A	-0.1318	0.00182589	0.0302		FALSE	FALSE	FALSE	ebi-a-GCST90013864	2	54802268	0.0298899	352063	0.95129	Coronary artery disease (Firth correction) || id:ebi-a-GCST90013864	Coronary artery disease (Firth correction)	Coronary artery disease (Firth correction) || ||	TRUE	igd	2	54575131	1.6e-08	0.023325	35337	ACYP2++ACYP2_NA_ACYP2	12812_ACYP2	2	TRUE	0.00101754	35.9913	456.464	31.9292
rs13389363	G	A	G	A	0.0718	0.0108339	0.11269		FALSE	FALSE	FALSE	ebi-a-GCST90013864	2	62726509	0.0145019	352063	0.455021	Coronary artery disease (Firth correction) || id:ebi-a-GCST90013864	Coronary artery disease (Firth correction)	Coronary artery disease (Firth correction) || ||	TRUE	igd	2	62499374	1.15e-08	0.01258	35341	EHBP1++EHBP1_NA_EHBP1	12813_EHBP1	2	TRUE	0.00103095	36.4705	456.464	32.5752
rs75693337	T	C	T	C	-0.0895	0.0179663	0.07753		FALSE	FALSE	FALSE	ebi-a-GCST90013864	17	18962145	0.0173987	352063	0.301778	Coronary artery disease (Firth correction) || id:ebi-a-GCST90013864	Coronary artery disease (Firth correction)	Coronary artery disease (Firth correction) || ||	TRUE	igd	17	19058832	1.37e-09	0.01477	35349	GRAP++GRAP_NA_GRAP	12820_GRAP	2	TRUE	0.00114577	40.546	456.464	36.7185
rs12368238	C	T	C	T	-0.1068	0.0140509	0.23762		FALSE	FALSE	FALSE	ebi-a-GCST90013864	12	117086930	0.0126017	352063	0.26485	Coronary artery disease (Firth correction) || id:ebi-a-GCST90013864	Coronary artery disease (Firth correction)	Coronary artery disease (Firth correction) || ||	TRUE	igd	12	116649125	1.39e-29	0.009456	35363	TESC++TESC_NA_TESC	12831_TESC	2	TRUE	0.00413263	146.741	456.464	127.564
rs143188022	A	G	A	G	0.1611	-0.0304358	0.02595		FALSE	FALSE	FALSE	ebi-a-GCST90013864	12	116967749	0.032797	352063	0.353404	Coronary artery disease (Firth correction) || id:ebi-a-GCST90013864	Coronary artery disease (Firth correction)	Coronary artery disease (Firth correction) || ||	TRUE	igd	12	116529944	6.34e-10	0.02606	35364	TESC++TESC_NA_TESC	12831_TESC	2	TRUE	0.00131202	46.4565	456.464	38.2157
rs3862136	G	A	G	A	-0.1136	0.00677875	0.23727		FALSE	FALSE	FALSE	ebi-a-GCST90013864	12	117551956	0.0109546	352063	0.536047	Coronary artery disease (Firth correction) || id:ebi-a-GCST90013864	Coronary artery disease (Firth correction)	Coronary artery disease (Firth correction) || ||	TRUE	igd	12	117114151	1.38e-31	0.009715	35363	TESC++TESC_NA_TESC	12831_TESC	2	TRUE	0.0046709	165.943	456.464	136.732
rs4767468	T	C	T	C	0.3412	-0.0247263	0.31339		FALSE	FALSE	FALSE	ebi-a-GCST90013864	12	117324966	0.00975029	352063	0.011299	Coronary artery disease (Firth correction) || id:ebi-a-GCST90013864	Coronary artery disease (Firth correction)	Coronary artery disease (Firth correction) || ||	TRUE	igd	12	116887161	0	0.006981	35363	TESC++TESC_NA_TESC	12831_TESC	2	TRUE	0.0501006	1865.05	456.464	2388.82
rs562046	C	T	C	T	0.0988	-0.0095137	0.08844		FALSE	FALSE	FALSE	ebi-a-GCST90013864	12	118108415	0.0155664	352063	0.541088	Coronary artery disease (Firth correction) || id:ebi-a-GCST90013864	Coronary artery disease (Firth correction)	Coronary artery disease (Firth correction) || ||	TRUE	igd	12	117670610	1.74e-11	0.014689	35354	TESC++TESC_NA_TESC	12831_TESC	2	TRUE	0.0015739	55.7283	456.464	45.2407
rs74325718	A	G	A	G	0.3164	0.0596019	0.00875		FALSE	FALSE	FALSE	ebi-a-GCST90013864	12	117172195	0.0502956	352063	0.236005	Coronary artery disease (Firth correction) || id:ebi-a-GCST90013864	Coronary artery disease (Firth correction)	Coronary artery disease (Firth correction) || ||	TRUE	igd	12	116734390	1.17e-12	0.044506	35364	TESC++TESC_NA_TESC	12831_TESC	2	TRUE	0.00173658	61.5157	456.464	50.5401
rs76105091	T	G	T	G	0.2048	0.0317838	0.03946		FALSE	FALSE	FALSE	ebi-a-GCST90013864	12	117830801	0.0222198	352063	0.152595	Coronary artery disease (Firth correction) || id:ebi-a-GCST90013864	Coronary artery disease (Firth correction)	Coronary artery disease (Firth correction) || ||	TRUE	igd	12	117392996	2.95e-22	0.021109	35365	TESC++TESC_NA_TESC	12831_TESC	2	TRUE	0.00317953	112.796	456.464	94.1292
rs139763375	T	C	T	C	0.2784	-0.154834	0.01542		FALSE	FALSE	FALSE	ebi-a-GCST90013864	7	43192367	0.0486255	352063	0.0011947	Coronary artery disease (Firth correction) || id:ebi-a-GCST90013864	Coronary artery disease (Firth correction)	Coronary artery disease (Firth correction) || ||	TRUE	igd	7	43152768	5.52e-18	0.032214	35345	POLM++DPOLM_NA_DPOLM	12851_POLM	2	TRUE	0.00235344	83.374	456.464	74.6877
rs141574506	C	T	C	T	-0.1507	0.00292744	0.09577		FALSE	FALSE	FALSE	ebi-a-GCST90013864	7	44093517	0.0154304	352063	0.849529	Coronary artery disease (Firth correction) || id:ebi-a-GCST90013864	Coronary artery disease (Firth correction)	Coronary artery disease (Firth correction) || ||	TRUE	igd	7	44053918	3.09e-28	0.013676	35347	POLM++DPOLM_NA_DPOLM	12851_POLM	2	TRUE	0.00393337	139.574	456.464	121.425
rs2426628	A	G	A	G	-0.105	-0.00397688	0.07908		FALSE	FALSE	FALSE	ebi-a-GCST90013864	20	55026697	0.0173415	352063	0.818615	Coronary artery disease (Firth correction) || id:ebi-a-GCST90013864	Coronary artery disease (Firth correction)	Coronary artery disease (Firth correction) || ||	TRUE	igd	20	56451641	1.55e-12	0.014851	35376	CASS4++CT032_NA_CT032	12855_CASS4	2	TRUE	0.00160582	56.8957	456.464	49.9882
rs116376071	G	A	G	A	-0.1483	0.0891128	0.03403		FALSE	FALSE	FALSE	ebi-a-GCST90013864	6	4613889	0.0432135	352063	0.0409364	Coronary artery disease (Firth correction) || id:ebi-a-GCST90013864	Coronary artery disease (Firth correction)	Coronary artery disease (Firth correction) || ||	TRUE	igd	6	4613655	1.04e-11	0.021805	35371	ECI2++PECI_NA_PECI	12859_ECI2	2	TRUE	0.0014459	51.214	456.464	46.2562
rs17499688	T	C	T	C	-0.1958	0.0177895	0.07977		FALSE	FALSE	FALSE	ebi-a-GCST90013864	6	4288179	0.0151574	352063	0.240536	Coronary artery disease (Firth correction) || id:ebi-a-GCST90013864	Coronary artery disease (Firth correction)	Coronary artery disease (Firth correction) || ||	TRUE	igd	6	4287945	1.52e-39	0.01488	35376	ECI2++PECI_NA_PECI	12859_ECI2	2	TRUE	0.00562848	200.229	456.464	173.149
rs7756630	G	T	G	T	-0.3161	0.00254587	0.34908		FALSE	FALSE	FALSE	ebi-a-GCST90013864	6	4079334	0.0095865	352063	0.790573	Coronary artery disease (Firth correction) || id:ebi-a-GCST90013864	Coronary artery disease (Firth correction)	Coronary artery disease (Firth correction) || ||	TRUE	igd	6	4079100	0	0.007007	35378	ECI2++PECI_NA_PECI	12859_ECI2	2	TRUE	0.0454079	1682.76	456.464	2035.1
rs856052	G	T	G	T	0.0685	-0.0156687	0.16755		FALSE	FALSE	FALSE	ebi-a-GCST90013864	1	159001424	0.0120384	352063	0.193068	Coronary artery disease (Firth correction) || id:ebi-a-GCST90013864	Coronary artery disease (Firth correction)	Coronary artery disease (Firth correction) || ||	TRUE	igd	1	159031634	1.72e-10	0.010729	35349	IFI16++IP16_NA_IP16	12893_IFI16	2	TRUE	0.00130892	46.3271	456.464	40.7627
rs475325	T	C	T	C	0.135	0.023076	0.23363		FALSE	FALSE	FALSE	ebi-a-GCST90013864	11	67785062	0.0106646	352063	0.0307206	Coronary artery disease (Firth correction) || id:ebi-a-GCST90013864	Coronary artery disease (Firth correction)	Coronary artery disease (Firth correction) || ||	TRUE	igd	11	68017592	6.23e-47	0.009383	35354	ALDH3B1++AL3B1_NA_AL3B1	12940_ALDH3B1	2	TRUE	0.00652626	232.232	456.464	207.007
rs11650915	A	G	A	G	-0.0457	0.0167068	0.4129		FALSE	FALSE	FALSE	ebi-a-GCST90013864	17	39023396	0.00956211	352063	0.0806046	Coronary artery disease (Firth correction) || id:ebi-a-GCST90013864	Coronary artery disease (Firth correction)	Coronary artery disease (Firth correction) || ||	TRUE	igd	17	40867144	1.49e-08	0.00807	35372	KRT20++Keratin_20	12975_KRT20	2	TRUE	0.00101256	35.8504	456.464	32.069
rs4796667	C	T	C	T	-0.0586	-0.000598449	0.3592		FALSE	FALSE	FALSE	ebi-a-GCST90013864	17	39678716	0.00934031	352063	0.948913	Coronary artery disease (Firth correction) || id:ebi-a-GCST90013864	Coronary artery disease (Firth correction)	Coronary artery disease (Firth correction) || ||	TRUE	igd	17	41522464	1.69e-12	0.008303	35371	KRT20++Keratin_20	12975_KRT20	2	TRUE	0.00158083	56.0008	456.464	49.811
rs11651693	G	A	G	A	-0.0527	-0.0303038	0.28881		FALSE	FALSE	FALSE	ebi-a-GCST90013864	17	61853326	0.0101721	352063	0.00284839	Coronary artery disease (Firth correction) || id:ebi-a-GCST90013864	Coronary artery disease (Firth correction)	Coronary artery disease (Firth correction) || ||	TRUE	igd	17	63775966	2.22e-09	0.008811	35359	MAP3K3++MAP3K3_NA_MAP3K3	12990_MAP3K3	2	TRUE	0.0011409	40.385	456.464	35.7743
rs1395319	G	T	G	T	0.1473	-0.00492291	0.32694		FALSE	FALSE	FALSE	ebi-a-GCST90013864	11	18548183	0.0096517	352063	0.610011	Coronary artery disease (Firth correction) || id:ebi-a-GCST90013864	Coronary artery disease (Firth correction)	Coronary artery disease (Firth correction) || ||	TRUE	igd	11	18526636	2.14e-66	0.008558	35374	TSG101++TS101_NA_TS101	13044_TSG101	2	TRUE	0.00954899	341.023	456.464	296.252
rs11144910	T	G	T	G	-0.0745	-0.000165954	0.18124		FALSE	FALSE	FALSE	ebi-a-GCST90013864	9	79072125	0.0124043	352063	0.989326	Coronary artery disease (Firth correction) || id:ebi-a-GCST90013864	Coronary artery disease (Firth correction)	Coronary artery disease (Firth correction) || ||	TRUE	igd	9	76457209	3.63e-13	0.01025	35343	RFK++RIFK_NA_RIFK	13059_RFK	2	TRUE	0.00164723	58.3107	456.464	52.8281
rs591411	T	C	T	C	0.129	-0.00299928	0.23986		FALSE	FALSE	FALSE	ebi-a-GCST90013864	9	79313529	0.0105813	352063	0.77683	Coronary artery disease (Firth correction) || id:ebi-a-GCST90013864	Coronary artery disease (Firth correction)	Coronary artery disease (Firth correction) || ||	TRUE	igd	9	76698613	3.57e-44	0.009253	35343	RFK++RIFK_NA_RIFK	13059_RFK	2	TRUE	0.00606821	215.766	456.464	194.363
rs498045	G	A	G	A	0.1131	-0.00319503	0.44838		FALSE	FALSE	FALSE	ebi-a-GCST90013864	11	66362997	0.00906104	352063	0.724379	Coronary artery disease (Firth correction) || id:ebi-a-GCST90013864	Coronary artery disease (Firth correction)	Coronary artery disease (Firth correction) || ||	TRUE	igd	11	66595526	8.31e-45	0.008053	35354	CCS++CCS_NA_CCS	13068_CCS	2	TRUE	0.00632764	225.119	456.464	197.247
rs28549760	C	A	C	A	-0.2084	0.0042596	0.09469		FALSE	FALSE	FALSE	ebi-a-GCST90013864	4	75719517	0.0135274	352063	0.752847	Coronary artery disease (Firth correction) || id:ebi-a-GCST90013864	Coronary artery disease (Firth correction)	Coronary artery disease (Firth correction) || ||	TRUE	igd	4	74794307	1.86e-52	0.013673	35342	BTC++BTC_NA_BTC	13088_BTC	2	TRUE	0.00744607	265.118	456.464	232.31
rs62316276	C	T	C	T	0.1403	-0.00816325	0.06783		FALSE	FALSE	FALSE	ebi-a-GCST90013864	4	75669810	0.0199381	352063	0.682226	Coronary artery disease (Firth correction) || id:ebi-a-GCST90013864	Coronary artery disease (Firth correction)	Coronary artery disease (Firth correction) || ||	TRUE	igd	4	74744600	4.69e-19	0.01573	35342	BTC++BTC_NA_BTC	13088_BTC	2	TRUE	0.00248921	88.1884	456.464	79.5532
rs138840275	G	A	G	A	-0.2443	0.014882	0.02461		FALSE	FALSE	FALSE	ebi-a-GCST90013864	1	153083286	0.052376	352063	0.776304	Coronary artery disease (Firth correction) || id:ebi-a-GCST90013864	Coronary artery disease (Firth correction)	Coronary artery disease (Firth correction) || ||	TRUE	igd	1	153110810	5.05e-20	0.026662	35352	S100A6++S100A6_NA_S100A6	13090_S100A6	2	TRUE	0.00286528	101.579	456.464	83.9579
rs56350425	C	T	C	T	0.2004	0.0107829	0.04461		FALSE	FALSE	FALSE	ebi-a-GCST90013864	1	153520520	0.0210316	352063	0.60816	Coronary artery disease (Firth correction) || id:ebi-a-GCST90013864	Coronary artery disease (Firth correction)	Coronary artery disease (Firth correction) || ||	TRUE	igd	1	153548044	2.74e-24	0.019708	35350	S100A6++S100A6_NA_S100A6	13090_S100A6	2	TRUE	0.00342325	121.421	456.464	103.398
rs180677689	T	C	T	C	-0.1152	-0.117701	0.03917		FALSE	FALSE	FALSE	ebi-a-GCST90013864	17	80514738	0.0376567	352063	0.00154486	Coronary artery disease (Firth correction) || id:ebi-a-GCST90013864	Coronary artery disease (Firth correction)	Coronary artery disease (Firth correction) || ||	TRUE	igd	17	82556862	3.72e-08	0.020931	35014	SECTM1++SECTM1_NA_SECTM1	13093_SECTM1	2	TRUE	0.00099893	35.0095	456.464	30.2918
rs4073961	A	G	A	G	0.0652	0.000601445	0.49234		FALSE	FALSE	FALSE	ebi-a-GCST90013864	17	80344590	0.00920484	352063	0.947903	Coronary artery disease (Firth correction) || id:ebi-a-GCST90013864	Coronary artery disease (Firth correction)	Coronary artery disease (Firth correction) || ||	TRUE	igd	17	82386714	1.07e-15	0.008131	35013	SECTM1++SECTM1_NA_SECTM1	13093_SECTM1	2	TRUE	0.00212502	74.5576	456.464	64.2995
rs4789763	G	A	G	A	0.1848	-0.0118694	0.48038		FALSE	FALSE	FALSE	ebi-a-GCST90013864	17	80289284	0.0090565	352063	0.189997	Coronary artery disease (Firth correction) || id:ebi-a-GCST90013864	Coronary artery disease (Firth correction)	Coronary artery disease (Firth correction) || ||	TRUE	igd	17	82331408	1.01e-114	0.008118	35014	SECTM1++SECTM1_NA_SECTM1	13093_SECTM1	2	TRUE	0.0170492	607.281	456.464	518.21
rs853974	C	T	C	T	-0.0829	0.0265142	0.26367		FALSE	FALSE	FALSE	ebi-a-GCST90013864	6	127068983	0.0103702	352063	0.0104515	Coronary artery disease (Firth correction) || id:ebi-a-GCST90013864	Coronary artery disease (Firth correction)	Coronary artery disease (Firth correction) || ||	TRUE	igd	6	126747838	3.39e-20	0.009005	35348	RSPO3++RSPO3_NA_RSPO3	13094_RSPO3	2	TRUE	0.00266853	94.5743	456.464	84.7504
rs9285458	A	G	A	G	0.2125	0.0160277	0.44365		FALSE	FALSE	FALSE	ebi-a-GCST90013864	6	127463645	0.00906388	352063	0.0770105	Coronary artery disease (Firth correction) || id:ebi-a-GCST90013864	Coronary artery disease (Firth correction)	Coronary artery disease (Firth correction) || ||	TRUE	igd	6	127142500	1.97e-156	0.007975	35346	RSPO3++RSPO3_NA_RSPO3	13094_RSPO3	2	TRUE	0.0222914	805.829	456.464	709.997
rs116553900	T	G	T	G	0.3376	0.0349683	0.01721		FALSE	FALSE	FALSE	ebi-a-GCST90013864	2	80161741	0.0396376	352063	0.377669	Coronary artery disease (Firth correction) || id:ebi-a-GCST90013864	Coronary artery disease (Firth correction)	Coronary artery disease (Firth correction) || ||	TRUE	igd	2	79934615	1.52e-27	0.031045	35342	REG1A++PSP_NA_PSP	13095_REG1A	2	TRUE	0.00385546	136.779	456.464	118.256
rs12990312	T	C	T	C	-0.2122	-0.00282004	0.1099		FALSE	FALSE	FALSE	ebi-a-GCST90013864	2	79321480	0.0135474	352063	0.835104	Coronary artery disease (Firth correction) || id:ebi-a-GCST90013864	Coronary artery disease (Firth correction)	Coronary artery disease (Firth correction) || ||	TRUE	igd	2	79094354	7.48e-59	0.013118	35344	REG1A++PSP_NA_PSP	13095_REG1A	2	TRUE	0.00880962	314.117	456.464	261.671
rs12999504	G	T	G	T	-0.2625	0.00711974	0.03698		FALSE	FALSE	FALSE	ebi-a-GCST90013864	2	79354097	0.0244981	352063	0.771338	Coronary artery disease (Firth correction) || id:ebi-a-GCST90013864	Coronary artery disease (Firth correction)	Coronary artery disease (Firth correction) || ||	TRUE	igd	2	79126971	1.23e-31	0.022431	35344	REG1A++PSP_NA_PSP	13095_REG1A	2	TRUE	0.00490784	174.309	456.464	136.95
rs146599142	A	C	A	C	0.3079	-0.0148436	0.026		FALSE	FALSE	FALSE	ebi-a-GCST90013864	2	79229966	0.0389737	352063	0.703305	Coronary artery disease (Firth correction) || id:ebi-a-GCST90013864	Coronary artery disease (Firth correction)	Coronary artery disease (Firth correction) || ||	TRUE	igd	2	79002840	1.27e-32	0.025886	35344	REG1A++PSP_NA_PSP	13095_REG1A	2	TRUE	0.00480155	170.515	456.464	141.478
rs191479835	T	C	T	C	0.3431	-0.0764202	0.00927		FALSE	FALSE	FALSE	ebi-a-GCST90013864	2	79173845	0.0508891	352063	0.133174	Coronary artery disease (Firth correction) || id:ebi-a-GCST90013864	Coronary artery disease (Firth correction)	Coronary artery disease (Firth correction) || ||	TRUE	igd	2	78946719	1.36e-14	0.04456	35344	REG1A++PSP_NA_PSP	13095_REG1A	2	TRUE	0.00216225	76.5839	456.464	59.2859
rs76841471	G	T	G	T	0.527	0.0417198	0.06852		FALSE	FALSE	FALSE	ebi-a-GCST90013864	2	79330169	0.0172084	352063	0.0157536	Coronary artery disease (Firth correction) || id:ebi-a-GCST90013864	Coronary artery disease (Firth correction)	Coronary artery disease (Firth correction) || ||	TRUE	igd	2	79103043	4.83e-227	0.016382	35343	REG1A++PSP_NA_PSP	13095_REG1A	2	TRUE	0.0354521	1298.96	456.464	1034.87
rs12493131	G	T	G	T	0.4529	0.023138	0.07473		FALSE	FALSE	FALSE	ebi-a-GCST90013864	3	58649978	0.0153582	352063	0.131923	Coronary artery disease (Firth correction) || id:ebi-a-GCST90013864	Coronary artery disease (Firth correction)	Coronary artery disease (Firth correction) || ||	TRUE	igd	3	58664251	2.47e-197	0.015112	35351	FAM3D++FAM3D_NA_FAM3D	13102_FAM3D	2	TRUE	0.028366	1031.98	456.464	898.175
rs12638242	C	A	C	A	-0.0461	-0.00762687	0.47287		FALSE	FALSE	FALSE	ebi-a-GCST90013864	3	59240496	0.0091164	352063	0.402812	Coronary artery disease (Firth correction) || id:ebi-a-GCST90013864	Coronary artery disease (Firth correction)	Coronary artery disease (Firth correction) || ||	TRUE	igd	3	59254770	4.48e-09	0.00786	35351	FAM3D++FAM3D_NA_FAM3D	13102_FAM3D	2	TRUE	0.00105948	37.4912	456.464	34.3999
rs142068646	T	C	T	C	-0.81	0.0167039	0.00265		FALSE	FALSE	FALSE	ebi-a-GCST90013864	3	57918424	0.0589914	352063	0.777055	Coronary artery disease (Firth correction) || id:ebi-a-GCST90013864	Coronary artery disease (Firth correction)	Coronary artery disease (Firth correction) || ||	TRUE	igd	3	57932697	6.06e-23	0.08213	35350	FAM3D++FAM3D_NA_FAM3D	13102_FAM3D	2	TRUE	0.00346812	123.018	456.464	97.2672
rs1444188	G	A	G	A	0.0969	-0.00918629	0.17667		FALSE	FALSE	FALSE	ebi-a-GCST90013864	3	58566303	0.0119352	352063	0.441488	Coronary artery disease (Firth correction) || id:ebi-a-GCST90013864	Coronary artery disease (Firth correction)	Coronary artery disease (Firth correction) || ||	TRUE	igd	3	58580576	5.55e-21	0.01031	35347	FAM3D++FAM3D_NA_FAM3D	13102_FAM3D	2	TRUE	0.00273158	96.8122	456.464	88.3345
rs35681564	A	G	A	G	0.1413	-0.00387588	0.20779		FALSE	FALSE	FALSE	ebi-a-GCST90013864	19	43959388	0.0118597	352063	0.743812	Coronary artery disease (Firth correction) || id:ebi-a-GCST90013864	Coronary artery disease (Firth correction)	Coronary artery disease (Firth correction) || ||	TRUE	igd	19	43455236	7.51e-45	0.010056	35350	LYPD3++LYPD3_NA_LYPD3	13107_LYPD3	2	TRUE	0.00657324	233.888	456.464	197.439
rs1026566	A	G	A	G	0.1322	-0.0111284	0.46037		FALSE	FALSE	FALSE	ebi-a-GCST90013864	1	72709042	0.00907594	352063	0.220146	Coronary artery disease (Firth correction) || id:ebi-a-GCST90013864	Coronary artery disease (Firth correction)	Coronary artery disease (Firth correction) || ||	TRUE	igd	1	72243359	2.37e-56	0.008358	35343	NEGR1++NEGR1_NA_NEGR1	13109_NEGR1	2	TRUE	0.00868352	309.573	456.464	250.183
rs2554414	G	A	G	A	0.0528	-0.00412901	0.26494		FALSE	FALSE	FALSE	ebi-a-GCST90013864	1	72446164	0.0105759	352063	0.696229	Coronary artery disease (Firth correction) || id:ebi-a-GCST90013864	Coronary artery disease (Firth correction)	Coronary artery disease (Firth correction) || ||	TRUE	igd	1	71980481	2.61e-08	0.009486	35341	NEGR1++NEGR1_NA_NEGR1	13109_NEGR1	2	TRUE	0.00108585	38.4144	456.464	30.9814
rs1147707	T	C	T	C	-0.1507	0.00572947	0.37455		FALSE	FALSE	FALSE	ebi-a-GCST90013864	3	120169248	0.00935658	352063	0.540309	Coronary artery disease (Firth correction) || id:ebi-a-GCST90013864	Coronary artery disease (Firth correction)	Coronary artery disease (Firth correction) || ||	TRUE	igd	3	120450401	1.6e-70	0.008488	35352	FSTL1++FSTL1_NA_FSTL1	13112_FSTL1	2	TRUE	0.0106404	380.184	456.464	315.221
rs10007111	G	A	G	A	-0.066	0.00826392	0.37725		FALSE	FALSE	FALSE	ebi-a-GCST90013864	4	88749701	0.00921295	352063	0.369724	Coronary artery disease (Firth correction) || id:ebi-a-GCST90013864	Coronary artery disease (Firth correction)	Coronary artery disease (Firth correction) || ||	TRUE	igd	4	87828549	3.31e-15	0.008377	35351	SPP1++Osteopontin_NA_Osteopontin	13113_SPP1	2	TRUE	0.00204673	72.4983	456.464	62.0742
rs112645412	G	T	G	T	-0.6162	-0.0116912	0.0074		FALSE	FALSE	FALSE	ebi-a-GCST90013864	4	89302819	0.0416687	352063	0.779037	Coronary artery disease (Firth correction) || id:ebi-a-GCST90013864	Coronary artery disease (Firth correction)	Coronary artery disease (Firth correction) || ||	TRUE	igd	4	88381667	1.11e-38	0.047372	35336	SPP1++Osteopontin_NA_Osteopontin	13113_SPP1	2	TRUE	0.00557801	198.199	456.464	169.2
rs12309747	T	C	T	C	-0.2618	-0.0140729	0.02457		FALSE	FALSE	FALSE	ebi-a-GCST90013864	12	91017072	0.0341656	352063	0.68041	Coronary artery disease (Firth correction) || id:ebi-a-GCST90013864	Coronary artery disease (Firth correction)	Coronary artery disease (Firth correction) || ||	TRUE	igd	12	90623295	6.37e-22	0.027205	35349	LUM++Lumican_NA_Lumican	13114_LUM	2	TRUE	0.00328527	116.507	456.464	92.6066
rs142086573	T	C	T	C	0.2938	-0.0239319	0.01868		FALSE	FALSE	FALSE	ebi-a-GCST90013864	12	91308646	0.0441515	352063	0.58779	Coronary artery disease (Firth correction) || id:ebi-a-GCST90013864	Coronary artery disease (Firth correction)	Coronary artery disease (Firth correction) || ||	TRUE	igd	12	90914869	6.54e-21	0.031319	35350	LUM++Lumican_NA_Lumican	13114_LUM	2	TRUE	0.00316462	112.218	456.464	88.001
rs146369172	T	C	T	C	-0.2389	-0.0178463	0.02545		FALSE	FALSE	FALSE	ebi-a-GCST90013864	12	91499773	0.0391632	352063	0.648614	Coronary artery disease (Firth correction) || id:ebi-a-GCST90013864	Coronary artery disease (Firth correction)	Coronary artery disease (Firth correction) || ||	TRUE	igd	12	91105996	1.73e-20	0.02575	35349	LUM++Lumican_NA_Lumican	13114_LUM	2	TRUE	0.00283109	100.355	456.464	86.0752
rs1803343	C	T	C	T	-0.6899	0.0394856	0.01752		FALSE	FALSE	FALSE	ebi-a-GCST90013864	12	91539784	0.0326211	352063	0.226114	Coronary artery disease (Firth correction) || id:ebi-a-GCST90013864	Coronary artery disease (Firth correction)	Coronary artery disease (Firth correction) || ||	TRUE	igd	12	91146007	3.78e-100	0.032476	35349	LUM++Lumican_NA_Lumican	13114_LUM	2	TRUE	0.0163855	588.827	456.464	451.281
rs73194997	A	G	A	G	-0.1529	0.0901512	0.02916		FALSE	FALSE	FALSE	ebi-a-GCST90013864	12	91446454	0.0320221	352063	0.00530078	Coronary artery disease (Firth correction) || id:ebi-a-GCST90013864	Coronary artery disease (Firth correction)	Coronary artery disease (Firth correction) || ||	TRUE	igd	12	91052677	1.84e-09	0.025436	35350	LUM++Lumican_NA_Lumican	13114_LUM	2	TRUE	0.00132367	46.8511	456.464	36.1341
rs77751442	T	G	T	G	-0.3746	0.0122174	0.01888		FALSE	FALSE	FALSE	ebi-a-GCST90013864	12	91485015	0.0341952	352063	0.720878	Coronary artery disease (Firth correction) || id:ebi-a-GCST90013864	Coronary artery disease (Firth correction)	Coronary artery disease (Firth correction) || ||	TRUE	igd	12	91091238	1.38e-34	0.03054	35349	LUM++Lumican_NA_Lumican	13114_LUM	2	TRUE	0.00519864	184.717	456.464	150.452
rs7956537	G	T	G	T	0.1387	-0.00621918	0.06794		FALSE	FALSE	FALSE	ebi-a-GCST90013864	12	91526402	0.0185383	352063	0.737264	Coronary artery disease (Firth correction) || id:ebi-a-GCST90013864	Coronary artery disease (Firth correction)	Coronary artery disease (Firth correction) || ||	TRUE	igd	12	91132625	9.07e-17	0.016678	35349	LUM++Lumican_NA_Lumican	13114_LUM	2	TRUE	0.00243642	86.3305	456.464	69.1616
rs11668974	A	G	A	G	-0.239	0.0253566	0.04573		FALSE	FALSE	FALSE	ebi-a-GCST90013864	19	44660791	0.0288265	352063	0.379061	Coronary artery disease (Firth correction) || id:ebi-a-GCST90013864	Coronary artery disease (Firth correction)	Coronary artery disease (Firth correction) || ||	TRUE	igd	19	44156638	3.22e-30	0.020923	35361	CD177++CD177_NA_CD177	13116_CD177	2	TRUE	0.00498538	177.161	456.464	130.481
rs12427	G	A	G	A	0.2345	-0.00306662	0.01311		FALSE	FALSE	FALSE	ebi-a-GCST90013864	19	44270819	0.032672	352063	0.92522	Coronary artery disease (Firth correction) || id:ebi-a-GCST90013864	Coronary artery disease (Firth correction)	Coronary artery disease (Firth correction) || ||	TRUE	igd	19	43766667	1.46e-09	0.038767	35358	CD177++CD177_NA_CD177	13116_CD177	2	TRUE	0.00142294	50.3812	456.464	36.5899
rs138605473	T	G	T	G	1.1741	0.00692789	0.02091		FALSE	FALSE	FALSE	ebi-a-GCST90013864	19	43355653	0.0349001	352063	0.842649	Coronary artery disease (Firth correction) || id:ebi-a-GCST90013864	Coronary artery disease (Firth correction)	Coronary artery disease (Firth correction) || ||	TRUE	igd	19	42851501	0	0.017378	35357	CD177++CD177_NA_CD177	13116_CD177	2	TRUE	0.0564439	2114.95	456.464	4564.68
rs139280117	C	A	C	A	-0.2457	0.0537169	0.03791		FALSE	FALSE	FALSE	ebi-a-GCST90013864	19	44741634	0.0249032	352063	0.031986	Coronary artery disease (Firth correction) || id:ebi-a-GCST90013864	Coronary artery disease (Firth correction)	Coronary artery disease (Firth correction) || ||	TRUE	igd	19	44237481	1.94e-25	0.023572	35361	CD177++CD177_NA_CD177	13116_CD177	2	TRUE	0.00440362	156.396	456.464	108.647
rs144351616	A	G	A	G	0.4551	-0.0330477	0.02091		FALSE	FALSE	FALSE	ebi-a-GCST90013864	19	44646025	0.0435388	352063	0.447828	Coronary artery disease (Firth correction) || id:ebi-a-GCST90013864	Coronary artery disease (Firth correction)	Coronary artery disease (Firth correction) || ||	TRUE	igd	19	44141872	2.73e-49	0.030837	35361	CD177++CD177_NA_CD177	13116_CD177	2	TRUE	0.00848048	302.426	456.464	217.806
rs192362583	T	G	T	G	-0.1186	-0.0135023	0.06088		FALSE	FALSE	FALSE	ebi-a-GCST90013864	19	43310737	0.021314	352063	0.526411	Coronary artery disease (Firth correction) || id:ebi-a-GCST90013864	Coronary artery disease (Firth correction)	Coronary artery disease (Firth correction) || ||	TRUE	igd	19	42806585	8.07e-11	0.018248	35357	CD177++CD177_NA_CD177	13116_CD177	2	TRUE	0.0016084	56.9567	456.464	42.2415
rs192750905	A	G	A	G	-0.3821	0.0861132	0.00762		FALSE	FALSE	FALSE	ebi-a-GCST90013864	19	42952600	0.0352518	352063	0.0154932	Coronary artery disease (Firth correction) || id:ebi-a-GCST90013864	Coronary artery disease (Firth correction)	Coronary artery disease (Firth correction) || ||	TRUE	igd	19	42448448	3.75e-14	0.05048	35360	CD177++CD177_NA_CD177	13116_CD177	2	TRUE	0.00220809	78.2465	456.464	57.2948
rs2682580	G	A	G	A	0.2167	0.00257777	0.33327		FALSE	FALSE	FALSE	ebi-a-GCST90013864	19	43966454	0.00946365	352063	0.785324	Coronary artery disease (Firth correction) || id:ebi-a-GCST90013864	Coronary artery disease (Firth correction)	Coronary artery disease (Firth correction) || ||	TRUE	igd	19	43462302	2.09e-120	0.009288	35358	CD177++CD177_NA_CD177	13116_CD177	2	TRUE	0.0208686	753.557	456.464	544.344
rs372106808	A	G	A	G	0.5353	0.038652	0.00401		FALSE	FALSE	FALSE	ebi-a-GCST90013864	19	43205233	0.0438468	352063	0.378034	Coronary artery disease (Firth correction) || id:ebi-a-GCST90013864	Coronary artery disease (Firth correction)	Coronary artery disease (Firth correction) || ||	TRUE	igd	19	42701081	2.79e-14	0.070363	35358	CD177++CD177_NA_CD177	13116_CD177	2	TRUE	0.00228888	81.1114	456.464	57.877
rs435957	A	G	A	G	0.2121	-0.0543161	0.01714		FALSE	FALSE	FALSE	ebi-a-GCST90013864	19	44458142	0.03455	352063	0.115927	Coronary artery disease (Firth correction) || id:ebi-a-GCST90013864	Coronary artery disease (Firth correction)	Coronary artery disease (Firth correction) || ||	TRUE	igd	19	43953990	2.23e-09	0.035466	35363	CD177++CD177_NA_CD177	13116_CD177	2	TRUE	0.0015157	53.6781	456.464	35.7649
rs4803617	A	G	A	G	0.3659	0.00395895	0.33054		FALSE	FALSE	FALSE	ebi-a-GCST90013864	19	43867658	0.00974515	352063	0.684561	Coronary artery disease (Firth correction) || id:ebi-a-GCST90013864	Coronary artery disease (Firth correction)	Coronary artery disease (Firth correction) || ||	TRUE	igd	19	43363506	0	0.00523	35347	CD177++CD177_NA_CD177	13116_CD177	2	TRUE	0.0592521	2226.17	456.464	4894.65
rs77043841	T	C	T	C	0.3038	0.0125191	0.42845		FALSE	FALSE	FALSE	ebi-a-GCST90013864	19	43748841	0.0100557	352063	0.21314	Coronary artery disease (Firth correction) || id:ebi-a-GCST90013864	Coronary artery disease (Firth correction)	Coronary artery disease (Firth correction) || ||	TRUE	igd	19	43244689	4.44e-274	0.008588	35356	CD177++CD177_NA_CD177	13116_CD177	2	TRUE	0.0452022	1673.74	456.464	1251.39
rs111236099	A	G	A	G	-0.1819	-0.0602832	0.0188		FALSE	FALSE	FALSE	ebi-a-GCST90013864	14	71355742	0.0293433	352063	0.0385967	Coronary artery disease (Firth correction) || id:ebi-a-GCST90013864	Coronary artery disease (Firth correction)	Coronary artery disease (Firth correction) || ||	TRUE	igd	14	70889025	1.21e-09	0.029925	35349	SMOC1++SMOC1_NA_SMOC1	13118_SMOC1	2	TRUE	0.00122071	43.201	456.464	36.9485
rs1958078	C	A	C	A	0.2457	-0.02878	0.13277		FALSE	FALSE	FALSE	ebi-a-GCST90013864	14	70354858	0.0126199	352063	0.0228881	Coronary artery disease (Firth correction) || id:ebi-a-GCST90013864	Coronary artery disease (Firth correction)	Coronary artery disease (Firth correction) || ||	TRUE	igd	14	69888141	5.87e-93	0.012014	35348	SMOC1++SMOC1_NA_SMOC1	13118_SMOC1	2	TRUE	0.0139019	498.304	456.464	418.249
rs7140683	G	T	G	T	-0.0817	0.00288841	0.48593		FALSE	FALSE	FALSE	ebi-a-GCST90013864	14	70382672	0.00914017	352063	0.751993	Coronary artery disease (Firth correction) || id:ebi-a-GCST90013864	Coronary artery disease (Firth correction)	Coronary artery disease (Firth correction) || ||	TRUE	igd	14	69915955	4.41e-23	0.008257	35348	SMOC1++SMOC1_NA_SMOC1	13118_SMOC1	2	TRUE	0.0033348	118.266	456.464	97.9038
rs79381750	C	T	C	T	-0.0742	-0.0130967	0.10454		FALSE	FALSE	FALSE	ebi-a-GCST90013864	14	70891086	0.0209259	352063	0.531405	Coronary artery disease (Firth correction) || id:ebi-a-GCST90013864	Coronary artery disease (Firth correction)	Coronary artery disease (Firth correction) || ||	TRUE	igd	14	70424369	4.15e-08	0.01353	35353	SMOC1++SMOC1_NA_SMOC1	13118_SMOC1	2	TRUE	0.00103078	36.4767	456.464	30.0755
rs1243081	C	T	C	T	-0.5043	-0.0107787	0.15978		FALSE	FALSE	FALSE	ebi-a-GCST90013864	14	94583462	0.0127685	352063	0.39858	Coronary artery disease (Firth correction) || id:ebi-a-GCST90013864	Coronary artery disease (Firth correction)	Coronary artery disease (Firth correction) || ||	TRUE	igd	14	94117125	0	0.00756	35362	SERPINA10++protein_Z_inhibitor	13119_SERPINA10	2	TRUE	0.0682847	2591.51	456.464	4449.74
rs1503962	T	G	T	G	-0.084	0.00236425	0.38765		FALSE	FALSE	FALSE	ebi-a-GCST90013864	14	93845667	0.00928572	352063	0.799023	Coronary artery disease (Firth correction) || id:ebi-a-GCST90013864	Coronary artery disease (Firth correction)	Coronary artery disease (Firth correction) || ||	TRUE	igd	14	93379321	2.15e-23	0.008429	35359	SERPINA10++protein_Z_inhibitor	13119_SERPINA10	2	TRUE	0.00334987	118.839	456.464	99.3131
rs36000206	T	C	T	C	0.0985	0.0252555	0.19016		FALSE	FALSE	FALSE	ebi-a-GCST90013864	14	95260077	0.0112612	352063	0.0251918	Coronary artery disease (Firth correction) || id:ebi-a-GCST90013864	Coronary artery disease (Firth correction)	Coronary artery disease (Firth correction) || ||	TRUE	igd	14	94793740	3.72e-21	0.010434	35356	SERPINA10++protein_Z_inhibitor	13119_SERPINA10	2	TRUE	0.00298828	105.964	456.464	89.1191
rs45571237	T	C	T	C	0.1607	0.0204607	0.2557		FALSE	FALSE	FALSE	ebi-a-GCST90013864	14	94385395	0.0108241	352063	0.0587178	Coronary artery disease (Firth correction) || id:ebi-a-GCST90013864	Coronary artery disease (Firth correction)	Coronary artery disease (Firth correction) || ||	TRUE	igd	14	93919049	1.25e-65	0.009392	35353	SERPINA10++protein_Z_inhibitor	13119_SERPINA10	2	TRUE	0.00982971	350.94	456.464	292.763
rs7156347	T	C	T	C	0.1506	0.00724314	0.24249		FALSE	FALSE	FALSE	ebi-a-GCST90013864	14	94883137	0.0107151	352063	0.499056	Coronary artery disease (Firth correction) || id:ebi-a-GCST90013864	Coronary artery disease (Firth correction)	Coronary artery disease (Firth correction) || ||	TRUE	igd	14	94416800	1.14e-55	0.009582	35363	SERPINA10++protein_Z_inhibitor	13119_SERPINA10	2	TRUE	0.00833225	297.112	456.464	247.023
rs733166	G	A	G	A	-0.1193	-0.021917	0.44667		FALSE	FALSE	FALSE	ebi-a-GCST90013864	14	94464432	0.00907564	352063	0.0157529	Coronary artery disease (Firth correction) || id:ebi-a-GCST90013864	Coronary artery disease (Firth correction)	Coronary artery disease (Firth correction) || ||	TRUE	igd	14	93998086	1.53e-47	0.008237	35361	SERPINA10++protein_Z_inhibitor	13119_SERPINA10	2	TRUE	0.00703529	250.523	456.464	209.77
rs76249699	C	T	C	T	0.4172	0.034723	0.00822		FALSE	FALSE	FALSE	ebi-a-GCST90013864	14	94766083	0.0353697	352063	0.326239	Coronary artery disease (Firth correction) || id:ebi-a-GCST90013864	Coronary artery disease (Firth correction)	Coronary artery disease (Firth correction) || ||	TRUE	igd	14	94299746	1.94e-19	0.04627	35363	SERPINA10++protein_Z_inhibitor	13119_SERPINA10	2	TRUE	0.00283796	100.639	456.464	81.2998
rs140971004	C	T	C	T	-0.3303	0.043898	0.00656		FALSE	FALSE	FALSE	ebi-a-GCST90013864	14	85090648	0.0520325	352063	0.398856	Coronary artery disease (Firth correction) || id:ebi-a-GCST90013864	Coronary artery disease (Firth correction)	Coronary artery disease (Firth correction) || ||	TRUE	igd	14	84624304	1.08e-10	0.051163	35347	FLRT2++FLRT2_NA_FLRT2	13122_FLRT2	2	TRUE	0.00142198	50.3314	456.464	41.6778
rs1667515	A	G	A	G	-0.0816	0.0102281	0.32767		FALSE	FALSE	FALSE	ebi-a-GCST90013864	14	85693904	0.00946509	352063	0.279871	Coronary artery disease (Firth correction) || id:ebi-a-GCST90013864	Coronary artery disease (Firth correction)	Coronary artery disease (Firth correction) || ||	TRUE	igd	14	85227560	1.31e-20	0.008767	35349	FLRT2++FLRT2_NA_FLRT2	13122_FLRT2	2	TRUE	0.00293379	104.006	456.464	86.632
rs2747001	G	T	G	T	0.1683	0.00179046	0.15836		FALSE	FALSE	FALSE	ebi-a-GCST90013864	14	86073146	0.012665	352063	0.887577	Coronary artery disease (Firth correction) || id:ebi-a-GCST90013864	Coronary artery disease (Firth correction)	Coronary artery disease (Firth correction) || ||	TRUE	igd	14	85606802	2.42e-50	0.01128	35346	FLRT2++FLRT2_NA_FLRT2	13122_FLRT2	2	TRUE	0.0075504	268.892	456.464	222.613
rs36101989	T	G	T	G	-0.2728	-0.00336168	0.28128		FALSE	FALSE	FALSE	ebi-a-GCST90013864	14	85809829	0.0100338	352063	0.737598	Coronary artery disease (Firth correction) || id:ebi-a-GCST90013864	Coronary artery disease (Firth correction)	Coronary artery disease (Firth correction) || ||	TRUE	igd	14	85343485	1.79e-199	0.009053	35348	FLRT2++FLRT2_NA_FLRT2	13122_FLRT2	2	TRUE	0.0300897	1096.54	456.464	908.037
rs117978818	C	T	C	T	0.2964	0.0759169	0.00952		FALSE	FALSE	FALSE	ebi-a-GCST90013864	20	13367458	0.069507	352063	0.274736	Coronary artery disease (Firth correction) || id:ebi-a-GCST90013864	Coronary artery disease (Firth correction)	Coronary artery disease (Firth correction) || ||	TRUE	igd	20	13386811	1.02e-13	0.03985	35371	FLRT3++FLRT3_NA_FLRT3	13123_FLRT3	2	TRUE	0.0016568	58.6965	456.464	55.3222
rs145650062	T	G	T	G	-0.3359	0.00995793	0.02637		FALSE	FALSE	FALSE	ebi-a-GCST90013864	20	14640648	0.037917	352063	0.792841	Coronary artery disease (Firth correction) || id:ebi-a-GCST90013864	Coronary artery disease (Firth correction)	Coronary artery disease (Firth correction) || ||	TRUE	igd	20	14660002	2.74e-41	0.024958	35369	FLRT3++FLRT3_NA_FLRT3	13123_FLRT3	2	TRUE	0.00579367	206.099	456.464	181.134
rs204650	C	T	C	T	0.3288	-0.00116805	0.3316		FALSE	FALSE	FALSE	ebi-a-GCST90013864	20	14356642	0.00930169	352063	0.900069	Coronary artery disease (Firth correction) || id:ebi-a-GCST90013864	Coronary artery disease (Firth correction)	Coronary artery disease (Firth correction) || ||	TRUE	igd	20	14375996	0	0.005827	35371	FLRT3++FLRT3_NA_FLRT3	13123_FLRT3	2	TRUE	0.0479231	1780.31	456.464	3184
rs34545638	T	C	T	C	-0.3977	0.00399123	0.04676		FALSE	FALSE	FALSE	ebi-a-GCST90013864	20	13706377	0.0257594	352063	0.876866	Coronary artery disease (Firth correction) || id:ebi-a-GCST90013864	Coronary artery disease (Firth correction)	Coronary artery disease (Firth correction) || ||	TRUE	igd	20	13725730	4.29e-96	0.01912	35371	FLRT3++FLRT3_NA_FLRT3	13123_FLRT3	2	TRUE	0.0141	505.834	456.464	432.649
rs368380	T	C	T	C	-0.4243	-0.000216639	0.34541		FALSE	FALSE	FALSE	ebi-a-GCST90013864	20	14814090	0.00956866	352063	0.981937	Coronary artery disease (Firth correction) || id:ebi-a-GCST90013864	Coronary artery disease (Firth correction)	Coronary artery disease (Firth correction) || ||	TRUE	igd	20	14833444	0	0.00571	35369	FLRT3++FLRT3_NA_FLRT3	13123_FLRT3	2	TRUE	0.0814105	3134.42	456.464	5521.71
rs6033981	T	C	T	C	-0.685	0.0579247	0.0061		FALSE	FALSE	FALSE	ebi-a-GCST90013864	20	14572059	0.0455304	352063	0.203295	Coronary artery disease (Firth correction) || id:ebi-a-GCST90013864	Coronary artery disease (Firth correction)	Coronary artery disease (Firth correction) || ||	TRUE	igd	20	14591413	1.15e-40	0.051303	35369	FLRT3++FLRT3_NA_FLRT3	13123_FLRT3	2	TRUE	0.00568963	202.376	456.464	178.277
rs6079653	G	T	G	T	0.1598	0.0135856	0.26777		FALSE	FALSE	FALSE	ebi-a-GCST90013864	20	15059678	0.0105022	352063	0.195805	Coronary artery disease (Firth correction) || id:ebi-a-GCST90013864	Coronary artery disease (Firth correction)	Coronary artery disease (Firth correction) || ||	TRUE	igd	20	15079032	1.18e-69	0.009058	35367	FLRT3++FLRT3_NA_FLRT3	13123_FLRT3	2	TRUE	0.0100137	357.715	456.464	311.235
rs112473448	T	C	T	C	-0.1625	-0.0105492	0.07859		FALSE	FALSE	FALSE	ebi-a-GCST90013864	15	74410253	0.0201906	352063	0.601334	Coronary artery disease (Firth correction) || id:ebi-a-GCST90013864	Coronary artery disease (Firth correction)	Coronary artery disease (Firth correction) || ||	TRUE	igd	15	74117912	2.2e-26	0.015289	35349	ISLR2++ISLR2_NA_ISLR2	13124_ISLR2	2	TRUE	0.00382434	135.698	456.464	112.966
rs117983053	C	A	C	A	-0.1566	-0.023887	0.02407		FALSE	FALSE	FALSE	ebi-a-GCST90013864	15	74350860	0.045831	352063	0.602228	Coronary artery disease (Firth correction) || id:ebi-a-GCST90013864	Coronary artery disease (Firth correction)	Coronary artery disease (Firth correction) || ||	TRUE	igd	15	74058519	4.29e-09	0.026666	35350	ISLR2++ISLR2_NA_ISLR2	13124_ISLR2	2	TRUE	0.00115215	40.7731	456.464	34.488
rs58712424	G	A	G	A	0.1725	-0.0193353	0.04397		FALSE	FALSE	FALSE	ebi-a-GCST90013864	15	74635105	0.0217977	352063	0.375058	Coronary artery disease (Firth correction) || id:ebi-a-GCST90013864	Coronary artery disease (Firth correction)	Coronary artery disease (Firth correction) || ||	TRUE	igd	15	74342764	2.45e-17	0.020365	35351	ISLR2++ISLR2_NA_ISLR2	13124_ISLR2	2	TRUE	0.00250171	88.6546	456.464	71.7479
rs923118	T	G	T	G	0.2143	-0.00568744	0.23863		FALSE	FALSE	FALSE	ebi-a-GCST90013864	15	74466271	0.0109534	352063	0.603594	Coronary artery disease (Firth correction) || id:ebi-a-GCST90013864	Coronary artery disease (Firth correction)	Coronary artery disease (Firth correction) || ||	TRUE	igd	15	74173930	1.04e-110	0.009585	35350	ISLR2++ISLR2_NA_ISLR2	13124_ISLR2	2	TRUE	0.0166876	599.886	456.464	499.873
rs111987450	A	G	A	G	-0.4029	0.0251628	0.03492		FALSE	FALSE	FALSE	ebi-a-GCST90013864	17	27445705	0.0316116	352063	0.426032	Coronary artery disease (Firth correction) || id:ebi-a-GCST90013864	Coronary artery disease (Firth correction)	Coronary artery disease (Firth correction) || ||	TRUE	igd	17	29118687	2.76e-64	0.0238	35352	VTN++Vitronectin_NA_Vitronectin	13125_VTN	2	TRUE	0.0109411	391.047	456.464	286.577
rs112481488	A	G	A	G	0.3821	0.0605601	0.02851		FALSE	FALSE	FALSE	ebi-a-GCST90013864	17	26138236	0.0325465	352063	0.0627827	Coronary artery disease (Firth correction) || id:ebi-a-GCST90013864	Coronary artery disease (Firth correction)	Coronary artery disease (Firth correction) || ||	TRUE	igd	17	27811210	5.04e-48	0.026243	35349	VTN++Vitronectin_NA_Vitronectin	13125_VTN	2	TRUE	0.0080876	288.203	456.464	211.996
rs113456008	C	T	C	T	0.639	0.0174537	0.05127		FALSE	FALSE	FALSE	ebi-a-GCST90013864	17	26612617	0.0201292	352063	0.385895	Coronary artery disease (Firth correction) || id:ebi-a-GCST90013864	Coronary artery disease (Firth correction)	Coronary artery disease (Firth correction) || ||	TRUE	igd	17	28285591	1.3e-230	0.019708	35351	VTN++Vitronectin_NA_Vitronectin	13125_VTN	2	TRUE	0.0397226	1462.24	456.464	1051.28
rs11555978	A	G	A	G	-0.6978	-0.0239064	0.02149		FALSE	FALSE	FALSE	ebi-a-GCST90013864	17	26684368	0.026345	352063	0.364177	Coronary artery disease (Firth correction) || id:ebi-a-GCST90013864	Coronary artery disease (Firth correction)	Coronary artery disease (Firth correction) || ||	TRUE	igd	17	28357342	2.29e-116	0.030431	35351	VTN++Vitronectin_NA_Vitronectin	13125_VTN	2	TRUE	0.0204783	739.021	456.464	525.811
rs117644150	A	G	A	G	-0.5656	-0.0256547	0.0081		FALSE	FALSE	FALSE	ebi-a-GCST90013864	17	26239017	0.0476374	352063	0.590202	Coronary artery disease (Firth correction) || id:ebi-a-GCST90013864	Coronary artery disease (Firth correction)	Coronary artery disease (Firth correction) || ||	TRUE	igd	17	27911991	2.01e-30	0.049339	35350	VTN++Vitronectin_NA_Vitronectin	13125_VTN	2	TRUE	0.00514046	182.644	456.464	131.413
rs138827981	C	A	C	A	0.6167	-0.0119769	0.04669		FALSE	FALSE	FALSE	ebi-a-GCST90013864	17	26766849	0.0356264	352063	0.736736	Coronary artery disease (Firth correction) || id:ebi-a-GCST90013864	Coronary artery disease (Firth correction)	Coronary artery disease (Firth correction) || ||	TRUE	igd	17	28439831	1.83e-191	0.020894	35351	VTN++Vitronectin_NA_Vitronectin	13125_VTN	2	TRUE	0.033856	1238.71	456.464	871.174
rs139205941	G	A	G	A	-0.6687	0.0801976	0.00419		FALSE	FALSE	FALSE	ebi-a-GCST90013864	17	26685151	0.0482514	352063	0.0964962	Coronary artery disease (Firth correction) || id:ebi-a-GCST90013864	Coronary artery disease (Firth correction)	Coronary artery disease (Firth correction) || ||	TRUE	igd	17	28358128	5.6e-22	0.069392	35351	VTN++Vitronectin_NA_Vitronectin	13125_VTN	2	TRUE	0.0037315	132.399	456.464	92.8632
rs140811640	A	C	A	C	0.6392	-0.0740047	0.01162		FALSE	FALSE	FALSE	ebi-a-GCST90013864	17	26708746	0.0471015	352063	0.116142	Coronary artery disease (Firth correction) || id:ebi-a-GCST90013864	Coronary artery disease (Firth correction)	Coronary artery disease (Firth correction) || ||	TRUE	igd	17	28381727	1.8e-54	0.041127	35351	VTN++Vitronectin_NA_Vitronectin	13125_VTN	2	TRUE	0.00938499	334.893	456.464	241.557
rs141359199	G	A	G	A	-0.6891	0.0407489	0.01356		FALSE	FALSE	FALSE	ebi-a-GCST90013864	17	26539437	0.0312181	352063	0.191791	Coronary artery disease (Firth correction) || id:ebi-a-GCST90013864	Coronary artery disease (Firth correction)	Coronary artery disease (Firth correction) || ||	TRUE	igd	17	28212411	6.01e-77	0.037115	35351	VTN++Vitronectin_NA_Vitronectin	13125_VTN	2	TRUE	0.0127035	454.836	456.464	344.719
rs28999409	A	G	A	G	-0.536	0.017807	0.01692		FALSE	FALSE	FALSE	ebi-a-GCST90013864	17	26098638	0.038308	352063	0.642047	Coronary artery disease (Firth correction) || id:ebi-a-GCST90013864	Coronary artery disease (Firth correction)	Coronary artery disease (Firth correction) || ||	TRUE	igd	17	27771612	1.39e-55	0.034128	35349	VTN++Vitronectin_NA_Vitronectin	13125_VTN	2	TRUE	0.0095576	341.092	456.464	246.665
rs4239214	A	G	A	G	0.6601	-0.0237737	0.09756		FALSE	FALSE	FALSE	ebi-a-GCST90013864	17	26327892	0.0153198	352063	0.120704	Coronary artery disease (Firth correction) || id:ebi-a-GCST90013864	Coronary artery disease (Firth correction)	Coronary artery disease (Firth correction) || ||	TRUE	igd	17	28000866	0	0.007836	35351	VTN++Vitronectin_NA_Vitronectin	13125_VTN	2	TRUE	0.0767255	2937.55	456.464	7096.28
rs11664471	C	A	C	A	-0.0616	-0.013166	0.39111		FALSE	FALSE	FALSE	ebi-a-GCST90013864	18	28763871	0.00916925	352063	0.151035	Coronary artery disease (Firth correction) || id:ebi-a-GCST90013864	Coronary artery disease (Firth correction)	Coronary artery disease (Firth correction) || ||	TRUE	igd	18	31183908	4.36e-13	0.008504	35339	DSC2++DSC2_NA_DSC2	13126_DSC2	2	TRUE	0.0018073	63.98	456.464	52.4705
rs117031963	T	G	T	G	0.1984	-0.0397501	0.01324		FALSE	FALSE	FALSE	ebi-a-GCST90013864	18	28874354	0.0389679	352063	0.307693	Coronary artery disease (Firth correction) || id:ebi-a-GCST90013864	Coronary artery disease (Firth correction)	Coronary artery disease (Firth correction) || ||	TRUE	igd	18	31294391	2.17e-08	0.03544	35341	DSC2++DSC2_NA_DSC2	13126_DSC2	2	TRUE	0.00102852	36.3843	456.464	31.3398
rs1658125	G	A	G	A	-0.2078	0.0119426	0.16593		FALSE	FALSE	FALSE	ebi-a-GCST90013864	18	28680371	0.0126689	352063	0.34585	Coronary artery disease (Firth correction) || id:ebi-a-GCST90013864	Coronary artery disease (Firth correction)	Coronary artery disease (Firth correction) || ||	TRUE	igd	18	31100408	3.75e-80	0.010961	35339	DSC2++DSC2_NA_DSC2	13126_DSC2	2	TRUE	0.0119522	427.465	456.464	359.41
rs17010504	A	G	A	G	0.2402	0.0107438	0.02298		FALSE	FALSE	FALSE	ebi-a-GCST90013864	2	75115687	0.0422464	352063	0.799254	Coronary artery disease (Firth correction) || id:ebi-a-GCST90013864	Coronary artery disease (Firth correction)	Coronary artery disease (Firth correction) || ||	TRUE	igd	2	74888560	3.6e-19	0.026842	35343	HK2++HXK2_NA_HXK2	13130_HK2	2	TRUE	0.00259077	91.7984	456.464	80.0786
rs3100578	G	A	G	A	-0.063	-0.00816297	0.31037		FALSE	FALSE	FALSE	ebi-a-GCST90013864	2	75044700	0.010152	352063	0.421355	Coronary artery disease (Firth correction) || id:ebi-a-GCST90013864	Coronary artery disease (Firth correction)	Coronary artery disease (Firth correction) || ||	TRUE	igd	2	74817573	8.5e-13	0.008808	35341	HK2++HXK2_NA_HXK2	13130_HK2	2	TRUE	0.00169905	60.145	456.464	51.1595
rs11740334	T	C	T	C	-0.1576	-0.0150909	0.03517		FALSE	FALSE	FALSE	ebi-a-GCST90013864	5	8065132	0.0275638	352063	0.584041	Coronary artery disease (Firth correction) || id:ebi-a-GCST90013864	Coronary artery disease (Firth correction)	Coronary artery disease (Firth correction) || ||	TRUE	igd	5	8065019	2.14e-11	0.023536	35365	SEMA5A++SEM5A_NA_SEM5A	13132_SEMA5A	2	TRUE	0.00168564	59.71	456.464	44.8381
rs148516956	A	G	A	G	0.2901	-0.0393966	0.02508		FALSE	FALSE	FALSE	ebi-a-GCST90013864	5	9181224	0.0297087	352063	0.184808	Coronary artery disease (Firth correction) || id:ebi-a-GCST90013864	Coronary artery disease (Firth correction)	Coronary artery disease (Firth correction) || ||	TRUE	igd	5	9181112	6.01e-25	0.028123	35369	SEMA5A++SEM5A_NA_SEM5A	13132_SEMA5A	2	TRUE	0.00411549	146.154	456.464	106.407
rs1805936	G	A	G	A	0.1886	0.00373676	0.25324		FALSE	FALSE	FALSE	ebi-a-GCST90013864	5	9267527	0.0109643	352063	0.733245	Coronary artery disease (Firth correction) || id:ebi-a-GCST90013864	Coronary artery disease (Firth correction)	Coronary artery disease (Firth correction) || ||	TRUE	igd	5	9267415	1.68e-78	0.010055	35370	SEMA5A++SEM5A_NA_SEM5A	13132_SEMA5A	2	TRUE	0.0134532	482.303	456.464	351.819
rs194089	A	G	A	G	0.1382	0.0342164	0.17445		FALSE	FALSE	FALSE	ebi-a-GCST90013864	5	9611102	0.0118107	352063	0.0038562	Coronary artery disease (Firth correction) || id:ebi-a-GCST90013864	Coronary artery disease (Firth correction)	Coronary artery disease (Firth correction) || ||	TRUE	igd	5	9610990	3.16e-34	0.011329	35362	SEMA5A++SEM5A_NA_SEM5A	13132_SEMA5A	2	TRUE	0.00550124	195.6	456.464	148.81
rs3798064	G	A	G	A	0.1176	-0.000404888	0.06395		FALSE	FALSE	FALSE	ebi-a-GCST90013864	5	9519978	0.0157493	352063	0.97949	Coronary artery disease (Firth correction) || id:ebi-a-GCST90013864	Coronary artery disease (Firth correction)	Coronary artery disease (Firth correction) || ||	TRUE	igd	5	9519866	4.58e-11	0.017861	35369	SEMA5A++SEM5A_NA_SEM5A	13132_SEMA5A	2	TRUE	0.00165571	58.6546	456.464	43.3514
rs72729191	C	T	C	T	1.3935	0.00798997	0.08752		FALSE	FALSE	FALSE	ebi-a-GCST90013864	5	9536353	0.0153455	352063	0.602596	Coronary artery disease (Firth correction) || id:ebi-a-GCST90013864	Coronary artery disease (Firth correction)	Coronary artery disease (Firth correction) || ||	TRUE	igd	5	9536241	0	0.009669	35371	SEMA5A++SEM5A_NA_SEM5A	13132_SEMA5A	2	TRUE	0.310152	15901.7	456.464	20770.7
rs75782831	G	T	G	T	0.1337	0.0458361	0.07097		FALSE	FALSE	FALSE	ebi-a-GCST90013864	5	8130182	0.0183727	352063	0.0130137	Coronary artery disease (Firth correction) || id:ebi-a-GCST90013864	Coronary artery disease (Firth correction)	Coronary artery disease (Firth correction) || ||	TRUE	igd	5	8130069	3.04e-15	0.016947	35368	SEMA5A++SEM5A_NA_SEM5A	13132_SEMA5A	2	TRUE	0.00235721	83.5619	456.464	62.2411
rs7734982	G	T	G	T	-0.0615	0.0111152	0.3345		FALSE	FALSE	FALSE	ebi-a-GCST90013864	5	8890238	0.00949913	352063	0.24195	Coronary artery disease (Firth correction) || id:ebi-a-GCST90013864	Coronary artery disease (Firth correction)	Coronary artery disease (Firth correction) || ||	TRUE	igd	5	8890126	3.27e-11	0.00927	35369	SEMA5A++SEM5A_NA_SEM5A	13132_SEMA5A	2	TRUE	0.00168393	59.6561	456.464	44.014
rs28689705	T	G	T	G	0.2035	0.0103107	0.24482		FALSE	FALSE	FALSE	ebi-a-GCST90013864	22	51153840	0.0116493	352063	0.376108	Coronary artery disease (Firth correction) || id:ebi-a-GCST90013864	Coronary artery disease (Firth correction)	Coronary artery disease (Firth correction) || ||	TRUE	igd	22	50715412	3.32e-98	0.009676	35324	SHANK3++SHAN3_NA_SHAN3	13242_SHANK3	2	TRUE	0.0153129	549.292	456.464	442.321
rs5771045	T	C	T	C	-0.0868	-0.0108416	0.37394		FALSE	FALSE	FALSE	ebi-a-GCST90013864	22	50909181	0.00957064	352063	0.2573	Coronary artery disease (Firth correction) || id:ebi-a-GCST90013864	Coronary artery disease (Firth correction)	Coronary artery disease (Firth correction) || ||	TRUE	igd	22	50470752	4.98e-24	0.008585	35327	SHANK3++SHAN3_NA_SHAN3	13242_SHANK3	2	TRUE	0.00352766	125.056	456.464	102.225
rs9616896	C	T	C	T	0.3684	0.0170909	0.24251		FALSE	FALSE	FALSE	ebi-a-GCST90013864	22	51080194	0.0113992	352063	0.133796	Coronary artery disease (Firth correction) || id:ebi-a-GCST90013864	Coronary artery disease (Firth correction)	Coronary artery disease (Firth correction) || ||	TRUE	igd	22	50641766	0	0.007981	35328	SHANK3++SHAN3_NA_SHAN3	13242_SHANK3	2	TRUE	0.0498627	1853.89	456.464	2130.71
rs150548975	T	C	T	C	-0.1636	-0.0323785	0.01939		FALSE	FALSE	FALSE	ebi-a-GCST90013864	9	33661759	0.0388087	352063	0.404106	Coronary artery disease (Firth correction) || id:ebi-a-GCST90013864	Coronary artery disease (Firth correction)	Coronary artery disease (Firth correction) || ||	TRUE	igd	9	33661761	2.74e-08	0.02944	35340	B4GALT1++B4GT1_NA_B4GT1	13381_B4GALT1	2	TRUE	0.00101782	36.0043	456.464	30.881
rs7019909	T	C	T	C	0.2948	-0.026785	0.09232		FALSE	FALSE	FALSE	ebi-a-GCST90013864	9	33113322	0.0148372	352063	0.0710346	Coronary artery disease (Firth correction) || id:ebi-a-GCST90013864	Coronary artery disease (Firth correction)	Coronary artery disease (Firth correction) || ||	TRUE	igd	9	33113324	5.43e-99	0.01396	35340	B4GALT1++B4GT1_NA_B4GT1	13381_B4GALT1	2	TRUE	0.0145651	522.309	456.464	445.948
rs78104081	T	G	T	G	0.1192	0.00827507	0.04307		FALSE	FALSE	FALSE	ebi-a-GCST90013864	9	32705604	0.0219631	352063	0.706344	Coronary artery disease (Firth correction) || id:ebi-a-GCST90013864	Coronary artery disease (Firth correction)	Coronary artery disease (Firth correction) || ||	TRUE	igd	9	32705606	4.33e-09	0.020302	35342	B4GALT1++B4GT1_NA_B4GT1	13381_B4GALT1	2	TRUE	0.00117122	41.4394	456.464	34.4727
rs6678766	G	A	G	A	0.1477	-0.0033437	0.29782		FALSE	FALSE	FALSE	ebi-a-GCST90013864	1	241690554	0.0101472	352063	0.741764	Coronary artery disease (Firth correction) || id:ebi-a-GCST90013864	Coronary artery disease (Firth correction)	Coronary artery disease (Firth correction) || ||	TRUE	igd	1	241527254	2.16e-64	0.008717	35355	FH++FUMH_NA_FUMH	13384_FH	2	TRUE	0.00912417	325.537	456.464	287.096
rs17629822	T	C	T	C	-0.2364	-0.015841	0.02179		FALSE	FALSE	FALSE	ebi-a-GCST90013864	5	96496437	0.0311117	352063	0.610637	Coronary artery disease (Firth correction) || id:ebi-a-GCST90013864	Coronary artery disease (Firth correction)	Coronary artery disease (Firth correction) || ||	TRUE	igd	5	97160733	4.67e-17	0.028161	35335	PCSK1++NEC1_NA_NEC1	13388_PCSK1	2	TRUE	0.0023824	84.3783	456.464	70.4691
rs27373	T	C	T	C	-0.2698	-0.025542	0.04944		FALSE	FALSE	FALSE	ebi-a-GCST90013864	5	96107022	0.0215335	352063	0.235563	Coronary artery disease (Firth correction) || id:ebi-a-GCST90013864	Coronary artery disease (Firth correction)	Coronary artery disease (Firth correction) || ||	TRUE	igd	5	96771318	1.61e-45	0.019053	35343	PCSK1++NEC1_NA_NEC1	13388_PCSK1	2	TRUE	0.00684182	243.463	456.464	200.52
rs35703665	A	G	A	G	-0.2069	0.039701	0.02255		FALSE	FALSE	FALSE	ebi-a-GCST90013864	5	95164554	0.0299525	352063	0.185016	Coronary artery disease (Firth correction) || id:ebi-a-GCST90013864	Coronary artery disease (Firth correction)	Coronary artery disease (Firth correction) || ||	TRUE	igd	5	95828850	5.56e-14	0.02752	35343	PCSK1++NEC1_NA_NEC1	13388_PCSK1	2	TRUE	0.00188709	66.8177	456.464	56.5229
rs6232	C	T	C	T	-0.6235	0.00524437	0.08679		FALSE	FALSE	FALSE	ebi-a-GCST90013864	5	95751785	0.0206181	352063	0.799219	Coronary artery disease (Firth correction) || id:ebi-a-GCST90013864	Coronary artery disease (Firth correction)	Coronary artery disease (Firth correction) || ||	TRUE	igd	5	96416081	0	0.010783	35342	PCSK1++NEC1_NA_NEC1	13388_PCSK1	2	TRUE	0.0616231	2320.77	456.464	3343.44
rs72772040	C	T	C	T	0.2321	0.000174685	0.06384		FALSE	FALSE	FALSE	ebi-a-GCST90013864	5	95952840	0.0174715	352063	0.992023	Coronary artery disease (Firth correction) || id:ebi-a-GCST90013864	Coronary artery disease (Firth correction)	Coronary artery disease (Firth correction) || ||	TRUE	igd	5	96617136	2.13e-43	0.016803	35343	PCSK1++NEC1_NA_NEC1	13388_PCSK1	2	TRUE	0.00643907	229.038	456.464	190.799
rs76239650	A	C	A	C	-0.4909	-0.0178992	0.10806		FALSE	FALSE	FALSE	ebi-a-GCST90013864	5	95358224	0.0154685	352063	0.247216	Coronary artery disease (Firth correction) || id:ebi-a-GCST90013864	Coronary artery disease (Firth correction)	Coronary artery disease (Firth correction) || ||	TRUE	igd	5	96022520	0	0.009712	35342	PCSK1++NEC1_NA_NEC1	13388_PCSK1	2	TRUE	0.0464533	1721.64	456.464	2554.87
rs1712633	C	T	C	T	-0.0787	0.0143654	0.34629		FALSE	FALSE	FALSE	ebi-a-GCST90013864	8	7999172	0.0268872	352063	0.593147	Coronary artery disease (Firth correction) || id:ebi-a-GCST90013864	Coronary artery disease (Firth correction)	Coronary artery disease (Firth correction) || ||	TRUE	igd	8	8141650	3.39e-16	0.009646	35336	DEFB4A++HBD_2	13397_DEFB4A	2	TRUE	0.00280417	99.3612	456.464	66.5664
rs372478398	A	G	A	G	0.2979	-0.0186643	0.12003		FALSE	FALSE	FALSE	ebi-a-GCST90013864	8	7751763	0.024059	352063	0.437884	Coronary artery disease (Firth correction) || id:ebi-a-GCST90013864	Coronary artery disease (Firth correction)	Coronary artery disease (Firth correction) || ||	TRUE	igd	8	7894241	4.37e-115	0.013065	35348	DEFB4A++HBD_2	13397_DEFB4A	2	TRUE	0.0187469	675.286	456.464	519.903
rs3989714	T	C	T	C	-0.13	0.00299484	0.3304		FALSE	FALSE	FALSE	ebi-a-GCST90013864	8	7226965	0.0140397	352063	0.831084	Coronary artery disease (Firth correction) || id:ebi-a-GCST90013864	Coronary artery disease (Firth correction)	Coronary artery disease (Firth correction) || ||	TRUE	igd	8	7369443	8.69e-42	0.009599	35345	DEFB4A++HBD_2	13397_DEFB4A	2	TRUE	0.00747777	266.278	456.464	183.415
rs555988748	C	T	C	T	0.1515	0.00288624	0.03874		FALSE	FALSE	FALSE	ebi-a-GCST90013864	8	7200677	0.0556337	352063	0.958625	Coronary artery disease (Firth correction) || id:ebi-a-GCST90013864	Coronary artery disease (Firth correction)	Coronary artery disease (Firth correction) || ||	TRUE	igd	8	7343155	1.06e-12	0.02127	35348	DEFB4A++HBD_2	13397_DEFB4A	2	TRUE	0.00170945	60.5256	456.464	50.733
rs11941268	T	C	T	C	0.807	0.0620549	0.02611		FALSE	FALSE	FALSE	ebi-a-GCST90013864	4	57689243	0.0314586	352063	0.0500933	Coronary artery disease (Firth correction) || id:ebi-a-GCST90013864	Coronary artery disease (Firth correction)	Coronary artery disease (Firth correction) || ||	TRUE	igd	4	56823077	2.31e-224	0.025237	35350	SPINK2++ISK2_NA_ISK2	13405_SPINK2	2	TRUE	0.0331203	1210.84	456.464	1022.52
rs4865138	G	A	G	A	-0.0599	0.00369843	0.40332		FALSE	FALSE	FALSE	ebi-a-GCST90013864	4	57529006	0.00926642	352063	0.689804	Coronary artery disease (Firth correction) || id:ebi-a-GCST90013864	Coronary artery disease (Firth correction)	Coronary artery disease (Firth correction) || ||	TRUE	igd	4	56662840	1.2e-12	0.008431	35349	SPINK2++ISK2_NA_ISK2	13405_SPINK2	2	TRUE	0.00172693	61.1474	456.464	50.4772
rs62308335	A	G	A	G	0.1202	0.0355858	0.07167		FALSE	FALSE	FALSE	ebi-a-GCST90013864	4	58031176	0.0167229	352063	0.0339445	Coronary artery disease (Firth correction) || id:ebi-a-GCST90013864	Coronary artery disease (Firth correction)	Coronary artery disease (Firth correction) || ||	TRUE	igd	4	57165010	5.05e-14	0.015961	35350	SPINK2++ISK2_NA_ISK2	13405_SPINK2	2	TRUE	0.00192255	68.0894	456.464	56.7138
rs111839880	G	A	G	A	-0.1149	0.0022057	0.05104		FALSE	FALSE	FALSE	ebi-a-GCST90013864	12	130121477	0.0258696	352063	0.932053	Coronary artery disease (Firth correction) || id:ebi-a-GCST90013864	Coronary artery disease (Firth correction)	Coronary artery disease (Firth correction) || ||	TRUE	igd	12	129636932	4.95e-09	0.019645	35378	TMEM132D++T132D_NA_T132D	13416_TMEM132D	2	TRUE	0.00127888	45.2995	456.464	34.2087
rs11613152	T	C	T	C	-0.0835	0.000256837	0.13759		FALSE	FALSE	FALSE	ebi-a-GCST90013864	12	130393761	0.0124049	352063	0.983481	Coronary artery disease (Firth correction) || id:ebi-a-GCST90013864	Coronary artery disease (Firth correction)	Coronary artery disease (Firth correction) || ||	TRUE	igd	12	129909216	8.69e-12	0.012231	35367	TMEM132D++T132D_NA_T132D	13416_TMEM132D	2	TRUE	0.00165464	58.6133	456.464	46.6068
rs189863837	A	G	A	G	0.2536	0.0188283	0.05536		FALSE	FALSE	FALSE	ebi-a-GCST90013864	12	129935341	0.026656	352063	0.479975	Coronary artery disease (Firth correction) || id:ebi-a-GCST90013864	Coronary artery disease (Firth correction)	Coronary artery disease (Firth correction) || ||	TRUE	igd	12	129450796	2.42e-45	0.017945	35377	TMEM132D++T132D_NA_T132D	13416_TMEM132D	2	TRUE	0.00672653	239.562	456.464	199.715
rs55851595	T	C	T	C	0.6456	0.0219818	0.07029		FALSE	FALSE	FALSE	ebi-a-GCST90013864	12	130080289	0.0192649	352063	0.25386	Coronary artery disease (Firth correction) || id:ebi-a-GCST90013864	Coronary artery disease (Firth correction)	Coronary artery disease (Firth correction) || ||	TRUE	igd	12	129595744	0	0.012916	35378	TMEM132D++T132D_NA_T132D	13416_TMEM132D	2	TRUE	0.0544751	2038.14	456.464	2498.45
rs7309864	G	A	G	A	0.0633	-0.00929023	0.49164		FALSE	FALSE	FALSE	ebi-a-GCST90013864	12	129630751	0.00907041	352063	0.305724	Coronary artery disease (Firth correction) || id:ebi-a-GCST90013864	Coronary artery disease (Firth correction)	Coronary artery disease (Firth correction) || ||	TRUE	igd	12	129146206	4.55e-14	0.00839	35379	TMEM132D++T132D_NA_T132D	13416_TMEM132D	2	TRUE	0.00200288	70.9983	456.464	56.9224
rs74322448	T	C	T	C	-0.2334	-0.00655298	0.03694		FALSE	FALSE	FALSE	ebi-a-GCST90013864	12	129736226	0.0282914	352063	0.81683	Coronary artery disease (Firth correction) || id:ebi-a-GCST90013864	Coronary artery disease (Firth correction)	Coronary artery disease (Firth correction) || ||	TRUE	igd	12	129251681	1.03e-24	0.022742	35377	TMEM132D++T132D_NA_T132D	13416_TMEM132D	2	TRUE	0.00387598	137.646	456.464	105.328
rs11247595	C	T	C	T	-0.1905	-0.00413185	0.45473		FALSE	FALSE	FALSE	ebi-a-GCST90013864	1	26008659	0.00914366	352063	0.651355	Coronary artery disease (Firth correction) || id:ebi-a-GCST90013864	Coronary artery disease (Firth correction)	Coronary artery disease (Firth correction) || ||	TRUE	igd	1	25682168	2.75e-117	0.008274	35363	MAN1C1++MA1C1_NA_MA1C1	13427_MAN1C1	2	TRUE	0.0179964	648.032	456.464	530.101
rs34136392	G	T	G	T	-0.0507	0.00239862	0.43179		FALSE	FALSE	FALSE	ebi-a-GCST90013864	1	25884497	0.00906315	352063	0.791274	Coronary artery disease (Firth correction) || id:ebi-a-GCST90013864	Coronary artery disease (Firth correction)	Coronary artery disease (Firth correction) || ||	TRUE	igd	1	25558006	1.46e-09	0.008382	35361	MAN1C1++MA1C1_NA_MA1C1	13427_MAN1C1	2	TRUE	0.00126133	44.6556	456.464	36.5865
rs4573504	G	A	G	A	0.0998	0.00187566	0.18902		FALSE	FALSE	FALSE	ebi-a-GCST90013864	1	25911860	0.0113143	352063	0.868332	Coronary artery disease (Firth correction) || id:ebi-a-GCST90013864	Coronary artery disease (Firth correction)	Coronary artery disease (Firth correction) || ||	TRUE	igd	1	25585369	1.82e-21	0.010489	35360	MAN1C1++MA1C1_NA_MA1C1	13427_MAN1C1	2	TRUE	0.00305358	108.299	456.464	90.5301
rs34095724	T	C	T	C	-0.1876	-0.0213982	0.05375		FALSE	FALSE	FALSE	ebi-a-GCST90013864	3	184099050	0.0242647	352063	0.377849	Coronary artery disease (Firth correction) || id:ebi-a-GCST90013864	Coronary artery disease (Firth correction)	Coronary artery disease (Firth correction) || ||	TRUE	igd	3	184381262	7.1e-27	0.017478	35349	CHRD++CHRD_NA_CHRD	13438_CHRD	2	TRUE	0.00357998	126.996	456.464	115.208
rs141494464	T	C	T	C	-0.0877	-0.0166845	0.08638		FALSE	FALSE	FALSE	ebi-a-GCST90013864	1	149847301	0.0178709	352063	0.350503	Coronary artery disease (Firth correction) || id:ebi-a-GCST90013864	Coronary artery disease (Firth correction)	Coronary artery disease (Firth correction) || ||	TRUE	igd	1	149875751	1.1e-09	0.01439	35348	SF3B4++SF3B4_NA_SF3B4	13449_SF3B4	2	TRUE	0.00121397	42.9611	456.464	37.1431
rs62019074	C	T	C	T	0.1017	0.00772624	0.16136		FALSE	FALSE	FALSE	ebi-a-GCST90013864	15	50726023	0.0120469	352063	0.521299	Coronary artery disease (Firth correction) || id:ebi-a-GCST90013864	Coronary artery disease (Firth correction)	Coronary artery disease (Firth correction) || ||	TRUE	igd	15	50433826	1.1e-20	0.010906	35355	USP8++UBP8_NA_UBP8	13450_USP8	2	TRUE	0.00279926	99.2401	456.464	86.9583
rs28590506	A	G	A	G	-0.0515	0.010021	0.32347		FALSE	FALSE	FALSE	ebi-a-GCST90013864	17	48534787	0.00984791	352063	0.308879	Coronary artery disease (Firth correction) || id:ebi-a-GCST90013864	Coronary artery disease (Firth correction)	Coronary artery disease (Firth correction) || ||	TRUE	igd	17	50457426	4.48e-09	0.00878	35357	CHAD++CHAD_NA_CHAD	13460_CHAD	2	TRUE	0.00116082	41.0885	456.464	34.4053
rs73182757	G	A	G	A	0.1467	-0.0102955	0.28172		FALSE	FALSE	FALSE	ebi-a-GCST90013864	2	1747897	0.0101924	352063	0.31244	Coronary artery disease (Firth correction) || id:ebi-a-GCST90013864	Coronary artery disease (Firth correction)	Coronary artery disease (Firth correction) || ||	TRUE	igd	2	1744125	1.47e-58	0.009093	35298	PXDN++PXDN_NA_PXDN	13463_PXDN	2	TRUE	0.00870967	310.118	456.464	260.283
rs77946397	T	C	T	C	-0.1441	-0.0272154	0.0278		FALSE	FALSE	FALSE	ebi-a-GCST90013864	2	1399997	0.0295119	352063	0.356433	Coronary artery disease (Firth correction) || id:ebi-a-GCST90013864	Coronary artery disease (Firth correction)	Coronary artery disease (Firth correction) || ||	TRUE	igd	2	1396225	7.68e-09	0.024951	35299	PXDN++PXDN_NA_PXDN	13463_PXDN	2	TRUE	0.00112243	39.6628	456.464	33.3543
rs41313005	C	T	C	T	0.2176	0.00682015	0.01828		FALSE	FALSE	FALSE	ebi-a-GCST90013864	21	35887211	0.0331712	352063	0.8371	Coronary artery disease (Firth correction) || id:ebi-a-GCST90013864	Coronary artery disease (Firth correction)	Coronary artery disease (Firth correction) || ||	TRUE	igd	21	34514913	4.77e-13	0.03009	35373	RCAN1++CCP1_NA_CCP1	13465_RCAN1	2	TRUE	0.00169946	60.214	456.464	52.2966
rs117792675	A	G	A	G	-0.2508	-0.0374389	0.0375		FALSE	FALSE	FALSE	ebi-a-GCST90013864	18	44570709	0.0283257	352063	0.186258	Coronary artery disease (Firth correction) || id:ebi-a-GCST90013864	Coronary artery disease (Firth correction)	Coronary artery disease (Firth correction) || ||	TRUE	igd	18	47044338	1.24e-32	0.021082	35361	HDHD2++HDHD2_NA_HDHD2	13472_HDHD2	2	TRUE	0.00454064	161.285	456.464	141.524
rs149272336	A	G	A	G	0.2605	0.00555108	0.00986		FALSE	FALSE	FALSE	ebi-a-GCST90013864	18	44540162	0.0418793	352063	0.89455	Coronary artery disease (Firth correction) || id:ebi-a-GCST90013864	Coronary artery disease (Firth correction)	Coronary artery disease (Firth correction) || ||	TRUE	igd	18	46960199	7.94e-11	0.040066	35362	HDHD2++HDHD2_NA_HDHD2	13472_HDHD2	2	TRUE	0.00132501	46.9145	456.464	42.273
rs75228657	G	A	G	A	0.4584	0.0315817	0.06347		FALSE	FALSE	FALSE	ebi-a-GCST90013864	18	44741063	0.0197193	352063	0.109252	Coronary artery disease (Firth correction) || id:ebi-a-GCST90013864	Coronary artery disease (Firth correction)	Coronary artery disease (Firth correction) || ||	TRUE	igd	18	47214692	7.73e-174	0.016308	35360	HDHD2++HDHD2_NA_HDHD2	13472_HDHD2	2	TRUE	0.024981	905.908	456.464	790.11
rs316617	C	T	C	T	0.0715	0.0240705	0.37787		FALSE	FALSE	FALSE	ebi-a-GCST90013864	15	41795900	0.00945183	352063	0.0109401	Coronary artery disease (Firth correction) || id:ebi-a-GCST90013864	Coronary artery disease (Firth correction)	Coronary artery disease (Firth correction) || ||	TRUE	igd	15	41503702	4.24e-18	0.008245	35358	ITPKA++IP3KA_NA_IP3KA	13473_ITPKA	2	TRUE	0.00240362	85.1871	456.464	75.2022
rs6011275	G	T	G	T	-0.1453	0.0116201	0.32709		FALSE	FALSE	FALSE	ebi-a-GCST90013864	20	62700228	0.00964396	352063	0.228237	Coronary artery disease (Firth correction) || id:ebi-a-GCST90013864	Coronary artery disease (Firth correction)	Coronary artery disease (Firth correction) || ||	TRUE	igd	20	64068875	1.99e-64	0.008573	34864	TCEA2++TCEA2_NA_TCEA2	13481_TCEA2	2	TRUE	0.00929363	327.034	456.464	287.254
rs4619875	T	C	T	C	0.2215	-0.00144083	0.37238		FALSE	FALSE	FALSE	ebi-a-GCST90013864	4	153701130	0.00923481	352063	0.876017	Coronary artery disease (Firth correction) || id:ebi-a-GCST90013864	Coronary artery disease (Firth correction)	Coronary artery disease (Firth correction) || ||	TRUE	igd	4	152779978	8.57e-154	0.008385	35371	ARFIP1++ARFP1_NA_ARFP1	13488_ARFIP1	2	TRUE	0.022933	830.155	456.464	697.817
rs77450465	A	G	A	G	-0.0814	0.0118927	0.11819		FALSE	FALSE	FALSE	ebi-a-GCST90013864	4	153407139	0.0151085	352063	0.431192	Coronary artery disease (Firth correction) || id:ebi-a-GCST90013864	Coronary artery disease (Firth correction)	Coronary artery disease (Firth correction) || ||	TRUE	igd	4	152485987	1.11e-10	0.012618	35368	ARFIP1++ARFP1_NA_ARFP1	13488_ARFIP1	2	TRUE	0.00138113	48.9126	456.464	41.6167
rs10437954	A	G	A	G	-0.1808	-0.00712014	0.11558		FALSE	FALSE	FALSE	ebi-a-GCST90013864	12	58003922	0.0157345	352063	0.650895	Coronary artery disease (Firth correction) || id:ebi-a-GCST90013864	Coronary artery disease (Firth correction)	Coronary artery disease (Firth correction) || ||	TRUE	igd	12	57610139	1.39e-48	0.012343	35360	ARHGEF25++ARHGP_NA_ARHGP	13519_ARHGEF25	2	TRUE	0.00668295	237.885	456.464	214.563
rs4237845	T	C	T	C	-0.0469	-0.0085178	0.49536		FALSE	FALSE	FALSE	ebi-a-GCST90013864	12	58302436	0.00911979	352063	0.350309	Coronary artery disease (Firth correction) || id:ebi-a-GCST90013864	Coronary artery disease (Firth correction)	Coronary artery disease (Firth correction) || ||	TRUE	igd	12	57908653	2.97e-09	0.007905	35360	ARHGEF25++ARHGP_NA_ARHGP	13519_ARHGEF25	2	TRUE	0.00109971	38.9264	456.464	35.1999
rs73184720	T	C	T	C	-0.1513	0.00563983	0.0266		FALSE	FALSE	FALSE	ebi-a-GCST90013864	8	1921412	0.034204	352063	0.869032	Coronary artery disease (Firth correction) || id:ebi-a-GCST90013864	Coronary artery disease (Firth correction)	Coronary artery disease (Firth correction) || ||	TRUE	igd	8	1973246	2.78e-09	0.025454	35277	MYOM2++MYOM2_NA_MYOM2	13534_MYOM2	2	TRUE	0.00118544	41.8661	456.464	35.3318
rs74455617	T	C	T	C	-0.2778	0.00631422	0.01605		FALSE	FALSE	FALSE	ebi-a-GCST90013864	8	2112807	0.047259	352063	0.893712	Coronary artery disease (Firth correction) || id:ebi-a-GCST90013864	Coronary artery disease (Firth correction)	Coronary artery disease (Firth correction) || ||	TRUE	igd	8	2164884	1.15e-17	0.032461	35283	MYOM2++MYOM2_NA_MYOM2	13534_MYOM2	2	TRUE	0.00243749	86.2072	456.464	73.2387
rs140675894	C	T	C	T	0.3494	0.0278494	0.00778		FALSE	FALSE	FALSE	ebi-a-GCST90013864	11	64840089	0.047817	352063	0.560286	Coronary artery disease (Firth correction) || id:ebi-a-GCST90013864	Coronary artery disease (Firth correction)	Coronary artery disease (Firth correction) || ||	TRUE	igd	11	65072617	1.95e-14	0.045651	35359	EIF1AD++EIF1A_NA_EIF1A	13545_EIF1AD	2	TRUE	0.00188479	66.7664	456.464	58.5794
rs148024674	A	G	A	G	0.2869	0.0223393	0.00888		FALSE	FALSE	FALSE	ebi-a-GCST90013864	11	66628020	0.0490777	352063	0.648978	Coronary artery disease (Firth correction) || id:ebi-a-GCST90013864	Coronary artery disease (Firth correction)	Coronary artery disease (Firth correction) || ||	TRUE	igd	11	66860549	9.48e-12	0.042103	35357	EIF1AD++EIF1A_NA_EIF1A	13545_EIF1AD	2	TRUE	0.00144887	51.2992	456.464	46.4339
rs72930984	T	C	T	C	0.6297	0.0172823	0.02122		FALSE	FALSE	FALSE	ebi-a-GCST90013864	11	65778922	0.0291345	352063	0.553053	Coronary artery disease (Firth correction) || id:ebi-a-GCST90013864	Coronary artery disease (Firth correction)	Coronary artery disease (Firth correction) || ||	TRUE	igd	11	66011451	3.09e-118	0.027239	35360	EIF1AD++EIF1A_NA_EIF1A	13545_EIF1AD	2	TRUE	0.0164713	592.146	456.464	534.423
rs79473476	C	T	C	T	0.4022	-0.0143888	0.00363		FALSE	FALSE	FALSE	ebi-a-GCST90013864	11	66603581	0.0625564	352063	0.818081	Coronary artery disease (Firth correction) || id:ebi-a-GCST90013864	Coronary artery disease (Firth correction)	Coronary artery disease (Firth correction) || ||	TRUE	igd	11	66836110	1.15e-10	0.062397	35357	EIF1AD++EIF1A_NA_EIF1A	13545_EIF1AD	2	TRUE	0.00117015	41.4191	456.464	41.5486
rs11042306	G	A	G	A	-0.0889	-0.000918342	0.42942		FALSE	FALSE	FALSE	ebi-a-GCST90013864	11	9378582	0.00929126	352063	0.921266	Coronary artery disease (Firth correction) || id:ebi-a-GCST90013864	Coronary artery disease (Firth correction)	Coronary artery disease (Firth correction) || ||	TRUE	igd	11	9357035	3.65e-28	0.008079	35367	SWAP70++SWP70_NA_SWP70	13552_SWAP70	2	TRUE	0.00387286	137.496	456.464	121.084
rs117982407	T	C	T	C	-0.1221	0.0524172	0.03825		FALSE	FALSE	FALSE	ebi-a-GCST90013864	11	10471356	0.0224683	352063	0.0203414	Coronary artery disease (Firth correction) || id:ebi-a-GCST90013864	Coronary artery disease (Firth correction)	Coronary artery disease (Firth correction) || ||	TRUE	igd	11	10449809	2.96e-09	0.020576	35368	SWAP70++SWP70_NA_SWP70	13552_SWAP70	2	TRUE	0.00109687	38.8345	456.464	35.2135
rs34043654	C	T	C	T	-0.3286	0.0165373	0.34505		FALSE	FALSE	FALSE	ebi-a-GCST90013864	11	9726369	0.00949682	352063	0.0816225	Coronary artery disease (Firth correction) || id:ebi-a-GCST90013864	Coronary artery disease (Firth correction)	Coronary artery disease (Firth correction) || ||	TRUE	igd	11	9704822	0	0.006933	35368	SWAP70++SWP70_NA_SWP70	13552_SWAP70	2	TRUE	0.048804	1814.56	456.464	2246.43
rs7122370	A	G	A	G	-0.1498	0.0535378	0.1104		FALSE	FALSE	FALSE	ebi-a-GCST90013864	11	10155041	0.0136621	352063	9.60086e-05	Coronary artery disease (Firth correction) || id:ebi-a-GCST90013864	Coronary artery disease (Firth correction)	Coronary artery disease (Firth correction) || ||	TRUE	igd	11	10133494	4.43e-33	0.012502	35367	SWAP70++SWP70_NA_SWP70	13552_SWAP70	2	TRUE	0.00440776	156.57	456.464	143.57
rs114464628	A	G	A	G	-0.2726	-0.0195635	0.0443		FALSE	FALSE	FALSE	ebi-a-GCST90013864	5	148533724	0.0230363	352063	0.395745	Coronary artery disease (Firth correction) || id:ebi-a-GCST90013864	Coronary artery disease (Firth correction)	Coronary artery disease (Firth correction) || ||	TRUE	igd	5	149154161	8.05e-46	0.019185	35354	ABLIM3++ABLM3_NA_ABLM3	13578_ABLIM3	2	TRUE	0.00629227	223.853	456.464	201.896
rs28384482	T	C	T	C	-0.0746	-0.0183338	0.11777		FALSE	FALSE	FALSE	ebi-a-GCST90013864	1	162530904	0.0151332	352063	0.225705	Coronary artery disease (Firth correction) || id:ebi-a-GCST90013864	Coronary artery disease (Firth correction)	Coronary artery disease (Firth correction) || ||	TRUE	igd	1	162561114	9.05e-10	0.012179	35352	UAP1++Sperm_associated_antigen_2	13580_UAP1	2	TRUE	0.00115644	40.9276	456.464	37.5193
rs28679554	C	A	C	A	-0.1551	-0.0033849	0.12511		FALSE	FALSE	FALSE	ebi-a-GCST90013864	11	114315793	0.01256	352063	0.787546	Coronary artery disease (Firth correction) || id:ebi-a-GCST90013864	Coronary artery disease (Firth correction)	Coronary artery disease (Firth correction) || ||	TRUE	igd	11	114445071	2.54e-37	0.01215	35365	REXO2++ORN_NA_ORN	13590_REXO2	2	TRUE	0.00526622	187.215	456.464	162.956
rs12607866	C	T	C	T	0.1269	0.013832	0.29846		FALSE	FALSE	FALSE	ebi-a-GCST90013864	18	9696474	0.0102749	352063	0.178241	Coronary artery disease (Firth correction) || id:ebi-a-GCST90013864	Coronary artery disease (Firth correction)	Coronary artery disease (Firth correction) || ||	TRUE	igd	18	9696477	7e-47	0.008825	35359	RAB31++RAB31_NA_RAB31	13597_RAB31	2	TRUE	0.0067436	240.052	456.464	206.773
rs548089397	T	C	T	C	0.1912	-0.0220745	0.01739		FALSE	FALSE	FALSE	ebi-a-GCST90013864	18	9543570	0.030939	352063	0.475547	Coronary artery disease (Firth correction) || id:ebi-a-GCST90013864	Coronary artery disease (Firth correction)	Coronary artery disease (Firth correction) || ||	TRUE	igd	18	9543572	1.82e-09	0.031799	35363	RAB31++RAB31_NA_RAB31	13597_RAB31	2	TRUE	0.00124936	44.2338	456.464	36.1534
rs75412087	G	A	G	A	0.0652	-0.00602263	0.15459		FALSE	FALSE	FALSE	ebi-a-GCST90013864	18	9715215	0.014772	352063	0.68349	Coronary artery disease (Firth correction) || id:ebi-a-GCST90013864	Coronary artery disease (Firth correction)	Coronary artery disease (Firth correction) || ||	TRUE	igd	18	9715218	5.84e-09	0.0112	35361	RAB31++RAB31_NA_RAB31	13597_RAB31	2	TRUE	0.00111115	39.333	456.464	33.889
rs7482118	G	A	G	A	-0.0619	0.00620219	0.34237		FALSE	FALSE	FALSE	ebi-a-GCST90013864	11	972603	0.00952811	352063	0.515087	Coronary artery disease (Firth correction) || id:ebi-a-GCST90013864	Coronary artery disease (Firth correction)	Coronary artery disease (Firth correction) || ||	TRUE	igd	11	972603	1.02e-13	0.008322	35352	AP2A2++AP2A2_NA_AP2A2	13621_AP2A2	2	TRUE	0.0017254	61.0981	456.464	55.3256
rs11119862	G	A	G	A	0.0775	-0.00435845	0.15838		FALSE	FALSE	FALSE	ebi-a-GCST90013864	1	212341157	0.0124067	352063	0.725364	Coronary artery disease (Firth correction) || id:ebi-a-GCST90013864	Coronary artery disease (Firth correction)	Coronary artery disease (Firth correction) || ||	TRUE	igd	1	212167815	2.48e-12	0.011064	35357	PPP2R5A++2A5A_NA_2A5A	13622_PPP2R5A	2	TRUE	0.00160122	56.7018	456.464	49.0658
rs4648629	A	C	A	C	-0.124	0.0228123	0.45042		FALSE	FALSE	FALSE	ebi-a-GCST90013864	1	1695462	0.00914499	352063	0.0126462	Coronary artery disease (Firth correction) || id:ebi-a-GCST90013864	Coronary artery disease (Firth correction)	Coronary artery disease (Firth correction) || ||	TRUE	igd	1	1764023	9.16e-53	0.008111	35309	NADK++NADK_NA_NADK	13624_NADK	2	TRUE	0.00761241	270.833	456.464	233.719
rs12539742	A	G	A	G	0.0789	-0.00667978	0.29322		FALSE	FALSE	FALSE	ebi-a-GCST90013864	7	143187097	0.0101225	352063	0.50932	Coronary artery disease (Firth correction) || id:ebi-a-GCST90013864	Coronary artery disease (Firth correction)	Coronary artery disease (Firth correction) || ||	TRUE	igd	7	143490004	8.44e-19	0.008911	35373	ZYX++Zyxin_NA_Zyxin	13632_ZYX	2	TRUE	0.00258025	91.5021	456.464	78.3973
rs2290774	C	T	C	T	-0.1007	0.00241337	0.46485		FALSE	FALSE	FALSE	ebi-a-GCST90013864	19	50375035	0.00918735	352063	0.792793	Coronary artery disease (Firth correction) || id:ebi-a-GCST90013864	Coronary artery disease (Firth correction)	Coronary artery disease (Firth correction) || ||	TRUE	igd	19	49871778	2.46e-35	0.008118	35378	PNKP++PNKP_NA_PNKP	13657_PNKP	2	TRUE	0.00504519	179.384	456.464	153.872
rs117399000	A	G	A	G	-0.5585	0.019354	0.02683		FALSE	FALSE	FALSE	ebi-a-GCST90013864	17	50213731	0.0258309	352063	0.453702	Coronary artery disease (Firth correction) || id:ebi-a-GCST90013864	Coronary artery disease (Firth correction)	Coronary artery disease (Firth correction) || ||	TRUE	igd	17	52136371	6.55e-106	0.025551	35360	CA10++Carbonic_Anhydrase_X	13666_CA10	2	TRUE	0.0162887	585.471	456.464	477.783
rs1263963	G	A	G	A	-0.0605	-0.00729334	0.37085		FALSE	FALSE	FALSE	ebi-a-GCST90013864	17	49779067	0.00935328	352063	0.435531	Coronary artery disease (Firth correction) || id:ebi-a-GCST90013864	Coronary artery disease (Firth correction)	Coronary artery disease (Firth correction) || ||	TRUE	igd	17	51701707	4.01e-12	0.008722	35362	CA10++Carbonic_Anhydrase_X	13666_CA10	2	TRUE	0.00170802	60.499	456.464	48.1148
rs2106331	A	G	A	G	-0.0889	-0.00172635	0.31975		FALSE	FALSE	FALSE	ebi-a-GCST90013864	17	49737906	0.00948408	352063	0.855562	Coronary artery disease (Firth correction) || id:ebi-a-GCST90013864	Coronary artery disease (Firth correction)	Coronary artery disease (Firth correction) || ||	TRUE	igd	17	51660546	5.15e-23	0.008999	35362	CA10++Carbonic_Anhydrase_X	13666_CA10	2	TRUE	0.00343805	121.989	456.464	97.5922
rs2938140	T	C	T	C	-0.1423	-0.000203332	0.46038		FALSE	FALSE	FALSE	ebi-a-GCST90013864	17	50176501	0.00909476	352063	0.982163	Coronary artery disease (Firth correction) || id:ebi-a-GCST90013864	Coronary artery disease (Firth correction)	Coronary artery disease (Firth correction) || ||	TRUE	igd	17	52099141	1.85e-64	0.008394	35360	CA10++Carbonic_Anhydrase_X	13666_CA10	2	TRUE	0.0100611	359.355	456.464	287.39
rs112869746	T	C	T	C	-0.1576	-0.00522036	0.0213		FALSE	FALSE	FALSE	ebi-a-GCST90013864	4	1238230	0.0388119	352063	0.893004	Coronary artery disease (Firth correction) || id:ebi-a-GCST90013864	Coronary artery disease (Firth correction)	Coronary artery disease (Firth correction) || ||	TRUE	igd	4	1244442	2.55e-08	0.028295	35278	FGFR3++FGFR_3	13669_FGFR3	2	TRUE	0.00103555	36.568	456.464	31.0237
rs114889926	T	G	T	G	0.1684	-0.0186954	0.02846		FALSE	FALSE	FALSE	ebi-a-GCST90013864	4	2429703	0.0371133	352063	0.614445	Coronary artery disease (Firth correction) || id:ebi-a-GCST90013864	Coronary artery disease (Firth correction)	Coronary artery disease (Firth correction) || ||	TRUE	igd	4	2427976	3.14e-12	0.024157	35281	FGFR3++FGFR_3	13669_FGFR3	2	TRUE	0.00156823	55.4125	456.464	48.5957
rs3135835	A	G	A	G	-0.121	0.0103389	0.21855		FALSE	FALSE	FALSE	ebi-a-GCST90013864	4	1796180	0.011104	352063	0.351803	Coronary artery disease (Firth correction) || id:ebi-a-GCST90013864	Coronary artery disease (Firth correction)	Coronary artery disease (Firth correction) || ||	TRUE	igd	4	1794453	5.8e-35	0.009809	35274	FGFR3++FGFR_3	13669_FGFR3	2	TRUE	0.00500095	177.28	456.464	152.167
rs114094185	T	C	T	C	0.1285	0.0386265	0.03709		FALSE	FALSE	FALSE	ebi-a-GCST90013864	19	613091	0.0262701	352063	0.141465	Coronary artery disease (Firth correction) || id:ebi-a-GCST90013864	Coronary artery disease (Firth correction)	Coronary artery disease (Firth correction) || ||	TRUE	igd	19	613091	1.5e-08	0.022695	35310	ELANE++Elastase_NA_Elastase	13671_ELANE	2	TRUE	0.00117945	41.6931	456.464	32.0587
rs117778730	G	T	G	T	0.2039	0.0537283	0.05015		FALSE	FALSE	FALSE	ebi-a-GCST90013864	19	1098279	0.0387909	352063	0.16603	Coronary artery disease (Firth correction) || id:ebi-a-GCST90013864	Coronary artery disease (Firth correction)	Coronary artery disease (Firth correction) || ||	TRUE	igd	19	1098280	2.64e-24	0.020045	35319	ELANE++Elastase_NA_Elastase	13671_ELANE	2	TRUE	0.00396087	140.442	456.464	103.472
rs141548740	G	A	G	A	0.128	0.0569985	0.05881		FALSE	FALSE	FALSE	ebi-a-GCST90013864	19	1335788	0.0317291	352063	0.0724286	Coronary artery disease (Firth correction) || id:ebi-a-GCST90013864	Coronary artery disease (Firth correction)	Coronary artery disease (Firth correction) || ||	TRUE	igd	19	1335789	5.21e-12	0.018551	35315	ELANE++Elastase_NA_Elastase	13671_ELANE	2	TRUE	0.00181375	64.1655	456.464	47.6086
rs186642113	A	G	A	G	0.2097	-0.0243935	0.01741		FALSE	FALSE	FALSE	ebi-a-GCST90013864	19	1050343	0.030317	352063	0.421043	Coronary artery disease (Firth correction) || id:ebi-a-GCST90013864	Coronary artery disease (Firth correction)	Coronary artery disease (Firth correction) || ||	TRUE	igd	19	1050344	7.2e-10	0.034033	35322	ELANE++Elastase_NA_Elastase	13671_ELANE	2	TRUE	0.00150452	53.2197	456.464	37.9661
rs351984	C	T	C	T	-0.2185	-0.00950984	0.06822		FALSE	FALSE	FALSE	ebi-a-GCST90013864	19	803220	0.0274095	352063	0.728627	Coronary artery disease (Firth correction) || id:ebi-a-GCST90013864	Coronary artery disease (Firth correction)	Coronary artery disease (Firth correction) || ||	TRUE	igd	19	803220	1.7e-36	0.017318	35311	ELANE++Elastase_NA_Elastase	13671_ELANE	2	TRUE	0.00606957	215.619	456.464	159.187
rs72984029	A	G	A	G	-0.2462	0.0295301	0.1631		FALSE	FALSE	FALSE	ebi-a-GCST90013864	19	871033	0.0135524	352063	0.0297386	Coronary artery disease (Firth correction) || id:ebi-a-GCST90013864	Coronary artery disease (Firth correction)	Coronary artery disease (Firth correction) || ||	TRUE	igd	19	871033	7.05e-98	0.011726	35318	ELANE++Elastase_NA_Elastase	13671_ELANE	2	TRUE	0.0165475	594.226	456.464	440.835
rs78914045	A	C	A	C	0.2812	-0.0341776	0.03848		FALSE	FALSE	FALSE	ebi-a-GCST90013864	19	1008645	0.041718	352063	0.412641	Coronary artery disease (Firth correction) || id:ebi-a-GCST90013864	Coronary artery disease (Firth correction)	Coronary artery disease (Firth correction) || ||	TRUE	igd	19	1008646	1.3e-34	0.022916	35321	ELANE++Elastase_NA_Elastase	13671_ELANE	2	TRUE	0.00585132	207.879	456.464	150.575
rs11685627	A	G	A	G	-0.0581	-0.0137209	0.48169		FALSE	FALSE	FALSE	ebi-a-GCST90013864	2	121471046	0.00915333	352063	0.133873	Coronary artery disease (Firth correction) || id:ebi-a-GCST90013864	Coronary artery disease (Firth correction)	Coronary artery disease (Firth correction) || ||	TRUE	igd	2	120713470	3.81e-12	0.008367	35360	INHBB++Inhibin_bB_chain	13676_INHBB	2	TRUE	0.00168554	59.698	456.464	48.2184
rs17050272	A	G	A	G	0.3414	0.0137348	0.41755		FALSE	FALSE	FALSE	ebi-a-GCST90013864	2	121306440	0.00920211	352063	0.13555	Coronary artery disease (Firth correction) || id:ebi-a-GCST90013864	Coronary artery disease (Firth correction)	Coronary artery disease (Firth correction) || ||	TRUE	igd	2	120548864	0	0.006851	35358	INHBB++Inhibin_bB_chain	13676_INHBB	2	TRUE	0.0566923	2124.88	456.464	2483.24
rs1880544	C	T	C	T	-0.1198	0.0183246	0.14217		FALSE	FALSE	FALSE	ebi-a-GCST90013864	2	121222794	0.0129883	352063	0.158288	Coronary artery disease (Firth correction) || id:ebi-a-GCST90013864	Coronary artery disease (Firth correction)	Coronary artery disease (Firth correction) || ||	TRUE	igd	2	120465218	1.23e-23	0.011955	35357	INHBB++Inhibin_bB_chain	13676_INHBB	2	TRUE	0.00350068	124.201	456.464	100.419
rs3890780	A	G	A	G	-0.1499	0.0067289	0.02634		FALSE	FALSE	FALSE	ebi-a-GCST90013864	2	121236590	0.0214662	352063	0.753928	Coronary artery disease (Firth correction) || id:ebi-a-GCST90013864	Coronary artery disease (Firth correction)	Coronary artery disease (Firth correction) || ||	TRUE	igd	2	120479014	9.12e-09	0.026086	35356	INHBB++Inhibin_bB_chain	13676_INHBB	2	TRUE	0.00115254	40.7939	456.464	33.0209
rs2237084	G	T	G	T	0.1262	-0.0156199	0.23739		FALSE	FALSE	FALSE	ebi-a-GCST90013864	5	149465491	0.0102098	352063	0.126042	Coronary artery disease (Firth correction) || id:ebi-a-GCST90013864	Coronary artery disease (Firth correction)	Coronary artery disease (Firth correction) || ||	TRUE	igd	5	150085928	7.92e-39	0.009683	35357	CSF1R++M_CSF_R	13682_CSF1R	2	TRUE	0.00576652	205.058	456.464	169.863
rs7736526	T	C	T	C	-0.0713	-0.00212849	0.345		FALSE	FALSE	FALSE	ebi-a-GCST90013864	5	149489242	0.00979521	352063	0.827975	Coronary artery disease (Firth correction) || id:ebi-a-GCST90013864	Coronary artery disease (Firth correction)	Coronary artery disease (Firth correction) || ||	TRUE	igd	5	150109679	2.98e-16	0.008723	35356	CSF1R++M_CSF_R	13682_CSF1R	2	TRUE	0.00229757	81.4155	456.464	66.8109
rs340829	G	T	G	T	0.1924	0.00214025	0.4698		FALSE	FALSE	FALSE	ebi-a-GCST90013864	3	3108242	0.00919733	352063	0.815992	Coronary artery disease (Firth correction) || id:ebi-a-GCST90013864	Coronary artery disease (Firth correction)	Coronary artery disease (Firth correction) || ||	TRUE	igd	3	3066558	5.9e-107	0.008758	35368	IL5RA++IL_5_Ra	13686_IL5RA	2	TRUE	0.0184414	664.45	456.464	482.614
rs4684359	T	C	T	C	0.1127	-0.00155372	0.0763		FALSE	FALSE	FALSE	ebi-a-GCST90013864	3	2882107	0.0172098	352063	0.928064	Coronary artery disease (Firth correction) || id:ebi-a-GCST90013864	Coronary artery disease (Firth correction)	Coronary artery disease (Firth correction) || ||	TRUE	igd	3	2840423	1.57e-11	0.016717	35370	IL5RA++IL_5_Ra	13686_IL5RA	2	TRUE	0.00179033	63.434	456.464	45.4497
rs6442776	T	C	T	C	0.3589	-0.00101179	0.35478		FALSE	FALSE	FALSE	ebi-a-GCST90013864	3	3141600	0.00963126	352063	0.916334	Coronary artery disease (Firth correction) || id:ebi-a-GCST90013864	Coronary artery disease (Firth correction)	Coronary artery disease (Firth correction) || ||	TRUE	igd	3	3099916	0	0.006472	35369	IL5RA++IL_5_Ra	13686_IL5RA	2	TRUE	0.0589717	2216.36	456.464	3075.18
rs6810018	G	A	G	A	-0.0611	-0.0106206	0.4776		FALSE	FALSE	FALSE	ebi-a-GCST90013864	3	3078495	0.00915038	352063	0.245773	Coronary artery disease (Firth correction) || id:ebi-a-GCST90013864	Coronary artery disease (Firth correction)	Coronary artery disease (Firth correction) || ||	TRUE	igd	3	3036811	5.03e-12	0.008849	35369	IL5RA++IL_5_Ra	13686_IL5RA	2	TRUE	0.00186286	66.0067	456.464	47.6754
rs79309375	A	G	A	G	0.2515	0.00423325	0.04329		FALSE	FALSE	FALSE	ebi-a-GCST90013864	3	3188987	0.0306399	352063	0.890113	Coronary artery disease (Firth correction) || id:ebi-a-GCST90013864	Coronary artery disease (Firth correction)	Coronary artery disease (Firth correction) || ||	TRUE	igd	3	3147303	5.07e-30	0.022094	35371	IL5RA++IL_5_Ra	13686_IL5RA	2	TRUE	0.00523931	186.285	456.464	129.577
rs76829642	T	C	T	C	-0.4088	-0.0324544	0.00379		FALSE	FALSE	FALSE	ebi-a-GCST90013864	12	50279959	0.0427042	352063	0.447265	Coronary artery disease (Firth correction) || id:ebi-a-GCST90013864	Coronary artery disease (Firth correction)	Coronary artery disease (Firth correction) || ||	TRUE	igd	12	49886176	9.45e-11	0.06313	35358	GPD1++GPDA_NA_GPDA	13697_GPD1	2	TRUE	0.00126195	44.6739	456.464	41.9324
rs103947	C	T	C	T	-0.0905	-0.000487726	0.38773		FALSE	FALSE	FALSE	ebi-a-GCST90013864	15	60911884	0.00918521	352063	0.957653	Coronary artery disease (Firth correction) || id:ebi-a-GCST90013864	Coronary artery disease (Firth correction)	Coronary artery disease (Firth correction) || ||	TRUE	igd	15	60619685	5.25e-26	0.008581	35370	ANXA2++annexin_II	13700_ANXA2	2	TRUE	0.00388866	138.071	456.464	111.23
rs143175582	A	G	A	G	0.244	0.00471012	0.07754		FALSE	FALSE	FALSE	ebi-a-GCST90013864	15	59709891	0.0163726	352063	0.773588	Coronary artery disease (Firth correction) || id:ebi-a-GCST90013864	Coronary artery disease (Firth correction)	Coronary artery disease (Firth correction) || ||	TRUE	igd	15	59417692	3.59e-54	0.015744	35370	ANXA2++annexin_II	13700_ANXA2	2	TRUE	0.00851693	303.814	456.464	240.187
rs3743268	A	G	A	G	-0.33	-0.013277	0.36954		FALSE	FALSE	FALSE	ebi-a-GCST90013864	15	60678160	0.00988254	352063	0.179117	Coronary artery disease (Firth correction) || id:ebi-a-GCST90013864	Coronary artery disease (Firth correction)	Coronary artery disease (Firth correction) || ||	TRUE	igd	15	60385961	0	0.006643	35366	ANXA2++annexin_II	13700_ANXA2	2	TRUE	0.0507431	1890.4	456.464	2467.74
rs11103127	T	C	T	C	-0.0679	-0.00521747	0.43375		FALSE	FALSE	FALSE	ebi-a-GCST90013864	9	138549630	0.00940917	352063	0.579231	Coronary artery disease (Firth correction) || id:ebi-a-GCST90013864	Coronary artery disease (Firth correction)	Coronary artery disease (Firth correction) || ||	TRUE	igd	9	135657784	2.6e-14	0.008915	35302	FCN2++FCN2_NA_FCN2	13717_FCN2	2	TRUE	0.00226473	80.1266	456.464	58.0092
rs11103545	T	G	T	G	-0.3087	0.0175708	0.28701		FALSE	FALSE	FALSE	ebi-a-GCST90013864	9	137739980	0.0101423	352063	0.0831994	Coronary artery disease (Firth correction) || id:ebi-a-GCST90013864	Coronary artery disease (Firth correction)	Coronary artery disease (Firth correction) || ||	TRUE	igd	9	134848134	4.81e-224	0.009661	35340	FCN2++FCN2_NA_FCN2	13717_FCN2	2	TRUE	0.0390017	1434.18	456.464	1021.01
rs113909851	A	G	A	G	0.2766	-0.00209512	0.06463		FALSE	FALSE	FALSE	ebi-a-GCST90013864	9	137818367	0.0180618	352063	0.907654	Coronary artery disease (Firth correction) || id:ebi-a-GCST90013864	Coronary artery disease (Firth correction)	Coronary artery disease (Firth correction) || ||	TRUE	igd	9	134926521	1.04e-52	0.018102	35333	FCN2++FCN2_NA_FCN2	13717_FCN2	2	TRUE	0.00925022	329.871	456.464	233.481
rs143506788	T	C	T	C	-0.3901	0.0104657	0.03488		FALSE	FALSE	FALSE	ebi-a-GCST90013864	9	138073415	0.0255513	352063	0.682103	Coronary artery disease (Firth correction) || id:ebi-a-GCST90013864	Coronary artery disease (Firth correction)	Coronary artery disease (Firth correction) || ||	TRUE	igd	9	135181569	9.57e-57	0.024575	35323	FCN2++FCN2_NA_FCN2	13717_FCN2	2	TRUE	0.0102457	365.633	456.464	251.979
rs3118527	T	C	T	C	0.0683	0.0197073	0.1711		FALSE	FALSE	FALSE	ebi-a-GCST90013864	9	137338146	0.0135609	352063	0.146155	Coronary artery disease (Firth correction) || id:ebi-a-GCST90013864	Coronary artery disease (Firth correction)	Coronary artery disease (Firth correction) || ||	TRUE	igd	9	134446300	6.4e-09	0.011764	35351	FCN2++FCN2_NA_FCN2	13717_FCN2	2	TRUE	0.00132319	46.8356	456.464	33.7079
rs4841953	C	A	C	A	-0.1087	0.00283866	0.40887		FALSE	FALSE	FALSE	ebi-a-GCST90013864	9	137904288	0.00929305	352063	0.760015	Coronary artery disease (Firth correction) || id:ebi-a-GCST90013864	Coronary artery disease (Firth correction)	Coronary artery disease (Firth correction) || ||	TRUE	igd	9	135012442	8.44e-34	0.00897	35328	FCN2++FCN2_NA_FCN2	13717_FCN2	2	TRUE	0.00571159	202.927	456.464	146.85
rs5901033	A	C	A	C	-0.0533	-0.00606254	0.34719		FALSE	FALSE	FALSE	ebi-a-GCST90013864	9	136952960	0.00975467	352063	0.534269	Coronary artery disease (Firth correction) || id:ebi-a-GCST90013864	Coronary artery disease (Firth correction)	Coronary artery disease (Firth correction) || ||	TRUE	igd	9	134087838	1.33e-08	0.00938	35365	FCN2++FCN2_NA_FCN2	13717_FCN2	2	TRUE	0.00128777	45.5981	456.464	32.2886
rs7027938	T	C	T	C	-0.0639	0.00876769	0.2196		FALSE	FALSE	FALSE	ebi-a-GCST90013864	9	138315998	0.0111507	352063	0.431699	Coronary artery disease (Firth correction) || id:ebi-a-GCST90013864	Coronary artery disease (Firth correction)	Coronary artery disease (Firth correction) || ||	TRUE	igd	9	135424152	2.78e-09	0.01075	35308	FCN2++FCN2_NA_FCN2	13717_FCN2	2	TRUE	0.00139953	49.481	456.464	35.3333
rs7028584	C	T	C	T	-0.149	-0.00710865	0.12022		FALSE	FALSE	FALSE	ebi-a-GCST90013864	9	138111019	0.0164103	352063	0.664883	Coronary artery disease (Firth correction) || id:ebi-a-GCST90013864	Coronary artery disease (Firth correction)	Coronary artery disease (Firth correction) || ||	TRUE	igd	9	135219173	2.72e-28	0.013508	35321	FCN2++FCN2_NA_FCN2	13717_FCN2	2	TRUE	0.00469627	166.65	456.464	121.672
rs2319153	T	C	T	C	-0.0472	0.00113056	0.34045		FALSE	FALSE	FALSE	ebi-a-GCST90013864	19	39673331	0.00951086	352063	0.905378	Coronary artery disease (Firth correction) || id:ebi-a-GCST90013864	Coronary artery disease (Firth correction)	Coronary artery disease (Firth correction) || ||	TRUE	igd	19	39182691	4.05e-08	0.008599	35371	PAK4++PAK4_NA_PAK4	13719_PAK4	2	TRUE	0.0010005	35.422	456.464	30.1292
rs10425544	C	T	C	T	0.4229	0.00832584	0.29293		FALSE	FALSE	FALSE	ebi-a-GCST90013864	19	836043	0.0105638	352063	0.430608	Coronary artery disease (Firth correction) || id:ebi-a-GCST90013864	Coronary artery disease (Firth correction)	Coronary artery disease (Firth correction) || ||	TRUE	igd	19	836043	0	0.00721	35309	PRTN3++Proteinase_3	13720_PRTN3	2	TRUE	0.0740852	2825.02	456.464	3440.37
rs1060442	G	A	G	A	-0.1456	0.00697644	0.35341		FALSE	FALSE	FALSE	ebi-a-GCST90013864	19	885818	0.00942015	352063	0.458944	Coronary artery disease (Firth correction) || id:ebi-a-GCST90013864	Coronary artery disease (Firth correction)	Coronary artery disease (Firth correction) || ||	TRUE	igd	19	885818	2.63e-56	0.009209	35319	PRTN3++Proteinase_3	13720_PRTN3	2	TRUE	0.00968859	345.52	456.464	249.976
rs116184613	C	T	C	T	0.112	0.0239656	0.1152		FALSE	FALSE	FALSE	ebi-a-GCST90013864	19	557979	0.0141031	352063	0.0892586	Coronary artery disease (Firth correction) || id:ebi-a-GCST90013864	Coronary artery disease (Firth correction)	Coronary artery disease (Firth correction) || ||	TRUE	igd	19	557979	7.93e-16	0.013904	35305	PRTN3++Proteinase_3	13720_PRTN3	2	TRUE	0.00255719	90.5081	456.464	64.8868
rs144958576	A	G	A	G	-0.16	-0.000541512	0.10956		FALSE	FALSE	FALSE	ebi-a-GCST90013864	19	786423	0.0147841	352063	0.970782	Coronary artery disease (Firth correction) || id:ebi-a-GCST90013864	Coronary artery disease (Firth correction)	Coronary artery disease (Firth correction) || ||	TRUE	igd	19	786423	1.6e-29	0.014181	35309	PRTN3++Proteinase_3	13720_PRTN3	2	TRUE	0.0049949	177.24	456.464	127.299
rs4807455	A	G	A	G	0.0887	0.00280482	0.27637		FALSE	FALSE	FALSE	ebi-a-GCST90013864	19	1033559	0.010475	352063	0.788882	Coronary artery disease (Firth correction) || id:ebi-a-GCST90013864	Coronary artery disease (Firth correction)	Coronary artery disease (Firth correction) || ||	TRUE	igd	19	1033560	2.73e-19	0.009878	35320	PRTN3++Proteinase_3	13720_PRTN3	2	TRUE	0.00314691	111.494	456.464	80.6323
rs62128522	A	G	A	G	0.0541	0.000561769	0.47543		FALSE	FALSE	FALSE	ebi-a-GCST90013864	19	1542399	0.00931605	352063	0.951916	Coronary artery disease (Firth correction) || id:ebi-a-GCST90013864	Coronary artery disease (Firth correction)	Coronary artery disease (Firth correction) || ||	TRUE	igd	19	1542400	8.48e-10	0.008817	35318	PRTN3++Proteinase_3	13720_PRTN3	2	TRUE	0.00145987	51.6322	456.464	37.6489
rs10043720	G	A	G	A	0.409	0.00281236	0.31512		FALSE	FALSE	FALSE	ebi-a-GCST90013864	5	158767333	0.00975478	352063	0.773113	Coronary artery disease (Firth correction) || id:ebi-a-GCST90013864	Coronary artery disease (Firth correction)	Coronary artery disease (Firth correction) || ||	TRUE	igd	5	159340325	0	0.006907	35366	IL12B++IL_12_p40	13733_IL12B	2	TRUE	0.072205	2752.18	456.464	3506.45
rs111546564	A	G	A	G	-0.5993	-0.0376023	0.01704		FALSE	FALSE	FALSE	ebi-a-GCST90013864	5	157956934	0.0382509	352063	0.325586	Coronary artery disease (Firth correction) || id:ebi-a-GCST90013864	Coronary artery disease (Firth correction)	Coronary artery disease (Firth correction) || ||	TRUE	igd	5	158529926	2.27e-78	0.031977	35369	IL12B++IL_12_p40	13733_IL12B	2	TRUE	0.0120316	430.704	456.464	351.247
rs114163183	G	A	G	A	-0.2373	0.00125496	0.02729		FALSE	FALSE	FALSE	ebi-a-GCST90013864	5	157783252	0.0408349	352063	0.975483	Coronary artery disease (Firth correction) || id:ebi-a-GCST90013864	Coronary artery disease (Firth correction)	Coronary artery disease (Firth correction) || ||	TRUE	igd	5	158356244	8.64e-21	0.025376	35369	IL12B++IL_12_p40	13733_IL12B	2	TRUE	0.0029896	106.05	456.464	87.4479
rs35595526	A	C	A	C	0.1192	-0.0159137	0.03867		FALSE	FALSE	FALSE	ebi-a-GCST90013864	5	159052545	0.0206702	352063	0.441368	Coronary artery disease (Firth correction) || id:ebi-a-GCST90013864	Coronary artery disease (Firth correction)	Coronary artery disease (Firth correction) || ||	TRUE	igd	5	159625538	2.63e-08	0.021422	35366	IL12B++IL_12_p40	13733_IL12B	2	TRUE	0.0010564	37.3981	456.464	30.9622
rs62384967	G	A	G	A	0.1286	0.0657751	0.04133		FALSE	FALSE	FALSE	ebi-a-GCST90013864	5	157894177	0.0256625	352063	0.010928	Coronary artery disease (Firth correction) || id:ebi-a-GCST90013864	Coronary artery disease (Firth correction)	Coronary artery disease (Firth correction) || ||	TRUE	igd	5	158467169	6.67e-10	0.02083	35369	IL12B++IL_12_p40	13733_IL12B	2	TRUE	0.00131053	46.4103	456.464	38.1157
rs6870256	C	T	C	T	-0.0938	0.0117434	0.40331		FALSE	FALSE	FALSE	ebi-a-GCST90013864	5	158847071	0.00925586	352063	0.20453	Coronary artery disease (Firth correction) || id:ebi-a-GCST90013864	Coronary artery disease (Firth correction)	Coronary artery disease (Firth correction) || ||	TRUE	igd	5	159420063	2.1e-28	0.008486	35365	IL12B++IL_12_p40	13733_IL12B	2	TRUE	0.00423471	150.389	456.464	122.18
rs139891743	A	G	A	G	0.2092	-0.014468	0.02443		FALSE	FALSE	FALSE	ebi-a-GCST90013864	2	183267727	0.0397672	352063	0.715995	Coronary artery disease (Firth correction) || id:ebi-a-GCST90013864	Coronary artery disease (Firth correction)	Coronary artery disease (Firth correction) || ||	TRUE	igd	2	182403000	5.05e-14	0.02778	35359	FRZB++sFRP_3	13740_FRZB	2	TRUE	0.0020861	73.9124	456.464	56.7099
rs188423082	A	G	A	G	-0.4904	0.113156	0.01722		FALSE	FALSE	FALSE	ebi-a-GCST90013864	2	182969215	0.0475707	352063	0.0187793	Coronary artery disease (Firth correction) || id:ebi-a-GCST90013864	Coronary artery disease (Firth correction)	Coronary artery disease (Firth correction) || ||	TRUE	igd	2	182104488	5.21e-53	0.032	35356	FRZB++sFRP_3	13740_FRZB	2	TRUE	0.00813992	290.141	456.464	234.856
rs288326	A	G	A	G	0.5349	0.0185061	0.08446		FALSE	FALSE	FALSE	ebi-a-GCST90013864	2	183703336	0.0139369	352063	0.184228	Coronary artery disease (Firth correction) || id:ebi-a-GCST90013864	Coronary artery disease (Firth correction)	Coronary artery disease (Firth correction) || ||	TRUE	igd	2	182838608	3.9e-281	0.014929	35358	FRZB++sFRP_3	13740_FRZB	2	TRUE	0.044249	1636.9	456.464	1283.76
rs62197640	C	T	C	T	-0.0663	0.0109074	0.22297		FALSE	FALSE	FALSE	ebi-a-GCST90013864	2	184391416	0.011182	352063	0.329341	Coronary artery disease (Firth correction) || id:ebi-a-GCST90013864	Coronary artery disease (Firth correction)	Coronary artery disease (Firth correction) || ||	TRUE	igd	2	183526688	7.42e-11	0.010181	35358	FRZB++sFRP_3	13740_FRZB	2	TRUE	0.00152315	53.9345	456.464	42.4078
rs72890325	G	T	G	T	-0.5149	-0.00357162	0.07506		FALSE	FALSE	FALSE	ebi-a-GCST90013864	2	183928068	0.0159886	352063	0.823235	Coronary artery disease (Firth correction) || id:ebi-a-GCST90013864	Coronary artery disease (Firth correction)	Coronary artery disease (Firth correction) || ||	TRUE	igd	2	183063340	2.31e-230	0.015889	35365	FRZB++sFRP_3	13740_FRZB	2	TRUE	0.0368127	1351.56	456.464	1050.15
rs80217534	T	G	T	G	-0.2302	-0.00724177	0.03703		FALSE	FALSE	FALSE	ebi-a-GCST90013864	2	182846812	0.0308637	352063	0.81449	Coronary artery disease (Firth correction) || id:ebi-a-GCST90013864	Coronary artery disease (Firth correction)	Coronary artery disease (Firth correction) || ||	TRUE	igd	2	181982085	8.24e-25	0.022382	35352	FRZB++sFRP_3	13740_FRZB	2	TRUE	0.00377926	134.104	456.464	105.782
rs140933322	G	A	G	A	0.324	-0.0276018	0.01045		FALSE	FALSE	FALSE	ebi-a-GCST90013864	17	33050607	0.0354408	352063	0.43609	Coronary artery disease (Firth correction) || id:ebi-a-GCST90013864	Coronary artery disease (Firth correction)	Coronary artery disease (Firth correction) || ||	TRUE	igd	17	34723588	3.87e-15	0.041226	35370	CCL8++MCP_2	13748_CCL8	2	TRUE	0.00217107	76.9535	456.464	61.7657
rs141118248	G	A	G	A	-0.5153	0.045607	0.02191		FALSE	FALSE	FALSE	ebi-a-GCST90013864	17	32747519	0.0335957	352063	0.174614	Coronary artery disease (Firth correction) || id:ebi-a-GCST90013864	Coronary artery disease (Firth correction)	Coronary artery disease (Firth correction) || ||	TRUE	igd	17	34420500	5.87e-75	0.02813	35371	CCL8++MCP_2	13748_CCL8	2	TRUE	0.0113808	407.16	456.464	335.568
rs16969454	C	T	C	T	0.3699	0.00147231	0.23203		FALSE	FALSE	FALSE	ebi-a-GCST90013864	17	32635553	0.011395	352063	0.897194	Coronary artery disease (Firth correction) || id:ebi-a-GCST90013864	Coronary artery disease (Firth correction)	Coronary artery disease (Firth correction) || ||	TRUE	igd	17	34308534	0	0.007014	35373	CCL8++MCP_2	13748_CCL8	2	TRUE	0.0487626	1813.2	456.464	2781.23
rs2079662	T	C	T	C	-0.5724	-0.00415602	0.09829		FALSE	FALSE	FALSE	ebi-a-GCST90013864	17	32501275	0.0151799	352063	0.784251	Coronary artery disease (Firth correction) || id:ebi-a-GCST90013864	Coronary artery disease (Firth correction)	Coronary artery disease (Firth correction) || ||	TRUE	igd	17	34174256	0	0.009954	35372	CCL8++MCP_2	13748_CCL8	2	TRUE	0.0580772	2180.85	456.464	3306.77
rs7207988	G	T	G	T	0.1432	-0.0158471	0.24592		FALSE	FALSE	FALSE	ebi-a-GCST90013864	17	32454213	0.0109475	352063	0.14774	Coronary artery disease (Firth correction) || id:ebi-a-GCST90013864	Coronary artery disease (Firth correction)	Coronary artery disease (Firth correction) || ||	TRUE	igd	17	34127194	1.43e-49	0.009675	35371	CCL8++MCP_2	13748_CCL8	2	TRUE	0.00760549	271.06	456.464	219.071
rs74591811	G	A	G	A	-0.1424	-0.0247673	0.1062		FALSE	FALSE	FALSE	ebi-a-GCST90013864	17	32761600	0.016014	352063	0.12196	Coronary artery disease (Firth correction) || id:ebi-a-GCST90013864	Coronary artery disease (Firth correction)	Coronary artery disease (Firth correction) || ||	TRUE	igd	17	34434581	1.05e-25	0.013586	35370	CCL8++MCP_2	13748_CCL8	2	TRUE	0.00384959	136.679	456.464	109.859
rs75365264	G	A	G	A	-0.4379	0.00977736	0.01273		FALSE	FALSE	FALSE	ebi-a-GCST90013864	17	32344765	0.0404511	352063	0.809006	Coronary artery disease (Firth correction) || id:ebi-a-GCST90013864	Coronary artery disease (Firth correction)	Coronary artery disease (Firth correction) || ||	TRUE	igd	17	34017746	5.03e-32	0.037177	35368	CCL8++MCP_2	13748_CCL8	2	TRUE	0.00481997	171.289	456.464	138.74
rs9895412	G	A	G	A	0.3336	0.0112396	0.22465		FALSE	FALSE	FALSE	ebi-a-GCST90013864	17	32676762	0.0102391	352063	0.272329	Coronary artery disease (Firth correction) || id:ebi-a-GCST90013864	Coronary artery disease (Firth correction)	Coronary artery disease (Firth correction) || ||	TRUE	igd	17	34349743	9.08e-248	0.009923	35369	CCL8++MCP_2	13748_CCL8	2	TRUE	0.0387692	1426.45	456.464	1130.23
rs116965942	G	A	G	A	-0.2196	0.00142643	0.03512		FALSE	FALSE	FALSE	ebi-a-GCST90013864	7	87358492	0.0295522	352063	0.961502	Coronary artery disease (Firth correction) || id:ebi-a-GCST90013864	Coronary artery disease (Firth correction)	Coronary artery disease (Firth correction) || ||	TRUE	igd	7	87729176	2.29e-23	0.022049	35354	CROT++OCTC_NA_OCTC	13929_CROT	2	TRUE	0.0032683	115.92	456.464	99.1943
rs193163017	G	A	G	A	-0.1711	0.0436142	0.066		FALSE	FALSE	FALSE	ebi-a-GCST90013864	7	87742979	0.0160085	352063	0.00666193	Coronary artery disease (Firth correction) || id:ebi-a-GCST90013864	Coronary artery disease (Firth correction)	Coronary artery disease (Firth correction) || ||	TRUE	igd	7	88113664	1.05e-25	0.016324	35352	CROT++OCTC_NA_OCTC	13929_CROT	2	TRUE	0.00360928	128.05	456.464	109.862
rs809066	G	A	G	A	0.5317	-0.00638492	0.10785		FALSE	FALSE	FALSE	ebi-a-GCST90013864	7	86987655	0.015667	352063	0.683611	Coronary artery disease (Firth correction) || id:ebi-a-GCST90013864	Coronary artery disease (Firth correction)	Coronary artery disease (Firth correction) || ||	TRUE	igd	7	87358339	0	0.010636	35347	CROT++OCTC_NA_OCTC	13929_CROT	2	TRUE	0.0544028	2033.5	456.464	2499.06
rs6519166	A	C	A	C	-0.119	0.0098219	0.36272		FALSE	FALSE	FALSE	ebi-a-GCST90013864	22	39472177	0.00971082	352063	0.311806	Coronary artery disease (Firth correction) || id:ebi-a-GCST90013864	Coronary artery disease (Firth correction)	Coronary artery disease (Firth correction) || ||	TRUE	igd	22	39076172	1.4e-43	0.008596	35364	APOBEC3G++ABC3G_NA_ABC3G	13930_APOBEC3G	2	TRUE	0.00654675	233.032	456.464	191.647
rs10770186	G	A	G	A	0.1173	-0.00488427	0.45066		FALSE	FALSE	FALSE	ebi-a-GCST90013864	12	122361412	0.00917189	352063	0.594362	Coronary artery disease (Firth correction) || id:ebi-a-GCST90013864	Coronary artery disease (Firth correction)	Coronary artery disease (Firth correction) || ||	TRUE	igd	12	121923506	1.5e-48	0.008011	35366	PSMD9++PSMD9_NA_PSMD9	13931_PSMD9	2	TRUE	0.00681265	242.575	456.464	214.399
rs3011487	C	T	C	T	0.2089	-0.00922069	0.48488		FALSE	FALSE	FALSE	ebi-a-GCST90013864	13	113578421	0.0092518	352063	0.318941	Coronary artery disease (Firth correction) || id:ebi-a-GCST90013864	Coronary artery disease (Firth correction)	Coronary artery disease (Firth correction) || ||	TRUE	igd	13	112924107	6.99e-149	0.008039	34900	MCF2L++MCF2L_NA_MCF2L	13934_MCF2L	2	TRUE	0.0217997	777.718	456.464	675.263
rs2518563	T	C	T	C	0.0911	-0.00706234	0.18512		FALSE	FALSE	FALSE	ebi-a-GCST90013864	1	159059969	0.0113872	352063	0.535125	Coronary artery disease (Firth correction) || id:ebi-a-GCST90013864	Coronary artery disease (Firth correction)	Coronary artery disease (Firth correction) || ||	TRUE	igd	1	159090179	7.15e-19	0.010268	35357	IFI16++IP16_NA_IP16	13940_IFI16	2	TRUE	0.00250388	88.7469	456.464	78.7164
rs221205	C	T	C	T	-0.1017	0.0281953	0.11518		FALSE	FALSE	FALSE	ebi-a-GCST90013864	2	32086937	0.0142151	352063	0.0467552	Coronary artery disease (Firth correction) || id:ebi-a-GCST90013864	Coronary artery disease (Firth correction)	Coronary artery disease (Firth correction) || ||	TRUE	igd	2	31861868	1.36e-16	0.0123	35363	DPY30++DPY30_NA_DPY30	13943_DPY30	2	TRUE	0.00210816	74.7042	456.464	68.3647
rs143154922	T	C	T	C	-0.1658	0.0238612	0.03158		FALSE	FALSE	FALSE	ebi-a-GCST90013864	16	29879727	0.0272788	352063	0.381729	Coronary artery disease (Firth correction) || id:ebi-a-GCST90013864	Coronary artery disease (Firth correction)	Coronary artery disease (Firth correction) || ||	TRUE	igd	16	29868406	1.8e-12	0.023521	35372	SULT1A3++SULT_1A3	13944_SULT1A3	2	TRUE	0.00168142	59.5718	456.464	49.6887
rs144319982	T	C	T	C	-0.265	-0.0818374	0.01289		FALSE	FALSE	FALSE	ebi-a-GCST90013864	16	30674572	0.0581115	352063	0.159047	Coronary artery disease (Firth correction) || id:ebi-a-GCST90013864	Coronary artery disease (Firth correction)	Coronary artery disease (Firth correction) || ||	TRUE	igd	16	30663251	6.65e-13	0.036875	35370	SULT1A3++SULT_1A3	13944_SULT1A3	2	TRUE	0.00178706	63.318	456.464	51.6449
rs572199190	A	G	A	G	-0.1796	-0.00880701	0.02694		FALSE	FALSE	FALSE	ebi-a-GCST90013864	16	29784498	0.0337829	352063	0.794328	Coronary artery disease (Firth correction) || id:ebi-a-GCST90013864	Coronary artery disease (Firth correction)	Coronary artery disease (Firth correction) || ||	TRUE	igd	16	29773177	4.18e-12	0.025912	35372	SULT1A3++SULT_1A3	13944_SULT1A3	2	TRUE	0.00169114	59.917	456.464	48.0409
rs10039237	G	A	G	A	0.0552	0.00425592	0.27052		FALSE	FALSE	FALSE	ebi-a-GCST90013864	5	101911597	0.0104993	352063	0.685218	Coronary artery disease (Firth correction) || id:ebi-a-GCST90013864	Coronary artery disease (Firth correction)	Coronary artery disease (Firth correction) || ||	TRUE	igd	5	102575893	1.13e-09	0.009064	35343	NUDT12++NUD12_NA_NUD12	13947_NUDT12	2	TRUE	0.0012026	42.5522	456.464	37.0884
rs140216035	A	G	A	G	-0.1936	-0.00742182	0.02518		FALSE	FALSE	FALSE	ebi-a-GCST90013864	5	103130764	0.0362829	352063	0.83792	Coronary artery disease (Firth correction) || id:ebi-a-GCST90013864	Coronary artery disease (Firth correction)	Coronary artery disease (Firth correction) || ||	TRUE	igd	5	103795063	1.43e-14	0.025164	35344	NUDT12++NUD12_NA_NUD12	13947_NUDT12	2	TRUE	0.00184001	65.1496	456.464	59.1904
rs142454125	A	C	A	C	-0.1649	-0.0318266	0.02031		FALSE	FALSE	FALSE	ebi-a-GCST90013864	5	103583152	0.0387391	352063	0.411327	Coronary artery disease (Firth correction) || id:ebi-a-GCST90013864	Coronary artery disease (Firth correction)	Coronary artery disease (Firth correction) || ||	TRUE	igd	5	104247451	1.26e-08	0.028971	35341	NUDT12++NUD12_NA_NUD12	13947_NUDT12	2	TRUE	0.00108211	38.282	456.464	32.3977
rs78459273	A	G	A	G	0.1053	0.00301024	0.1052		FALSE	FALSE	FALSE	ebi-a-GCST90013864	14	53274260	0.0161246	352063	0.851906	Coronary artery disease (Firth correction) || id:ebi-a-GCST90013864	Coronary artery disease (Firth correction)	Coronary artery disease (Firth correction) || ||	TRUE	igd	14	52807542	1.77e-15	0.013234	35367	GNPNAT1++GNA1_NA_GNA1	13954_GNPNAT1	2	TRUE	0.00208751	73.9792	456.464	63.3103
rs140072841	C	T	C	T	-1.0403	0.0632911	0.00384		FALSE	FALSE	FALSE	ebi-a-GCST90013864	4	18124009	0.0689811	352063	0.358873	Coronary artery disease (Firth correction) || id:ebi-a-GCST90013864	Coronary artery disease (Firth correction)	Coronary artery disease (Firth correction) || ||	TRUE	igd	4	18122386	1.1e-60	0.063302	35354	LAP3++LAP_NA_LAP	13959_LAP3	2	TRUE	0.00827956	295.143	456.464	270.074
rs4698683	G	A	G	A	0.1358	0.0105579	0.03535		FALSE	FALSE	FALSE	ebi-a-GCST90013864	4	18322840	0.0265632	352063	0.691027	Coronary artery disease (Firth correction) || id:ebi-a-GCST90013864	Coronary artery disease (Firth correction)	Coronary artery disease (Firth correction) || ||	TRUE	igd	4	18321217	1.55e-09	0.022486	35354	LAP3++LAP_NA_LAP	13959_LAP3	2	TRUE	0.00125773	44.5194	456.464	36.4733
rs74872338	C	T	C	T	-0.1493	0.0141314	0.03342		FALSE	FALSE	FALSE	ebi-a-GCST90013864	4	16721073	0.0264872	352063	0.593674	Coronary artery disease (Firth correction) || id:ebi-a-GCST90013864	Coronary artery disease (Firth correction)	Coronary artery disease (Firth correction) || ||	TRUE	igd	4	16719450	3.06e-11	0.022473	35360	LAP3++LAP_NA_LAP	13959_LAP3	2	TRUE	0.0014401	50.9926	456.464	44.1365
rs140904849	T	C	T	C	0.1795	0.0303076	0.02788		FALSE	FALSE	FALSE	ebi-a-GCST90013864	1	32442768	0.0274796	352063	0.270065	Coronary artery disease (Firth correction) || id:ebi-a-GCST90013864	Coronary artery disease (Firth correction)	Coronary artery disease (Firth correction) || ||	TRUE	igd	1	31977167	8.76e-14	0.024067	35368	KPNA6++IMA7_NA_IMA7	13969_KPNA6	2	TRUE	0.00174651	61.8752	456.464	55.6269
rs35299026	A	G	A	G	-0.1574	-0.0272236	0.0538		FALSE	FALSE	FALSE	ebi-a-GCST90013864	19	49318380	0.0214866	352063	0.205154	Coronary artery disease (Firth correction) || id:ebi-a-GCST90013864	Coronary artery disease (Firth correction)	Coronary artery disease (Firth correction) || ||	TRUE	igd	19	48815123	3.01e-19	0.017551	35377	HSD17B14++DHB14_NA_DHB14	13972_HSD17B14	2	TRUE	0.00252235	89.4536	456.464	80.4277
rs664914	G	A	G	A	-0.0578	0.0130563	0.28603		FALSE	FALSE	FALSE	ebi-a-GCST90013864	19	49367575	0.00998131	352063	0.190849	Coronary artery disease (Firth correction) || id:ebi-a-GCST90013864	Coronary artery disease (Firth correction)	Coronary artery disease (Firth correction) || ||	TRUE	igd	19	48864318	2.06e-11	0.008625	35379	HSD17B14++DHB14_NA_DHB14	13972_HSD17B14	2	TRUE	0.00136451	48.3383	456.464	44.9094
rs10194022	T	C	T	C	0.0803	0.0154237	0.15912		FALSE	FALSE	FALSE	ebi-a-GCST90013864	2	113236881	0.0141178	352063	0.274613	Coronary artery disease (Firth correction) || id:ebi-a-GCST90013864	Coronary artery disease (Firth correction)	Coronary artery disease (Firth correction) || ||	TRUE	igd	2	112479304	5.18e-13	0.011121	35366	TTL++TTL_NA_TTL	13973_TTL	2	TRUE	0.00172552	61.1267	456.464	52.1367
rs4495675	G	T	G	T	-0.0548	-0.00702263	0.45036		FALSE	FALSE	FALSE	ebi-a-GCST90013864	1	192127637	0.00907419	352063	0.438982	Coronary artery disease (Firth correction) || id:ebi-a-GCST90013864	Coronary artery disease (Firth correction)	Coronary artery disease (Firth correction) || ||	TRUE	igd	1	192158507	7.98e-12	0.008013	35343	RGS18++RGS18_NA_RGS18	13982_RGS18	2	TRUE	0.00148672	52.6204	456.464	46.7704
rs115641293	A	G	A	G	0.3778	0.0690377	0.01425		FALSE	FALSE	FALSE	ebi-a-GCST90013864	1	74953987	0.0524016	352063	0.18768	Coronary artery disease (Firth correction) || id:ebi-a-GCST90013864	Coronary artery disease (Firth correction)	Coronary artery disease (Firth correction) || ||	TRUE	igd	1	74488303	1.37e-28	0.034059	35354	CRYZ++QOR_NA_QOR	13983_CRYZ	2	TRUE	0.00400992	142.329	456.464	123.044
rs12033301	A	G	A	G	0.1449	0.00291946	0.47723		FALSE	FALSE	FALSE	ebi-a-GCST90013864	1	74329295	0.00911847	352063	0.74884	Coronary artery disease (Firth correction) || id:ebi-a-GCST90013864	Coronary artery disease (Firth correction)	Coronary artery disease (Firth correction) || ||	TRUE	igd	1	73863612	1.83e-74	0.007937	35352	CRYZ++QOR_NA_QOR	13983_CRYZ	2	TRUE	0.0104762	374.256	456.464	333.291
rs141565589	T	C	T	C	-0.3237	0.0440395	0.05829		FALSE	FALSE	FALSE	ebi-a-GCST90013864	1	75643344	0.0228614	352063	0.054058	Coronary artery disease (Firth correction) || id:ebi-a-GCST90013864	Coronary artery disease (Firth correction)	Coronary artery disease (Firth correction) || ||	TRUE	igd	1	75177659	1.89e-80	0.017042	35354	CRYZ++QOR_NA_QOR	13983_CRYZ	2	TRUE	0.0115034	411.401	456.464	360.782
rs58647790	C	T	C	T	-0.3836	-0.0420602	0.00895		FALSE	FALSE	FALSE	ebi-a-GCST90013864	1	74979527	0.0455945	352063	0.356276	Coronary artery disease (Firth correction) || id:ebi-a-GCST90013864	Coronary artery disease (Firth correction)	Coronary artery disease (Firth correction) || ||	TRUE	igd	1	74513843	3.26e-20	0.04165	35354	CRYZ++QOR_NA_QOR	13983_CRYZ	2	TRUE	0.00261039	92.5241	456.464	84.8256
rs12476547	T	C	T	C	-0.6505	-0.0516336	0.0078		FALSE	FALSE	FALSE	ebi-a-GCST90013864	2	210835870	0.0546179	352063	0.344474	Coronary artery disease (Firth correction) || id:ebi-a-GCST90013864	Coronary artery disease (Firth correction)	Coronary artery disease (Firth correction) || ||	TRUE	igd	2	209971146	1.19e-47	0.044858	35353	LANCL1++LANC1_NA_LANC1	13986_LANCL1	2	TRUE	0.00654965	233.063	456.464	210.288
rs116875306	G	T	G	T	-0.3217	-0.0390548	0.01935		FALSE	FALSE	FALSE	ebi-a-GCST90013864	16	4183048	0.0301646	352063	0.195415	Coronary artery disease (Firth correction) || id:ebi-a-GCST90013864	Coronary artery disease (Firth correction)	Coronary artery disease (Firth correction) || ||	TRUE	igd	16	4133047	2.97e-27	0.02975	35359	NMRAL1++NMRL1_NA_NMRL1	13988_NMRAL1	2	TRUE	0.0039276	139.416	456.464	116.931
rs117658699	C	T	C	T	-0.8052	-0.00712101	0.04765		FALSE	FALSE	FALSE	ebi-a-GCST90013864	16	4418819	0.0283865	352063	0.801923	Coronary artery disease (Firth correction) || id:ebi-a-GCST90013864	Coronary artery disease (Firth correction)	Coronary artery disease (Firth correction) || ||	TRUE	igd	16	4368818	0	0.015496	35359	NMRAL1++NMRL1_NA_NMRL1	13988_NMRAL1	2	TRUE	0.0588433	2210.6	456.464	2700.03
rs140067384	A	G	A	G	0.2697	0.0233969	0.01328		FALSE	FALSE	FALSE	ebi-a-GCST90013864	16	5341806	0.0314536	352063	0.456964	Coronary artery disease (Firth correction) || id:ebi-a-GCST90013864	Coronary artery disease (Firth correction)	Coronary artery disease (Firth correction) || ||	TRUE	igd	16	5291805	6.41e-13	0.037503	35363	NMRAL1++NMRL1_NA_NMRL1	13988_NMRAL1	2	TRUE	0.00190627	67.5363	456.464	51.7166
rs141319000	A	C	A	C	-0.2146	0.00468743	0.02834		FALSE	FALSE	FALSE	ebi-a-GCST90013864	16	4587053	0.0318015	352063	0.882819	Coronary artery disease (Firth correction) || id:ebi-a-GCST90013864	Coronary artery disease (Firth correction)	Coronary artery disease (Firth correction) || ||	TRUE	igd	16	4537052	1.43e-17	0.02515	35360	NMRAL1++NMRL1_NA_NMRL1	13988_NMRAL1	2	TRUE	0.00253632	89.9071	456.464	72.8087
rs141785524	A	G	A	G	-0.3508	-0.0208969	0.02595		FALSE	FALSE	FALSE	ebi-a-GCST90013864	16	5106463	0.0310612	352063	0.501096	Coronary artery disease (Firth correction) || id:ebi-a-GCST90013864	Coronary artery disease (Firth correction)	Coronary artery disease (Firth correction) || ||	TRUE	igd	16	5056462	6.39e-39	0.026882	35366	NMRAL1++NMRL1_NA_NMRL1	13988_NMRAL1	2	TRUE	0.00622111	221.381	456.464	170.293
rs143297875	A	G	A	G	-0.5387	-0.0138342	0.01352		FALSE	FALSE	FALSE	ebi-a-GCST90013864	16	4362937	0.0463502	352063	0.765345	Coronary artery disease (Firth correction) || id:ebi-a-GCST90013864	Coronary artery disease (Firth correction)	Coronary artery disease (Firth correction) || ||	TRUE	igd	16	4312936	1.45e-52	0.035306	35353	NMRAL1++NMRL1_NA_NMRL1	13988_NMRAL1	2	TRUE	0.00774085	275.782	456.464	232.807
rs146827390	T	G	T	G	-0.7574	0.0464667	0.01135		FALSE	FALSE	FALSE	ebi-a-GCST90013864	16	4393772	0.0603405	352063	0.441255	Coronary artery disease (Firth correction) || id:ebi-a-GCST90013864	Coronary artery disease (Firth correction)	Coronary artery disease (Firth correction) || ||	TRUE	igd	16	4343771	1.42e-80	0.039843	35359	NMRAL1++NMRL1_NA_NMRL1	13988_NMRAL1	2	TRUE	0.0128742	461.128	456.464	361.365
rs147380181	T	C	T	C	-0.3615	-0.000832876	0.02345		FALSE	FALSE	FALSE	ebi-a-GCST90013864	16	4994205	0.0427719	352063	0.984464	Coronary artery disease (Firth correction) || id:ebi-a-GCST90013864	Coronary artery disease (Firth correction)	Coronary artery disease (Firth correction) || ||	TRUE	igd	16	4944204	3.89e-40	0.02726	35362	NMRAL1++NMRL1_NA_NMRL1	13988_NMRAL1	2	TRUE	0.00598527	212.914	456.464	175.859
rs147766888	T	C	T	C	-0.4501	0.0485057	0.02031		FALSE	FALSE	FALSE	ebi-a-GCST90013864	16	4581957	0.0290375	352063	0.0948309	Coronary artery disease (Firth correction) || id:ebi-a-GCST90013864	Coronary artery disease (Firth correction)	Coronary artery disease (Firth correction) || ||	TRUE	igd	16	4531956	2.11e-52	0.029546	35360	NMRAL1++NMRL1_NA_NMRL1	13988_NMRAL1	2	TRUE	0.00806207	287.376	456.464	232.071
rs17880377	T	C	T	C	-0.704	0.0136603	0.02006		FALSE	FALSE	FALSE	ebi-a-GCST90013864	16	4535091	0.0379995	352063	0.719232	Coronary artery disease (Firth correction) || id:ebi-a-GCST90013864	Coronary artery disease (Firth correction)	Coronary artery disease (Firth correction) || ||	TRUE	igd	16	4485090	6.28e-122	0.029981	35360	NMRAL1++NMRL1_NA_NMRL1	13988_NMRAL1	2	TRUE	0.0194852	702.65	456.464	551.383
rs2270367	A	G	A	G	0.1794	0.00319533	0.03455		FALSE	FALSE	FALSE	ebi-a-GCST90013864	16	4562725	0.0215339	352063	0.882038	Coronary artery disease (Firth correction) || id:ebi-a-GCST90013864	Coronary artery disease (Firth correction)	Coronary artery disease (Firth correction) || ||	TRUE	igd	16	4512724	4.8e-15	0.022906	35360	NMRAL1++NMRL1_NA_NMRL1	13988_NMRAL1	2	TRUE	0.0021471	76.0806	456.464	61.3404
rs6940814	G	A	G	A	-0.2195	-0.00294113	0.3708		FALSE	FALSE	FALSE	ebi-a-GCST90013864	6	42924932	0.00917488	352063	0.748542	Coronary artery disease (Firth correction) || id:ebi-a-GCST90013864	Coronary artery disease (Firth correction)	Coronary artery disease (Firth correction) || ||	TRUE	igd	6	42957194	1.03e-161	0.0081	35368	GNMT++GNMT_NA_GNMT	14006_GNMT	2	TRUE	0.0224816	813.371	456.464	734.343
rs9472021	T	C	T	C	-0.2133	-0.00399559	0.03386		FALSE	FALSE	FALSE	ebi-a-GCST90013864	6	43138724	0.026729	352063	0.881171	Coronary artery disease (Firth correction) || id:ebi-a-GCST90013864	Coronary artery disease (Firth correction)	Coronary artery disease (Firth correction) || ||	TRUE	igd	6	43170986	4.27e-21	0.022629	35367	GNMT++GNMT_NA_GNMT	14006_GNMT	2	TRUE	0.00297673	105.586	456.464	88.8487
rs5029937	T	G	T	G	0.3992	-0.0162229	0.02537		FALSE	FALSE	FALSE	ebi-a-GCST90013864	6	138195151	0.0250373	352063	0.517018	Coronary artery disease (Firth correction) || id:ebi-a-GCST90013864	Coronary artery disease (Firth correction)	Coronary artery disease (Firth correction) || ||	TRUE	igd	6	137874014	2.33e-55	0.025471	35362	TNFAIP3++TNFAIP3_NA_TNFAIP3	14009_TNFAIP3	2	TRUE	0.00788082	280.879	456.464	245.634
rs112616358	C	T	C	T	-0.1683	0.0264787	0.05277		FALSE	FALSE	FALSE	ebi-a-GCST90013864	17	40255743	0.0299796	352063	0.377116	Coronary artery disease (Firth correction) || id:ebi-a-GCST90013864	Coronary artery disease (Firth correction)	Coronary artery disease (Firth correction) || ||	TRUE	igd	17	42103725	6.49e-22	0.017492	35383	DHX58++LGP2_NA_LGP2	14012_DHX58	2	TRUE	0.00283166	100.471	456.464	92.5741
rs4796771	G	A	G	A	-0.2134	0.0284258	0.19958		FALSE	FALSE	FALSE	ebi-a-GCST90013864	17	40268416	0.0117216	352063	0.0155271	Coronary artery disease (Firth correction) || id:ebi-a-GCST90013864	Coronary artery disease (Firth correction)	Coronary artery disease (Firth correction) || ||	TRUE	igd	17	42116398	3.55e-105	0.009798	35383	DHX58++LGP2_NA_LGP2	14012_DHX58	2	TRUE	0.0145497	522.383	456.464	474.366
rs10501089	T	C	T	C	0.1625	0.0288878	0.07064		FALSE	FALSE	FALSE	ebi-a-GCST90013864	11	27788859	0.0233353	352063	0.215738	Coronary artery disease (Firth correction) || id:ebi-a-GCST90013864	Coronary artery disease (Firth correction)	Coronary artery disease (Firth correction) || ||	TRUE	igd	11	27767312	6.1e-24	0.016105	35360	BDNF++BDNF_NA_BDNF	14047_BDNF	2	TRUE	0.00346714	123.018	456.464	101.809
rs34879831	A	G	A	G	-0.4353	0.00180779	0.17324		FALSE	FALSE	FALSE	ebi-a-GCST90013864	3	190363594	0.0123067	352063	0.883216	Coronary artery disease (Firth correction) || id:ebi-a-GCST90013864	Coronary artery disease (Firth correction)	Coronary artery disease (Firth correction) || ||	TRUE	igd	3	190645805	0	0.007388	35376	IL1RAP++IL_1_R_AcP	14048_IL1RAP	2	TRUE	0.0542794	2030.28	456.464	3471.55
rs4677628	A	G	A	G	0.0721	-0.0016962	0.39059		FALSE	FALSE	FALSE	ebi-a-GCST90013864	3	191045551	0.00934938	352063	0.856035	Coronary artery disease (Firth correction) || id:ebi-a-GCST90013864	Coronary artery disease (Firth correction)	Coronary artery disease (Firth correction) || ||	TRUE	igd	3	191327762	1.33e-15	0.009022	35378	IL1RAP++IL_1_R_AcP	14048_IL1RAP	2	TRUE	0.00247475	87.7639	456.464	63.8653
rs7430980	T	C	T	C	0.0995	-0.0152997	0.24554		FALSE	FALSE	FALSE	ebi-a-GCST90013864	3	191286022	0.00979964	352063	0.118464	Coronary artery disease (Firth correction) || id:ebi-a-GCST90013864	Coronary artery disease (Firth correction)	Coronary artery disease (Firth correction) || ||	TRUE	igd	3	191568233	3.64e-22	0.010278	35379	IL1RAP++IL_1_R_AcP	14048_IL1RAP	2	TRUE	0.00366804	130.242	456.464	93.7193
rs9811674	A	G	A	G	-0.5258	0.00787197	0.11371		FALSE	FALSE	FALSE	ebi-a-GCST90013864	3	190287162	0.0154343	352063	0.61003	Coronary artery disease (Firth correction) || id:ebi-a-GCST90013864	Coronary artery disease (Firth correction)	Coronary artery disease (Firth correction) || ||	TRUE	igd	3	190569373	0	0.008939	35375	IL1RAP++IL_1_R_AcP	14048_IL1RAP	2	TRUE	0.0557244	2087.46	456.464	3459.9
rs116888396	C	T	C	T	-0.2393	-0.0161241	0.01583		FALSE	FALSE	FALSE	ebi-a-GCST90013864	10	5404923	0.0332466	352063	0.627687	Coronary artery disease (Firth correction) || id:ebi-a-GCST90013864	Coronary artery disease (Firth correction)	Coronary artery disease (Firth correction) || ||	TRUE	igd	10	5362960	1.22e-12	0.033688	35371	IL15RA++IL_15_Ra	14054_IL15RA	2	TRUE	0.00178429	63.2215	456.464	50.4586
rs145800566	A	G	A	G	-0.2912	-0.0420151	0.0153		FALSE	FALSE	FALSE	ebi-a-GCST90013864	10	6163640	0.0357289	352063	0.239618	Coronary artery disease (Firth correction) || id:ebi-a-GCST90013864	Coronary artery disease (Firth correction)	Coronary artery disease (Firth correction) || ||	TRUE	igd	10	6121677	1.29e-16	0.035192	35358	IL15RA++IL_15_Ra	14054_IL15RA	2	TRUE	0.0025551	90.5696	456.464	68.4691
rs148235865	T	C	T	C	-0.224	-0.0127856	0.05381		FALSE	FALSE	FALSE	ebi-a-GCST90013864	10	5600397	0.022018	352063	0.56145	Coronary artery disease (Firth correction) || id:ebi-a-GCST90013864	Coronary artery disease (Firth correction)	Coronary artery disease (Firth correction) || ||	TRUE	igd	10	5558434	1.15e-31	0.019131	35372	IL15RA++IL_15_Ra	14054_IL15RA	2	TRUE	0.00510937	181.647	456.464	137.095
rs41293977	A	G	A	G	-0.5761	0.0183005	0.02742		FALSE	FALSE	FALSE	ebi-a-GCST90013864	10	5987953	0.0319535	352063	0.566833	Coronary artery disease (Firth correction) || id:ebi-a-GCST90013864	Coronary artery disease (Firth correction)	Coronary artery disease (Firth correction) || ||	TRUE	igd	10	5945990	2.64e-109	0.025937	35357	IL15RA++IL_15_Ra	14054_IL15RA	2	TRUE	0.0177018	637.127	456.464	493.351
rs61832917	A	G	A	G	-0.0882	0.0119366	0.28639		FALSE	FALSE	FALSE	ebi-a-GCST90013864	10	5914811	0.0108251	352063	0.270169	Coronary artery disease (Firth correction) || id:ebi-a-GCST90013864	Coronary artery disease (Firth correction)	Coronary artery disease (Firth correction) || ||	TRUE	igd	10	5872848	1.29e-20	0.009474	35359	IL15RA++IL_15_Ra	14054_IL15RA	2	TRUE	0.0031797	112.783	456.464	86.6703
rs8177683	T	C	T	C	0.4055	0.0076515	0.38612		FALSE	FALSE	FALSE	ebi-a-GCST90013864	10	6008958	0.00967486	352063	0.429023	Coronary artery disease (Firth correction) || id:ebi-a-GCST90013864	Coronary artery disease (Firth correction)	Coronary artery disease (Firth correction) || ||	TRUE	igd	10	5966995	0	0.006683	35359	IL15RA++IL_15_Ra	14054_IL15RA	2	TRUE	0.0779502	2989.09	456.464	3681.62
rs117616208	T	C	T	C	0.1305	-0.00290323	0.05688		FALSE	FALSE	FALSE	ebi-a-GCST90013864	7	77756277	0.0271956	352063	0.914985	Coronary artery disease (Firth correction) || id:ebi-a-GCST90013864	Coronary artery disease (Firth correction)	Coronary artery disease (Firth correction) || ||	TRUE	igd	7	78126960	1.48e-14	0.016971	35354	MAGI2++MAGI2_NA_MAGI2	14066_MAGI2	2	TRUE	0.00182716	64.7121	456.464	59.1298
rs117656916	C	T	C	T	0.3605	-0.0169093	0.0162		FALSE	FALSE	FALSE	ebi-a-GCST90013864	7	79273819	0.0361021	352063	0.639518	Coronary artery disease (Firth correction) || id:ebi-a-GCST90013864	Coronary artery disease (Firth correction)	Coronary artery disease (Firth correction) || ||	TRUE	igd	7	79644503	3.49e-30	0.031579	35347	MAGI2++MAGI2_NA_MAGI2	14066_MAGI2	2	TRUE	0.0041425	147.026	456.464	130.321
rs117767402	A	G	A	G	0.239	-0.0214613	0.01018		FALSE	FALSE	FALSE	ebi-a-GCST90013864	7	78672037	0.0643626	352063	0.738798	Coronary artery disease (Firth correction) || id:ebi-a-GCST90013864	Coronary artery disease (Firth correction)	Coronary artery disease (Firth correction) || ||	TRUE	igd	7	79042721	4.16e-09	0.040663	35347	MAGI2++MAGI2_NA_MAGI2	14066_MAGI2	2	TRUE	0.00115114	40.7341	456.464	34.5459
rs140325722	A	C	A	C	-0.1495	0.000540002	0.03551		FALSE	FALSE	FALSE	ebi-a-GCST90013864	7	79592695	0.0273507	352063	0.984248	Coronary artery disease (Firth correction) || id:ebi-a-GCST90013864	Coronary artery disease (Firth correction)	Coronary artery disease (Firth correction) || ||	TRUE	igd	7	79963379	4.56e-12	0.021608	35347	MAGI2++MAGI2_NA_MAGI2	14066_MAGI2	2	TRUE	0.00153095	54.1944	456.464	47.8689
rs17152290	C	T	C	T	0.5679	0.0161519	0.12059		FALSE	FALSE	FALSE	ebi-a-GCST90013864	7	78971742	0.0135754	352063	0.234129	Coronary artery disease (Firth correction) || id:ebi-a-GCST90013864	Coronary artery disease (Firth correction)	Coronary artery disease (Firth correction) || ||	TRUE	igd	7	79342426	0	0.010012	35348	MAGI2++MAGI2_NA_MAGI2	14066_MAGI2	2	TRUE	0.0684032	2595.31	456.464	3217.38
rs7807629	A	G	A	G	-0.1539	-0.0251003	0.07019		FALSE	FALSE	FALSE	ebi-a-GCST90013864	7	78817599	0.0205429	352063	0.221764	Coronary artery disease (Firth correction) || id:ebi-a-GCST90013864	Coronary artery disease (Firth correction)	Coronary artery disease (Firth correction) || ||	TRUE	igd	7	79188283	3.23e-22	0.015878	35350	MAGI2++MAGI2_NA_MAGI2	14066_MAGI2	2	TRUE	0.00309155	109.619	456.464	93.9476
rs78438715	G	A	G	A	0.644	-0.0176741	0.01406		FALSE	FALSE	FALSE	ebi-a-GCST90013864	7	79449902	0.0406315	352063	0.663573	Coronary artery disease (Firth correction) || id:ebi-a-GCST90013864	Coronary artery disease (Firth correction)	Coronary artery disease (Firth correction) || ||	TRUE	igd	7	79820586	4.78e-82	0.033565	35347	MAGI2++MAGI2_NA_MAGI2	14066_MAGI2	2	TRUE	0.0114984	411.139	456.464	368.128
rs56969496	G	A	G	A	0.0898	0.00280503	0.07403		FALSE	FALSE	FALSE	ebi-a-GCST90013864	12	33047208	0.0188121	352063	0.881468	Coronary artery disease (Firth correction) || id:ebi-a-GCST90013864	Coronary artery disease (Firth correction)	Coronary artery disease (Firth correction) || ||	TRUE	igd	12	32894274	4.2e-09	0.015282	35351	PKP2++PKP2_NA_PKP2	14067_PKP2	2	TRUE	0.00110557	39.1241	456.464	34.5297
rs9919823	C	T	C	T	0.243	0.0229812	0.04516		FALSE	FALSE	FALSE	ebi-a-GCST90013864	12	32974611	0.0285838	352063	0.421399	Coronary artery disease (Firth correction) || id:ebi-a-GCST90013864	Coronary artery disease (Firth correction)	Coronary artery disease (Firth correction) || ||	TRUE	igd	12	32821677	2.57e-36	0.019309	35352	PKP2++PKP2_NA_PKP2	14067_PKP2	2	TRUE	0.00509245	180.94	456.464	158.377
rs62193745	A	G	A	G	-0.184	0.0466122	0.03558		FALSE	FALSE	FALSE	ebi-a-GCST90013864	20	24173344	0.0271802	352063	0.0863575	Coronary artery disease (Firth correction) || id:ebi-a-GCST90013864	Coronary artery disease (Firth correction)	Coronary artery disease (Firth correction) || ||	TRUE	igd	20	24192708	2e-16	0.022378	35366	CST4++Cystatin_S	14076_CST4	2	TRUE	0.00232347	82.3587	456.464	67.6072
rs8121100	G	A	G	A	-0.4338	0.0129681	0.09341		FALSE	FALSE	FALSE	ebi-a-GCST90013864	20	23675898	0.0143469	352063	0.36605	Coronary artery disease (Firth correction) || id:ebi-a-GCST90013864	Coronary artery disease (Firth correction)	Coronary artery disease (Firth correction) || ||	TRUE	igd	20	23695261	2.43e-214	0.013883	35363	CST4++Cystatin_S	14076_CST4	2	TRUE	0.0318723	1164.14	456.464	976.366
rs115232861	C	T	C	T	0.3708	-0.0200386	0.02795		FALSE	FALSE	FALSE	ebi-a-GCST90013864	2	102242037	0.0246629	352063	0.416504	Coronary artery disease (Firth correction) || id:ebi-a-GCST90013864	Coronary artery disease (Firth correction)	Coronary artery disease (Firth correction) || ||	TRUE	igd	2	101625575	2.88e-51	0.024618	35368	IL18R1++IL_18_Ra	14079_IL18R1	2	TRUE	0.00747102	266.209	456.464	226.868
rs183611009	G	A	G	A	-0.4492	-0.0749909	0.01918		FALSE	FALSE	FALSE	ebi-a-GCST90013864	2	103494183	0.0400803	352063	0.0613423	Coronary artery disease (Firth correction) || id:ebi-a-GCST90013864	Coronary artery disease (Firth correction)	Coronary artery disease (Firth correction) || ||	TRUE	igd	2	102877724	2.05e-51	0.029779	35364	IL18R1++IL_18_Ra	14079_IL18R1	2	TRUE	0.00759185	270.517	456.464	227.541
rs55715763	G	A	G	A	-0.2005	0.0103737	0.05679		FALSE	FALSE	FALSE	ebi-a-GCST90013864	2	102445893	0.0228867	352063	0.650359	Coronary artery disease (Firth correction) || id:ebi-a-GCST90013864	Coronary artery disease (Firth correction)	Coronary artery disease (Firth correction) || ||	TRUE	igd	2	101829431	8.53e-31	0.017378	35368	IL18R1++IL_18_Ra	14079_IL18R1	2	TRUE	0.00430664	152.968	456.464	133.116
rs72995641	A	G	A	G	-0.3308	0.0393451	0.20758		FALSE	FALSE	FALSE	ebi-a-GCST90013864	2	103166325	0.011153	352063	0.00043471	Coronary artery disease (Firth correction) || id:ebi-a-GCST90013864	Coronary artery disease (Firth correction)	Coronary artery disease (Firth correction) || ||	TRUE	igd	2	102549866	6.8e-247	0.009857	35366	IL18R1++IL_18_Ra	14079_IL18R1	2	TRUE	0.036	1320.65	456.464	1126.27
rs75094400	C	T	C	T	0.2632	0.00641991	0.02352		FALSE	FALSE	FALSE	ebi-a-GCST90013864	2	102142042	0.0266863	352063	0.809889	Coronary artery disease (Firth correction) || id:ebi-a-GCST90013864	Coronary artery disease (Firth correction)	Coronary artery disease (Firth correction) || ||	TRUE	igd	2	101525580	7.75e-24	0.026145	35368	IL18R1++IL_18_Ra	14079_IL18R1	2	TRUE	0.00318202	112.894	456.464	101.343
rs80339564	C	T	C	T	0.2547	-0.0176034	0.03095		FALSE	FALSE	FALSE	ebi-a-GCST90013864	2	103587917	0.0332937	352063	0.596993	Coronary artery disease (Firth correction) || id:ebi-a-GCST90013864	Coronary artery disease (Firth correction)	Coronary artery disease (Firth correction) || ||	TRUE	igd	2	102971459	3.12e-27	0.023564	35363	IL18R1++IL_18_Ra	14079_IL18R1	2	TRUE	0.0038913	138.138	456.464	116.831
rs10876406	C	T	C	T	-0.1046	0.0135052	0.10751		FALSE	FALSE	FALSE	ebi-a-GCST90013864	12	53501437	0.0153794	352063	0.379868	Coronary artery disease (Firth correction) || id:ebi-a-GCST90013864	Coronary artery disease (Firth correction)	Coronary artery disease (Firth correction) || ||	TRUE	igd	12	53107653	2.72e-15	0.013235	35372	IGFBP6++IGFBP_6	14088_IGFBP6	2	TRUE	0.00209964	74.4207	456.464	62.4619
rs73407610	G	A	G	A	-0.5124	0.00398435	0.02319		FALSE	FALSE	FALSE	ebi-a-GCST90013864	6	35154968	0.0272548	352063	0.883772	Coronary artery disease (Firth correction) || id:ebi-a-GCST90013864	Coronary artery disease (Firth correction)	Coronary artery disease (Firth correction) || ||	TRUE	igd	6	35187191	1.95e-80	0.026978	35352	DEF6++DEFI6_NA_DEFI6	14090_DEF6	2	TRUE	0.0118949	425.545	456.464	360.744
rs117789622	T	C	T	C	-0.2892	-0.0120538	0.01245		FALSE	FALSE	FALSE	ebi-a-GCST90013864	21	37597235	0.0407285	352063	0.767264	Coronary artery disease (Firth correction) || id:ebi-a-GCST90013864	Coronary artery disease (Firth correction)	Coronary artery disease (Firth correction) || ||	TRUE	igd	21	36224937	5.73e-15	0.03703	35384	CBR3++Carbonyl_reductase_3	14091_CBR3	2	TRUE	0.00205662	72.9175	456.464	60.9943
rs11911678	A	G	A	G	-0.3512	-0.0138869	0.29042		FALSE	FALSE	FALSE	ebi-a-GCST90013864	21	37483002	0.00959222	352063	0.147693	Coronary artery disease (Firth correction) || id:ebi-a-GCST90013864	Coronary artery disease (Firth correction)	Coronary artery disease (Firth correction) || ||	TRUE	igd	21	36110704	0	0.00728	35383	CBR3++Carbonyl_reductase_3	14091_CBR3	2	TRUE	0.0508355	1894.94	456.464	2327.27
rs17814116	C	T	C	T	0.1516	-0.0525272	0.04304		FALSE	FALSE	FALSE	ebi-a-GCST90013864	21	37712085	0.0245029	352063	0.0310799	Coronary artery disease (Firth correction) || id:ebi-a-GCST90013864	Coronary artery disease (Firth correction)	Coronary artery disease (Firth correction) || ||	TRUE	igd	21	36339787	8.2e-15	0.019525	35385	CBR3++Carbonyl_reductase_3	14091_CBR3	2	TRUE	0.00189319	67.1138	456.464	60.286
rs218634	A	G	A	G	-0.0735	0.00711997	0.12794		FALSE	FALSE	FALSE	ebi-a-GCST90013864	21	37794921	0.01308	352063	0.586207	Coronary artery disease (Firth correction) || id:ebi-a-GCST90013864	Coronary artery disease (Firth correction)	Coronary artery disease (Firth correction) || ||	TRUE	igd	21	36422623	1.44e-09	0.012147	35383	CBR3++Carbonyl_reductase_3	14091_CBR3	2	TRUE	0.00120547	42.7023	456.464	36.6131
rs73202262	G	A	G	A	0.2307	-0.0163932	0.03196		FALSE	FALSE	FALSE	ebi-a-GCST90013864	21	37621927	0.0268571	352063	0.541604	Coronary artery disease (Firth correction) || id:ebi-a-GCST90013864	Coronary artery disease (Firth correction)	Coronary artery disease (Firth correction) || ||	TRUE	igd	21	36249629	1.83e-23	0.023112	35384	CBR3++Carbonyl_reductase_3	14091_CBR3	2	TRUE	0.00329325	116.907	456.464	99.6369
rs9305604	C	T	C	T	0.0494	0.00785257	0.37439		FALSE	FALSE	FALSE	ebi-a-GCST90013864	21	38059026	0.00930917	352063	0.398932	Coronary artery disease (Firth correction) || id:ebi-a-GCST90013864	Coronary artery disease (Firth correction)	Coronary artery disease (Firth correction) || ||	TRUE	igd	21	36686726	5.22e-09	0.008459	35371	CBR3++Carbonyl_reductase_3	14091_CBR3	2	TRUE	0.00114317	40.4791	456.464	34.1048
rs9980393	T	C	T	C	-0.2786	0.023449	0.04872		FALSE	FALSE	FALSE	ebi-a-GCST90013864	21	37599651	0.0330461	352063	0.477962	Coronary artery disease (Firth correction) || id:ebi-a-GCST90013864	Coronary artery disease (Firth correction)	Coronary artery disease (Firth correction) || ||	TRUE	igd	21	36227353	8.34e-51	0.018584	35384	CBR3++Carbonyl_reductase_3	14091_CBR3	2	TRUE	0.00719462	256.405	456.464	224.742
rs269767	G	A	G	A	-0.0502	-0.0233537	0.43885		FALSE	FALSE	FALSE	ebi-a-GCST90013864	5	139536922	0.0091288	352063	0.0105024	Coronary artery disease (Firth correction) || id:ebi-a-GCST90013864	Coronary artery disease (Firth correction)	Coronary artery disease (Firth correction) || ||	TRUE	igd	5	140157337	2.45e-09	0.008416	35362	HBEGF++HB_EGF	14094_HBEGF	2	TRUE	0.00124117	43.9424	456.464	35.5792
rs113877852	G	A	G	A	-0.202	-0.0499819	0.01415		FALSE	FALSE	FALSE	ebi-a-GCST90013864	1	22219292	0.0383886	352063	0.192917	Coronary artery disease (Firth correction) || id:ebi-a-GCST90013864	Coronary artery disease (Firth correction)	Coronary artery disease (Firth correction) || ||	TRUE	igd	1	21892799	6.9e-09	0.034867	35374	C1QC++C1QC_NA_C1QC	14100_C1QC	2	TRUE	0.00113841	40.3139	456.464	33.564
rs116359325	T	G	T	G	0.2167	0.0429967	0.01747		FALSE	FALSE	FALSE	ebi-a-GCST90013864	1	23294738	0.0266017	352063	0.106026	Coronary artery disease (Firth correction) || id:ebi-a-GCST90013864	Coronary artery disease (Firth correction)	Coronary artery disease (Firth correction) || ||	TRUE	igd	1	22968245	2.61e-11	0.032502	35372	C1QC++C1QC_NA_C1QC	14100_C1QC	2	TRUE	0.00161208	57.1113	456.464	44.4526
rs12034618	T	C	T	C	0.2941	0.0218261	0.13997		FALSE	FALSE	FALSE	ebi-a-GCST90013864	1	22912910	0.013931	352063	0.117178	Coronary artery disease (Firth correction) || id:ebi-a-GCST90013864	Coronary artery disease (Firth correction)	Coronary artery disease (Firth correction) || ||	TRUE	igd	1	22586417	3.29e-129	0.012161	35369	C1QC++C1QC_NA_C1QC	14100_C1QC	2	TRUE	0.0208242	752.153	456.464	584.859
rs12133345	A	C	A	C	0.5053	0.0292702	0.01645		FALSE	FALSE	FALSE	ebi-a-GCST90013864	1	22314102	0.0453024	352063	0.51821	Coronary artery disease (Firth correction) || id:ebi-a-GCST90013864	Coronary artery disease (Firth correction)	Coronary artery disease (Firth correction) || ||	TRUE	igd	1	21987609	8.29e-53	0.033037	35373	C1QC++C1QC_NA_C1QC	14100_C1QC	2	TRUE	0.00826211	294.674	456.464	233.936
rs140210111	A	C	A	C	0.5161	-0.0364746	0.00837		FALSE	FALSE	FALSE	ebi-a-GCST90013864	1	23731364	0.0495272	352063	0.461454	Coronary artery disease (Firth correction) || id:ebi-a-GCST90013864	Coronary artery disease (Firth correction)	Coronary artery disease (Firth correction) || ||	TRUE	igd	1	23404871	2.12e-28	0.046694	35372	C1QC++C1QC_NA_C1QC	14100_C1QC	2	TRUE	0.00442153	157.084	456.464	122.165
rs141115036	C	A	C	A	-0.1721	0.0142153	0.02602		FALSE	FALSE	FALSE	ebi-a-GCST90013864	1	22537992	0.0299793	352063	0.635378	Coronary artery disease (Firth correction) || id:ebi-a-GCST90013864	Coronary artery disease (Firth correction)	Coronary artery disease (Firth correction) || ||	TRUE	igd	1	22211499	2.86e-11	0.025865	35374	C1QC++C1QC_NA_C1QC	14100_C1QC	2	TRUE	0.00150124	53.1816	456.464	44.2728
rs41266007	T	C	T	C	-0.1682	-0.0359622	0.04003		FALSE	FALSE	FALSE	ebi-a-GCST90013864	1	22169325	0.029617	352063	0.224655	Coronary artery disease (Firth correction) || id:ebi-a-GCST90013864	Coronary artery disease (Firth correction)	Coronary artery disease (Firth correction) || ||	TRUE	igd	1	21842832	4.74e-15	0.021472	35375	C1QC++C1QC_NA_C1QC	14100_C1QC	2	TRUE	0.00217433	77.0801	456.464	61.3631
rs74909167	A	G	A	G	-0.3116	-0.106093	0.01444		FALSE	FALSE	FALSE	ebi-a-GCST90013864	1	22970432	0.0437842	352063	0.0142626	Coronary artery disease (Firth correction) || id:ebi-a-GCST90013864	Coronary artery disease (Firth correction)	Coronary artery disease (Firth correction) || ||	TRUE	igd	1	22643939	1.95e-18	0.03557	35369	C1QC++C1QC_NA_C1QC	14100_C1QC	2	TRUE	0.0027636	98.0111	456.464	76.7409
rs10972159	A	G	A	G	-0.5581	0.0405016	0.0311		FALSE	FALSE	FALSE	ebi-a-GCST90013864	9	34593086	0.0340189	352063	0.233825	Coronary artery disease (Firth correction) || id:ebi-a-GCST90013864	Coronary artery disease (Firth correction)	Coronary artery disease (Firth correction) || ||	TRUE	igd	9	34593088	8.28e-125	0.023487	35350	CNTFR++CNTFR_alpha	14101_CNTFR	2	TRUE	0.0187713	676.22	456.464	564.637
rs147165534	G	T	G	T	-0.2287	0.0488879	0.0138		FALSE	FALSE	FALSE	ebi-a-GCST90013864	9	34728798	0.0435282	352063	0.261382	Coronary artery disease (Firth correction) || id:ebi-a-GCST90013864	Coronary artery disease (Firth correction)	Coronary artery disease (Firth correction) || ||	TRUE	igd	9	34728801	2.27e-11	0.034196	35349	CNTFR++CNTFR_alpha	14101_CNTFR	2	TRUE	0.00142366	50.3939	456.464	44.7282
rs2183012	A	G	A	G	0.256	0.0285784	0.02192		FALSE	FALSE	FALSE	ebi-a-GCST90013864	9	34554020	0.0324157	352063	0.377982	Coronary artery disease (Firth correction) || id:ebi-a-GCST90013864	Coronary artery disease (Firth correction)	Coronary artery disease (Firth correction) || ||	TRUE	igd	9	34554022	3.58e-19	0.028606	35350	CNTFR++CNTFR_alpha	14101_CNTFR	2	TRUE	0.00281012	99.612	456.464	80.0877
rs72735302	C	T	C	T	-0.207	-0.0112118	0.06772		FALSE	FALSE	FALSE	ebi-a-GCST90013864	9	34576226	0.0203501	352063	0.58167	Coronary artery disease (Firth correction) || id:ebi-a-GCST90013864	Coronary artery disease (Firth correction)	Coronary artery disease (Firth correction) || ||	TRUE	igd	9	34576228	5.64e-37	0.016294	35350	CNTFR++CNTFR_alpha	14101_CNTFR	2	TRUE	0.00541046	192.289	456.464	161.393
rs10516428	G	T	G	T	-0.054	-0.0128983	0.23193		FALSE	FALSE	FALSE	ebi-a-GCST90013864	4	99237439	0.0105653	352063	0.222156	Coronary artery disease (Firth correction) || id:ebi-a-GCST90013864	Coronary artery disease (Firth correction)	Coronary artery disease (Firth correction) || ||	TRUE	igd	4	98316288	1.08e-08	0.009444	35336	RAP1GDS1++GDP_GTP_exchange_protein	14106_RAP1GDS1	2	TRUE	0.0010389	36.7468	456.464	32.6946
rs12439197	C	T	C	T	-0.0595	0.00655576	0.17352		FALSE	FALSE	FALSE	ebi-a-GCST90013864	15	80639805	0.0119542	352063	0.583414	Coronary artery disease (Firth correction) || id:ebi-a-GCST90013864	Coronary artery disease (Firth correction)	Coronary artery disease (Firth correction) || ||	TRUE	igd	15	80347463	3.64e-08	0.010803	35356	MTHFS++MTHFS_NA_MTHFS	14107_MTHFS	2	TRUE	0.00101542	35.9357	456.464	30.3351
rs147660174	A	G	A	G	0.1216	-0.026464	0.0821		FALSE	FALSE	FALSE	ebi-a-GCST90013864	15	79962229	0.0188135	352063	0.159532	Coronary artery disease (Firth correction) || id:ebi-a-GCST90013864	Coronary artery disease (Firth correction)	Coronary artery disease (Firth correction) || ||	TRUE	igd	15	79669887	3.76e-16	0.014928	35356	MTHFS++MTHFS_NA_MTHFS	14107_MTHFS	2	TRUE	0.00222862	78.9666	456.464	66.3535
rs187985024	A	G	A	G	0.2081	0.0345389	0.03037		FALSE	FALSE	FALSE	ebi-a-GCST90013864	15	80008573	0.0370551	352063	0.351287	Coronary artery disease (Firth correction) || id:ebi-a-GCST90013864	Coronary artery disease (Firth correction)	Coronary artery disease (Firth correction) || ||	TRUE	igd	15	79716231	1.75e-18	0.023722	35353	MTHFS++MTHFS_NA_MTHFS	14107_MTHFS	2	TRUE	0.0025505	90.3932	456.464	76.9558
rs71409258	G	A	G	A	0.1278	0.0183639	0.14241		FALSE	FALSE	FALSE	ebi-a-GCST90013864	15	80159117	0.0135615	352063	0.175699	Coronary artery disease (Firth correction) || id:ebi-a-GCST90013864	Coronary artery disease (Firth correction)	Coronary artery disease (Firth correction) || ||	TRUE	igd	15	79866775	4.9e-28	0.011642	35358	MTHFS++MTHFS_NA_MTHFS	14107_MTHFS	2	TRUE	0.00398944	141.616	456.464	120.505
rs73478949	C	A	C	A	0.0902	-0.0274079	0.1705		FALSE	FALSE	FALSE	ebi-a-GCST90013864	15	80292450	0.0120718	352063	0.0228965	Coronary artery disease (Firth correction) || id:ebi-a-GCST90013864	Coronary artery disease (Firth correction)	Coronary artery disease (Firth correction) || ||	TRUE	igd	15	80000108	1.05e-16	0.010869	35358	MTHFS++MTHFS_NA_MTHFS	14107_MTHFS	2	TRUE	0.00230136	81.5544	456.464	68.8706
rs80317791	G	A	G	A	0.1137	0.000145289	0.04706		FALSE	FALSE	FALSE	ebi-a-GCST90013864	15	80431237	0.0181638	352063	0.993618	Coronary artery disease (Firth correction) || id:ebi-a-GCST90013864	Coronary artery disease (Firth correction)	Coronary artery disease (Firth correction) || ||	TRUE	igd	15	80138895	2.11e-09	0.018984	35356	MTHFS++MTHFS_NA_MTHFS	14107_MTHFS	2	TRUE	0.00115949	41.0403	456.464	35.8712
rs8043145	A	G	A	G	-0.4036	-0.00245863	0.19254		FALSE	FALSE	FALSE	ebi-a-GCST90013864	15	80100934	0.0121446	352063	0.839568	Coronary artery disease (Firth correction) || id:ebi-a-GCST90013864	Coronary artery disease (Firth correction)	Coronary artery disease (Firth correction) || ||	TRUE	igd	15	79808592	0	0.008411	35358	MTHFS++MTHFS_NA_MTHFS	14107_MTHFS	2	TRUE	0.0506494	1886.3	456.464	2302.54
rs73041853	A	G	A	G	0.1138	0.00728127	0.13852		FALSE	FALSE	FALSE	ebi-a-GCST90013864	6	169603998	0.0152686	352063	0.63345	Coronary artery disease (Firth correction) || id:ebi-a-GCST90013864	Coronary artery disease (Firth correction)	Coronary artery disease (Firth correction) || ||	TRUE	igd	6	169203903	1e-23	0.011333	35020	THBS2++TSP2_NA_TSP2	14111_THBS2	2	TRUE	0.00309081	108.57	456.464	100.831
rs12293998	G	T	G	T	0.0602	-0.00361487	0.28804		FALSE	FALSE	FALSE	ebi-a-GCST90013864	11	73013360	0.0110474	352063	0.743507	Coronary artery disease (Firth correction) || id:ebi-a-GCST90013864	Coronary artery disease (Firth correction)	Coronary artery disease (Firth correction) || ||	TRUE	igd	11	73302315	1.16e-11	0.008873	35369	RELT++RELT_NA_RELT	14112_RELT	2	TRUE	0.00148639	52.6472	456.464	46.0312
rs112730399	C	T	C	T	0.1846	0.0373725	0.02329		FALSE	FALSE	FALSE	ebi-a-GCST90013864	1	153556201	0.0367067	352063	0.308611	Coronary artery disease (Firth correction) || id:ebi-a-GCST90013864	Coronary artery disease (Firth correction)	Coronary artery disease (Firth correction) || ||	TRUE	igd	1	153583725	1.28e-11	0.027266	35361	S100A4++S100A4_NA_S100A4	14116_S100A4	2	TRUE	0.00155035	54.9038	456.464	45.8375
rs41265162	T	C	T	C	0.2134	0.010805	0.04463		FALSE	FALSE	FALSE	ebi-a-GCST90013864	1	153520138	0.0210331	352063	0.607452	Coronary artery disease (Firth correction) || id:ebi-a-GCST90013864	Coronary artery disease (Firth correction)	Coronary artery disease (Firth correction) || ||	TRUE	igd	1	153547662	3.52e-27	0.019763	35359	S100A4++S100A4_NA_S100A4	14116_S100A4	2	TRUE	0.00388345	137.842	456.464	116.596
rs288667	G	A	G	A	0.0582	0.00526446	0.34441		FALSE	FALSE	FALSE	ebi-a-GCST90013864	13	107584497	0.0113115	352063	0.641639	Coronary artery disease (Firth correction) || id:ebi-a-GCST90013864	Coronary artery disease (Firth correction)	Coronary artery disease (Firth correction) || ||	TRUE	igd	13	106932149	1.66e-11	0.008643	35366	EFNB2++EFNB2_NA_EFNB2	14131_EFNB2	2	TRUE	0.00152962	54.1764	456.464	45.3437
rs72632701	G	T	G	T	0.0912	0.0140015	0.12726		FALSE	FALSE	FALSE	ebi-a-GCST90013864	13	107296067	0.012904	352063	0.2779	Coronary artery disease (Firth correction) || id:ebi-a-GCST90013864	Coronary artery disease (Firth correction)	Coronary artery disease (Firth correction) || ||	TRUE	igd	13	106643719	6.8e-14	0.012174	35358	EFNB2++EFNB2_NA_EFNB2	14131_EFNB2	2	TRUE	0.00184755	65.4429	456.464	56.1207
rs13398515	G	A	G	A	-0.179	0.000223606	0.17968		FALSE	FALSE	FALSE	ebi-a-GCST90013864	2	102225197	0.0120534	352063	0.985199	Coronary artery disease (Firth correction) || id:ebi-a-GCST90013864	Coronary artery disease (Firth correction)	Coronary artery disease (Firth correction) || ||	TRUE	igd	2	101608735	9.97e-62	0.010797	35368	IL1R2++IL_1_sRII	14133_IL1R2	2	TRUE	0.00944537	337.23	456.464	274.853
rs148744186	T	C	T	C	-0.3788	0.0381771	0.01703		FALSE	FALSE	FALSE	ebi-a-GCST90013864	2	102149954	0.0305636	352063	0.211628	Coronary artery disease (Firth correction) || id:ebi-a-GCST90013864	Coronary artery disease (Firth correction)	Coronary artery disease (Firth correction) || ||	TRUE	igd	2	101533492	3.08e-34	0.031047	35368	IL1R2++IL_1_sRII	14133_IL1R2	2	TRUE	0.00480402	170.719	456.464	148.861
rs4851521	T	C	T	C	-0.4144	0.00641604	0.42895		FALSE	FALSE	FALSE	ebi-a-GCST90013864	2	102610356	0.00926112	352063	0.488439	Coronary artery disease (Firth correction) || id:ebi-a-GCST90013864	Coronary artery disease (Firth correction)	Coronary artery disease (Firth correction) || ||	TRUE	igd	2	101993894	0	0.006314	35368	IL1R2++IL_1_sRII	14133_IL1R2	2	TRUE	0.0841299	3248.65	456.464	4307.55
rs62152135	G	A	G	A	0.0817	-0.00266701	0.08996		FALSE	FALSE	FALSE	ebi-a-GCST90013864	2	103317272	0.0155797	352063	0.864078	Coronary artery disease (Firth correction) || id:ebi-a-GCST90013864	Coronary artery disease (Firth correction)	Coronary artery disease (Firth correction) || ||	TRUE	igd	2	102700813	3.26e-08	0.014782	35366	IL1R2++IL_1_sRII	14133_IL1R2	2	TRUE	0.00109291	38.6919	456.464	30.5476
rs72821036	A	G	A	G	-0.1074	-0.0387175	0.09455		FALSE	FALSE	FALSE	ebi-a-GCST90013864	2	101610787	0.013061	352063	0.00293873	Coronary artery disease (Firth correction) || id:ebi-a-GCST90013864	Coronary artery disease (Firth correction)	Coronary artery disease (Firth correction) || ||	TRUE	igd	2	100994325	2.03e-14	0.014041	35366	IL1R2++IL_1_sRII	14133_IL1R2	2	TRUE	0.00197499	69.9817	456.464	58.5076
rs215397	A	C	A	C	0.051	-0.0269915	0.48269		FALSE	FALSE	FALSE	ebi-a-GCST90013864	12	47766696	0.00912387	352063	0.0030839	Coronary artery disease (Firth correction) || id:ebi-a-GCST90013864	Coronary artery disease (Firth correction)	Coronary artery disease (Firth correction) || ||	TRUE	igd	12	47372913	6.08e-10	0.008241	35367	AMIGO2++AMGO2_NA_AMGO2	14134_AMIGO2	2	TRUE	0.00129894	45.9968	456.464	38.2984
rs79609374	G	A	G	A	-0.1032	-0.0166485	0.2848		FALSE	FALSE	FALSE	ebi-a-GCST90013864	12	47473726	0.00968961	352063	0.085765	Coronary artery disease (Firth correction) || id:ebi-a-GCST90013864	Coronary artery disease (Firth correction)	Coronary artery disease (Firth correction) || ||	TRUE	igd	12	47079943	1.55e-29	0.009145	35365	AMIGO2++AMGO2_NA_AMGO2	14134_AMIGO2	2	TRUE	0.00433867	154.097	456.464	127.348
rs141958931	T	C	T	C	0.1457	0.0322433	0.03852		FALSE	FALSE	FALSE	ebi-a-GCST90013864	1	868683	0.0383114	352063	0.400006	Coronary artery disease (Firth correction) || id:ebi-a-GCST90013864	Coronary artery disease (Firth correction)	Coronary artery disease (Firth correction) || ||	TRUE	igd	1	933303	1.75e-11	0.021663	35280	ISG15++UCRP_NA_UCRP	14151_ISG15	2	TRUE	0.00157245	55.5601	456.464	45.2358
rs1921	A	G	A	G	0.3075	0.0051125	0.45719		FALSE	FALSE	FALSE	ebi-a-GCST90013864	1	949608	0.00925451	352063	0.580652	Coronary artery disease (Firth correction) || id:ebi-a-GCST90013864	Coronary artery disease (Firth correction)	Coronary artery disease (Firth correction) || ||	TRUE	igd	1	1014228	0	0.00698	35281	ISG15++UCRP_NA_UCRP	14151_ISG15	2	TRUE	0.0469315	1737.23	456.464	1940.79
rs528515178	G	T	G	T	0.1809	-0.0293146	0.01957		FALSE	FALSE	FALSE	ebi-a-GCST90013864	1	733235	0.0443796	352063	0.508907	Coronary artery disease (Firth correction) || id:ebi-a-GCST90013864	Coronary artery disease (Firth correction)	Coronary artery disease (Firth correction) || ||	TRUE	igd	1	797855	1.6e-09	0.029978	35287	ISG15++UCRP_NA_UCRP	14151_ISG15	2	TRUE	0.00125578	44.366	456.464	36.4143
rs67333363	G	A	G	A	-0.0914	-0.0255899	0.08685		FALSE	FALSE	FALSE	ebi-a-GCST90013864	1	155058046	0.0175814	352063	0.145527	Coronary artery disease (Firth correction) || id:ebi-a-GCST90013864	Coronary artery disease (Firth correction)	Coronary artery disease (Firth correction) || ||	TRUE	igd	1	155085570	1.7e-10	0.014312	35365	EFNA3++Ephrin_A3	14153_EFNA3	2	TRUE	0.00132506	46.9201	456.464	40.7842
rs11569649	G	T	G	T	-0.1692	0.071093	0.0172		FALSE	FALSE	FALSE	ebi-a-GCST90013864	20	44531417	0.0321852	352063	0.0284086	Coronary artery disease (Firth correction) || id:ebi-a-GCST90013864	Coronary artery disease (Firth correction)	Coronary artery disease (Firth correction) || ||	TRUE	igd	20	45902778	3.71e-08	0.03074	35370	YWHAB++14_3_3_protein_beta_alpha	14156_YWHAB	2	TRUE	0.000967886	34.2654	456.464	30.2965
rs6031847	T	C	T	C	-0.181	0.00349742	0.2594		FALSE	FALSE	FALSE	ebi-a-GCST90013864	20	43514203	0.0102414	352063	0.732728	Coronary artery disease (Firth correction) || id:ebi-a-GCST90013864	Coronary artery disease (Firth correction)	Coronary artery disease (Firth correction) || ||	TRUE	igd	20	44885562	3.26e-87	0.009144	35370	YWHAB++14_3_3_protein_beta_alpha	14156_YWHAB	2	TRUE	0.0125875	450.871	456.464	391.818
rs9995591	A	G	A	G	0.2632	-0.00750422	0.06845		FALSE	FALSE	FALSE	ebi-a-GCST90013864	4	122615760	0.0161793	352063	0.642781	Coronary artery disease (Firth correction) || id:ebi-a-GCST90013864	Coronary artery disease (Firth correction)	Coronary artery disease (Firth correction) || ||	TRUE	igd	4	121694605	3.97e-64	0.015567	35353	ANXA5++Annexin_V	14158_ANXA5	2	TRUE	0.00883449	315.092	456.464	285.866
rs79083576	C	T	C	T	-0.4002	0.0373443	0.01116		FALSE	FALSE	FALSE	ebi-a-GCST90013864	10	75321200	0.0437025	352063	0.392822	Coronary artery disease (Firth correction) || id:ebi-a-GCST90013864	Coronary artery disease (Firth correction)	Coronary artery disease (Firth correction) || ||	TRUE	igd	10	73561442	1.11e-25	0.038202	35370	ANXA7++ANXA7_NA_ANXA7	14203_ANXA7	2	TRUE	0.00353488	125.465	456.464	109.744
rs79554558	T	C	T	C	-0.1973	0.0139743	0.01568		FALSE	FALSE	FALSE	ebi-a-GCST90013864	10	74312831	0.0371642	352063	0.706907	Coronary artery disease (Firth correction) || id:ebi-a-GCST90013864	Coronary artery disease (Firth correction)	Coronary artery disease (Firth correction) || ||	TRUE	igd	10	72553073	1.17e-09	0.032429	35373	ANXA7++ANXA7_NA_ANXA7	14203_ANXA7	2	TRUE	0.00120162	42.5536	456.464	37.0158
rs4792867	T	C	T	C	0.0907	0.0073997	0.29387		FALSE	FALSE	FALSE	ebi-a-GCST90013864	17	43249444	0.0099725	352063	0.458082	Coronary artery disease (Firth correction) || id:ebi-a-GCST90013864	Coronary artery disease (Firth correction)	Coronary artery disease (Firth correction) || ||	TRUE	igd	17	45172077	3.85e-25	0.008757	35365	HEXIM2++HEXI2_NA_HEXI2	14205_HEXIM2	2	TRUE	0.00341416	121.149	456.464	107.276
rs10212397	A	G	A	G	-0.2611	0.0114914	0.17565		FALSE	FALSE	FALSE	ebi-a-GCST90013864	3	133607140	0.0126848	352063	0.36498	Coronary artery disease (Firth correction) || id:ebi-a-GCST90013864	Coronary artery disease (Firth correction)	Coronary artery disease (Firth correction) || ||	TRUE	igd	3	133888296	9.44e-135	0.010569	35358	RAB6B++RAB6B_NA_RAB6B	14271_RAB6B	2	TRUE	0.0197426	712.076	456.464	610.304
rs12192369	G	A	G	A	-0.2123	0.002181	0.14036		FALSE	FALSE	FALSE	ebi-a-GCST90013864	6	105777378	0.013175	352063	0.868519	Coronary artery disease (Firth correction) || id:ebi-a-GCST90013864	Coronary artery disease (Firth correction)	Coronary artery disease (Firth correction) || ||	TRUE	igd	6	105329503	8.56e-77	0.011446	35359	PREP++PPCE_NA_PPCE	14273_PREP	2	TRUE	0.0108765	388.79	456.464	344.027
rs140157947	A	G	A	G	-0.1986	-0.071467	0.01693		FALSE	FALSE	FALSE	ebi-a-GCST90013864	6	105870192	0.0288996	352063	0.0126841	Coronary artery disease (Firth correction) || id:ebi-a-GCST90013864	Coronary artery disease (Firth correction)	Coronary artery disease (Firth correction) || ||	TRUE	igd	6	105422317	2.62e-10	0.031424	35359	PREP++PPCE_NA_PPCE	14273_PREP	2	TRUE	0.00131289	46.481	456.464	39.9425
rs10229613	C	T	C	T	0.0512	0.00413679	0.36781		FALSE	FALSE	FALSE	ebi-a-GCST90013864	7	55534864	0.0092559	352063	0.654923	Coronary artery disease (Firth correction) || id:ebi-a-GCST90013864	Coronary artery disease (Firth correction)	Coronary artery disease (Firth correction) || ||	TRUE	igd	7	55467171	3.09e-09	0.008639	35340	VOPP1++ECOP_NA_ECOP	14618_VOPP1	2	TRUE	0.0012191	43.1333	456.464	35.1247
rs117042408	A	G	A	G	-0.2917	-0.0352052	0.01999		FALSE	FALSE	FALSE	ebi-a-GCST90013864	7	55623391	0.027574	352063	0.201689	Coronary artery disease (Firth correction) || id:ebi-a-GCST90013864	Coronary artery disease (Firth correction)	Coronary artery disease (Firth correction) || ||	TRUE	igd	7	55555698	8.73e-23	0.029687	35339	VOPP1++ECOP_NA_ECOP	14618_VOPP1	2	TRUE	0.00333385	118.202	456.464	96.5473
rs741949	G	T	G	T	0.0648	0.0125442	0.24797		FALSE	FALSE	FALSE	ebi-a-GCST90013864	21	46256897	0.0107229	352063	0.242061	Coronary artery disease (Firth correction) || id:ebi-a-GCST90013864	Coronary artery disease (Firth correction)	Coronary artery disease (Firth correction) || ||	TRUE	igd	21	44836982	3.21e-12	0.009299	35257	SUMO3++SUMO3_NA_SUMO3	14623_SUMO3	2	TRUE	0.00156608	55.2988	456.464	48.5599
rs185808193	T	G	T	G	-0.2685	0.0114319	0.01795		FALSE	FALSE	FALSE	ebi-a-GCST90013864	15	41499300	0.0406008	352063	0.778275	Coronary artery disease (Firth correction) || id:ebi-a-GCST90013864	Coronary artery disease (Firth correction)	Coronary artery disease (Firth correction) || ||	TRUE	igd	15	41207102	6.89e-20	0.029411	35363	DNAJC17++DJC17_NA_DJC17	14655_DNAJC17	2	TRUE	0.00254166	90.1045	456.464	83.343
rs79709714	G	T	G	T	-0.2701	-0.0424139	0.05236		FALSE	FALSE	FALSE	ebi-a-GCST90013864	15	41068771	0.025023	352063	0.0900762	Coronary artery disease (Firth correction) || id:ebi-a-GCST90013864	Coronary artery disease (Firth correction)	Coronary artery disease (Firth correction) || ||	TRUE	igd	15	40776573	4.37e-50	0.01815	35363	DNAJC17++DJC17_NA_DJC17	14655_DNAJC17	2	TRUE	0.00723973	257.871	456.464	221.46
rs150394890	T	G	T	G	-0.7811	0.0984286	0.0126		FALSE	FALSE	FALSE	ebi-a-GCST90013864	1	223864380	0.0480422	352063	0.0426835	Coronary artery disease (Firth correction) || id:ebi-a-GCST90013864	Coronary artery disease (Firth correction)	Coronary artery disease (Firth correction) || ||	TRUE	igd	1	223676678	2.76e-96	0.037514	35361	CAPN2++CAN2_NA_CAN2	14684_CAPN2	2	TRUE	0.0151812	545.068	456.464	433.537
rs17599	C	A	C	A	-0.0956	0.00149862	0.28359		FALSE	FALSE	FALSE	ebi-a-GCST90013864	1	223954080	0.0105131	352063	0.886647	Coronary artery disease (Firth correction) || id:ebi-a-GCST90013864	Coronary artery disease (Firth correction)	Coronary artery disease (Firth correction) || ||	TRUE	igd	1	223766378	7.05e-25	0.009282	35361	CAPN2++CAN2_NA_CAN2	14684_CAPN2	2	TRUE	0.00371363	131.8	456.464	106.08
rs187029480	A	G	A	G	0.119	0.0245546	0.04471		FALSE	FALSE	FALSE	ebi-a-GCST90013864	1	224493465	0.0331539	352063	0.45892	Coronary artery disease (Firth correction) || id:ebi-a-GCST90013864	Coronary artery disease (Firth correction)	Coronary artery disease (Firth correction) || ||	TRUE	igd	1	224305763	1.62e-09	0.019727	35368	CAPN2++CAN2_NA_CAN2	14684_CAPN2	2	TRUE	0.00120966	42.8327	456.464	36.3891
rs73085637	C	T	C	T	-0.0722	0.0206493	0.14452		FALSE	FALSE	FALSE	ebi-a-GCST90013864	1	202129196	0.0151376	352063	0.172535	Coronary artery disease (Firth correction) || id:ebi-a-GCST90013864	Coronary artery disease (Firth correction)	Coronary artery disease (Firth correction) || ||	TRUE	igd	1	202160068	1.25e-10	0.011224	35355	PTPN7++PTN7_NA_PTN7	14688_PTPN7	2	TRUE	0.00128897	45.6277	456.464	41.3789
rs10781522	A	G	A	G	-0.3559	0.00697025	0.38455		FALSE	FALSE	FALSE	ebi-a-GCST90013864	9	139815053	0.0092306	352063	0.450174	Coronary artery disease (Firth correction) || id:ebi-a-GCST90013864	Coronary artery disease (Firth correction)	Coronary artery disease (Firth correction) || ||	TRUE	igd	9	136920601	0	0.006528	35258	C8G++CO8G_NA_CO8G	14708_C8G	2	TRUE	0.0599558	2248.62	456.464	2972.32
rs11523300	A	G	A	G	-0.0636	-0.0371651	0.24538		FALSE	FALSE	FALSE	ebi-a-GCST90013864	9	140292160	0.0110866	352063	0.000780261	Coronary artery disease (Firth correction) || id:ebi-a-GCST90013864	Coronary artery disease (Firth correction)	Coronary artery disease (Firth correction) || ||	TRUE	igd	9	137397708	5.58e-11	0.009703	35257	C8G++CO8G_NA_CO8G	14708_C8G	2	TRUE	0.001498	52.8912	456.464	42.9637
rs61641581	C	T	C	T	0.1744	-0.0080187	0.2666		FALSE	FALSE	FALSE	ebi-a-GCST90013864	9	139862439	0.00976899	352063	0.411742	Coronary artery disease (Firth correction) || id:ebi-a-GCST90013864	Coronary artery disease (Firth correction)	Coronary artery disease (Firth correction) || ||	TRUE	igd	9	136967987	1.4e-77	0.009354	35262	C8G++CO8G_NA_CO8G	14708_C8G	2	TRUE	0.0118939	424.427	456.464	347.615
rs62580378	A	G	A	G	-0.0594	0.00172018	0.2246		FALSE	FALSE	FALSE	ebi-a-GCST90013864	9	139566288	0.0123474	352063	0.889201	Coronary artery disease (Firth correction) || id:ebi-a-GCST90013864	Coronary artery disease (Firth correction)	Coronary artery disease (Firth correction) || ||	TRUE	igd	9	136671836	2.14e-09	0.009922	35256	C8G++CO8G_NA_CO8G	14708_C8G	2	TRUE	0.00122896	43.3791	456.464	35.8405
rs7861020	T	G	T	G	-0.1293	-0.00993648	0.30882		FALSE	FALSE	FALSE	ebi-a-GCST90013864	9	139947473	0.00958115	352063	0.299695	Coronary artery disease (Firth correction) || id:ebi-a-GCST90013864	Coronary artery disease (Firth correction)	Coronary artery disease (Firth correction) || ||	TRUE	igd	9	137053021	9.2e-48	0.008906	35261	C8G++CO8G_NA_CO8G	14708_C8G	2	TRUE	0.00713713	253.457	456.464	210.781
rs148024674	A	G	A	G	0.3481	0.0223393	0.00888		FALSE	FALSE	FALSE	ebi-a-GCST90013864	11	66628020	0.0490777	352063	0.648978	Coronary artery disease (Firth correction) || id:ebi-a-GCST90013864	Coronary artery disease (Firth correction)	Coronary artery disease (Firth correction) || ||	TRUE	igd	11	66860549	3.37e-15	0.044195	35363	CST6++Cystatin_M	14711_CST6	2	TRUE	0.00213293	75.5839	456.464	62.0386
rs72928860	T	C	T	C	0.5362	0.0156157	0.02128		FALSE	FALSE	FALSE	ebi-a-GCST90013864	11	65747740	0.0287896	352063	0.587537	Coronary artery disease (Firth correction) || id:ebi-a-GCST90013864	Coronary artery disease (Firth correction)	Coronary artery disease (Firth correction) || ||	TRUE	igd	11	65980269	4.08e-78	0.028658	35366	CST6++Cystatin_M	14711_CST6	2	TRUE	0.0119761	428.655	456.464	350.076
rs75402887	A	G	A	G	-0.1307	0.00157861	0.03868		FALSE	FALSE	FALSE	ebi-a-GCST90013864	11	65551417	0.0264998	352063	0.952498	Coronary artery disease (Firth correction) || id:ebi-a-GCST90013864	Coronary artery disease (Firth correction)	Coronary artery disease (Firth correction) || ||	TRUE	igd	11	65783946	2.42e-09	0.021903	35366	CST6++Cystatin_M	14711_CST6	2	TRUE	0.00127039	44.9831	456.464	35.6077
rs77050841	A	G	A	G	0.0886	0.0258853	0.06551		FALSE	FALSE	FALSE	ebi-a-GCST90013864	19	18802318	0.0170416	352063	0.128776	Coronary artery disease (Firth correction) || id:ebi-a-GCST90013864	Coronary artery disease (Firth correction)	Coronary artery disease (Firth correction) || ||	TRUE	igd	19	18691508	4.9e-08	0.016242	35351	CRLF1++CRLF1_NA_CRLF1	14747_CRLF1	2	TRUE	0.000961125	34.0075	456.464	29.757
rs4892071	C	T	C	T	0.0544	-0.00128004	0.21349		FALSE	FALSE	FALSE	ebi-a-GCST90013864	18	70705885	0.0111855	352063	0.908891	Coronary artery disease (Firth correction) || id:ebi-a-GCST90013864	Coronary artery disease (Firth correction)	Coronary artery disease (Firth correction) || ||	TRUE	igd	18	73038650	1.77e-08	0.009658	35375	NETO1++NETO1_NA_NETO1	15298_NETO1	2	TRUE	0.000993824	35.1895	456.464	31.7266
rs5996067	A	G	A	G	0.1038	0.0232898	0.39515		FALSE	FALSE	FALSE	ebi-a-GCST90013864	22	42198537	0.00934113	352063	0.0127195	Coronary artery disease (Firth correction) || id:ebi-a-GCST90013864	Coronary artery disease (Firth correction)	Coronary artery disease (Firth correction) || ||	TRUE	igd	22	41802533	3.86e-37	0.008152	35379	CCDC134++CC134_NA_CC134	15300_CCDC134	2	TRUE	0.00515032	183.146	456.464	162.131
rs73169175	G	T	G	T	0.0626	0.0168125	0.15634		FALSE	FALSE	FALSE	ebi-a-GCST90013864	22	42721374	0.0133576	352063	0.208158	Coronary artery disease (Firth correction) || id:ebi-a-GCST90013864	Coronary artery disease (Firth correction)	Coronary artery disease (Firth correction) || ||	TRUE	igd	22	42325368	1.41e-08	0.011036	35374	CCDC134++CC134_NA_CC134	15300_CCDC134	2	TRUE	0.00103375	36.6037	456.464	32.1755
rs112787300	T	C	T	C	0.1884	0.0101182	0.06733		FALSE	FALSE	FALSE	ebi-a-GCST90013864	2	79440693	0.0199277	352063	0.611635	Coronary artery disease (Firth correction) || id:ebi-a-GCST90013864	Coronary artery disease (Firth correction)	Coronary artery disease (Firth correction) || ||	TRUE	igd	2	79213567	6.34e-28	0.017199	35353	REG3A++PAP1_NA_PAP1	15304_REG3A	2	TRUE	0.00445788	158.296	456.464	119.993
rs191783020	C	A	C	A	-0.3935	-0.114794	0.01119		FALSE	FALSE	FALSE	ebi-a-GCST90013864	2	79474222	0.0585074	352063	0.0468554	Coronary artery disease (Firth correction) || id:ebi-a-GCST90013864	Coronary artery disease (Firth correction)	Coronary artery disease (Firth correction) || ||	TRUE	igd	2	79247096	1.28e-22	0.040205	35354	REG3A++PAP1_NA_PAP1	15304_REG3A	2	TRUE	0.00342659	121.553	456.464	95.792
rs4459759	A	G	A	G	0.4073	0.0159698	0.04659		FALSE	FALSE	FALSE	ebi-a-GCST90013864	2	79397366	0.0193863	352063	0.410072	Coronary artery disease (Firth correction) || id:ebi-a-GCST90013864	Coronary artery disease (Firth correction)	Coronary artery disease (Firth correction) || ||	TRUE	igd	2	79170240	1.22e-94	0.019734	35353	REG3A++PAP1_NA_PAP1	15304_REG3A	2	TRUE	0.0147378	528.787	456.464	425.989
rs72913277	G	A	G	A	-0.2895	0.0184644	0.04288		FALSE	FALSE	FALSE	ebi-a-GCST90013864	2	79367377	0.0241109	352063	0.443788	Coronary artery disease (Firth correction) || id:ebi-a-GCST90013864	Coronary artery disease (Firth correction)	Coronary artery disease (Firth correction) || ||	TRUE	igd	2	79140251	2.02e-42	0.021209	35350	REG3A++PAP1_NA_PAP1	15304_REG3A	2	TRUE	0.00687936	244.856	456.464	186.319
rs9467475	C	T	C	T	0.0774	-0.00114599	0.0927		FALSE	FALSE	FALSE	ebi-a-GCST90013864	6	25356440	0.0146068	352063	0.937466	Coronary artery disease (Firth correction) || id:ebi-a-GCST90013864	Coronary artery disease (Firth correction)	Coronary artery disease (Firth correction) || ||	TRUE	igd	6	25356212	1.34e-08	0.013626	35376	SCGN++Secretagogin_NA_Secretagogin	15305_SCGN	2	TRUE	0.00100773	35.6833	456.464	32.266
rs10282410	A	C	A	C	-0.1327	0.0081556	0.43999		FALSE	FALSE	FALSE	ebi-a-GCST90013864	7	49002811	0.00910487	352063	0.370391	Coronary artery disease (Firth correction) || id:ebi-a-GCST90013864	Coronary artery disease (Firth correction)	Coronary artery disease (Firth correction) || ||	TRUE	igd	7	48963215	5.33e-56	0.008417	35346	VWC2++VWC2_NA_VWC2	15308_VWC2	2	TRUE	0.00867782	309.394	456.464	248.558
rs111365656	A	G	A	G	-0.1277	0.0011583	0.05067		FALSE	FALSE	FALSE	ebi-a-GCST90013864	7	49554755	0.0182393	352063	0.949364	Coronary artery disease (Firth correction) || id:ebi-a-GCST90013864	Coronary artery disease (Firth correction)	Coronary artery disease (Firth correction) || ||	TRUE	igd	7	49515159	2.59e-11	0.019151	35344	VWC2++VWC2_NA_VWC2	15308_VWC2	2	TRUE	0.00156884	55.5332	456.464	44.463
rs140695950	A	C	A	C	-0.2081	0.0776372	0.01802		FALSE	FALSE	FALSE	ebi-a-GCST90013864	7	50051427	0.0300694	352063	0.010452	Coronary artery disease (Firth correction) || id:ebi-a-GCST90013864	Coronary artery disease (Firth correction)	Coronary artery disease (Firth correction) || ||	TRUE	igd	7	50011831	1.53e-11	0.030853	35341	VWC2++VWC2_NA_VWC2	15308_VWC2	2	TRUE	0.00153261	54.244	456.464	45.4935
rs142871696	T	C	T	C	0.2591	-0.0438192	0.01073		FALSE	FALSE	FALSE	ebi-a-GCST90013864	7	50205525	0.0589238	352063	0.457083	Coronary artery disease (Firth correction) || id:ebi-a-GCST90013864	Coronary artery disease (Firth correction)	Coronary artery disease (Firth correction) || ||	TRUE	igd	7	50165929	3.5e-10	0.041291	35338	VWC2++VWC2_NA_VWC2	15308_VWC2	2	TRUE	0.00142521	50.4332	456.464	39.3753
rs557626	A	G	A	G	-0.3962	0.00334049	0.13152		FALSE	FALSE	FALSE	ebi-a-GCST90013864	7	49819713	0.0129664	352063	0.796695	Coronary artery disease (Firth correction) || id:ebi-a-GCST90013864	Coronary artery disease (Firth correction)	Coronary artery disease (Firth correction) || ||	TRUE	igd	7	49780117	6.4e-233	0.012158	35341	VWC2++VWC2_NA_VWC2	15308_VWC2	2	TRUE	0.03586	1314.39	456.464	1061.95
rs566382	C	T	C	T	0.1069	0.00961366	0.06181		FALSE	FALSE	FALSE	ebi-a-GCST90013864	7	49880444	0.0182581	352063	0.598512	Coronary artery disease (Firth correction) || id:ebi-a-GCST90013864	Coronary artery disease (Firth correction)	Coronary artery disease (Firth correction) || ||	TRUE	igd	7	49840848	7.57e-10	0.017372	35341	VWC2++VWC2_NA_VWC2	15308_VWC2	2	TRUE	0.00132536	46.8992	456.464	37.8666
rs116891509	T	C	T	C	0.2501	-0.0229071	0.07588		FALSE	FALSE	FALSE	ebi-a-GCST90013864	16	72105560	0.0174064	352063	0.188167	Coronary artery disease (Firth correction) || id:ebi-a-GCST90013864	Coronary artery disease (Firth correction)	Coronary artery disease (Firth correction) || ||	TRUE	igd	16	72071661	2.66e-60	0.015269	35375	TXNL4B++TXN4B_NA_TXN4B	15316_TXNL4B	2	TRUE	0.00877229	313.048	456.464	268.291
rs149721298	C	T	C	T	0.1644	-0.0479017	0.0213		FALSE	FALSE	FALSE	ebi-a-GCST90013864	16	72973528	0.0277021	352063	0.083778	Coronary artery disease (Firth correction) || id:ebi-a-GCST90013864	Coronary artery disease (Firth correction)	Coronary artery disease (Firth correction) || ||	TRUE	igd	16	72939629	4.11e-09	0.027961	35372	TXNL4B++TXN4B_NA_TXN4B	15316_TXNL4B	2	TRUE	0.00112684	39.9013	456.464	34.5699
rs3826248	A	G	A	G	0.0558	0.0311497	0.206		FALSE	FALSE	FALSE	ebi-a-GCST90013864	16	71373048	0.0118137	352063	0.00822129	Coronary artery disease (Firth correction) || id:ebi-a-GCST90013864	Coronary artery disease (Firth correction)	Coronary artery disease (Firth correction) || ||	TRUE	igd	16	71339145	2.75e-08	0.010042	35376	TXNL4B++TXN4B_NA_TXN4B	15316_TXNL4B	2	TRUE	0.00101856	36.0672	456.464	30.8765
rs52807869	G	A	G	A	-0.1255	0.0244506	0.03365		FALSE	FALSE	FALSE	ebi-a-GCST90013864	12	94072653	0.0279955	352063	0.382457	Coronary artery disease (Firth correction) || id:ebi-a-GCST90013864	Coronary artery disease (Firth correction)	Coronary artery disease (Firth correction) || ||	TRUE	igd	12	93678877	9.21e-09	0.021847	35367	CRADD++CRADD_NA_CRADD	15322_CRADD	2	TRUE	0.00102432	36.2623	456.464	32.9992
rs45520632	C	T	C	T	0.113	-0.00800954	0.04913		FALSE	FALSE	FALSE	ebi-a-GCST90013864	19	49426488	0.0197942	352063	0.685741	Coronary artery disease (Firth correction) || id:ebi-a-GCST90013864	Coronary artery disease (Firth correction)	Coronary artery disease (Firth correction) || ||	TRUE	igd	19	48923231	4.99e-09	0.019324	35378	FTL++Ferritin_light_chain	15324_FTL	2	TRUE	0.00119304	42.2554	456.464	34.195
rs12410795	C	T	C	T	-0.5632	-0.0289513	0.01792		FALSE	FALSE	FALSE	ebi-a-GCST90013864	1	90150895	0.0419658	352063	0.490271	Coronary artery disease (Firth correction) || id:ebi-a-GCST90013864	Coronary artery disease (Firth correction)	Coronary artery disease (Firth correction) || ||	TRUE	igd	1	89685336	2.54e-73	0.031095	35340	GBP1++GBP1_NA_GBP1	15326_GBP1	2	TRUE	0.0111645	398.986	456.464	328.053
rs144525174	C	T	C	T	-1.1441	0.035581	0.00763		FALSE	FALSE	FALSE	ebi-a-GCST90013864	1	89355876	0.0481337	352063	0.459779	Coronary artery disease (Firth correction) || id:ebi-a-GCST90013864	Coronary artery disease (Firth correction)	Coronary artery disease (Firth correction) || ||	TRUE	igd	1	88890193	7.1e-135	0.046289	35341	GBP1++GBP1_NA_GBP1	15326_GBP1	2	TRUE	0.0198224	714.67	456.464	610.903
rs9428012	A	G	A	G	0.1235	0.0244056	0.089		FALSE	FALSE	FALSE	ebi-a-GCST90013864	1	88852286	0.0183912	352063	0.1845	Coronary artery disease (Firth correction) || id:ebi-a-GCST90013864	Coronary artery disease (Firth correction)	Coronary artery disease (Firth correction) || ||	TRUE	igd	1	88386603	1.88e-18	0.014091	35341	GBP1++GBP1_NA_GBP1	15326_GBP1	2	TRUE	0.00247327	87.6198	456.464	76.8158
rs704	A	G	A	G	0.2352	-0.0109563	0.49189		FALSE	FALSE	FALSE	ebi-a-GCST90013864	17	26694861	0.00906321	352063	0.226711	Coronary artery disease (Firth correction) || id:ebi-a-GCST90013864	Coronary artery disease (Firth correction)	Coronary artery disease (Firth correction) || ||	TRUE	igd	17	28367840	7.27e-194	0.007919	35360	SDF2++SDF2_NA_SDF2	15333_SDF2	2	TRUE	0.0276522	1005.53	456.464	882.133
rs6571678	G	A	G	A	0.1538	0.014753	0.14396		FALSE	FALSE	FALSE	ebi-a-GCST90013864	14	35185345	0.012644	352063	0.243292	Coronary artery disease (Firth correction) || id:ebi-a-GCST90013864	Coronary artery disease (Firth correction)	Coronary artery disease (Firth correction) || ||	TRUE	igd	14	34716139	1.18e-43	0.0111	35363	CFL2++COF2_NA_COF2	15339_CFL2	2	TRUE	0.00583013	207.368	456.464	191.985
rs115096635	C	T	C	T	-0.2425	-0.00824458	0.01112		FALSE	FALSE	FALSE	ebi-a-GCST90013864	3	186152230	0.0458384	352063	0.857261	Coronary artery disease (Firth correction) || id:ebi-a-GCST90013864	Coronary artery disease (Firth correction)	Coronary artery disease (Firth correction) || ||	TRUE	igd	3	186434441	2.51e-09	0.040681	35366	KNG1++Kininogen__HMW__Two_Chain	15343_KNG1	2	TRUE	0.00129331	45.7958	456.464	35.5337
rs5030062	C	A	C	A	0.3618	0.00393733	0.35548		FALSE	FALSE	FALSE	ebi-a-GCST90013864	3	186454180	0.00936693	352063	0.674235	Coronary artery disease (Firth correction) || id:ebi-a-GCST90013864	Coronary artery disease (Firth correction)	Coronary artery disease (Firth correction) || ||	TRUE	igd	3	186736391	0	0.007161	35367	KNG1++Kininogen__HMW__Two_Chain	15343_KNG1	2	TRUE	0.0599817	2256.61	456.464	2552.64
rs56259362	T	C	T	C	0.0792	-0.00624911	0.20378		FALSE	FALSE	FALSE	ebi-a-GCST90013864	3	186628757	0.0117625	352063	0.59523	Coronary artery disease (Firth correction) || id:ebi-a-GCST90013864	Coronary artery disease (Firth correction)	Coronary artery disease (Firth correction) || ||	TRUE	igd	3	186910968	1.82e-14	0.010336	35367	KNG1++Kininogen__HMW__Two_Chain	15343_KNG1	2	TRUE	0.00203552	72.1329	456.464	58.7145
rs860340	G	A	G	A	0.0886	0.00582713	0.07998		FALSE	FALSE	FALSE	ebi-a-GCST90013864	3	186889320	0.0197595	352063	0.768069	Coronary artery disease (Firth correction) || id:ebi-a-GCST90013864	Coronary artery disease (Firth correction)	Coronary artery disease (Firth correction) || ||	TRUE	igd	3	187171532	7.5e-09	0.015331	35364	KNG1++Kininogen__HMW__Two_Chain	15343_KNG1	2	TRUE	0.00115525	40.8992	456.464	33.3985
rs9866126	G	A	G	A	-0.1194	0.0131713	0.31438		FALSE	FALSE	FALSE	ebi-a-GCST90013864	3	186391067	0.00959229	352063	0.169716	Coronary artery disease (Firth correction) || id:ebi-a-GCST90013864	Coronary artery disease (Firth correction)	Coronary artery disease (Firth correction) || ||	TRUE	igd	3	186673278	1.1e-41	0.008827	35368	KNG1++Kininogen__HMW__Two_Chain	15343_KNG1	2	TRUE	0.00614578	218.696	456.464	182.971
rs111683933	C	T	C	T	0.2531	-0.0112431	0.02085		FALSE	FALSE	FALSE	ebi-a-GCST90013864	11	116642049	0.0370038	352063	0.761253	Coronary artery disease (Firth correction) || id:ebi-a-GCST90013864	Coronary artery disease (Firth correction)	Coronary artery disease (Firth correction) || ||	TRUE	igd	11	116771333	8.51e-19	0.028589	35377	APOA5++Apo_A_V	15363_APOA5	2	TRUE	0.00261559	92.7691	456.464	78.3766
rs1145183	A	G	A	G	0.2846	-0.010235	0.0357		FALSE	FALSE	FALSE	ebi-a-GCST90013864	11	116502286	0.0226993	352063	0.652065	Coronary artery disease (Firth correction) || id:ebi-a-GCST90013864	Coronary artery disease (Firth correction)	Coronary artery disease (Firth correction) || ||	TRUE	igd	11	116631569	6.9e-38	0.022118	35376	APOA5++Apo_A_V	15363_APOA5	2	TRUE	0.00557674	198.378	456.464	165.569
rs17461214	T	C	T	C	0.2058	-0.0155313	0.01859		FALSE	FALSE	FALSE	ebi-a-GCST90013864	11	115803538	0.0280884	352063	0.580301	Coronary artery disease (Firth correction) || id:ebi-a-GCST90013864	Coronary artery disease (Firth correction)	Coronary artery disease (Firth correction) || ||	TRUE	igd	11	115932820	3.18e-11	0.031004	35375	APOA5++Apo_A_V	15363_APOA5	2	TRUE	0.00154543	54.7513	456.464	44.0611
rs7123666	G	A	G	A	0.2692	-0.0199122	0.11577		FALSE	FALSE	FALSE	ebi-a-GCST90013864	11	116667083	0.0155176	352063	0.19942	Coronary artery disease (Firth correction) || id:ebi-a-GCST90013864	Coronary artery disease (Firth correction)	Coronary artery disease (Firth correction) || ||	TRUE	igd	11	116796367	2.66e-98	0.012793	35376	APOA5++Apo_A_V	15363_APOA5	2	TRUE	0.0148368	532.743	456.464	442.798
rs78751065	T	C	T	C	0.3728	0.0125975	0.0173		FALSE	FALSE	FALSE	ebi-a-GCST90013864	11	117171413	0.0344498	352063	0.714607	Coronary artery disease (Firth correction) || id:ebi-a-GCST90013864	Coronary artery disease (Firth correction)	Coronary artery disease (Firth correction) || ||	TRUE	igd	11	117300697	2.47e-32	0.03149	35377	APOA5++Apo_A_V	15363_APOA5	2	TRUE	0.00472551	167.959	456.464	140.154
rs10419829	T	G	T	G	0.0644	-0.0190642	0.22375		FALSE	FALSE	FALSE	ebi-a-GCST90013864	19	45142851	0.0105565	352063	0.07093	Coronary artery disease (Firth correction) || id:ebi-a-GCST90013864	Coronary artery disease (Firth correction)	Coronary artery disease (Firth correction) || ||	TRUE	igd	19	44639551	8.04e-11	0.009908	35372	APOC1++Apo_C_I	15364_APOC1	2	TRUE	0.00144068	51.0302	456.464	42.2474
rs11672683	T	C	T	C	-0.0642	-0.00060477	0.16663		FALSE	FALSE	FALSE	ebi-a-GCST90013864	19	44532292	0.0128023	352063	0.962323	Coronary artery disease (Firth correction) || id:ebi-a-GCST90013864	Coronary artery disease (Firth correction)	Coronary artery disease (Firth correction) || ||	TRUE	igd	19	44028140	6.37e-09	0.011056	35371	APOC1++Apo_C_I	15364_APOC1	2	TRUE	0.0011447	40.5332	456.464	33.7189
rs438811	T	C	T	C	0.0999	0.0234827	0.23201		FALSE	FALSE	FALSE	ebi-a-GCST90013864	19	45416741	0.0106146	352063	0.0271681	Coronary artery disease (Firth correction) || id:ebi-a-GCST90013864	Coronary artery disease (Firth correction)	Coronary artery disease (Firth correction) || ||	TRUE	igd	19	44913484	4.1e-24	0.009863	35366	APOC1++Apo_C_I	15364_APOC1	2	TRUE	0.0035565	126.221	456.464	102.592
rs117258330	C	T	C	T	-1.0193	-0.0625217	0.01488		FALSE	FALSE	FALSE	ebi-a-GCST90013864	20	31891755	0.0563719	352063	0.267391	Coronary artery disease (Firth correction) || id:ebi-a-GCST90013864	Coronary artery disease (Firth correction)	Coronary artery disease (Firth correction) || ||	TRUE	igd	20	33303949	3.67e-202	0.033599	35364	BPIFB1++LPLC1_NA_LPLC1	15367_BPIFB1	2	TRUE	0.0304597	1110.96	456.464	920.346
rs140981404	A	G	A	G	-0.3533	0.0217186	0.03215		FALSE	FALSE	FALSE	ebi-a-GCST90013864	20	30862946	0.0360456	352063	0.54682	Coronary artery disease (Firth correction) || id:ebi-a-GCST90013864	Coronary artery disease (Firth correction)	Coronary artery disease (Firth correction) || ||	TRUE	igd	20	32275143	1.21e-50	0.023605	35371	BPIFB1++LPLC1_NA_LPLC1	15367_BPIFB1	2	TRUE	0.00776795	276.895	456.464	224.016
rs149206379	T	C	T	C	-0.1818	-0.0563956	0.02055		FALSE	FALSE	FALSE	ebi-a-GCST90013864	20	31590388	0.0342757	352063	0.0998964	Coronary artery disease (Firth correction) || id:ebi-a-GCST90013864	Coronary artery disease (Firth correction)	Coronary artery disease (Firth correction) || ||	TRUE	igd	20	33002582	5.43e-10	0.029294	35366	BPIFB1++LPLC1_NA_LPLC1	15367_BPIFB1	2	TRUE	0.00133049	47.1142	456.464	38.515
rs66842348	A	G	A	G	-0.217	0.00335195	0.17559		FALSE	FALSE	FALSE	ebi-a-GCST90013864	20	32348497	0.0121342	352063	0.782364	Coronary artery disease (Firth correction) || id:ebi-a-GCST90013864	Coronary artery disease (Firth correction)	Coronary artery disease (Firth correction) || ||	TRUE	igd	20	33760691	1.41e-87	0.010939	35366	BPIFB1++LPLC1_NA_LPLC1	15367_BPIFB1	2	TRUE	0.013633	488.782	456.464	393.518
rs80149300	T	C	T	C	0.1912	0.000162667	0.05542		FALSE	FALSE	FALSE	ebi-a-GCST90013864	20	32842880	0.0260497	352063	0.995018	Coronary artery disease (Firth correction) || id:ebi-a-GCST90013864	Coronary artery disease (Firth correction)	Coronary artery disease (Firth correction) || ||	TRUE	igd	20	34255074	3.99e-26	0.018084	35366	BPIFB1++LPLC1_NA_LPLC1	15367_BPIFB1	2	TRUE	0.00382746	135.874	456.464	111.786
rs144850853	A	G	A	G	0.1482	-0.0197745	0.02969		FALSE	FALSE	FALSE	ebi-a-GCST90013864	7	33681044	0.0366482	352063	0.589488	Coronary artery disease (Firth correction) || id:ebi-a-GCST90013864	Coronary artery disease (Firth correction)	Coronary artery disease (Firth correction) || ||	TRUE	igd	7	33641432	8.1e-10	0.024125	35341	BMPER++BMPER_NA_BMPER	15368_BMPER	2	TRUE	0.00126546	44.7766	456.464	37.7365
rs201897458	T	C	T	C	-0.1992	-0.0185501	0.05248		FALSE	FALSE	FALSE	ebi-a-GCST90013864	7	33783208	0.016905	352063	0.272503	Coronary artery disease (Firth correction) || id:ebi-a-GCST90013864	Coronary artery disease (Firth correction)	Coronary artery disease (Firth correction) || ||	TRUE	igd	7	33743596	4.8e-28	0.018143	35345	BMPER++BMPER_NA_BMPER	15368_BMPER	2	TRUE	0.00394631	140.027	456.464	120.548
rs12089065	C	T	C	T	0.4888	-0.0437688	0.11237		FALSE	FALSE	FALSE	ebi-a-GCST90013864	1	149714956	0.0204735	352063	0.0319647	Coronary artery disease (Firth correction) || id:ebi-a-GCST90013864	Coronary artery disease (Firth correction)	Coronary artery disease (Firth correction) || ||	TRUE	igd	1	149743406	0	0.010161	35347	BOLA1++BOLA1_NA_BOLA1	15370_BOLA1	2	TRUE	0.0476623	1768.93	456.464	2314.14
rs375168340	C	T	C	T	0.5767	0.00609007	0.10896		FALSE	FALSE	FALSE	ebi-a-GCST90013864	1	149846636	0.0350895	352063	0.862213	Coronary artery disease (Firth correction) || id:ebi-a-GCST90013864	Coronary artery disease (Firth correction)	Coronary artery disease (Firth correction) || ||	TRUE	igd	1	149875086	0	0.01051	35352	BOLA1++BOLA1_NA_BOLA1	15370_BOLA1	2	TRUE	0.0645794	2440.49	456.464	3010.89
rs2291671	A	G	A	G	0.2378	-0.01766	0.24902		FALSE	FALSE	FALSE	ebi-a-GCST90013864	3	148558447	0.0106399	352063	0.096955	Coronary artery disease (Firth correction) || id:ebi-a-GCST90013864	Coronary artery disease (Firth correction)	Coronary artery disease (Firth correction) || ||	TRUE	igd	3	148840660	1.14e-132	0.009702	35360	CPB1++Carboxypeptidase_B1	15375_CPB1	2	TRUE	0.0211503	763.991	456.464	600.76
rs76876937	A	C	A	C	0.0915	0.0164476	0.1072		FALSE	FALSE	FALSE	ebi-a-GCST90013864	3	148887815	0.0159206	352063	0.301555	Coronary artery disease (Firth correction) || id:ebi-a-GCST90013864	Coronary artery disease (Firth correction)	Coronary artery disease (Firth correction) || ||	TRUE	igd	3	149170028	2.32e-11	0.013689	35359	CPB1++Carboxypeptidase_B1	15375_CPB1	2	TRUE	0.00160259	56.7536	456.464	44.6785
rs11240496	T	C	T	C	0.0553	0.000792507	0.4988		FALSE	FALSE	FALSE	ebi-a-GCST90013864	1	205465177	0.00912295	352063	0.930775	Coronary artery disease (Firth correction) || id:ebi-a-GCST90013864	Coronary artery disease (Firth correction)	Coronary artery disease (Firth correction) || ||	TRUE	igd	1	205496049	9.67e-11	0.008545	35370	CTSE++CATE_NA_CATE	15376_CTSE	2	TRUE	0.00152904	54.1618	456.464	41.8819
rs145467392	A	G	A	G	-0.3208	0.0556294	0.00561		FALSE	FALSE	FALSE	ebi-a-GCST90013864	1	207098800	0.0525572	352063	0.289848	Coronary artery disease (Firth correction) || id:ebi-a-GCST90013864	Coronary artery disease (Firth correction)	Coronary artery disease (Firth correction) || ||	TRUE	igd	1	206925455	1.01e-08	0.05599	35374	CTSE++CATE_NA_CATE	15376_CTSE	2	TRUE	0.0011482	40.6609	456.464	32.8283
rs41297620	A	G	A	G	-0.2763	0.0373555	0.01532		FALSE	FALSE	FALSE	ebi-a-GCST90013864	1	206654571	0.0301788	352063	0.215788	Coronary artery disease (Firth correction) || id:ebi-a-GCST90013864	Coronary artery disease (Firth correction)	Coronary artery disease (Firth correction) || ||	TRUE	igd	1	206481229	7.59e-15	0.035541	35370	CTSE++CATE_NA_CATE	15376_CTSE	2	TRUE	0.00230327	81.6503	456.464	60.4369
rs10467359	G	A	G	A	-0.3185	0.0070417	0.04031		FALSE	FALSE	FALSE	ebi-a-GCST90013864	13	33529264	0.0212361	352063	0.740198	Coronary artery disease (Firth correction) || id:ebi-a-GCST90013864	Coronary artery disease (Firth correction)	Coronary artery disease (Firth correction) || ||	TRUE	igd	13	32955126	6.9e-53	0.020808	35364	KL++KLOTHO_NA_KLOTHO	15384_KL	2	TRUE	0.00784861	279.738	456.464	234.292
rs73176836	C	T	C	T	0.141	-0.00860994	0.17921		FALSE	FALSE	FALSE	ebi-a-GCST90013864	13	33615538	0.0124133	352063	0.487927	Coronary artery disease (Firth correction) || id:ebi-a-GCST90013864	Coronary artery disease (Firth correction)	Coronary artery disease (Firth correction) || ||	TRUE	igd	13	33041401	5.52e-38	0.010944	35363	KL++KLOTHO_NA_KLOTHO	15384_KL	2	TRUE	0.00584874	208.034	456.464	165.992
rs79282194	G	A	G	A	-0.1086	0.0119509	0.05101		FALSE	FALSE	FALSE	ebi-a-GCST90013864	13	34488098	0.0224459	352063	0.594426	Coronary artery disease (Firth correction) || id:ebi-a-GCST90013864	Coronary artery disease (Firth correction)	Coronary artery disease (Firth correction) || ||	TRUE	igd	13	33913961	1.86e-08	0.019309	35359	KL++KLOTHO_NA_KLOTHO	15384_KL	2	TRUE	0.00114184	40.4183	456.464	31.633
rs7984515	G	A	G	A	0.086	0.0166483	0.21951		FALSE	FALSE	FALSE	ebi-a-GCST90013864	13	33566165	0.0113971	352063	0.144086	Coronary artery disease (Firth correction) || id:ebi-a-GCST90013864	Coronary artery disease (Firth correction)	Coronary artery disease (Firth correction) || ||	TRUE	igd	13	32992027	2.76e-17	0.01017	35363	KL++KLOTHO_NA_KLOTHO	15384_KL	2	TRUE	0.00253424	89.8411	456.464	71.5081
rs144373808	T	C	T	C	-0.5862	0.0420157	0.02092		FALSE	FALSE	FALSE	ebi-a-GCST90013864	4	120365419	0.0341457	352063	0.218516	Coronary artery disease (Firth correction) || id:ebi-a-GCST90013864	Coronary artery disease (Firth correction)	Coronary artery disease (Firth correction) || ||	TRUE	igd	4	119444264	9.95e-107	0.026714	35353	FABP2++FABP2_NA_FABP2	15385_FABP2	2	TRUE	0.0140767	504.731	456.464	481.519
rs2583602	A	G	A	G	-0.2821	0.0208298	0.41561		FALSE	FALSE	FALSE	ebi-a-GCST90013864	4	120679347	0.00921876	352063	0.0239139	Coronary artery disease (Firth correction) || id:ebi-a-GCST90013864	Coronary artery disease (Firth correction)	Coronary artery disease (Firth correction) || ||	TRUE	igd	4	119758192	8.38e-296	0.007674	35353	FABP2++FABP2_NA_FABP2	15385_FABP2	2	TRUE	0.0386567	1421.5	456.464	1351.33
rs2631141	C	T	C	T	-0.0779	-0.00367057	0.33918		FALSE	FALSE	FALSE	ebi-a-GCST90013864	4	119449179	0.00975936	352063	0.706837	Coronary artery disease (Firth correction) || id:ebi-a-GCST90013864	Coronary artery disease (Firth correction)	Coronary artery disease (Firth correction) || ||	TRUE	igd	4	118528024	9.48e-22	0.008129	35353	FABP2++FABP2_NA_FABP2	15385_FABP2	2	TRUE	0.00272031	96.428	456.464	91.8334
rs59721606	A	G	A	G	0.1557	0.0142741	0.02679		FALSE	FALSE	FALSE	ebi-a-GCST90013864	4	119647676	0.0254765	352063	0.575285	Coronary artery disease (Firth correction) || id:ebi-a-GCST90013864	Coronary artery disease (Firth correction)	Coronary artery disease (Firth correction) || ||	TRUE	igd	4	118726521	3.92e-11	0.023566	35355	FABP2++FABP2_NA_FABP2	15385_FABP2	2	TRUE	0.00126411	44.7468	456.464	43.6521
rs12989722	C	A	C	A	0.1439	-0.00243853	0.05897		FALSE	FALSE	FALSE	ebi-a-GCST90013864	2	206206098	0.0219646	352063	0.9116	Coronary artery disease (Firth correction) || id:ebi-a-GCST90013864	Coronary artery disease (Firth correction)	Coronary artery disease (Firth correction) || ||	TRUE	igd	2	205341374	8.26e-16	0.017875	35353	NRP2++Neuropilin_2	15387_NRP2	2	TRUE	0.00229819	81.4305	456.464	64.8081
rs143402442	G	A	G	A	-0.5787	0.0262074	0.00955		FALSE	FALSE	FALSE	ebi-a-GCST90013864	2	206487821	0.0535072	352063	0.624281	Coronary artery disease (Firth correction) || id:ebi-a-GCST90013864	Coronary artery disease (Firth correction)	Coronary artery disease (Firth correction) || ||	TRUE	igd	2	205623097	1.5e-40	0.043406	35352	NRP2++Neuropilin_2	15387_NRP2	2	TRUE	0.00633538	225.384	456.464	177.749
rs16837000	T	G	T	G	-0.1504	0.0110658	0.19706		FALSE	FALSE	FALSE	ebi-a-GCST90013864	2	205995406	0.0109432	352063	0.311921	Coronary artery disease (Firth correction) || id:ebi-a-GCST90013864	Coronary artery disease (Firth correction)	Coronary artery disease (Firth correction) || ||	TRUE	igd	2	205130682	5.21e-47	0.010445	35353	NRP2++Neuropilin_2	15387_NRP2	2	TRUE	0.00715826	254.876	456.464	207.338
rs10917892	G	A	G	A	0.3241	-0.00175862	0.31981		FALSE	FALSE	FALSE	ebi-a-GCST90013864	1	161744142	0.00986727	352063	0.858544	Coronary artery disease (Firth correction) || id:ebi-a-GCST90013864	Coronary artery disease (Firth correction)	Coronary artery disease (Firth correction) || ||	TRUE	igd	1	161774352	1.94e-246	0.009667	35361	FCGR3A++FcRIIIa_NA_FcRIIIa	15388_FCGR3A	2	TRUE	0.0456994	1693.27	456.464	1124.02
rs115020582	C	T	C	T	0.1352	0.0686549	0.04396		FALSE	FALSE	FALSE	ebi-a-GCST90013864	1	162335649	0.0266439	352063	0.0105068	Coronary artery disease (Firth correction) || id:ebi-a-GCST90013864	Coronary artery disease (Firth correction)	Coronary artery disease (Firth correction) || ||	TRUE	igd	1	162365859	2.03e-09	0.022552	35356	FCGR3A++FcRIIIa_NA_FcRIIIa	15388_FCGR3A	2	TRUE	0.00153645	54.4031	456.464	35.9404
rs11590399	A	G	A	G	0.2501	0.0145292	0.10222		FALSE	FALSE	FALSE	ebi-a-GCST90013864	1	162318702	0.0163118	352063	0.373081	Coronary artery disease (Firth correction) || id:ebi-a-GCST90013864	Coronary artery disease (Firth correction)	Coronary artery disease (Firth correction) || ||	TRUE	igd	1	162348912	9.96e-62	0.015086	35354	FCGR3A++FcRIIIa_NA_FcRIIIa	15388_FCGR3A	2	TRUE	0.0114806	410.574	456.464	274.84
rs185383054	T	C	T	C	-0.4221	0.0130272	0.00487		FALSE	FALSE	FALSE	ebi-a-GCST90013864	1	162427492	0.0459055	352063	0.776576	Coronary artery disease (Firth correction) || id:ebi-a-GCST90013864	Coronary artery disease (Firth correction)	Coronary artery disease (Firth correction) || ||	TRUE	igd	1	162457702	1.07e-09	0.069209	35359	FCGR3A++FcRIIIa_NA_FcRIIIa	15388_FCGR3A	2	TRUE	0.00172691	61.1639	456.464	37.1968
rs2245672	T	C	T	C	0.1274	0.000673038	0.22809		FALSE	FALSE	FALSE	ebi-a-GCST90013864	1	160936157	0.0108999	352063	0.950764	Coronary artery disease (Firth correction) || id:ebi-a-GCST90013864	Coronary artery disease (Firth correction)	Coronary artery disease (Firth correction) || ||	TRUE	igd	1	160966367	1.27e-31	0.010889	35364	FCGR3A++FcRIIIa_NA_FcRIIIa	15388_FCGR3A	2	TRUE	0.00571534	203.267	456.464	136.887
rs384565	C	T	C	T	0.7505	0.00278959	0.06977		FALSE	FALSE	FALSE	ebi-a-GCST90013864	1	161484134	0.0262416	352063	0.915341	Coronary artery disease (Firth correction) || id:ebi-a-GCST90013864	Coronary artery disease (Firth correction)	Coronary artery disease (Firth correction) || ||	TRUE	igd	1	161514344	0	0.009804	35351	FCGR3A++FcRIIIa_NA_FcRIIIa	15388_FCGR3A	2	TRUE	0.0731123	2788.31	456.464	5859.96
rs3914854	C	A	C	A	0.4865	-0.00126417	0.0427		FALSE	FALSE	FALSE	ebi-a-GCST90013864	1	160677787	0.0230238	352063	0.956212	Coronary artery disease (Firth correction) || id:ebi-a-GCST90013864	Coronary artery disease (Firth correction)	Coronary artery disease (Firth correction) || ||	TRUE	igd	1	160707997	9.68e-102	0.022718	35354	FCGR3A++FcRIIIa_NA_FcRIIIa	15388_FCGR3A	2	TRUE	0.0193496	697.544	456.464	458.591
rs4400628	G	A	G	A	0.4181	0.0125177	0.26185		FALSE	FALSE	FALSE	ebi-a-GCST90013864	1	161290686	0.00984423	352063	0.203523	Coronary artery disease (Firth correction) || id:ebi-a-GCST90013864	Coronary artery disease (Firth correction)	Coronary artery disease (Firth correction) || ||	TRUE	igd	1	161320896	0	0.00571	35354	FCGR3A++FcRIIIa_NA_FcRIIIa	15388_FCGR3A	2	TRUE	0.0675752	2562.05	456.464	5361.52
rs12016920	C	T	C	T	0.0898	-0.0132769	0.19784		FALSE	FALSE	FALSE	ebi-a-GCST90013864	13	114639025	0.0115052	352063	0.248503	Coronary artery disease (Firth correction) || id:ebi-a-GCST90013864	Coronary artery disease (Firth correction)	Coronary artery disease (Firth correction) || ||	TRUE	igd	13	113936052	1.69e-17	0.010548	34858	GAS6++GAS_6	15391_GAS6	2	TRUE	0.00255952	89.4434	456.464	72.479
rs4150773	A	G	A	G	-0.2126	0.0240652	0.01743		FALSE	FALSE	FALSE	ebi-a-GCST90013864	13	114285757	0.0366305	352063	0.511199	Coronary artery disease (Firth correction) || id:ebi-a-GCST90013864	Coronary artery disease (Firth correction)	Coronary artery disease (Firth correction) || ||	TRUE	igd	13	113631442	6.35e-11	0.032531	34861	GAS6++GAS_6	15391_GAS6	2	TRUE	0.00154817	54.0512	456.464	42.7102
rs6602909	C	T	C	T	-0.26	0.0343292	0.33811		FALSE	FALSE	FALSE	ebi-a-GCST90013864	13	114551993	0.00963678	352063	0.000374826	Coronary artery disease (Firth correction) || id:ebi-a-GCST90013864	Coronary artery disease (Firth correction)	Coronary artery disease (Firth correction) || ||	TRUE	igd	13	113849020	1.92e-195	0.008718	34860	GAS6++GAS_6	15391_GAS6	2	TRUE	0.0302566	1087.59	456.464	889.432
[truncated: 3,919 more rows]

## Sheet: CHF
SNP	effect_allele.exposure	other_allele.exposure	effect_allele.outcome	other_allele.outcome	beta.exposure	beta.outcome	eaf.exposure	eaf.outcome	remove	palindromic	ambiguous	id.outcome	chr	pos	se.outcome	samplesize.outcome	pval.outcome	outcome	originalname.outcome	outcome.deprecated	mr_keep.outcome	data_source.outcome	chr.exposure	pos.exposure	pval.exposure	se.exposure	samplesize.exposure	exposure	id.exposure	action	mr_keep	R2	F	FMean	F_pow_beta_se
[truncated: 5,613 more rows]

[truncated: 7 more sheets: IS, T2DM, EH, AF, VTE, PAD, AS]
