# Supplementary material for: Exploring Potential Drug Targets in Multiple Cardiovascular Diseases: A Study Based on Proteome-Wide Mendelian Randomization and Colocalization Analysis
Source: Cardiovasc Ther. 2025 Feb 21;2025:5711316. doi: 10.1155/cdr/5711316 (PMC11870767; doi:10.1155/cdr/5711316)
Supplement: Supporting Information 2 — The results of MR analysis of plasma proteins and CVDs. [file 5711316.f2.xlsx]

## Sheet: CAD
exposure	outcome	method	nsnp	b	se	pval	or	or_lci95	or_uci95	p_fdr
10015_KCNAB2	CAD	Wald ratio	1	0.110108	0.132993	0.407712	1.1164	0.860228	1.44885	0.743002
10037_SIGLEC12	CAD	Inverse variance weighted	7	0.00688913	0.0176021	0.695515	1.00691	0.972767	1.04226	0.976415
10070_PLCG2	CAD	Wald ratio	1	0.00801191	0.071327	0.910565	1.00804	0.876526	1.1593	0.969066
10080_EIF2B1	CAD	Wald ratio	1	0.141941	0.170895	0.406212	1.15251	0.824472	1.61106	0.742711
10339_ENO2	CAD	Wald ratio	1	0.164643	0.0679745	0.0154298	1.17897	1.03191	1.34699	0.22495
10346_STAT3	CAD	Wald ratio	1	-0.11033	0.0616235	0.0733907	0.895538	0.79365	1.01051	0.423525
10366_PDGFRA	CAD	Inverse variance weighted	3	-0.171671	0.122746	0.161939	0.842257	0.662157	1.07134	0.922769
10372_STAT6	CAD	Wald ratio	1	-0.27717	0.230486	0.229152	0.757926	0.482429	1.19075	0.648306
10391_ANGPTL3	CAD	Inverse variance weighted	6	-0.0699953	0.034545	0.0427439	0.932398	0.871357	0.997716	0.684015
10396_MCL1	CAD	Wald ratio	1	0.0382888	0.0405924	0.345553	1.03903	0.959568	1.12508	0.700413
10440_CLMP	CAD	Inverse variance weighted	2	0.096062	0.0470073	0.0409974	1.10083	1.00394	1.20707	0.684015
10451_NUCB1	CAD	Inverse variance weighted	2	-0.164067	0.0654079	0.0121292	0.848685	0.74657	0.964768	0.53688
10462_INSL5	CAD	Wald ratio	1	-0.026819	0.162061	0.868561	0.973537	0.708603	1.33753	0.969066
10464_ANTXR1	CAD	Wald ratio	1	0.450641	0.1955	0.0211627	1.56932	1.06979	2.3021	0.274244
10490_RPN1	CAD	Wald ratio	1	-0.00721084	0.0619158	0.907286	0.992815	0.879356	1.12091	0.969066
10511_COL6A3	CAD	Inverse variance weighted	2	-0.0676932	0.0753137	0.368751	0.934547	0.806293	1.0832	0.942812
10514_PTGDS	CAD	Wald ratio	1	0.0185353	0.0644891	0.773793	1.01871	0.89775	1.15596	0.939234
10521_MXRA8	CAD	Wald ratio	1	-0.101899	0.0971212	0.29409	0.903121	0.746577	1.09249	0.68053
10534_PARP1	CAD	Wald ratio	1	-0.33993	0.205523	0.0981319	0.71182	0.475802	1.06491	0.483719
10554_GLB1	CAD	Wald ratio	1	0.111643	0.209191	0.593557	1.11811	0.742025	1.68482	0.853048
10561_PGLYRP3	CAD	Wald ratio	1	-0.00909448	0.201518	0.964004	0.990947	0.667598	1.47091	0.990831
10571_MGAT1	CAD	Wald ratio	1	-0.253787	0.164105	0.121987	0.775857	0.562461	1.07021	0.53738
10603_HTN3	CAD	Inverse variance weighted	2	0.030884	0.0683876	0.651556	1.03137	0.901986	1.1793	0.976415
10605_APMAP	CAD	Inverse variance weighted	2	0.0606871	0.0734988	0.408981	1.06257	0.92001	1.22721	0.943399
10620_MSMB	CAD	Inverse variance weighted	4	-0.0103429	0.0160281	0.518736	0.98971	0.959102	1.0213	0.957826
10627_APLP2	CAD	Wald ratio	1	-0.0411335	0.0736816	0.576667	0.959701	0.830648	1.1088	0.849663
10630_HTATIP2	CAD	Inverse variance weighted	7	0.0448424	0.027802	0.106763	1.04586	0.990397	1.10444	0.816193
10666_GNPTG	CAD	Inverse variance weighted	3	-0.082396	0.0881824	0.350107	0.920907	0.774736	1.09466	0.942812
10672_SFTPB	CAD	Inverse variance weighted	4	0.00522982	0.0251023	0.834963	1.00524	0.956982	1.05594	0.980994
10708_GNRH2	CAD	Inverse variance weighted	2	-0.0668414	0.0772564	0.386935	0.935343	0.803913	1.08826	0.942812
10722_SYK	CAD	Wald ratio	1	-0.167274	0.10993	0.128098	0.845968	0.681992	1.04937	0.548782
10737_SERPINB1	CAD	Wald ratio	1	-0.172981	0.116536	0.137715	0.841154	0.669388	1.05699	0.559478
10800_SERPINH1	CAD	Inverse variance weighted	2	-0.131506	0.148187	0.374847	0.876774	0.655764	1.17227	0.942812
10809_KLRB1	CAD	Inverse variance weighted	2	-0.16761	0.160122	0.295207	0.845683	0.617887	1.15746	0.935402
10815_HABP4	CAD	Inverse variance weighted	2	0.0479091	0.0858836	0.576955	1.04908	0.886546	1.2414	0.972166
10816_PILRA	CAD	Inverse variance weighted	6	0.0306345	0.0236018	0.194297	1.03111	0.984496	1.07993	0.935402
10818_SMPD1	CAD	Inverse variance weighted	4	0.0186755	0.0337351	0.579858	1.01885	0.953663	1.0885	0.972166
10832_B4GALT6	CAD	Inverse variance weighted	3	-0.0290197	0.0217763	0.182654	0.971397	0.930809	1.01376	0.935402
10833_HHIP	CAD	Inverse variance weighted	2	0.0210342	0.06101	0.730271	1.02126	0.906154	1.15098	0.976415
10835_A4GNT	CAD	Wald ratio	1	0.56032	0.149982	0.000187031	1.75123	1.3052	2.34969	0.0259038
10851_EBI3	CAD	Inverse variance weighted	8	-0.0248765	0.015853	0.116603	0.97543	0.945588	1.00621	0.824675
10892_OSMR	CAD	Inverse variance weighted	2	0.0171903	0.0737061	0.815585	1.01734	0.880493	1.17545	0.980994
10908_GALNT13	CAD	Wald ratio	1	-0.189682	0.155562	0.222715	0.827222	0.609825	1.12212	0.648306
10917_GNGT2	CAD	Wald ratio	1	-0.0472937	0.203145	0.81591	0.953807	0.640531	1.4203	0.950447
10924_CYB5D2	CAD	Inverse variance weighted	2	-0.0829685	0.0461082	0.0719506	0.92038	0.840851	1.00743	0.76547
10938_CD58	CAD	Inverse variance weighted	2	0.00951185	0.0540141	0.860216	1.00956	0.908141	1.1223	0.983903
10948_PLD3	CAD	Wald ratio	1	-0.0136324	0.172119	0.936871	0.98646	0.703994	1.38226	0.969066
10959_BET1L	CAD	Wald ratio	1	0.023867	0.0943098	0.800214	1.02415	0.851309	1.23209	0.939234
10974_SPINK7	CAD	Wald ratio	1	-0.172045	0.0786104	0.0286279	0.841942	0.721718	0.982192	0.297951
10977_UCMA	CAD	Inverse variance weighted	5	0.0267919	0.0278386	0.335847	1.02715	0.97261	1.08476	0.942812
11098_PDXK	CAD	Inverse variance weighted	6	-0.129077	0.0530519	0.0149726	0.878906	0.792107	0.975217	0.53688
11102_REG4	CAD	Inverse variance weighted	4	-0.0919471	0.0798551	0.249558	0.912153	0.779999	1.0667	0.935402
11103_HSPB1	CAD	Inverse variance weighted	6	-0.0381791	0.0271689	0.159947	0.962541	0.912625	1.01519	0.922769
11104_CHI3L1	CAD	Inverse variance weighted	15	0.0302829	0.0142199	0.0332029	1.03075	1.00241	1.05988	0.610834
11109_SVEP1	CAD	Inverse variance weighted	5	0.0937282	0.0377572	0.0130503	1.09826	1.01992	1.18262	0.53688
11117_SPATA20	CAD	Inverse variance weighted	4	0.0369349	0.0288794	0.200919	1.03763	0.980523	1.09805	0.935402
11126_TRIO	CAD	Wald ratio	1	0.0928699	0.207395	0.654303	1.09732	0.730793	1.64767	0.889973
11134_MTRF1L	CAD	Wald ratio	1	0.149617	0.0592332	0.0115404	1.16139	1.03409	1.30436	0.193739
11152_KLK13	CAD	Inverse variance weighted	2	0.0460924	0.0973948	0.636032	1.04717	0.865194	1.26742	0.976415
11177_KRT5	CAD	Wald ratio	1	0.067414	0.0667959	0.312853	1.06974	0.938469	1.21937	0.68053
11178_SVEP1	CAD	Inverse variance weighted	5	0.0998761	0.0366469	0.00642307	1.10503	1.02845	1.18733	0.451756
11196_COL6A3	CAD	Wald ratio	1	0.530881	0.14117	0.000169517	1.70043	1.28941	2.24246	0.0259038
11208_NAGPA	CAD	Inverse variance weighted	5	-0.00757508	0.0235869	0.748092	0.992454	0.947617	1.03941	0.976415
11211_TBCE	CAD	Inverse variance weighted	2	-0.140422	0.0810008	0.0829921	0.868992	0.741424	1.01851	0.767034
11212_TXNDC5	CAD	Inverse variance weighted	5	-0.0264394	0.0310347	0.394253	0.973907	0.916432	1.03499	0.942812
11214_DNAJB9	CAD	Wald ratio	1	-0.0788992	0.191203	0.679866	0.924133	0.635301	1.34428	0.911568
11219_FGFBP3	CAD	Inverse variance weighted	3	-0.0815026	0.0314802	0.00962511	0.92173	0.866577	0.980393	0.499725
11237_PCOLCE	CAD	Wald ratio	1	0.0203052	0.0581821	0.727094	1.02051	0.910527	1.14378	0.911568
11241_ASL	CAD	Wald ratio	1	-0.0660101	0.10068	0.512054	0.936121	0.768478	1.14034	0.82043
11248_UROS	CAD	Inverse variance weighted	4	0.106316	0.0478465	0.0262815	1.11217	1.01262	1.22152	0.565857
11257_QDPR	CAD	Inverse variance weighted	4	-0.0199611	0.0256612	0.436645	0.980237	0.932154	1.0308	0.943399
11265_ALDH1A1	CAD	Wald ratio	1	-0.100126	0.0986019	0.30989	0.904724	0.745735	1.09761	0.68053
11266_SELPLG	CAD	Wald ratio	1	-0.0465669	0.0397893	0.241865	0.954501	0.882891	1.03192	0.648306
11273_GSTT2B	CAD	Wald ratio	1	-0.020813	0.14286	0.884168	0.979402	0.740212	1.29588	0.969066
11277_ATF6	CAD	Wald ratio	1	0.0532335	0.187996	0.777052	1.05468	0.729614	1.52456	0.939234
11287_CYB5A	CAD	Wald ratio	1	0.0464568	0.115884	0.6885	1.04755	0.834707	1.31467	0.911568
11288_NT5C2	CAD	Wald ratio	1	-0.0167372	0.0841571	0.842357	0.983402	0.833864	1.15976	0.965813
11302_TNR	CAD	Wald ratio	1	0.00565557	0.0702119	0.9358	1.00567	0.876376	1.15404	0.969066
11313_PCBD1	CAD	Inverse variance weighted	6	0.0384259	0.0558911	0.49176	1.03917	0.931349	1.15948	0.951725
11333_ARHGAP25	CAD	Wald ratio	1	0.0725472	0.0612661	0.23636	1.07524	0.953578	1.21243	0.648306
11360_RRM1	CAD	Wald ratio	1	-0.245529	0.167123	0.141792	0.782291	0.56378	1.08549	0.56334
11378_SYK	CAD	Wald ratio	1	-0.191409	0.112676	0.0893647	0.825794	0.662156	1.02987	0.458408
11387_ATF6B	CAD	Wald ratio	1	-0.0324955	0.0860442	0.705683	0.968027	0.817796	1.14586	0.911568
11388_WFDC2	CAD	Wald ratio	1	0.154777	0.154654	0.316925	1.1674	0.862134	1.58075	0.68053
11424_FAH	CAD	Inverse variance weighted	6	0.0161506	0.0211138	0.444313	1.01628	0.975083	1.05922	0.943399
11428_PDLIM1	CAD	Wald ratio	1	0.0308885	0.130631	0.813078	1.03137	0.798399	1.33232	0.950447
11431_RECQL	CAD	Inverse variance weighted	6	-0.0347787	0.0289258	0.229231	0.965819	0.912586	1.02216	0.935402
11441_PYGL	CAD	Inverse variance weighted	2	-0.156861	0.0790707	0.0472776	0.854823	0.732099	0.99812	0.684015
11480_ALDH3A1	CAD	Wald ratio	1	-0.0425807	0.075544	0.57299	0.958313	0.826424	1.11125	0.846497
11493_DYNLL2	CAD	Wald ratio	1	-0.194892	0.170854	0.254	0.822924	0.588743	1.15025	0.64846
11516_FABP1	CAD	Wald ratio	1	-0.183924	0.0892722	0.0393735	0.831999	0.698446	0.991089	0.357589
11530_HMBS	CAD	Wald ratio	1	0.487882	0.181696	0.00724967	1.62886	1.14083	2.32567	0.17071
11540_FOXO3	CAD	Wald ratio	1	-0.00140852	0.18338	0.993872	0.998592	0.697095	1.43049	0.998991
11543_LIMA1	CAD	Wald ratio	1	0.228481	0.154176	0.138355	1.25669	0.928946	1.70006	0.559478
11547_MUSK	CAD	Wald ratio	1	0.352775	0.144186	0.0144186	1.42301	1.07269	1.88774	0.21589
11568_FKBP1B	CAD	Inverse variance weighted	2	-0.0449367	0.0415692	0.279692	0.956058	0.881251	1.03721	0.935402
11606_DNAJB6	CAD	Wald ratio	1	0.03202	0.180976	0.859564	1.03254	0.724196	1.47216	0.969066
11615_DAPP1	CAD	Wald ratio	1	-0.268275	0.146183	0.0664759	0.764698	0.574191	1.01841	0.415597
11616_HSF1	CAD	Wald ratio	1	-0.100292	0.143288	0.483969	0.904573	0.683084	1.19788	0.797629
11636_TAGLN2	CAD	Wald ratio	1	0.213247	0.097986	0.0295332	1.23769	1.02142	1.49975	0.297951
11643_DTX3L	CAD	Wald ratio	1	-0.0316049	0.160381	0.843779	0.968889	0.707547	1.32676	0.965813
11649_SMAP1	CAD	Inverse variance weighted	4	0.0253139	0.0442076	0.566906	1.02564	0.94051	1.11847	0.972166
11656_EVL	CAD	Inverse variance weighted	4	0.0175278	0.0486665	0.718727	1.01768	0.925095	1.11954	0.976415
11659_CLINT1	CAD	Wald ratio	1	-0.093343	0.170188	0.58337	0.910881	0.652521	1.27154	0.850491
11681_AGFG1	CAD	Wald ratio	1	0.0286539	0.103581	0.782062	1.02907	0.839991	1.26071	0.939234
11708_LCN1	CAD	Wald ratio	1	0.0142871	0.136024	0.916349	1.01439	0.776996	1.32431	0.969066
11969_S100A2	CAD	Inverse variance weighted	2	-0.0153294	0.0828658	0.853236	0.984787	0.837155	1.15846	0.98164
12008_CD7	CAD	Inverse variance weighted	2	0.012498	0.0485579	0.796883	1.01258	0.92065	1.11368	0.978414
12016_CBL	CAD	Wald ratio	1	0.00942211	0.0688238	0.891108	1.00947	0.88208	1.15525	0.969066
12329_RPS6KA1	CAD	Wald ratio	1	0.279422	0.0955482	0.00345107	1.32237	1.09653	1.59472	0.100626
12333_RPIA	CAD	Wald ratio	1	-0.0506026	0.0926644	0.585008	0.950656	0.792768	1.13999	0.850642
12338_EGFLAM	CAD	Inverse variance weighted	2	-0.0133634	0.0369317	0.717471	0.986725	0.917824	1.0608	0.976415
12347_CCM2	CAD	Wald ratio	1	0.0769711	0.150717	0.609563	1.08001	0.803776	1.45118	0.864314
12348_SARS2	CAD	Wald ratio	1	-0.0146803	0.0850475	0.862956	0.985427	0.834124	1.16418	0.969066
12357_SNAP29	CAD	Wald ratio	1	0.113961	0.109822	0.299418	1.12071	0.90367	1.38987	0.68053
12366_CRYGD	CAD	Wald ratio	1	0.162405	0.0841639	0.0536529	1.17634	0.997447	1.38731	0.402337
12370_APOF	CAD	Inverse variance weighted	3	0.0526646	0.0536154	0.325969	1.05408	0.948929	1.17087	0.942812
12376_CDKN2D	CAD	Wald ratio	1	-0.00118852	0.183716	0.994838	0.998812	0.69679	1.43174	0.998991
12378_TAPBP	CAD	Inverse variance weighted	3	-0.0286575	0.0277559	0.301847	0.971749	0.920297	1.02608	0.935402
12381_CBR1	CAD	Inverse variance weighted	3	-0.00737031	0.0558128	0.894942	0.992657	0.889796	1.10741	0.983903
12386_RNPEP	CAD	Inverse variance weighted	4	-0.102717	0.0815837	0.208014	0.902382	0.769033	1.05885	0.935402
12387_PDLIM4	CAD	Wald ratio	1	-0.00604763	0.0600973	0.919844	0.993971	0.883523	1.11823	0.969066
12395_DARS2	CAD	Wald ratio	1	-0.00136402	0.105335	0.989668	0.998637	0.812353	1.22764	0.998991
12399_CCDC50	CAD	Wald ratio	1	-0.0680231	0.187959	0.717424	0.934239	0.646345	1.35037	0.911568
12401_STAMBPL1	CAD	Inverse variance weighted	2	-0.0416346	0.120443	0.729584	0.95922	0.757521	1.21462	0.976415
12408_RAB22A	CAD	Wald ratio	1	0.0381164	0.149499	0.798753	1.03885	0.774993	1.39255	0.939234
12411_MAX	CAD	Wald ratio	1	-0.0782458	0.0525466	0.136468	0.924737	0.834237	1.02505	0.559478
12422_ALOX15B	CAD	Wald ratio	1	0.0183153	0.130006	0.887965	1.01848	0.789389	1.31407	0.969066
12424_THYN1	CAD	Wald ratio	1	0.0704762	0.187482	0.706984	1.07302	0.743053	1.54951	0.911568
12428_LYPLAL1	CAD	Wald ratio	1	-0.0264705	0.0967009	0.784288	0.973877	0.805732	1.17711	0.939234
12431_PELO	CAD	Wald ratio	1	-0.40041	0.209463	0.0559275	0.670045	0.444432	1.01019	0.404995
12432_CACYBP	CAD	Wald ratio	1	0.059309	0.07005	0.397181	1.0611	0.924975	1.21727	0.735913
12436_GSTO1	CAD	Inverse variance weighted	7	0.0305739	0.0234018	0.191392	1.03105	0.984823	1.07944	0.935402
12437_ULK3	CAD	Wald ratio	1	0.262578	0.116554	0.0242686	1.30028	1.03472	1.63399	0.286059
12438_MPG	CAD	Wald ratio	1	0.165292	0.166904	0.322006	1.17974	0.850578	1.63628	0.686121
12445_ANKRD27	CAD	Wald ratio	1	-0.0284923	0.176137	0.871493	0.97191	0.688169	1.37264	0.969066
12449_PPIH	CAD	Inverse variance weighted	2	-0.187994	0.160569	0.241679	0.82862	0.60489	1.1351	0.935402
12457_ADI1	CAD	Wald ratio	1	0.0100041	0.119381	0.933216	1.01005	0.799329	1.27633	0.969066
12459_PLEKHA1	CAD	Inverse variance weighted	4	-0.085306	0.030215	0.00475324	0.918231	0.865431	0.974253	0.43068
12469_MAPRE1	CAD	Wald ratio	1	-0.306874	0.146785	0.0365605	0.735743	0.551798	0.981007	0.343297
12475_CLIC5	CAD	Inverse variance weighted	6	0.0189292	0.0206678	0.35973	1.01911	0.978652	1.06124	0.942812
12486_GLRX2	CAD	Inverse variance weighted	3	0.00231552	0.0456602	0.959555	1.00232	0.916514	1.09616	0.987199
12494_GABARAPL2	CAD	Inverse variance weighted	2	0.022471	0.14017	0.872635	1.02273	0.777041	1.34609	0.983903
12522_RAD23B	CAD	Wald ratio	1	0.028932	0.173371	0.867465	1.02935	0.732805	1.44591	0.969066
12524_SAT2	CAD	Inverse variance weighted	3	-0.0443377	0.0425898	0.297857	0.956631	0.880017	1.03991	0.935402
12556_UBE2C	CAD	Wald ratio	1	0.157769	0.0673519	0.0191573	1.1709	1.02609	1.33613	0.265329
12558_UBASH3B	CAD	Inverse variance weighted	2	0.0863998	0.0785787	0.271536	1.09024	0.934621	1.27178	0.935402
12563_TNFAIP8	CAD	Inverse variance weighted	2	0.0596497	0.059126	0.313043	1.06146	0.945315	1.19189	0.93811
12571_ARL3	CAD	Inverse variance weighted	2	0.138466	0.110531	0.210301	1.14851	0.924803	1.42633	0.935402
12573_TRIM3	CAD	Wald ratio	1	0.0693979	0.0857486	0.418332	1.07186	0.906042	1.26803	0.750386
12575_MTHFD1	CAD	Inverse variance weighted	3	0.0289653	0.0793645	0.715137	1.02939	0.881096	1.20264	0.976415
12594_GCA	CAD	Inverse variance weighted	2	0.0435703	0.0353279	0.217459	1.04453	0.974654	1.11942	0.935402
12612_PSMB1	CAD	Inverse variance weighted	2	0.0207805	0.030114	0.490154	1.021	0.962479	1.08307	0.951725
12616_NRBP1	CAD	Wald ratio	1	0.588897	0.193632	0.00235539	1.802	1.23291	2.63377	0.0932063
12633_PTPN9	CAD	Wald ratio	1	-0.072491	0.146363	0.620401	0.930074	0.698121	1.23909	0.868066
12635_TRDMT1	CAD	Wald ratio	1	0.0181481	0.029605	0.539872	1.01831	0.960907	1.07915	0.823256
12637_CRAT	CAD	Wald ratio	1	0.146177	0.111928	0.191555	1.1574	0.929413	1.44132	0.633161
12641_INPP5B	CAD	Wald ratio	1	0.259796	0.186907	0.164537	1.29667	0.898937	1.87036	0.588087
12643_ARRB1	CAD	Wald ratio	1	-0.173185	0.122715	0.158162	0.840982	0.661195	1.06965	0.580275
12646_RPE	CAD	Wald ratio	1	-0.211859	0.12047	0.078645	0.809079	0.638918	1.02456	0.444585
12656_KLC1	CAD	Wald ratio	1	0.366328	0.107767	0.000675705	1.44243	1.16778	1.78167	0.0415934
12662_ECH1	CAD	Inverse variance weighted	2	0.00819941	0.0547986	0.881058	1.00823	0.905556	1.12255	0.983903
12677_FLII	CAD	Wald ratio	1	-0.120534	0.103965	0.246303	0.886447	0.72303	1.0868	0.648306
12685_HOMER2	CAD	Wald ratio	1	-0.0492342	0.136943	0.719204	0.951958	0.727863	1.24505	0.911568
12686_MPST	CAD	Inverse variance weighted	2	0.0519566	0.094353	0.581866	1.05333	0.875487	1.2673	0.972166
12687_DECR1	CAD	Inverse variance weighted	2	-0.0727274	0.125476	0.562176	0.929854	0.727123	1.18911	0.972166
12689_ARPC1B	CAD	Wald ratio	1	-0.248174	0.113944	0.0294026	0.780224	0.624063	0.975461	0.297951
12697_PIP4K2A	CAD	Wald ratio	1	0.13996	0.0812343	0.0849039	1.15023	0.980925	1.34875	0.447969
12703_NEK7	CAD	Wald ratio	1	-0.0585556	0.0961202	0.542398	0.943126	0.781179	1.13865	0.823256
12714_AP1G2	CAD	Inverse variance weighted	3	0.106264	0.0491538	0.0306277	1.11212	1.00997	1.22459	0.598375
12731_PLEKHA7	CAD	Inverse variance weighted	3	0.0864873	0.0397478	0.0295627	1.09034	1.00862	1.17868	0.588563
12764_ELMO1	CAD	Inverse variance weighted	2	0.0805482	0.113278	0.477042	1.08388	0.868076	1.35334	0.950069
12786_GPCPD1	CAD	Inverse variance weighted	2	-0.104724	0.0947472	0.269032	0.900573	0.747943	1.08435	0.935402
12799_DNAJC27	CAD	Wald ratio	1	0.264191	0.211028	0.210598	1.30238	0.861204	1.96955	0.648306
12801_IRF2	CAD	Wald ratio	1	-0.187611	0.195848	0.33809	0.828937	0.564693	1.21683	0.700413
12812_ACYP2	CAD	Inverse variance weighted	2	0.260772	0.302041	0.387937	1.29793	0.718041	2.34614	0.942812
12813_EHBP1	CAD	Wald ratio	1	0.15089	0.201976	0.455023	1.16287	0.782717	1.72765	0.778812
12820_GRAP	CAD	Wald ratio	1	-0.200741	0.194399	0.30178	0.818124	0.558912	1.19755	0.68053
12831_TESC	CAD	Inverse variance weighted	7	-0.0580134	0.0277911	0.0368444	0.943637	0.893612	0.996463	0.647847
12851_POLM	CAD	Inverse variance weighted	2	-0.156704	0.234171	0.503377	0.854957	0.540273	1.35293	0.951725
12855_CASS4	CAD	Wald ratio	1	0.037875	0.165157	0.818615	1.0386	0.751388	1.4356	0.950447
12893_IFI16	CAD	Wald ratio	1	-0.22874	0.175743	0.193067	0.795535	0.563721	1.12268	0.633161
12940_ALDH3B1	CAD	Wald ratio	1	0.170933	0.078997	0.0304801	1.18641	1.01623	1.38509	0.301536
12975_KRT20	CAD	Inverse variance weighted	2	-0.12778	0.181146	0.480563	0.880047	0.617037	1.25516	0.951208
12990_MAP3K3	CAD	Wald ratio	1	0.575025	0.193019	0.00289087	1.77717	1.21739	2.59437	0.0942085
13044_TSG101	CAD	Wald ratio	1	-0.033421	0.0655241	0.610012	0.967131	0.85057	1.09967	0.864314
13059_RFK	CAD	Inverse variance weighted	2	-0.0182744	0.0735811	0.803858	0.981892	0.850022	1.13422	0.978414
13068_CCS	CAD	Wald ratio	1	-0.0282496	0.0801153	0.724379	0.972146	0.830875	1.13744	0.911568
13088_BTC	CAD	Inverse variance weighted	2	-0.026955	0.0590432	0.648009	0.973405	0.867032	1.09283	0.976415
13090_S100A6	CAD	Inverse variance weighted	2	0.0316303	0.0942604	0.737201	1.03214	0.858027	1.24158	0.976415
13094_RSPO3	CAD	Inverse variance weighted	2	0.0342565	0.120736	0.776616	1.03485	0.81678	1.31114	0.976415
13095_REG1A	CAD	Inverse variance weighted	6	0.0465171	0.0284536	0.102083	1.04762	0.990791	1.1077	0.813244
13102_FAM3D	CAD	Inverse variance weighted	4	0.033507	0.0294931	0.255916	1.03407	0.975993	1.09561	0.935402
13107_LYPD3	CAD	Wald ratio	1	-0.0274301	0.0839328	0.743811	0.972943	0.825358	1.14692	0.92186
13109_NEGR1	CAD	Inverse variance weighted	2	-0.0835501	0.0649443	0.198272	0.919845	0.809903	1.04471	0.935402
13112_FSTL1	CAD	Wald ratio	1	-0.038019	0.0620875	0.540308	0.962695	0.852391	1.08727	0.823256
13113_SPP1	CAD	Inverse variance weighted	2	-0.00843203	0.0608572	0.889802	0.991603	0.880107	1.11723	0.983903
13114_LUM	CAD	Inverse variance weighted	7	-0.0548625	0.041014	0.181009	0.946615	0.873498	1.02585	0.935402
13116_CD177	CAD	Inverse variance weighted	12	0.00145608	0.0184876	0.937224	1.00146	0.965818	1.03841	0.983903
13119_SERPINA10	CAD	Inverse variance weighted	7	0.0537321	0.0255179	0.0352339	1.0552	1.00372	1.10932	0.63003
13123_FLRT3	CAD	Inverse variance weighted	7	-0.000736722	0.0157943	0.962796	0.999264	0.968804	1.03068	0.988084
13124_ISLR2	CAD	Inverse variance weighted	4	-0.0214476	0.0437749	0.624168	0.978781	0.898304	1.06647	0.976415
13125_VTN	CAD	Inverse variance weighted	11	-0.0154123	0.0163581	0.346099	0.984706	0.953635	1.01679	0.942812
13126_DSC2	CAD	Inverse variance weighted	3	-0.0323711	0.0730992	0.657883	0.968147	0.838915	1.11729	0.976415
13130_HK2	CAD	Inverse variance weighted	2	0.0908526	0.118814	0.444473	1.09511	0.867601	1.38227	0.943399
13242_SHANK3	CAD	Inverse variance weighted	3	0.0518133	0.026427	0.0499233	1.05318	1.00002	1.10917	0.684015
13381_B4GALT1	CAD	Inverse variance weighted	3	-0.0685669	0.0477899	0.151356	0.933731	0.850241	1.02542	0.909894
13384_FH	CAD	Wald ratio	1	-0.0226385	0.0687014	0.741763	0.977616	0.854453	1.11853	0.92186
13388_PCSK1	CAD	Inverse variance weighted	6	0.0164107	0.0205823	0.425266	1.01655	0.976353	1.05839	0.943399
13397_DEFB4A	CAD	Inverse variance weighted	4	-0.0509865	0.062618	0.415503	0.950291	0.840534	1.07438	0.943399
13405_SPINK2	CAD	Inverse variance weighted	3	0.0842535	0.0464571	0.0697427	1.0879	0.993221	1.19161	0.76547
13416_TMEM132D	CAD	Inverse variance weighted	6	0.0280954	0.0267706	0.293955	1.02849	0.97592	1.0839	0.935402
13427_MAN1C1	CAD	Inverse variance weighted	3	0.0172994	0.0429078	0.686819	1.01745	0.935382	1.10672	0.976415
13438_CHRD	CAD	Wald ratio	1	0.114063	0.129343	0.37785	1.12082	0.869837	1.44423	0.71714
13449_SF3B4	CAD	Wald ratio	1	0.190245	0.203773	0.350504	1.20955	0.811273	1.80334	0.70305
13450_USP8	CAD	Wald ratio	1	0.0759709	0.118455	0.521297	1.07893	0.855387	1.3609	0.82043
13460_CHAD	CAD	Wald ratio	1	-0.194583	0.191222	0.308879	0.823178	0.565878	1.19747	0.68053
13463_PXDN	CAD	Inverse variance weighted	2	-0.0434448	0.0788098	0.581454	0.957485	0.820442	1.11742	0.972166
13465_RCAN1	CAD	Wald ratio	1	0.0313426	0.152441	0.8371	1.03184	0.765335	1.39115	0.962144
13472_HDHD2	CAD	Inverse variance weighted	3	0.0756797	0.0389996	0.0523157	1.07862	0.999241	1.1643	0.689913
13473_ITPKA	CAD	Wald ratio	1	0.33665	0.132193	0.0108763	1.40025	1.08064	1.81439	0.193739
13481_TCEA2	CAD	Wald ratio	1	-0.0799732	0.0663727	0.228238	0.923141	0.810533	1.05139	0.648306
13488_ARFIP1	CAD	Inverse variance weighted	2	-0.0132101	0.0406785	0.745375	0.986877	0.911248	1.06878	0.976415
13519_ARHGEF25	CAD	Inverse variance weighted	2	0.0631169	0.0794345	0.426859	1.06515	0.911581	1.24459	0.943399
13534_MYOM2	CAD	Inverse variance weighted	2	-0.0279885	0.135931	0.836867	0.9724	0.744969	1.26926	0.980994
13578_ABLIM3	CAD	Wald ratio	1	0.0717663	0.0845059	0.395744	1.0744	0.910405	1.26795	0.735712
13580_UAP1	CAD	Wald ratio	1	0.245761	0.202858	0.225706	1.27859	0.859126	1.90287	0.648306
13590_REXO2	CAD	Wald ratio	1	0.021824	0.08098	0.787546	1.02206	0.87206	1.19787	0.939234
13597_RAB31	CAD	Inverse variance weighted	3	0.0495576	0.0689726	0.472442	1.05081	0.917935	1.20291	0.950069
13621_AP2A2	CAD	Wald ratio	1	-0.100197	0.153927	0.515088	0.904659	0.669051	1.22324	0.82043
13622_PPP2R5A	CAD	Wald ratio	1	-0.0562381	0.160086	0.725365	0.945314	0.690729	1.29373	0.911568
13624_NADK	CAD	Wald ratio	1	-0.18397	0.0737499	0.012613	0.831961	0.719989	0.961347	0.205518
13632_ZYX	CAD	Wald ratio	1	-0.0846613	0.128295	0.509322	0.918823	0.714537	1.18151	0.82043
13657_PNKP	CAD	Wald ratio	1	-0.0239659	0.0912349	0.792794	0.976319	0.816453	1.16749	0.939234
13666_CA10	CAD	Inverse variance weighted	4	-0.0108079	0.0344623	0.753814	0.98925	0.924637	1.05838	0.976415
13671_ELANE	CAD	Inverse variance weighted	7	-0.0472096	0.0606896	0.436637	0.953887	0.84691	1.07438	0.943399
13676_INHBB	CAD	Inverse variance weighted	4	0.0320448	0.0326913	0.326975	1.03256	0.968477	1.10089	0.942812
13682_CSF1R	CAD	Inverse variance weighted	2	-0.0842138	0.069712	0.227038	0.919235	0.801837	1.05382	0.935402
13697_GPD1	CAD	Wald ratio	1	0.0793894	0.104462	0.447266	1.08263	0.882182	1.32861	0.771916
13700_ANXA2	CAD	Inverse variance weighted	3	0.0346338	0.0264054	0.189649	1.03524	0.983025	1.09023	0.935402
13717_FCN2	CAD	Inverse variance weighted	9	-0.0286233	0.0238813	0.230697	0.971782	0.927344	1.01835	0.935402
13719_PAK4	CAD	Wald ratio	1	-0.0239525	0.201501	0.905378	0.976332	0.657773	1.44917	0.969066
13720_PRTN3	CAD	Inverse variance weighted	6	0.0172128	0.0216821	0.427269	1.01736	0.975033	1.06153	0.943399
13733_IL12B	CAD	Inverse variance weighted	6	0.0103982	0.0295298	0.724744	1.01045	0.953629	1.07066	0.976415
13740_FRZB	CAD	Inverse variance weighted	6	0.010124	0.0246811	0.681664	1.01018	0.962471	1.06024	0.976415
13748_CCL8	CAD	Inverse variance weighted	8	0.00344321	0.0166968	0.836619	1.00345	0.971142	1.03683	0.980994
13930_APOBEC3G	CAD	Wald ratio	1	-0.082537	0.0816035	0.311806	0.920777	0.78468	1.08048	0.68053
13931_PSMD9	CAD	Wald ratio	1	-0.0416391	0.0781917	0.594362	0.959216	0.822921	1.11808	0.853048
13934_MCF2L	CAD	Wald ratio	1	-0.0441393	0.0442882	0.318941	0.956821	0.877267	1.04359	0.682213
13940_IFI16	CAD	Wald ratio	1	-0.0775229	0.124997	0.535126	0.925406	0.724324	1.18231	0.823256
13943_DPY30	CAD	Wald ratio	1	-0.27724	0.139775	0.0473144	0.757873	0.576259	0.996724	0.397154
13947_NUDT12	CAD	Inverse variance weighted	3	0.0905237	0.116066	0.43543	1.09475	0.872	1.37439	0.943399
13954_GNPNAT1	CAD	Wald ratio	1	0.0285873	0.15313	0.851907	1.029	0.762199	1.38919	0.969066
13959_LAP3	CAD	Inverse variance weighted	3	-0.0519104	0.0591993	0.380554	0.949414	0.845404	1.06622	0.942812
13969_KPNA6	CAD	Wald ratio	1	0.168845	0.15309	0.270065	1.18394	0.877032	1.59824	0.667454
13972_HSD17B14	CAD	Inverse variance weighted	2	0.0195719	0.194036	0.919656	1.01976	0.697161	1.49165	0.983903
13973_TTL	CAD	Wald ratio	1	0.192076	0.175813	0.274613	1.21176	0.858544	1.7103	0.671246
13982_RGS18	CAD	Wald ratio	1	0.12815	0.165587	0.438982	1.13672	0.821683	1.57255	0.766635
13986_LANCL1	CAD	Wald ratio	1	0.0793752	0.083963	0.344475	1.08261	0.918336	1.27627	0.700413
14006_GNMT	CAD	Inverse variance weighted	2	0.0139332	0.0396513	0.725294	1.01403	0.938208	1.09598	0.976415
14009_TNFAIP3	CAD	Wald ratio	1	-0.0406385	0.0627187	0.517018	0.960176	0.849109	1.08577	0.82043
14012_DHX58	CAD	Inverse variance weighted	2	-0.135299	0.0524891	0.00994714	0.873455	0.788063	0.968099	0.499725
14047_BDNF	CAD	Wald ratio	1	0.177771	0.143602	0.215737	1.19455	0.901506	1.58286	0.648306
14054_IL15RA	CAD	Inverse variance weighted	6	0.0138489	0.0205418	0.500197	1.01395	0.973933	1.0556	0.951725
14066_MAGI2	CAD	Inverse variance weighted	7	0.0204594	0.0212059	0.334648	1.02067	0.979117	1.06399	0.942812
14067_PKP2	CAD	Inverse variance weighted	2	0.0793905	0.102566	0.438905	1.08263	0.885468	1.32369	0.943399
14076_CST4	CAD	Inverse variance weighted	2	-0.0405595	0.0476364	0.394526	0.960252	0.874654	1.05423	0.942812
14088_IGFBP6	CAD	Wald ratio	1	-0.129113	0.147031	0.37987	0.878875	0.658828	1.17242	0.71714
14090_DEF6	CAD	Wald ratio	1	-0.00777586	0.0531905	0.883772	0.992254	0.894018	1.10128	0.969066
14091_CBR3	CAD	Inverse variance weighted	7	0.0196081	0.0286293	0.493409	1.0198	0.964153	1.07866	0.951725
14094_HBEGF	CAD	Wald ratio	1	0.465213	0.181849	0.0105202	1.59235	1.11493	2.27422	0.193739
14101_CNTFR	CAD	Inverse variance weighted	4	-0.0278135	0.0495106	0.574273	0.97257	0.882625	1.07168	0.972166
14106_RAP1GDS1	CAD	Wald ratio	1	0.238857	0.195654	0.222155	1.2698	0.865348	1.86328	0.648306
14111_THBS2	CAD	Wald ratio	1	0.063983	0.13417	0.633449	1.06607	0.819557	1.38674	0.877422
14112_RELT	CAD	Wald ratio	1	-0.0600477	0.183512	0.743506	0.94172	0.657224	1.34937	0.92186
14116_S100A4	CAD	Inverse variance weighted	2	0.0805763	0.0883087	0.361538	1.08391	0.911641	1.28874	0.942812
14131_EFNB2	CAD	Inverse variance weighted	2	0.131678	0.114389	0.249677	1.14074	0.911626	1.42744	0.935402
14134_AMIGO2	CAD	Inverse variance weighted	2	0.0121876	0.284159	0.965789	1.01226	0.579978	1.76675	0.990192
14153_EFNA3	CAD	Wald ratio	1	0.279977	0.192357	0.145528	1.3231	0.907518	1.92899	0.567765
14156_YWHAB	CAD	Inverse variance weighted	2	-0.0519071	0.109543	0.635606	0.949417	0.765971	1.1768	0.976415
14158_ANXA5	CAD	Wald ratio	1	-0.0285115	0.0614715	0.642779	0.971891	0.861573	1.09633	0.881435
14203_ANXA7	CAD	Inverse variance weighted	2	-0.0876576	0.0944736	0.353484	0.916074	0.761225	1.10242	0.942812
14205_HEXIM2	CAD	Wald ratio	1	0.0815843	0.10995	0.458081	1.085	0.874661	1.34593	0.778812
14271_RAB6B	CAD	Wald ratio	1	-0.0440115	0.0485822	0.364979	0.956943	0.870026	1.05254	0.717015
14273_PREP	CAD	Inverse variance weighted	2	0.0466848	0.133557	0.726677	1.04779	0.806471	1.36132	0.976415
14618_VOPP1	CAD	Inverse variance weighted	2	0.112124	0.0837679	0.18073	1.11865	0.949271	1.31826	0.935402
14623_SUMO3	CAD	Wald ratio	1	0.193583	0.165477	0.242061	1.21359	0.877436	1.67853	0.648306
14655_DNAJC17	CAD	Inverse variance weighted	2	0.102554	0.0889169	0.248759	1.108	0.930789	1.31894	0.935402
14684_CAPN2	CAD	Inverse variance weighted	3	-0.0887664	0.0527108	0.0921761	0.915059	0.825241	1.01465	0.777715
14688_PTPN7	CAD	Wald ratio	1	-0.286001	0.209662	0.172534	0.751262	0.498108	1.13308	0.603614
14711_CST6	CAD	Inverse variance weighted	3	0.0309287	0.0487071	0.525433	1.03141	0.937501	1.13473	0.959292
14747_CRLF1	CAD	Wald ratio	1	0.292159	0.192343	0.128776	1.33932	0.918665	1.95258	0.548782
15298_NETO1	CAD	Wald ratio	1	-0.0235301	0.205616	0.908891	0.976745	0.652766	1.46152	0.969066
15300_CCDC134	CAD	Inverse variance weighted	2	0.231046	0.082919	0.00532955	1.25992	1.07093	1.48226	0.43068
15304_REG3A	CAD	Inverse variance weighted	4	0.0362519	0.0452607	0.423156	1.03692	0.948893	1.13311	0.943399
15305_SCGN	CAD	Wald ratio	1	-0.0148061	0.188718	0.937465	0.985303	0.680659	1.4263	0.969066
15308_VWC2	CAD	Inverse variance weighted	6	-0.0304081	0.0332571	0.360541	0.97005	0.908835	1.03539	0.942812
15322_CRADD	CAD	Wald ratio	1	-0.194825	0.223072	0.382458	0.822978	0.531503	1.2743	0.717531
15324_FTL	CAD	Wald ratio	1	-0.0708809	0.17517	0.685742	0.931573	0.66086	1.31318	0.911568
15333_SDF2	CAD	Wald ratio	1	-0.0465829	0.0385341	0.22671	0.954485	0.885051	1.02937	0.648306
15339_CFL2	CAD	Wald ratio	1	0.0959233	0.0822107	0.243292	1.10067	0.936871	1.29312	0.648306
15368_BMPER	CAD	Inverse variance weighted	2	0.0692525	0.0802692	0.388274	1.07171	0.915692	1.2543	0.942812
15370_BOLA1	CAD	Inverse variance weighted	2	-0.0573583	0.0467543	0.219897	0.944256	0.861572	1.03487	0.935402
15375_CPB1	CAD	Inverse variance weighted	2	-0.0585086	0.0612696	0.33961	0.94317	0.836443	1.06352	0.942812
15376_CTSE	CAD	Inverse variance weighted	3	-0.109406	0.0796006	0.169305	0.896366	0.766881	1.04771	0.922769
15384_KL	CAD	Inverse variance weighted	4	-0.0101432	0.0479843	0.832586	0.989908	0.901052	1.08753	0.980994
15385_FABP2	CAD	Inverse variance weighted	4	-0.0629342	0.0273979	0.0216161	0.939005	0.889911	0.990808	0.53688
15387_NRP2	CAD	Inverse variance weighted	3	-0.0571195	0.0535454	0.286086	0.944481	0.850383	1.04899	0.935402
15391_GAS6	CAD	Inverse variance weighted	4	-0.130312	0.0345774	0.000164095	0.877821	0.820301	0.939375	0.0834696
15394_UNC5B	CAD	Inverse variance weighted	3	-0.0180585	0.083616	0.829011	0.982104	0.833646	1.157	0.980994
15395_GSTM1	CAD	Inverse variance weighted	7	0.00314355	0.016348	0.847516	1.00315	0.971515	1.03581	0.98158
15398_GFER	CAD	Wald ratio	1	-0.044057	0.172098	0.797951	0.956899	0.682925	1.34079	0.939234
15414_LDHA	CAD	Wald ratio	1	0.103309	0.154765	0.504439	1.10883	0.818706	1.50178	0.81714
15417_SERPINB5	CAD	Wald ratio	1	0.0576456	0.0705294	0.413742	1.05934	0.92257	1.21638	0.748044
15435_PNP	CAD	Inverse variance weighted	2	0.00828197	0.0615312	0.89293	1.00832	0.893759	1.13756	0.983903
15440_PCSK2	CAD	Wald ratio	1	-0.0280151	0.110401	0.799683	0.972374	0.783173	1.20728	0.939234
15441_GM2A	CAD	Inverse variance weighted	3	-0.0540007	0.032136	0.0928835	0.947431	0.889596	1.00903	0.777715
15444_SERPINB4	CAD	Inverse variance weighted	2	0.169258	0.120704	0.160837	1.18443	0.934895	1.50056	0.922769
15449_TIMD4	CAD	Inverse variance weighted	4	-0.0679062	0.0528963	0.199226	0.934348	0.84233	1.03642	0.935402
15453_AMBP	CAD	Inverse variance weighted	2	-0.0120694	0.0801794	0.880346	0.988003	0.844322	1.15613	0.983903
15466_COL9A1	CAD	Inverse variance weighted	2	-0.153383	0.11052	0.165189	0.857801	0.690733	1.06528	0.922769
15470_HEXB	CAD	Inverse variance weighted	2	-0.0156061	0.0385204	0.685375	0.984515	0.912921	1.06172	0.976415
15475_PLTP	CAD	Inverse variance weighted	5	-0.0437681	0.0352209	0.213988	0.957176	0.893328	1.02559	0.935402
15481_CAMP	CAD	Wald ratio	1	-0.136103	0.113163	0.229088	0.872753	0.699141	1.08948	0.648306
15483_AGRN	CAD	Inverse variance weighted	5	-0.021729	0.0399586	0.586587	0.978505	0.904794	1.05822	0.972166
15487_CES1	CAD	Wald ratio	1	-0.0300517	0.216195	0.889448	0.970395	0.635213	1.48244	0.969066
15491_CD248	CAD	Wald ratio	1	0.744057	0.234231	0.00149013	2.10446	1.32972	3.33059	0.0687941
15494_FGFBP1	CAD	Wald ratio	1	0.195164	0.121792	0.109057	1.21551	0.957387	1.54323	0.516392
15506_LRP12	CAD	Wald ratio	1	-0.114268	0.191886	0.551509	0.892019	0.612403	1.2993	0.832523
15509_NAGLU	CAD	Inverse variance weighted	10	0.00070827	0.0189084	0.97012	1.00071	0.964301	1.03849	0.990781
15511_NPTXR	CAD	Inverse variance weighted	4	0.00984201	0.0325842	0.762615	1.00989	0.94741	1.07649	0.976415
15513_PRSS8	CAD	Inverse variance weighted	2	0.00356484	0.169061	0.983177	1.00357	0.720511	1.39784	0.992327
15514_BCHE	CAD	Inverse variance weighted	2	-0.0198802	0.0665863	0.765274	0.980316	0.860373	1.11698	0.976415
15515_SAA1	CAD	Inverse variance weighted	4	-0.00977229	0.0274569	0.721905	0.990275	0.938392	1.04503	0.976415
15516_SAA4	CAD	Inverse variance weighted	8	0.0292604	0.0152697	0.0553345	1.02969	0.999332	1.06098	0.694975
15521_CLSTN1	CAD	Inverse variance weighted	6	0.0174333	0.0155588	0.262509	1.01759	0.987023	1.0491	0.935402
15522_GLIPR2	CAD	Wald ratio	1	0.133664	0.109859	0.223723	1.14301	0.921586	1.41763	0.648306
15525_ADH1C	CAD	Wald ratio	1	-0.138529	0.0711887	0.0516625	0.870638	0.757253	1.001	0.402337
15529_CSRP1	CAD	Wald ratio	1	0.0348404	0.0999018	0.72728	1.03545	0.85132	1.25942	0.911568
15530_EPHB4	CAD	Inverse variance weighted	2	-0.0847833	0.095537	0.374843	0.918711	0.761827	1.1079	0.942812
15533_MSR1	CAD	Inverse variance weighted	3	0.027597	0.0217803	0.205133	1.02798	0.985021	1.07282	0.935402
15535_PRSS27	CAD	Inverse variance weighted	3	-0.039425	0.0602418	0.512825	0.961342	0.854278	1.08182	0.957575
15540_VIM	CAD	Inverse variance weighted	3	0.054473	0.105439	0.605415	1.05598	0.858827	1.2984	0.972166
15556_AMY2B	CAD	Inverse variance weighted	10	0.00520425	0.0213614	0.807518	1.00522	0.964	1.0482	0.980359
15559_ANTXR2	CAD	Inverse variance weighted	3	-0.0435422	0.0481502	0.365836	0.957392	0.871171	1.05215	0.942812
15562_GUSB	CAD	Inverse variance weighted	2	-0.0874317	0.0557072	0.116534	0.916281	0.821505	1.02199	0.824675
15565_MUC16	CAD	Wald ratio	1	0.0579556	0.057207	0.311019	1.05967	0.947271	1.1854	0.68053
15570_CR2	CAD	Inverse variance weighted	5	-0.0132684	0.0419255	0.751641	0.986819	0.908971	1.07134	0.976415
15573_NCAN	CAD	Inverse variance weighted	2	0.114415	0.0623129	0.0663384	1.12122	0.992311	1.26687	0.73684
15579_ENPP6	CAD	Wald ratio	1	0.218411	0.17115	0.201907	1.2441	0.889547	1.73996	0.648306
15583_FCRLB	CAD	Inverse variance weighted	4	0.0513297	0.0258274	0.0468768	1.05267	1.00071	1.10733	0.684015
15585_FBLN5	CAD	Inverse variance weighted	2	0.00815658	0.107348	0.939433	1.00819	0.816894	1.24428	0.983903
15587_FOLR2	CAD	Inverse variance weighted	2	0.0397287	0.0903796	0.660244	1.04053	0.871608	1.24219	0.976415
15589_GC	CAD	Wald ratio	1	0.0692034	0.0775637	0.372279	1.07165	0.920515	1.24761	0.71714
15594_HTRA1	CAD	Inverse variance weighted	2	-0.329546	0.0965772	0.000644289	0.71925	0.595212	0.869137	0.169931
15596_HEXIM1	CAD	Wald ratio	1	0.148337	0.112979	0.189197	1.1599	0.929506	1.44741	0.633161
15602_IL6R	CAD	Inverse variance weighted	6	-0.0425388	0.0113692	0.000182868	0.958353	0.937234	0.979949	0.0834696
15603_ITGA2	CAD	Wald ratio	1	-0.0916795	0.104548	0.380532	0.912398	0.743347	1.11989	0.71714
15604_MAPK9	CAD	Inverse variance weighted	2	-0.0492984	0.0563941	0.382022	0.951897	0.852288	1.06315	0.942812
15607_PKLR	CAD	Wald ratio	1	-0.0100721	0.0768665	0.895749	0.989978	0.851522	1.15095	0.969066
15610_LAP3	CAD	Inverse variance weighted	3	-0.116846	0.0877914	0.183204	0.889722	0.749074	1.05678	0.935402
15613_PNLIP	CAD	Wald ratio	1	-0.183613	0.160596	0.252904	0.832258	0.607514	1.14014	0.64846
15614_LILRA2	CAD	Inverse variance weighted	5	0.007027	0.0210454	0.738457	1.00705	0.966357	1.04946	0.976415
15615_LILRB3	CAD	Inverse variance weighted	6	0.0153472	0.0140902	0.276061	1.01547	0.987805	1.0439	0.935402
15617_XCL2	CAD	Wald ratio	1	-0.13454	0.286183	0.638269	0.874118	0.498846	1.5317	0.877422
15622_OPCML	CAD	Inverse variance weighted	3	0.0829265	0.0786888	0.291949	1.08646	0.931179	1.26764	0.935402
15626_HSPG2	CAD	Inverse variance weighted	4	0.0291122	0.0355136	0.41236	1.02954	0.960315	1.10376	0.943399
15633_RBP4	CAD	Wald ratio	1	0.0246158	0.113659	0.828538	1.02492	0.820243	1.28067	0.956429
15635_SMOC2	CAD	Inverse variance weighted	5	-0.0123579	0.03277	0.706091	0.987718	0.926272	1.05324	0.976415
15636_SORCS1	CAD	Wald ratio	1	0.133816	0.143636	0.351525	1.14318	0.862681	1.51489	0.70305
15640_TAGLN	CAD	Wald ratio	1	-0.1022	0.175194	0.559657	0.902849	0.640452	1.27275	0.842007
15641_TMEFF1	CAD	Wald ratio	1	0.0226205	0.169662	0.893935	1.02288	0.733507	1.42641	0.969066
15644_BTD	CAD	Inverse variance weighted	7	-0.0286759	0.0189861	0.130952	0.971731	0.936235	1.00857	0.858103
15653_COL10A1	CAD	Inverse variance weighted	3	0.0302151	0.0367093	0.410457	1.03068	0.959124	1.10757	0.943399
16015_GPT	CAD	Wald ratio	1	0.0797707	0.181398	0.660114	1.08304	0.758988	1.54544	0.89414
16035_FLT4	CAD	Inverse variance weighted	3	0.160393	0.0676265	0.0177041	1.17397	1.02824	1.34036	0.53688
16055_CFHR5	CAD	Inverse variance weighted	7	-0.0128555	0.033563	0.7017	0.987227	0.924374	1.05435	0.976415
16060_NID2	CAD	Inverse variance weighted	4	-0.0296664	0.024816	0.231911	0.970769	0.924682	1.01915	0.935402
16070_WIF1	CAD	Wald ratio	1	0.0407067	0.156266	0.794482	1.04155	0.766765	1.4148	0.939234
16074_GRAP2	CAD	Wald ratio	1	0.305479	0.267282	0.253076	1.35728	0.803809	2.29183	0.64846
16079_TEC	CAD	Wald ratio	1	0.0658783	0.0830307	0.427532	1.0681	0.907681	1.25686	0.756719
16288_EPHA4	CAD	Inverse variance weighted	2	0.133003	0.0665238	0.0455731	1.14225	1.00262	1.30133	0.684015
16296_LGR5	CAD	Wald ratio	1	-0.336132	0.169175	0.0469348	0.714529	0.512879	0.995461	0.397154
16300_TREM2	CAD	Inverse variance weighted	6	0.0164721	0.0247241	0.505259	1.01661	0.968519	1.06709	0.953575
16302_BPIFA2	CAD	Wald ratio	1	0.0745577	0.118197	0.528177	1.07741	0.854611	1.35829	0.823256
16304_LGR4	CAD	Wald ratio	1	-0.172067	0.130067	0.185865	0.841923	0.652465	1.08639	0.633161
16307_UNC5D	CAD	Inverse variance weighted	2	-0.123509	0.134883	0.359836	0.883814	0.678494	1.15126	0.942812
16324_TLR1	CAD	Wald ratio	1	-0.0408746	0.0791446	0.605537	0.959949	0.822014	1.12103	0.862384
16561_A1BG	CAD	Inverse variance weighted	4	0.0411273	0.0316322	0.193542	1.04198	0.979345	1.10863	0.935402
16583_NUDT2	CAD	Inverse variance weighted	4	-0.00060418	0.0332702	0.985511	0.999396	0.936305	1.06674	0.992327
16594_FAIM	CAD	Inverse variance weighted	6	0.0218859	0.0274607	0.425457	1.02213	0.968568	1.07865	0.943399
16596_GLRX3	CAD	Wald ratio	1	0.0847665	0.116055	0.465146	1.08846	0.867013	1.36647	0.785642
16605_C1QTNF9	CAD	Wald ratio	1	0.00533129	0.0466506	0.909015	1.00535	0.917499	1.1016	0.969066
16606_AKR1B1	CAD	Inverse variance weighted	2	0.0120784	0.082811	0.884036	1.01215	0.860509	1.19052	0.983903
16607_GSN	CAD	Inverse variance weighted	3	-0.0576788	0.0506519	0.254816	0.943953	0.854741	1.04248	0.935402
16609_KIRREL2	CAD	Inverse variance weighted	5	-0.0293499	0.0266757	0.271224	0.971077	0.921609	1.0232	0.935402
16610_LRP10	CAD	Inverse variance weighted	3	-0.174561	0.0722548	0.015696	0.839826	0.728928	0.967595	0.53688
16614_RSPO1	CAD	Wald ratio	1	-0.0624755	0.0440636	0.156235	0.939436	0.861707	1.02418	0.577028
16620_LY75	CAD	Inverse variance weighted	9	-0.0174908	0.0164211	0.286813	0.982661	0.951538	1.0148	0.935402
16751_NPPB	CAD	Wald ratio	1	-0.050655	0.10219	0.620109	0.950607	0.778064	1.16141	0.868066
16763_LECT2	CAD	Inverse variance weighted	7	-0.0353539	0.0217845	0.104613	0.965264	0.924917	1.00737	0.814681
16773_SCUBE3	CAD	Inverse variance weighted	2	-0.0032766	0.0439927	0.940628	0.996729	0.914386	1.08649	0.983903
16781_ENGASE	CAD	Inverse variance weighted	5	0.0156887	0.0185529	0.397765	1.01581	0.979537	1.05343	0.943399
16785_DEFA5	CAD	Wald ratio	1	-0.0543451	0.133955	0.684966	0.947105	0.728406	1.23147	0.911568
16792_SIGLEC5	CAD	Inverse variance weighted	9	0.00778795	0.0119574	0.514848	1.00782	0.984473	1.03172	0.957826
16803_CALB2	CAD	Wald ratio	1	0.68775	0.183433	0.000177306	1.98923	1.3885	2.84988	0.0259038
16805_PDE5A	CAD	Inverse variance weighted	2	-0.101597	0.065257	0.119501	0.903394	0.794931	1.02666	0.824675
16809_NME4	CAD	Inverse variance weighted	2	0.0224421	0.140284	0.8729	1.0227	0.776844	1.34635	0.983903
16823_APOL3	CAD	Inverse variance weighted	6	-0.0338391	0.0195075	0.0827988	0.966727	0.930462	1.00441	0.767034
16836_CFHR3	CAD	Wald ratio	1	-0.0183521	0.0860289	0.831073	0.981815	0.82947	1.16214	0.957203
16851_SCO2	CAD	Wald ratio	1	0.0953419	0.0999606	0.340187	1.10003	0.904312	1.33812	0.700413
16856_MAPRE2	CAD	Wald ratio	1	0.0379101	0.061492	0.537562	1.03864	0.920706	1.17168	0.823256
16872_GSTZ1	CAD	Inverse variance weighted	6	0.00185655	0.0152409	0.903047	1.00186	0.972373	1.03224	0.983903
16882_PHPT1	CAD	Wald ratio	1	-0.039769	0.0492902	0.419762	0.961011	0.872513	1.05849	0.750386
16890_ADAMTSL1	CAD	Inverse variance weighted	5	0.0240811	0.0383515	0.530065	1.02437	0.950195	1.10434	0.959714
16900_MDGA1	CAD	Inverse variance weighted	7	-0.00508961	0.0262426	0.846219	0.994923	0.945043	1.04744	0.98158
16908_OMG	CAD	Wald ratio	1	0.000258807	0.109218	0.998109	1.00026	0.807503	1.23903	0.998991
16913_RNASET2	CAD	Inverse variance weighted	6	0.011267	0.0216842	0.603346	1.01133	0.969249	1.05524	0.972166
16914_CD14	CAD	Inverse variance weighted	4	-0.0115315	0.0491863	0.81464	0.988535	0.897684	1.08858	0.980994
16915_SEMA4A	CAD	Wald ratio	1	0.0986755	0.0555759	0.0758139	1.10371	0.989799	1.23073	0.432999
16919_DBI	CAD	Inverse variance weighted	2	0.0934447	0.0406773	0.0216062	1.09795	1.01381	1.18907	0.53688
17140_PDGFD	CAD	Inverse variance weighted	4	-0.0541001	0.0332797	0.104031	0.947337	0.887516	1.01119	0.814681
17148_BLVRB	CAD	Inverse variance weighted	3	0.0370884	0.0611159	0.543948	1.03778	0.920628	1.16985	0.968191
17151_IRF3	CAD	Wald ratio	1	-0.0594552	0.130959	0.64983	0.942278	0.728961	1.21802	0.888903
17153_KIR2DL3	CAD	Inverse variance weighted	5	0.0470761	0.0475881	0.322545	1.0482	0.954854	1.15068	0.942812
17156_DCLK1	CAD	Inverse variance weighted	3	0.0673822	0.0510221	0.186619	1.0697	0.967905	1.18221	0.935402
17164_ANXA4	CAD	Inverse variance weighted	2	0.0648848	0.0383861	0.0909665	1.06704	0.989701	1.15041	0.777715
17170_CALCB	CAD	Inverse variance weighted	2	0.0522938	0.040457	0.196158	1.05369	0.973359	1.14064	0.935402
17210_TCL1A	CAD	Inverse variance weighted	3	0.0452073	0.0695915	0.515945	1.04624	0.912842	1.19914	0.957826
17231_LCP1	CAD	Inverse variance weighted	3	-0.0354445	0.0750139	0.636566	0.965176	0.833208	1.11805	0.976415
17320_AASDHPPT	CAD	Wald ratio	1	-0.242364	0.21473	0.259027	0.784771	0.515183	1.19543	0.652277
17327_CNPY3	CAD	Wald ratio	1	-0.0857255	0.0737553	0.245116	0.917846	0.794306	1.0606	0.648306
17329_BDH2	CAD	Inverse variance weighted	3	-0.000634819	0.0695713	0.99272	0.999365	0.871975	1.14537	0.993923
17331_KREMEN1	CAD	Inverse variance weighted	2	0.0798192	0.0532458	0.133856	1.08309	0.975756	1.20223	0.85843
17333_ACADM	CAD	Wald ratio	1	-0.0167848	0.0434929	0.699556	0.983355	0.903002	1.07086	0.911568
17343_SNPH	CAD	Inverse variance weighted	2	-0.12017	0.108671	0.268804	0.886769	0.716652	1.09727	0.935402
17350_CHMP2B	CAD	Inverse variance weighted	3	0.0936264	0.0366968	0.0107306	1.09815	1.02194	1.18004	0.514582
17357_SEPSECS	CAD	Wald ratio	1	-0.014369	0.145651	0.921414	0.985734	0.740933	1.31142	0.969066
17370_ABHD10	CAD	Wald ratio	1	-0.0518547	0.190795	0.78579	0.949467	0.653239	1.38003	0.939234
17377_AKR1C3	CAD	Inverse variance weighted	4	-0.0186975	0.053957	0.728947	0.981476	0.88298	1.09096	0.976415
17383_STARD5	CAD	Inverse variance weighted	2	-0.0122917	0.0336343	0.714775	0.987784	0.924766	1.0551	0.976415
17384_PFKM	CAD	Wald ratio	1	0.152923	0.057093	0.00739538	1.16524	1.04187	1.3032	0.17071
17391_RBM17	CAD	Inverse variance weighted	2	-0.0284431	0.050764	0.575274	0.971958	0.879906	1.07364	0.972166
17396_ADH1A	CAD	Wald ratio	1	-0.000652843	0.0792255	0.993425	0.999347	0.855615	1.16723	0.998991
17398_HMOX1	CAD	Wald ratio	1	-0.0242108	0.137822	0.860555	0.97608	0.745022	1.2788	0.969066
17403_ACADSB	CAD	Wald ratio	1	-0.211088	0.122063	0.0837485	0.809703	0.637417	1.02856	0.447969
17408_PMM1	CAD	Wald ratio	1	0.273459	0.191998	0.154367	1.3145	0.902255	1.91511	0.577028
17419_TES	CAD	Wald ratio	1	-0.0205536	0.133026	0.877209	0.979656	0.754814	1.27147	0.969066
17435_ETFA	CAD	Wald ratio	1	-0.0470593	0.180888	0.794743	0.954031	0.669248	1.36	0.939234
17447_SFRP4	CAD	Inverse variance weighted	2	-0.0373499	0.0400801	0.351398	0.963339	0.890558	1.04207	0.942812
17453_CP	CAD	Inverse variance weighted	2	0.149552	0.186456	0.42251	1.16131	0.805814	1.67365	0.943399
17456_GOLM1	CAD	Inverse variance weighted	3	-0.0789528	0.0336275	0.0188815	0.924084	0.865141	0.987042	0.53688
17460_MX1	CAD	Inverse variance weighted	2	-0.133246	0.197576	0.500052	0.875249	0.594227	1.28917	0.951725
17490_SH3BGRL3	CAD	Inverse variance weighted	3	0.0246371	0.0642037	0.701176	1.02494	0.90375	1.16239	0.976415
17514_RAB21	CAD	Wald ratio	1	-0.193495	0.10008	0.053187	0.824074	0.677293	1.00267	0.402337
17515_HSPA13	CAD	Wald ratio	1	-0.100882	0.0970988	0.298824	0.90404	0.74737	1.09355	0.68053
17675_ACOT13	CAD	Wald ratio	1	-0.130035	0.150141	0.386444	0.878065	0.65422	1.1785	0.720841
17682_CD46	CAD	Inverse variance weighted	2	-0.0174836	0.0372518	0.63883	0.982668	0.913477	1.0571	0.976415
17685_APOA4	CAD	Wald ratio	1	-0.016568	0.0957128	0.862572	0.983568	0.815328	1.18653	0.969066
17686_TBCB	CAD	Wald ratio	1	0.016295	0.145516	0.910839	1.01643	0.764207	1.35189	0.969066
17692_BTN3A3	CAD	Inverse variance weighted	7	-0.00681018	0.0189132	0.718791	0.993213	0.957069	1.03072	0.976415
17694_PSME2	CAD	Inverse variance weighted	3	-0.0388901	0.0407735	0.340181	0.961856	0.88798	1.04188	0.942812
17697_OVCA2	CAD	Wald ratio	1	0.0412361	0.0867607	0.634583	1.0421	0.879137	1.23527	0.877422
17698_WBP2	CAD	Wald ratio	1	0.416988	0.187491	0.0261459	1.51738	1.05075	2.19125	0.290284
17702_UGT1A1	CAD	Inverse variance weighted	2	-0.021055	0.0491272	0.668228	0.979165	0.889279	1.07814	0.976415
17722_FKBP4	CAD	Inverse variance weighted	2	0.13265	0.125447	0.290322	1.14185	0.892948	1.46013	0.935402
17724_WWOX	CAD	Wald ratio	1	0.102142	0.133407	0.443889	1.10754	0.85271	1.43853	0.768484
17726_SAR1A	CAD	Inverse variance weighted	2	0.0813349	0.058295	0.162946	1.08473	0.967613	1.21603	0.922769
17737_IVD	CAD	Inverse variance weighted	2	-0.0663424	0.0694695	0.339585	0.93581	0.816684	1.07231	0.942812
17738_CRNN	CAD	Wald ratio	1	-0.0735714	0.0782605	0.347175	0.92907	0.796951	1.08309	0.700413
17739_HADH	CAD	Wald ratio	1	-0.195851	0.13779	0.155209	0.822135	0.627558	1.07704	0.577028
17748_TP53I3	CAD	Inverse variance weighted	6	0.0204436	0.0275819	0.458575	1.02065	0.966942	1.07735	0.943399
17751_CRYBB1	CAD	Wald ratio	1	-0.0328481	0.0525147	0.531641	0.967686	0.873037	1.07259	0.823256
17755_UGDH	CAD	Inverse variance weighted	2	-0.0326226	0.0308064	0.289621	0.967904	0.911191	1.02815	0.935402
17756_DCTD	CAD	Inverse variance weighted	2	-0.15248	0.0923753	0.0988086	0.858576	0.716386	1.02899	0.795749
17758_DCXR	CAD	Inverse variance weighted	2	0.0514714	0.12535	0.681351	1.05282	0.82348	1.34603	0.976415
17761_NUDT5	CAD	Wald ratio	1	0.120419	0.126744	0.342065	1.12797	0.879854	1.44605	0.700413
17764_RHOC	CAD	Wald ratio	1	0.0254817	0.0905908	0.778493	1.02581	0.858923	1.22512	0.939234
17765_SNUPN	CAD	Wald ratio	1	-0.0776498	0.0755504	0.304049	0.925288	0.797935	1.07297	0.68053
17766_NCF1	CAD	Inverse variance weighted	3	-0.00988339	0.0829817	0.905194	0.990165	0.841535	1.16505	0.983903
17769_PCNP	CAD	Wald ratio	1	-0.0313043	0.112283	0.780399	0.969181	0.777728	1.20776	0.939234
17773_NAPG	CAD	Wald ratio	1	0.192968	0.125137	0.123059	1.21284	0.949044	1.54997	0.53738
17776_PECR	CAD	Wald ratio	1	-0.150704	0.0960583	0.116676	0.860102	0.712498	1.03828	0.53738
17777_SDSL	CAD	Inverse variance weighted	3	0.104959	0.0754993	0.164468	1.11067	0.957893	1.2878	0.922769
17781_MAP1LC3A	CAD	Wald ratio	1	0.154427	0.183352	0.399651	1.16699	0.814694	1.67163	0.738022
17782_ACAA1	CAD	Inverse variance weighted	5	-0.0487517	0.042297	0.249073	0.952418	0.876645	1.03474	0.935402
17783_MMAB	CAD	Inverse variance weighted	5	-0.0166114	0.0259891	0.522715	0.983526	0.934681	1.03492	0.959195
17786_GGPS1	CAD	Wald ratio	1	-0.0847003	0.105762	0.423212	0.918788	0.746774	1.13042	0.751473
17787_ECHS1	CAD	Wald ratio	1	0.187908	0.176628	0.287391	1.20672	0.853608	1.70591	0.68053
17791_HPCAL1	CAD	Wald ratio	1	-0.0334251	0.0885228	0.705737	0.967127	0.813077	1.15037	0.911568
17799_PGLS	CAD	Inverse variance weighted	2	0.00349464	0.171439	0.983737	1.0035	0.71711	1.40427	0.992327
17808_NIT2	CAD	Wald ratio	1	-0.0147964	0.162031	0.927239	0.985312	0.717217	1.35362	0.969066
17813_BPHL	CAD	Wald ratio	1	-0.151227	0.103082	0.14236	0.859653	0.70239	1.05213	0.56334
17819_FAHD1	CAD	Inverse variance weighted	2	-0.050576	0.154086	0.742737	0.950682	0.702869	1.28587	0.976415
17821_NMT2	CAD	Wald ratio	1	0.134989	0.152062	0.374689	1.14452	0.849547	1.54192	0.71714
17828_S100A14	CAD	Wald ratio	1	-0.0721787	0.102294	0.480435	0.930365	0.761341	1.13691	0.796787
17832_IDI2	CAD	Inverse variance weighted	2	-0.0630341	0.062012	0.309399	0.938911	0.831455	1.06025	0.93811
17843_PPCS	CAD	Wald ratio	1	0.242747	0.091782	0.00817335	1.27475	1.06487	1.52599	0.181122
18173_AKR7A3	CAD	Inverse variance weighted	4	0.00763219	0.0379331	0.840541	1.00766	0.93546	1.08544	0.981116
18174_PDCD6IP	CAD	Wald ratio	1	-0.137934	0.0924228	0.135588	0.871156	0.726815	1.04416	0.559478
18175_VAT1	CAD	Wald ratio	1	-0.311178	0.143027	0.02958	0.732583	0.553491	0.969624	0.297951
18180_RTN4IP1	CAD	Wald ratio	1	-0.0963878	0.148136	0.515259	0.908112	0.679272	1.21405	0.82043
18181_TSSC4	CAD	Wald ratio	1	0.136933	0.185904	0.461378	1.14675	0.796571	1.65088	0.781662
18183_LDLRAP1	CAD	Inverse variance weighted	2	0.00150304	0.0841085	0.985742	1.0015	0.849294	1.18099	0.992327
18185_ALDOB	CAD	Inverse variance weighted	2	0.0434213	0.0254134	0.0875253	1.04438	0.993631	1.09772	0.77596
18188_GATM	CAD	Wald ratio	1	0.00895373	0.0572982	0.875824	1.00899	0.901811	1.12892	0.969066
18197_CKMT2	CAD	Wald ratio	1	-0.254568	0.210851	0.227304	0.775251	0.512817	1.17199	0.648306
18198_HBQ1	CAD	Wald ratio	1	-0.132619	0.116077	0.253241	0.875798	0.697586	1.09954	0.64846
18214_GCLM	CAD	Inverse variance weighted	2	-0.190382	0.0861345	0.0270852	0.826643	0.698231	0.978672	0.567345
18215_THG1L	CAD	Inverse variance weighted	4	0.0253014	0.0231926	0.275304	1.02562	0.980046	1.07332	0.935402
18216_IL11RA	CAD	Inverse variance weighted	3	-0.0123805	0.0298354	0.67817	0.987696	0.931594	1.04718	0.976415
18218_CNRIP1	CAD	Inverse variance weighted	8	-0.0271589	0.0235431	0.248671	0.973207	0.929319	1.01917	0.935402
18220_SRA1	CAD	Wald ratio	1	0.0289803	0.0785719	0.712249	1.0294	0.882479	1.20079	0.911568
18222_SH3GLB2	CAD	Inverse variance weighted	3	0.0484947	0.031157	0.119597	1.04969	0.987506	1.11579	0.824675
18225_HEBP1	CAD	Inverse variance weighted	5	-0.0216767	0.0157485	0.168688	0.978557	0.948813	1.00923	0.922769
18241_CPOX	CAD	Inverse variance weighted	2	0.0387818	0.0644565	0.547392	1.03954	0.91617	1.17953	0.968465
18243_CMPK1	CAD	Wald ratio	1	-0.0130074	0.124936	0.91708	0.987077	0.772687	1.26095	0.969066
18244_ANXA7	CAD	Inverse variance weighted	2	-0.0860322	0.0928933	0.354373	0.917565	0.764829	1.1008	0.942812
18280_DTD2	CAD	Inverse variance weighted	2	0.0491644	0.075548	0.515195	1.05039	0.905825	1.21803	0.957826
18289_CCL15	CAD	Inverse variance weighted	3	0.0211331	0.019868	0.287475	1.02136	0.982349	1.06192	0.935402
18295_GRHPR	CAD	Wald ratio	1	-0.277702	0.146335	0.0577335	0.757523	0.568634	1.00916	0.404995
18307_PPA2	CAD	Wald ratio	1	0.0915342	0.0996233	0.358198	1.09585	0.901471	1.33215	0.708721
18313_ASRGL1	CAD	Inverse variance weighted	2	0.0248717	0.0802029	0.756478	1.02518	0.876055	1.1997	0.976415
18319_PDHX	CAD	Wald ratio	1	0.135946	0.111419	0.222413	1.14562	0.920872	1.42522	0.648306
18321_MTHFD2	CAD	Inverse variance weighted	2	-0.0450617	0.068822	0.512624	0.955938	0.83531	1.09399	0.957575
18330_PGM2	CAD	Inverse variance weighted	2	-0.0090958	0.104748	0.930803	0.990945	0.807024	1.21678	0.983903
18332_CPLX1	CAD	Wald ratio	1	-0.0896879	0.162605	0.581243	0.914217	0.664718	1.25736	0.850491
18337_GMDS	CAD	Wald ratio	1	-0.186297	0.174718	0.2863	0.830027	0.589345	1.169	0.68053
18340_PSMB4	CAD	Inverse variance weighted	4	0.0551339	0.019845	0.00546565	1.05668	1.01637	1.09859	0.43068
18342_PSAT1	CAD	Wald ratio	1	-0.529606	0.196285	0.00697278	0.588837	0.400787	0.86512	0.17071
18343_DECR2	CAD	Inverse variance weighted	6	0.0296731	0.0310688	0.339539	1.03012	0.969261	1.0948	0.942812
18380_ALB	CAD	Wald ratio	1	-0.245794	0.131187	0.0609844	0.782083	0.604762	1.0114	0.415597
18381_ALDH2	CAD	Wald ratio	1	0.424391	0.128032	0.000917309	1.52866	1.1894	1.96469	0.0508189
18382_COMT	CAD	Wald ratio	1	-0.253934	0.110893	0.0220274	0.775743	0.624199	0.964078	0.274244
18386_GLRX	CAD	Wald ratio	1	-0.197019	0.123307	0.110088	0.821175	0.644874	1.04567	0.516853
18387_ST13	CAD	Wald ratio	1	0.141834	0.173827	0.41453	1.15239	0.819658	1.62018	0.748044
18408_ARF4	CAD	Inverse variance weighted	2	-0.0125095	0.180076	0.944617	0.987568	0.693879	1.40556	0.983903
18413_ARL4D	CAD	Wald ratio	1	0.258437	0.177521	0.145444	1.2949	0.914385	1.83378	0.567765
18422_MVD	CAD	Wald ratio	1	0.0481128	0.188998	0.799057	1.04929	0.724464	1.51975	0.939234
18432_RALB	CAD	Wald ratio	1	-0.0482392	0.0406757	0.235644	0.952906	0.879885	1.03199	0.648306
18458_PTGES2	CAD	Wald ratio	1	0.118806	0.113411	0.294835	1.12615	0.901695	1.40648	0.68053
18813_DDX19A	CAD	Wald ratio	1	-0.0713643	0.123803	0.564322	0.931123	0.730506	1.18683	0.842681
18831_LRIG1	CAD	Inverse variance weighted	7	0.0168026	0.0268007	0.530695	1.01694	0.964904	1.07179	0.959714
18832_SAA2	CAD	Inverse variance weighted	4	-0.0122218	0.0336108	0.716136	0.987853	0.924873	1.05512	0.976415
18839_TG	CAD	Wald ratio	1	0.455157	0.184998	0.0138805	1.57642	1.09698	2.2654	0.21589
18841_SERPINB13	CAD	Inverse variance weighted	4	0.0448146	0.0448816	0.318033	1.04583	0.957765	1.142	0.942486
18864_PRSS3	CAD	Inverse variance weighted	3	-0.123715	0.0748889	0.0985397	0.883632	0.763	1.02334	0.795749
18871_AIF1L	CAD	Inverse variance weighted	4	0.0328032	0.0459387	0.475187	1.03335	0.944371	1.13071	0.950069
18873_CEACAM8	CAD	Wald ratio	1	0.160422	0.135055	0.2349	1.17401	0.900968	1.52979	0.648306
18875_COL2A1	CAD	Inverse variance weighted	3	0.0210155	0.0267353	0.431835	1.02124	0.969102	1.07618	0.943399
18876_CHST4	CAD	Wald ratio	1	0.276655	0.119457	0.0205616	1.31871	1.04344	1.66661	0.274244
18878_GREM1	CAD	Inverse variance weighted	7	-0.014825	0.0174291	0.394998	0.985284	0.952194	1.01952	0.942812
18880_COL3A1	CAD	Wald ratio	1	0.308756	0.168838	0.0674425	1.36173	0.978078	1.89587	0.415597
18882_CLSTN2	CAD	Inverse variance weighted	7	-0.0655547	0.0366379	0.0735726	0.936548	0.871652	1.00628	0.767034
18884_DNAJB4	CAD	Inverse variance weighted	3	0.0794066	0.0664592	0.232158	1.08264	0.950418	1.23327	0.935402
18916_ITPA	CAD	Inverse variance weighted	5	-0.0607549	0.0488183	0.213312	0.941054	0.855184	1.03555	0.935402
18917_AMY2A	CAD	Inverse variance weighted	6	0.0208885	0.0199409	0.29486	1.02111	0.981969	1.06181	0.935402
18918_PDE4A	CAD	Inverse variance weighted	4	0.0712096	0.0395389	0.0717026	1.07381	0.993733	1.16033	0.76547
18922_CD68	CAD	Inverse variance weighted	2	-0.106674	0.124817	0.392749	0.898819	0.703763	1.14794	0.942812
18930_SLIT2	CAD	Inverse variance weighted	2	0.0295267	0.101595	0.771334	1.02997	0.844002	1.25691	0.976415
18933_TGM4	CAD	Wald ratio	1	-0.18892	0.179687	0.293083	0.827853	0.582104	1.17735	0.68053
18934_TGM2	CAD	Wald ratio	1	0.324035	0.249005	0.193148	1.3827	0.84873	2.2526	0.633161
19113_SH3BGRL2	CAD	Wald ratio	1	0.0343022	0.0891033	0.700259	1.0349	0.869062	1.23238	0.911568
19115_CMBL	CAD	Wald ratio	1	0.171836	0.166771	0.302837	1.18748	0.856385	1.64659	0.68053
19117_PPP1R14A	CAD	Inverse variance weighted	2	-0.0969371	0.0629485	0.123574	0.907613	0.802265	1.02679	0.830388
19124_UBLCP1	CAD	Inverse variance weighted	3	-0.0313142	0.0774945	0.686152	0.969171	0.832599	1.12815	0.976415
19129_MTHFSD	CAD	Inverse variance weighted	2	0.335125	0.150189	0.0256575	1.39812	1.0416	1.87666	0.563931
19130_SERPINB8	CAD	Inverse variance weighted	3	-0.0423516	0.0372553	0.255624	0.958533	0.891035	1.03114	0.935402
19136_ALDH6A1	CAD	Wald ratio	1	-0.202783	0.128799	0.11539	0.816455	0.634303	1.05092	0.537194
19143_CYB5R2	CAD	Inverse variance weighted	5	0.0280153	0.0496391	0.572495	1.02841	0.933068	1.1335	0.972166
19150_PRPSAP2	CAD	Wald ratio	1	-0.212356	0.155195	0.171214	0.808677	0.596582	1.09617	0.603614
19153_MPPED2	CAD	Wald ratio	1	0.0217225	0.0723588	0.76402	1.02196	0.886831	1.17768	0.934468
19154_SERPINE2	CAD	Inverse variance weighted	5	-0.0169468	0.0262596	0.518696	0.983196	0.933872	1.03512	0.957826
19173_ZFAND1	CAD	Inverse variance weighted	2	-0.230676	0.131399	0.0791657	0.793996	0.613719	1.02723	0.767034
19187_STAMBP	CAD	Inverse variance weighted	2	0.0316817	0.114377	0.781786	1.03219	0.824896	1.29157	0.976415
19188_NAP1L4	CAD	Wald ratio	1	-0.0224627	0.061423	0.714585	0.977788	0.866882	1.10288	0.911568
19194_DTD1	CAD	Wald ratio	1	0.0559621	0.0468565	0.232349	1.05756	0.964759	1.15928	0.648306
19197_ACAT1	CAD	Wald ratio	1	-0.144169	0.103597	0.164035	0.865742	0.70665	1.06065	0.588087
19206_NUDT1	CAD	Wald ratio	1	0.10996	0.115628	0.341612	1.11623	0.889879	1.40017	0.700413
19207_ADK	CAD	Wald ratio	1	0.212684	0.183686	0.246918	1.23699	0.863	1.77306	0.648306
19213_SPINK4	CAD	Inverse variance weighted	2	-0.017438	0.0437016	0.689876	0.982713	0.902043	1.0706	0.976415
19223_RAB1A	CAD	Wald ratio	1	0.205354	0.165451	0.214541	1.22796	0.887869	1.69832	0.648306
19233_ATOX1	CAD	Wald ratio	1	0.066833	0.134976	0.620495	1.06912	0.8206	1.3929	0.868066
19236_SUB1	CAD	Wald ratio	1	-0.125517	0.20241	0.535184	0.882041	0.59319	1.31155	0.823256
19237_DDT	CAD	Inverse variance weighted	2	0.105642	0.114732	0.357167	1.11142	0.887602	1.39169	0.942812
19251_SRGN	CAD	Inverse variance weighted	2	-0.0191941	0.0773661	0.804062	0.980989	0.842963	1.14161	0.978414
19261_SDCBP2	CAD	Wald ratio	1	-0.0317909	0.193013	0.869173	0.968709	0.663586	1.41413	0.969066
19262_ACADVL	CAD	Wald ratio	1	0.1329	0.190411	0.4852	1.14214	0.786387	1.65882	0.797629
19267_HAGH	CAD	Inverse variance weighted	2	-0.0356468	0.058778	0.544206	0.964981	0.859975	1.08281	0.968191
19273_GSR	CAD	Inverse variance weighted	2	-0.0294069	0.0757675	0.697927	0.971021	0.837017	1.12648	0.976415
19277_TSTD1	CAD	Inverse variance weighted	2	0.0258807	0.103391	0.80234	1.02622	0.837976	1.25675	0.978414
19279_RBP1	CAD	Wald ratio	1	0.143169	0.130084	0.271078	1.15392	0.894226	1.48904	0.667454
19289_UROD	CAD	Inverse variance weighted	3	0.0383933	0.0514798	0.455792	1.03914	0.939406	1.14946	0.943399
19334_TXNDC12	CAD	Wald ratio	1	-0.0358246	0.114671	0.754726	0.964809	0.770605	1.20796	0.927092
19338_LZIC	CAD	Wald ratio	1	0.0748961	0.187513	0.689585	1.07777	0.746299	1.55647	0.911568
19347_CA12	CAD	Wald ratio	1	0.134169	0.197751	0.497473	1.14359	0.776139	1.68499	0.812979
19361_MATN3	CAD	Inverse variance weighted	10	0.00194942	0.0208356	0.925457	1.00195	0.961858	1.04372	0.983903
19377_OLFM2	CAD	Inverse variance weighted	6	-0.000481338	0.022467	0.982907	0.999519	0.95646	1.04452	0.992327
19383_CINP	CAD	Wald ratio	1	-0.344778	0.178381	0.0532592	0.708378	0.499371	1.00486	0.402337
19437_VEGFA	CAD	Inverse variance weighted	6	0.010257	0.0253478	0.685735	1.01031	0.961342	1.06177	0.976415
19446_GMPR2	CAD	Inverse variance weighted	2	-0.00490324	0.0413936	0.905708	0.995109	0.917562	1.07921	0.983903
19448_UPP1	CAD	Wald ratio	1	-0.225692	0.100683	0.0249867	0.797964	0.655059	0.972045	0.288388
19482_HDHD3	CAD	Wald ratio	1	-0.000911083	0.0532747	0.986356	0.999089	0.900028	1.10905	0.998991
19488_PDCD6	CAD	Inverse variance weighted	3	-0.0427966	0.0637475	0.502	0.958106	0.845572	1.08562	0.951725
19496_NPL	CAD	Inverse variance weighted	3	-0.0338475	0.0534944	0.526911	0.966719	0.870492	1.07358	0.959292
19504_DTYMK	CAD	Inverse variance weighted	2	0.0429235	0.120154	0.720915	1.04386	0.824829	1.32105	0.976415
19523_PARK7	CAD	Inverse variance weighted	2	0.110645	0.0749847	0.140059	1.117	0.964327	1.29384	0.864108
19556_CR1	CAD	Inverse variance weighted	7	0.0141208	0.0210731	0.502803	1.01422	0.973184	1.05699	0.951725
19557_KLB	CAD	Inverse variance weighted	7	0.0114449	0.0161113	0.477479	1.01151	0.980068	1.04396	0.950069
19558_LRP4	CAD	Inverse variance weighted	2	0.0614724	0.023668	0.00939641	1.0634	1.0152	1.11389	0.499725
19560_PLXNA4	CAD	Wald ratio	1	-0.228297	0.111883	0.0413002	0.795888	0.639169	0.991034	0.36318
19578_DOK2	CAD	Wald ratio	1	0.091709	0.254044	0.718102	1.09605	0.666165	1.80333	0.911568
19581_IGFBP5	CAD	Wald ratio	1	0.201488	0.180822	0.265154	1.22322	0.858196	1.74351	0.661692
19606_IHH	CAD	Inverse variance weighted	3	0.00798796	0.10462	0.939139	1.00802	0.821136	1.23744	0.983903
19614_TCN1	CAD	Inverse variance weighted	3	-0.00874904	0.027302	0.748625	0.991289	0.939638	1.04578	0.976415
19615_NT5C3A	CAD	Wald ratio	1	-0.0104038	0.117743	0.92959	0.98965	0.785701	1.24654	0.969066
19617_PTGR1	CAD	Inverse variance weighted	6	0.0327582	0.033844	0.333087	1.0333	0.966981	1.10417	0.942812
19631_KNG1	CAD	Inverse variance weighted	2	0.00752943	0.0430032	0.861009	1.00756	0.926115	1.09616	0.983903
19635_FGL2	CAD	Wald ratio	1	-0.214848	0.170649	0.208027	0.806664	0.577343	1.12707	0.648306
19637_CRH	CAD	Wald ratio	1	-0.16154	0.157305	0.304458	0.850833	0.625091	1.1581	0.68053
2192_CCL27	CAD	Wald ratio	1	0.110482	0.200749	0.582079	1.11682	0.753531	1.65525	0.850491
2201_COL18A1	CAD	Inverse variance weighted	4	0.0421803	0.0563718	0.454309	1.04308	0.933972	1.16494	0.943399
2212_PLAT	CAD	Inverse variance weighted	2	0.0275042	0.112107	0.806194	1.02789	0.82512	1.28048	0.979879
2278_TIMP2	CAD	Wald ratio	1	0.33499	0.19152	0.0802719	1.39793	0.960415	2.03474	0.444706
2381_C5	CAD	Inverse variance weighted	2	-0.14154	0.0721514	0.0497961	0.86802	0.753552	0.999877	0.684015
2418_APOE	CAD	Inverse variance weighted	5	0.0461784	0.045001	0.304814	1.04726	0.958847	1.14383	0.937695
2421_BDNF	CAD	Wald ratio	1	0.223244	0.180335	0.215737	1.25013	0.87791	1.78015	0.648306
2436_CXCL16	CAD	Inverse variance weighted	6	0.08921	0.0375316	0.0174572	1.09331	1.01577	1.17677	0.53688
2474_APCS	CAD	Inverse variance weighted	3	0.0543254	0.0409126	0.184231	1.05583	0.974468	1.14398	0.935402
2475_KIT	CAD	Wald ratio	1	0.017318	0.195795	0.929519	1.01747	0.693197	1.49343	0.969066
2480_TIMP3	CAD	Inverse variance weighted	9	-0.0158853	0.0183132	0.385711	0.98424	0.949539	1.02021	0.942812
2516_CCL21	CAD	Wald ratio	1	-0.305883	0.169129	0.0705164	0.736473	0.528678	1.02594	0.415597
2567_CFI	CAD	Wald ratio	1	0.267706	0.200147	0.181043	1.30696	0.882867	1.93478	0.622967
2571_IGFBP3	CAD	Inverse variance weighted	3	0.0666656	0.0355693	0.0608964	1.06894	0.996954	1.14612	0.723734
2580_MPO	CAD	Inverse variance weighted	6	0.00168864	0.0249139	0.945961	1.00169	0.953951	1.05182	0.983903
2590_ROR1	CAD	Inverse variance weighted	2	-0.0260214	0.0387814	0.502236	0.974314	0.903	1.05126	0.951725
2597_VEGFA	CAD	Inverse variance weighted	2	-0.0253399	0.101671	0.80318	0.974978	0.798823	1.18998	0.978414
2609_CST3	CAD	Wald ratio	1	-0.0395389	0.103737	0.703095	0.961233	0.784379	1.17796	0.911568
2617_ERBB3	CAD	Wald ratio	1	-0.184685	0.0864608	0.0326753	0.831367	0.701771	0.984894	0.317581
2631_IL10RB	CAD	Wald ratio	1	0.114979	0.130211	0.377226	1.12185	0.869154	1.44801	0.71714
2632_IL12RB1	CAD	Wald ratio	1	0.128836	0.122922	0.294589	1.1375	0.893962	1.44739	0.68053
2635_LAYN	CAD	Wald ratio	1	-0.614027	0.176728	0.000511976	0.541167	0.382734	0.765184	0.0354543
2644_PRKCA	CAD	Inverse variance weighted	2	0.105846	0.0979034	0.279639	1.11165	0.917554	1.34681	0.935402
2647_GDI2	CAD	Wald ratio	1	-0.0716011	0.0985396	0.467457	0.930902	0.767406	1.12923	0.787147
2652_PLAUR	CAD	Inverse variance weighted	3	0.0311315	0.0416425	0.454707	1.03162	0.950766	1.11935	0.943399
2654_TNFRSF1A	CAD	Wald ratio	1	0.0540563	0.0809815	0.504444	1.05554	0.900624	1.23711	0.81714
2677_EGFR	CAD	Inverse variance weighted	2	0.0130827	0.0796547	0.86954	1.01317	0.866719	1.18436	0.983903
2681_HGF	CAD	Wald ratio	1	0.120021	0.0837849	0.152002	1.12752	0.956765	1.32875	0.576776
2683_C3	CAD	Wald ratio	1	0.158163	0.157748	0.316038	1.17136	0.859828	1.59576	0.68053
2697_PF4	CAD	Inverse variance weighted	2	0.0401053	0.0833227	0.630286	1.04092	0.88408	1.22558	0.976415
2700_PROS1	CAD	Wald ratio	1	-0.0460331	0.144739	0.750454	0.95501	0.719123	1.26827	0.925949
2731_POR	CAD	Inverse variance weighted	2	-0.0134827	0.0580321	0.816281	0.986608	0.880535	1.10546	0.980994
2741_SIGLEC6	CAD	Inverse variance weighted	6	-0.0071557	0.0211899	0.735594	0.99287	0.952478	1.03497	0.976415
2742_SIGLEC7	CAD	Inverse variance weighted	2	0.0791164	0.0563236	0.160118	1.08233	0.969206	1.20866	0.922769
2743_SHH	CAD	Inverse variance weighted	2	0.0131476	0.0814412	0.87175	1.01323	0.863745	1.1886	0.983903
2750_APOA1	CAD	Inverse variance weighted	4	-0.0786058	0.0403421	0.0513571	0.924404	0.854126	1.00046	0.685845
2754_C3	CAD	Wald ratio	1	0.133892	0.133541	0.316038	1.14327	0.879988	1.48532	0.68053
2771_IGFBP1	CAD	Inverse variance weighted	2	0.027175	0.10318	0.792261	1.02755	0.839409	1.25785	0.978414
2778_IL22	CAD	Wald ratio	1	0.238687	0.165915	0.150261	1.26958	0.91713	1.75748	0.5741
2780_LTF	CAD	Inverse variance weighted	2	-0.0549664	0.0375085	0.142801	0.946517	0.879429	1.01872	0.875901
2789_MMP7	CAD	Inverse variance weighted	3	0.0103859	0.0293666	0.723591	1.01044	0.953923	1.07031	0.976415
2797_APOB	CAD	Wald ratio	1	0.407295	0.136217	0.00278943	1.50275	1.15063	1.96262	0.0942085
2813_AGRP	CAD	Inverse variance weighted	2	-0.010685	0.0416823	0.797686	0.989372	0.911757	1.07359	0.978414
2816_BCAM	CAD	Inverse variance weighted	5	0.106483	0.0542922	0.0498453	1.11236	1.00007	1.23726	0.684015
2819_CDH5	CAD	Inverse variance weighted	2	-0.0159363	0.0602531	0.791404	0.98419	0.874562	1.10756	0.978414
2827_CX3CL1	CAD	Wald ratio	1	0.0596765	0.0684602	0.383374	1.06149	0.928202	1.21392	0.717531
2828_SPINT1	CAD	Inverse variance weighted	2	-0.00714022	0.104523	0.945537	0.992885	0.808961	1.21863	0.983903
2831_KLK11	CAD	Inverse variance weighted	5	-0.0236761	0.0115559	0.0404786	0.976602	0.954731	0.998974	0.684015
2834_KLK8	CAD	Inverse variance weighted	4	0.0210786	0.0242678	0.385075	1.0213	0.973861	1.07105	0.942812
2836_LCN2	CAD	Wald ratio	1	-0.239339	0.136594	0.0797419	0.787148	0.602261	1.02879	0.444706
2844_TIE1	CAD	Inverse variance weighted	4	-0.0442512	0.0488837	0.365341	0.956714	0.869303	1.05291	0.942812
2851_C5	CAD	Wald ratio	1	0.115492	0.0800172	0.148923	1.12243	0.959502	1.31302	0.572941
2860_KPNA2	CAD	Wald ratio	1	0.598092	0.16276	0.000238134	1.81865	1.32192	2.50203	0.0263852
2864_MAP2K1	CAD	Wald ratio	1	0.339664	0.152778	0.0261989	1.40448	1.04104	1.89479	0.290284
2879_SERPINA3	CAD	Inverse variance weighted	3	-0.0422181	0.0579954	0.466641	0.958661	0.855654	1.07407	0.946954
2888_C7	CAD	Inverse variance weighted	5	-0.00976308	0.0167078	0.558991	0.990284	0.95838	1.02325	0.972166
2890_CCL28	CAD	Wald ratio	1	-0.127096	0.165888	0.443584	0.880649	0.636203	1.21902	0.768484
2900_CCL14	CAD	Inverse variance weighted	5	0.0147963	0.0165347	0.37086	1.01491	0.982542	1.04834	0.942812
2911_MDK	CAD	Wald ratio	1	0.197051	0.10359	0.0571419	1.21781	0.994033	1.49196	0.404995
2925_SERPINE1	CAD	Inverse variance weighted	2	-0.0676818	0.113844	0.552169	0.934558	0.747653	1.16819	0.972166
2944_NBL1	CAD	Inverse variance weighted	2	0.00901959	0.125958	0.942914	1.00906	0.788315	1.29162	0.983903
2948_GHR	CAD	Inverse variance weighted	3	-0.0857219	0.0446209	0.054717	0.917849	0.840987	1.00174	0.694975
2950_IGFBP4	CAD	Wald ratio	1	-0.107603	0.168007	0.521868	0.897984	0.646039	1.24818	0.82043
2962_PTHLH	CAD	Inverse variance weighted	2	0.0862377	0.0770311	0.262919	1.09007	0.937308	1.26772	0.935402
2966_CLEC11A	CAD	Inverse variance weighted	4	-0.0299815	0.0275295	0.276124	0.970463	0.919487	1.02427	0.935402
2968_TNFSF15	CAD	Wald ratio	1	-0.312602	0.179352	0.0813429	0.731541	0.51472	1.0397	0.446178
2972_BMP7	CAD	Wald ratio	1	0.100945	0.165613	0.542179	1.10622	0.799589	1.53043	0.823256
2973_CD36	CAD	Inverse variance weighted	4	0.00403792	0.0459631	0.929995	1.00405	0.917549	1.0987	0.983903
2974_CNTN1	CAD	Inverse variance weighted	4	0.0184237	0.0326121	0.572118	1.01859	0.955523	1.08583	0.972166
2977_EDAR	CAD	Inverse variance weighted	6	0.0574185	0.0304935	0.0597035	1.0591	0.997654	1.12433	0.723734
2979_CXCL5	CAD	Wald ratio	1	-0.00393097	0.0709114	0.955792	0.996077	0.866826	1.1446	0.98605
2982_LGALS4	CAD	Wald ratio	1	0.172948	0.170076	0.309208	1.1888	0.851802	1.65914	0.68053
2991_IL1R1	CAD	Wald ratio	1	-0.0661568	0.116973	0.571685	0.935984	0.744216	1.17717	0.846497
2992_IL17RA	CAD	Inverse variance weighted	8	-0.0184045	0.0144642	0.203223	0.981764	0.954322	1.00999	0.935402
2994_IL1RL2	CAD	Inverse variance weighted	3	-0.0914242	0.0910973	0.315577	0.91263	0.763399	1.09103	0.93811
3000_MBL2	CAD	Inverse variance weighted	9	-0.0165152	0.0153566	0.282177	0.98362	0.954456	1.01368	0.935402
3004_PDCD1LG2	CAD	Inverse variance weighted	4	-0.00512924	0.0311877	0.869366	0.994884	0.93589	1.0576	0.983903
3007_SIGLEC9	CAD	Inverse variance weighted	5	0.0332222	0.0190918	0.0818365	1.03378	0.995811	1.0732	0.767034
3009_TGFBR3	CAD	Inverse variance weighted	2	0.0480084	0.0893007	0.590851	1.04918	0.880715	1.24987	0.972166
3024_SERPINF2	CAD	Inverse variance weighted	4	-0.0223027	0.0521455	0.668868	0.977944	0.882931	1.08318	0.976415
3025_FGF2	CAD	Inverse variance weighted	3	0.0234174	0.0250043	0.348998	1.02369	0.974734	1.07511	0.942812
3029_CD209	CAD	Inverse variance weighted	5	-0.035746	0.089003	0.687959	0.964885	0.810429	1.14878	0.976415
3033_LGALS2	CAD	Inverse variance weighted	2	0.0602046	0.0432584	0.164001	1.06205	0.975718	1.15603	0.922769
3038_CXCL11	CAD	Inverse variance weighted	2	-0.000705979	0.0275537	0.979559	0.999294	0.946758	1.05475	0.992327
3040_CCL3	CAD	Wald ratio	1	-0.00257764	0.0302362	0.932063	0.997426	0.940033	1.05832	0.969066
3043_SPARC	CAD	Wald ratio	1	-0.0195921	0.174235	0.910469	0.980599	0.696914	1.37976	0.969066
3044_CCL18	CAD	Inverse variance weighted	6	-0.00195108	0.0161162	0.903641	0.998051	0.967017	1.03008	0.983903
3045_PTN	CAD	Inverse variance weighted	3	-0.0830454	0.0449271	0.0645373	0.920309	0.842735	1.00502	0.732117
3046_RETN	CAD	Inverse variance weighted	5	-0.0253562	0.0271832	0.350928	0.974963	0.924377	1.02832	0.942812
3049_PRSS1	CAD	Wald ratio	1	-0.141992	0.137798	0.302805	0.867628	0.662274	1.13666	0.68053
3050_VWF	CAD	Wald ratio	1	-0.140611	0.0851482	0.0986647	0.868828	0.735282	1.02663	0.483719
3054_HP	CAD	Inverse variance weighted	5	-0.0244436	0.0241131	0.310723	0.975853	0.930805	1.02308	0.93811
3059_TNFSF13B	CAD	Inverse variance weighted	2	-0.17979	0.173151	0.299111	0.835446	0.595017	1.17303	0.935402
3066_LGALS3	CAD	Inverse variance weighted	4	0.0154205	0.0283024	0.585858	1.01554	0.960739	1.07347	0.972166
3074_LBP	CAD	Inverse variance weighted	7	0.00343714	0.0199545	0.863242	1.00344	0.964955	1.04347	0.983903
3077_F10	CAD	Inverse variance weighted	2	-0.0884928	0.0722763	0.220813	0.91531	0.794411	1.05461	0.935402
3079_RARRES2	CAD	Inverse variance weighted	3	0.100833	0.0443205	0.0229001	1.10609	1.01406	1.20647	0.53688
3132_VEGFC	CAD	Wald ratio	1	0.220413	0.108528	0.0422627	1.24659	1.00773	1.54207	0.365836
3143_CD4	CAD	Wald ratio	1	0.102057	0.189886	0.590949	1.10745	0.763287	1.60678	0.853048
3151_IL2RA	CAD	Wald ratio	1	-0.174843	0.10786	0.105013	0.839588	0.679601	1.03724	0.50589
3152_TNFRSF1B	CAD	Wald ratio	1	-0.147462	0.0779371	0.0584831	0.862896	0.740656	1.00531	0.404995
3168_ADAMTS5	CAD	Inverse variance weighted	4	0.0144493	0.0270095	0.59267	1.01455	0.962242	1.06971	0.972166
3169_IDUA	CAD	Inverse variance weighted	3	-0.0620232	0.0224057	0.00563689	0.939861	0.89948	0.982055	0.43068
3171_APP	CAD	Wald ratio	1	-0.206167	0.122528	0.0924515	0.813697	0.639977	1.03457	0.469891
3172_ARSB	CAD	Inverse variance weighted	2	0.00631033	0.0652532	0.92296	1.00633	0.885515	1.14363	0.983903
3175_ADAMTS13	CAD	Inverse variance weighted	8	-0.0256142	0.0210507	0.223685	0.974711	0.935313	1.01577	0.935402
3184_F7	CAD	Inverse variance weighted	6	0.0279281	0.0211536	0.186751	1.02832	0.986558	1.07185	0.935402
3191_WFIKKN1	CAD	Inverse variance weighted	2	-0.00091529	0.0798871	0.990859	0.999085	0.854282	1.16843	0.993684
3195_GNLY	CAD	Inverse variance weighted	6	-0.0102423	0.0272571	0.707089	0.98981	0.938318	1.04413	0.976415
3196_HAPLN1	CAD	Wald ratio	1	-0.261432	0.142736	0.0670133	0.769948	0.582053	1.0185	0.415597
3199_KLK12	CAD	Wald ratio	1	0.049179	0.0663088	0.45829	1.05041	0.922391	1.19619	0.778812
3210_METAP1	CAD	Wald ratio	1	0.155195	0.142182	0.275041	1.16789	0.883838	1.54322	0.671246
3213_NID1	CAD	Inverse variance weighted	3	0.0656165	0.0579803	0.257759	1.06782	0.95311	1.19633	0.935402
3216_PIGR	CAD	Wald ratio	1	-0.036324	0.0643496	0.572429	0.964328	0.850059	1.09396	0.846497
3220_RET	CAD	Inverse variance weighted	3	-0.0136566	0.0322129	0.671604	0.986436	0.926081	1.05073	0.976415
3221_SFRP1	CAD	Inverse variance weighted	3	-0.07696	0.0433019	0.0755209	0.925927	0.850584	1.00794	0.767034
3232_ACP5	CAD	Inverse variance weighted	2	0.0133189	0.154706	0.931394	1.01341	0.748335	1.37237	0.983903
3234_CCDC80	CAD	Inverse variance weighted	2	-0.00780081	0.0865186	0.928157	0.99223	0.837464	1.1756	0.983903
3235_WFIKKN2	CAD	Inverse variance weighted	7	0.0145131	0.0229055	0.526337	1.01462	0.970075	1.06121	0.959292
3280_ACAN	CAD	Wald ratio	1	0.127454	0.0816947	0.118729	1.13593	0.967861	1.33319	0.53738
3290_CD109	CAD	Inverse variance weighted	5	-0.0292333	0.0371559	0.431414	0.97119	0.902976	1.04456	0.943399
3293_CD5L	CAD	Inverse variance weighted	4	0.0335183	0.0305902	0.273201	1.03409	0.973908	1.09798	0.935402
3296_CNTN2	CAD	Inverse variance weighted	9	-0.0433113	0.0254308	0.088548	0.957613	0.911052	1.00655	0.776055
3299_CNTN5	CAD	Inverse variance weighted	5	-0.00568095	0.0437001	0.896568	0.994335	0.912714	1.08326	0.983903
3302_CST7	CAD	Inverse variance weighted	7	-0.0144078	0.0142479	0.311907	0.985695	0.95855	1.01361	0.93811
3305_DLL4	CAD	Wald ratio	1	-0.358205	0.184175	0.0517847	0.69893	0.487148	1.00278	0.402337
3309_FCGR2A	CAD	Inverse variance weighted	10	-0.00898642	0.0153587	0.558478	0.991054	0.961665	1.02134	0.972166
3310_FCGR2B	CAD	Inverse variance weighted	8	-0.0103303	0.0124054	0.404996	0.989723	0.965948	1.01408	0.943399
3311_FCGR3B	CAD	Inverse variance weighted	2	0.00299317	0.0236154	0.899141	1.003	0.957631	1.05051	0.983903
3313_FCN2	CAD	Inverse variance weighted	6	-0.0303015	0.0240701	0.208072	0.970153	0.925446	1.01702	0.935402
3314_GFRA1	CAD	Wald ratio	1	-0.0806744	0.0495257	0.103325	0.922494	0.837156	1.01653	0.502126
3316_SERPIND1	CAD	Wald ratio	1	-0.118899	0.180745	0.510648	0.887897	0.623031	1.26537	0.82043
3320_IGFBP7	CAD	Inverse variance weighted	6	0.015411	0.0298087	0.605159	1.01553	0.957898	1.07663	0.972166
3322_LRIG3	CAD	Inverse variance weighted	7	-0.0166828	0.0206921	0.420104	0.983456	0.944368	1.02416	0.943399
3323_LRP8	CAD	Inverse variance weighted	2	-0.0549647	0.0735167	0.454671	0.946519	0.819503	1.09322	0.943399
3324_LY9	CAD	Inverse variance weighted	5	0.0406002	0.0283875	0.152655	1.04144	0.985073	1.10102	0.909894
3325_MATN2	CAD	Inverse variance weighted	2	-0.0367419	0.072424	0.611932	0.963925	0.836363	1.11094	0.976415
3326_CADM1	CAD	Wald ratio	1	-0.0303942	0.0681134	0.655431	0.970063	0.84883	1.10861	0.889973
3327_NTN4	CAD	Inverse variance weighted	3	0.0513388	0.0421971	0.223741	1.05268	0.969119	1.14344	0.935402
3329_PGLYRP1	CAD	Inverse variance weighted	4	-0.0265145	0.0461484	0.565597	0.973834	0.889616	1.06602	0.972166
3331_RGMB	CAD	Inverse variance weighted	2	-0.0977055	0.0832434	0.240502	0.906916	0.770387	1.06764	0.935402
3336_TFPI	CAD	Wald ratio	1	0.0396703	0.112088	0.723398	1.04047	0.835252	1.2961	0.911568
3339_THBS2	CAD	Inverse variance weighted	5	0.0333558	0.0272272	0.220541	1.03392	0.980189	1.09059	0.935402
3340_THBS4	CAD	Inverse variance weighted	3	0.0366902	0.0533123	0.491319	1.03737	0.934446	1.15163	0.951725
3343_ACY1	CAD	Inverse variance weighted	2	0.0829849	0.0490353	0.0905789	1.08653	0.986962	1.19613	0.777715
3344_SERPINC1	CAD	Wald ratio	1	-0.407925	0.138854	0.0033056	0.665029	0.506577	0.873043	0.100626
3348_BMP1	CAD	Wald ratio	1	-0.300272	0.132925	0.0238858	0.740617	0.57075	0.96104	0.286059
3363_CSK	CAD	Wald ratio	1	0.355056	0.150119	0.0180222	1.42626	1.06271	1.91418	0.256008
3364_CTSV	CAD	Inverse variance weighted	3	-0.0292157	0.0474956	0.538473	0.971207	0.884877	1.06596	0.965865
3367_FETUB	CAD	Inverse variance weighted	6	-0.0304551	0.0419306	0.467643	0.970004	0.893473	1.05309	0.946954
3376_IL17RD	CAD	Inverse variance weighted	3	-0.0653359	0.0331037	0.0484187	0.936753	0.877903	0.999547	0.684015
3378_KLK7	CAD	Inverse variance weighted	3	0.0276165	0.0302763	0.361689	1.028	0.968773	1.09085	0.942812
3389_SERPINA5	CAD	Inverse variance weighted	2	-0.069407	0.0467349	0.137512	0.932947	0.851286	1.02244	0.85843
3391_PIK3CG	CAD	Wald ratio	1	0.346661	0.187468	0.0644328	1.41434	0.979438	2.04235	0.415597
3415_IBSP	CAD	Wald ratio	1	0.143131	0.0961568	0.136614	1.15388	0.955676	1.39319	0.559478
3419_CAMK2D	CAD	Wald ratio	1	0.212079	0.208772	0.309705	1.23625	0.821097	1.86129	0.68053
3421_TNFSF8	CAD	Inverse variance weighted	2	-0.0936218	0.0632393	0.138757	0.910627	0.804471	1.03079	0.861109
3438_FSTL3	CAD	Inverse variance weighted	2	-0.0517101	0.203703	0.799611	0.949604	0.637011	1.41559	0.978414
3445_IL15RA	CAD	Wald ratio	1	0.148602	0.166606	0.372426	1.16021	0.836988	1.60826	0.71714
3447_CXCL8	CAD	Wald ratio	1	0.043877	0.187692	0.815162	1.04485	0.723251	1.50946	0.950447
3448_INSR	CAD	Wald ratio	1	-0.00248143	0.131084	0.984897	0.997522	0.771509	1.28974	0.998991
3459_PDGFRB	CAD	Inverse variance weighted	8	-0.00591166	0.0103727	0.568727	0.994106	0.974099	1.01452	0.972166
3461_BCAN	CAD	Inverse variance weighted	2	-0.0165484	0.0473622	0.726789	0.983588	0.896391	1.07927	0.976415
3481_XPNPEP1	CAD	Wald ratio	1	-0.269323	0.147583	0.0680181	0.763897	0.572017	1.02014	0.415597
3484_AGT	CAD	Inverse variance weighted	2	0.0512337	0.0501703	0.307162	1.05257	0.953992	1.16133	0.93811
3488_CAT	CAD	Inverse variance weighted	2	0.0271498	0.0469758	0.563296	1.02752	0.93714	1.12662	0.972166
3495_CXCL6	CAD	Inverse variance weighted	3	0.011309	0.0187834	0.547124	1.01137	0.974816	1.0493	0.968465
3499_IL17B	CAD	Wald ratio	1	0.120818	0.135896	0.373974	1.12842	0.864558	1.47281	0.71714
3508_CCL22	CAD	Inverse variance weighted	6	-0.0642524	0.032219	0.0461258	0.937768	0.88038	0.998897	0.684015
3518_CPB2	CAD	Inverse variance weighted	5	-0.0397362	0.023188	0.0865926	0.961043	0.918343	1.00573	0.77596
3519_CCL17	CAD	Inverse variance weighted	2	0.100376	0.0928513	0.279677	1.10559	0.921629	1.32626	0.935402
3535_DKK1	CAD	Inverse variance weighted	5	-0.0450972	0.0361947	0.212779	0.955905	0.890441	1.02618	0.935402
3580_SERPINA1	CAD	Inverse variance weighted	4	0.0360249	0.0240516	0.134181	1.03668	0.988945	1.08672	0.85843
3593_CASP3	CAD	Wald ratio	1	0.00744169	0.063312	0.906432	1.00747	0.889897	1.14058	0.969066
3605_MASP1	CAD	Wald ratio	1	-0.156154	0.114662	0.17324	0.855427	0.683253	1.07099	0.603614
3622_LGMN	CAD	Inverse variance weighted	3	-0.0428159	0.0529926	0.419114	0.958088	0.863569	1.06295	0.943399
3640_LRPAP1	CAD	Inverse variance weighted	4	0.000877789	0.0390461	0.982064	1.00088	0.927138	1.08048	0.992327
3651_KDR	CAD	Inverse variance weighted	2	-0.00245947	0.0241976	0.919042	0.997544	0.951337	1.04599	0.983903
3710_PLG	CAD	Inverse variance weighted	2	0.00901319	0.109606	0.934462	1.00905	0.813984	1.25087	0.983903
3727_PYY	CAD	Wald ratio	1	-0.085285	0.120271	0.478257	0.918251	0.725412	1.16235	0.795659
3799_CA3	CAD	Inverse variance weighted	4	-0.0858008	0.0739467	0.245924	0.917777	0.793949	1.06092	0.935402
3806_EPHA5	CAD	Wald ratio	1	-0.000515617	0.164211	0.997495	0.999485	0.724431	1.37897	0.998991
3810_FGR	CAD	Wald ratio	1	-0.194802	0.161486	0.2277	0.822998	0.599706	1.12943	0.648306
3820_MAPKAPK2	CAD	Wald ratio	1	0.0250165	0.0559079	0.654544	1.02533	0.918914	1.14407	0.889973
3825_MAPK8	CAD	Wald ratio	1	0.292265	0.168691	0.0831759	1.33946	0.962358	1.86432	0.447969
3831_PTEN	CAD	Wald ratio	1	-0.0929253	0.220726	0.673757	0.911262	0.591231	1.40452	0.908179
3835_TLR2	CAD	Wald ratio	1	0.27172	0.259132	0.294374	1.31222	0.789639	2.18064	0.68053
3848_GAPDH	CAD	Wald ratio	1	0.212621	0.169705	0.210248	1.23692	0.886919	1.72503	0.648306
3852_DNAJB1	CAD	Wald ratio	1	0.341352	0.176966	0.0537418	1.40685	0.994514	1.99014	0.402337
3855_PRDX1	CAD	Inverse variance weighted	3	-0.0374738	0.0925672	0.685604	0.96322	0.803398	1.15484	0.976415
3866_SBDS	CAD	Wald ratio	1	0.0813791	0.0763576	0.286531	1.08478	0.933997	1.25991	0.68053
3890_LDHB	CAD	Inverse variance weighted	2	-0.0333026	0.130161	0.798061	0.967246	0.749448	1.24834	0.978414
4125_AGER	CAD	Wald ratio	1	-0.0640807	0.0679107	0.345373	0.937929	0.821038	1.07146	0.700413
4127_C6	CAD	Inverse variance weighted	2	-0.101031	0.0574997	0.0789069	0.903905	0.807566	1.01174	0.767034
4133_GZMB	CAD	Wald ratio	1	-0.0943189	0.105753	0.372455	0.909992	0.739638	1.11958	0.71714
4141_CXCL10	CAD	Wald ratio	1	-0.00183804	0.131864	0.988879	0.998164	0.770827	1.29255	0.998991
4145_NTF3	CAD	Wald ratio	1	-0.22262	0.236037	0.345601	0.800419	0.503962	1.27127	0.700413
4151_PLG	CAD	Inverse variance weighted	2	-0.120815	0.151841	0.426225	0.886198	0.658084	1.19338	0.943399
4152_KLKB1	CAD	Inverse variance weighted	4	0.012083	0.037743	0.748864	1.01216	0.939983	1.08987	0.976415
4153_SERPINA3	CAD	Inverse variance weighted	5	-0.0254469	0.0366498	0.487478	0.974874	0.907301	1.04748	0.951725
4157_F2	CAD	Inverse variance weighted	2	0.171394	0.0700283	0.0143855	1.18696	1.03473	1.36158	0.53688
4159_CFH	CAD	Inverse variance weighted	2	-0.0678649	0.0425022	0.110323	0.934387	0.859702	1.01556	0.817484
4160_MMP2	CAD	Inverse variance weighted	2	-0.018784	0.124773	0.880334	0.981391	0.768482	1.25329	0.983903
4162_TF	CAD	Wald ratio	1	-0.0120414	0.0658927	0.855	0.988031	0.868323	1.12424	0.969066
4187_PGD	CAD	Wald ratio	1	-0.0910429	0.147683	0.53758	0.912979	0.683519	1.21947	0.823256
4188_AKR7A2	CAD	Wald ratio	1	-0.0966625	0.0629637	0.124732	0.907862	0.802462	1.02711	0.539856
4209_VTA1	CAD	Wald ratio	1	-0.130844	0.182669	0.473813	0.877355	0.613316	1.25507	0.79064
4220_FER	CAD	Wald ratio	1	-0.013208	0.120378	0.912631	0.986879	0.779464	1.24949	0.969066
4232_IGF1R	CAD	Wald ratio	1	-0.335263	0.177182	0.0584646	0.71515	0.505332	1.01209	0.404995
4234_IL1RL1	CAD	Inverse variance weighted	10	0.0399667	0.0213388	0.0610739	1.04078	0.998144	1.08523	0.723734
4249_NME2	CAD	Wald ratio	1	-0.0380471	0.0629821	0.545781	0.962668	0.850873	1.08915	0.826128
4250_NSFL1C	CAD	Wald ratio	1	-0.143702	0.186118	0.440054	0.866146	0.601401	1.24743	0.766635
4254_NUDCD3	CAD	Wald ratio	1	0.124165	0.141606	0.380576	1.1322	0.857802	1.49438	0.71714
4276_PEBP1	CAD	Inverse variance weighted	7	-0.023022	0.0332935	0.48926	0.977241	0.915507	1.04314	0.951725
4278_P4HB	CAD	Inverse variance weighted	2	0.0419894	0.0761695	0.581454	1.04288	0.898254	1.2108	0.972166
4294_SPHK1	CAD	Inverse variance weighted	2	-0.0540185	0.095038	0.569771	0.947415	0.786397	1.1414	0.972166
4297_SPON1	CAD	Inverse variance weighted	4	0.0346761	0.0294028	0.238259	1.03528	0.977308	1.0967	0.935402
4309_TPI1	CAD	Wald ratio	1	-0.4814	0.190104	0.0113319	0.617918	0.425707	0.896914	0.193739
4324_CST2	CAD	Inverse variance weighted	6	-0.0123943	0.0231928	0.593062	0.987682	0.94379	1.03362	0.972166
4332_CLEC1B	CAD	Inverse variance weighted	2	0.0415585	0.0569484	0.465539	1.04243	0.932338	1.16553	0.946954
4337_CRP	CAD	Inverse variance weighted	2	-0.0955773	0.0553733	0.0843374	0.908848	0.815374	1.01304	0.767034
4430_COLEC11	CAD	Inverse variance weighted	9	0.0445031	0.0161028	0.00571518	1.04551	1.01303	1.07903	0.43068
4435_ENPP7	CAD	Inverse variance weighted	8	-0.0248723	0.018266	0.173302	0.975435	0.94113	1.01099	0.932825
4437_ENTPD5	CAD	Inverse variance weighted	9	-0.0137122	0.0214383	0.522424	0.986381	0.945793	1.02871	0.959195
4455_MFGE8	CAD	Wald ratio	1	0.0390437	0.0829429	0.637834	1.03982	0.8838	1.22337	0.877422
4459_PCSK7	CAD	Inverse variance weighted	6	0.0147083	0.014241	0.301691	1.01482	0.986883	1.04354	0.935402
4464_SIGLEC1	CAD	Inverse variance weighted	2	-0.136837	0.263285	0.603251	0.872112	0.520547	1.46112	0.972166
4467_SPARCL1	CAD	Inverse variance weighted	5	-0.0239784	0.0210732	0.255176	0.976307	0.936803	1.01748	0.935402
4469_CHST15	CAD	Inverse variance weighted	2	-0.0118139	0.0790677	0.881226	0.988256	0.84638	1.15391	0.983903
4471_TGM3	CAD	Inverse variance weighted	4	-0.07149	0.0757276	0.345149	0.931006	0.802586	1.07997	0.942812
4479_SERPING1	CAD	Inverse variance weighted	6	0.011384	0.0218357	0.602124	1.01145	0.969074	1.05568	0.972166
4498_NCAM1	CAD	Inverse variance weighted	3	-0.0364735	0.0268749	0.17473	0.964184	0.91471	1.01633	0.935402
4499_PDGFA	CAD	Inverse variance weighted	2	0.0134581	0.12669	0.9154	1.01355	0.790687	1.29923	0.983903
4500_CLEC11A	CAD	Inverse variance weighted	4	-0.0286215	0.0261584	0.273884	0.971784	0.923216	1.02291	0.935402
4534_PRSS22	CAD	Inverse variance weighted	2	0.0347726	0.0389178	0.371596	1.03538	0.959343	1.11745	0.942812
4535_BST1	CAD	Inverse variance weighted	10	0.0216234	0.01394	0.120859	1.02186	0.994317	1.05016	0.827961
4541_CDON	CAD	Inverse variance weighted	3	-0.00539635	0.023792	0.820569	0.994618	0.949302	1.0421	0.980994
4546_ADGRE2	CAD	Inverse variance weighted	4	-0.0243402	0.0271849	0.370596	0.975954	0.925314	1.02937	0.942812
4548_FUT3	CAD	Inverse variance weighted	6	-0.0103892	0.0226728	0.646791	0.989665	0.946648	1.03464	0.976415
4549_FUT5	CAD	Inverse variance weighted	10	-0.0220233	0.0197823	0.265589	0.978217	0.941015	1.01689	0.935402
4559_KYNU	CAD	Inverse variance weighted	4	-0.0330685	0.0303039	0.275172	0.967472	0.911682	1.02668	0.935402
4563_PLCG1	CAD	Wald ratio	1	0.313454	0.136353	0.0215134	1.36814	1.04729	1.7873	0.274244
4568_SLITRK5	CAD	Inverse variance weighted	2	0.0586168	0.0644662	0.363211	1.06037	0.934506	1.20318	0.942812
4706_EPB41	CAD	Inverse variance weighted	2	-0.0712438	0.13735	0.603968	0.931235	0.71145	1.21892	0.972166
4721_TFF3	CAD	Inverse variance weighted	3	0.0121327	0.0266236	0.648597	1.01221	0.960742	1.06643	0.976415
4763_AFM	CAD	Inverse variance weighted	3	0.0291748	0.0383467	0.446768	1.0296	0.955056	1.10997	0.943399
4771_SMPDL3A	CAD	Inverse variance weighted	3	-0.0217601	0.0413363	0.598599	0.978475	0.902326	1.06105	0.972166
4775_GSN	CAD	Inverse variance weighted	3	-0.0648633	0.0598573	0.278528	0.937196	0.833448	1.05386	0.935402
4801_LPO	CAD	Inverse variance weighted	2	-0.0186815	0.0367944	0.611646	0.981492	0.913202	1.05489	0.976415
4811_ITIH4	CAD	Wald ratio	1	0.0821592	0.128457	0.522442	1.08563	0.843989	1.39645	0.82043
4834_EPHA2	CAD	Inverse variance weighted	3	-0.0974364	0.0606762	0.108308	0.90716	0.805444	1.02172	0.817484
4866_NTRK2	CAD	Wald ratio	1	-0.122143	0.146483	0.404374	0.885022	0.664149	1.17935	0.741798
4867_VEGFA	CAD	Inverse variance weighted	6	0.0106995	0.0269808	0.691691	1.01076	0.958695	1.06565	0.976415
4878_F10	CAD	Wald ratio	1	-0.0808206	0.078482	0.303105	0.922359	0.790851	1.07574	0.68053
4886_CCL7	CAD	Inverse variance weighted	6	0.0202314	0.0233378	0.386001	1.02044	0.974812	1.0682	0.942812
4900_C3	CAD	Wald ratio	1	0.158926	0.158509	0.316038	1.17225	0.859202	1.59936	0.68053
4906_F5	CAD	Inverse variance weighted	2	0.0453303	0.0337559	0.17931	1.04637	0.979384	1.11794	0.935402
4908_ENG	CAD	Inverse variance weighted	3	-0.0560404	0.043526	0.197914	0.945501	0.868184	1.0297	0.935402
4911_GSTP1	CAD	Inverse variance weighted	2	-0.0746706	0.0677502	0.270399	0.928049	0.812645	1.05984	0.935402
4920_LYZ	CAD	Inverse variance weighted	4	0.0478441	0.0312598	0.125885	1.04901	0.986665	1.11529	0.840563
4922_CCL19	CAD	Wald ratio	1	-0.222725	0.198414	0.26164	0.800335	0.542473	1.18077	0.655876
4925_MMP13	CAD	Wald ratio	1	0.215908	0.165772	0.192766	1.24099	0.896726	1.71742	0.633161
4930_STC1	CAD	Wald ratio	1	0.0368991	0.117273	0.753032	1.03759	0.824519	1.30572	0.927066
4960_ANXA1	CAD	Wald ratio	1	-0.0398901	0.0721093	0.580133	0.960895	0.834248	1.10677	0.850491
4961_ANXA2	CAD	Inverse variance weighted	5	0.0194105	0.0195817	0.321559	1.0196	0.981209	1.05949	0.942812
4968_CAPG	CAD	Inverse variance weighted	4	-0.0324818	0.0430862	0.450921	0.96804	0.889647	1.05334	0.943399
4969_CA1	CAD	Inverse variance weighted	3	0.0197128	0.0415602	0.635273	1.01991	0.940122	1.10647	0.976415
4971_CTSZ	CAD	Inverse variance weighted	4	0.0409498	0.038252	0.284382	1.0418	0.966548	1.12291	0.935402
4978_DBNL	CAD	Wald ratio	1	0.12478	0.135276	0.356313	1.1329	0.869045	1.47686	0.707517
4979_DPT	CAD	Inverse variance weighted	5	0.00635522	0.0378382	0.866617	1.00638	0.93444	1.08385	0.983903
4989_FGG	CAD	Wald ratio	1	-0.000460289	0.0683933	0.99463	0.99954	0.874143	1.14292	0.998991
4991_GPC5	CAD	Inverse variance weighted	9	-0.0462511	0.0234206	0.0482904	0.954802	0.911963	0.999653	0.684015
4996_HRG	CAD	Inverse variance weighted	5	0.00908346	0.0112902	0.421083	1.00912	0.987039	1.0317	0.943399
5000_LGALS3BP	CAD	Inverse variance weighted	2	0.0120694	0.0675285	0.85815	1.01214	0.886666	1.15538	0.983903
5005_MAPK12	CAD	Wald ratio	1	0.120323	0.10525	0.252954	1.12786	0.917624	1.38626	0.64846
5006_MAPK13	CAD	Wald ratio	1	-0.159921	0.0856728	0.0619501	0.852211	0.720478	1.00803	0.415597
5012_AK1	CAD	Wald ratio	1	-0.182128	0.177594	0.305113	0.833495	0.58848	1.18052	0.68053
5015_PLA2G7	CAD	Inverse variance weighted	5	0.147478	0.0645856	0.0224037	1.15891	1.02111	1.3153	0.53688
5018_PRDX6	CAD	Wald ratio	1	-0.0666796	0.0947972	0.481812	0.935495	0.77687	1.12651	0.796787
5021_PPA1	CAD	Inverse variance weighted	2	-0.0559814	0.0570398	0.326374	0.945557	0.84554	1.0574	0.942812
5034_PRSS2	CAD	Inverse variance weighted	2	-0.00897286	0.0408789	0.826262	0.991067	0.914758	1.07374	0.980994
5036_TNFAIP6	CAD	Inverse variance weighted	8	-0.00813736	0.027528	0.767533	0.991896	0.939796	1.04688	0.976415
5060_CD274	CAD	Inverse variance weighted	2	0.0220736	0.0587797	0.707266	1.02232	0.911071	1.14715	0.976415
5061_ICOSLG	CAD	Wald ratio	1	0.223293	0.129447	0.0845323	1.25019	0.970035	1.61125	0.447969
5063_CD244	CAD	Inverse variance weighted	2	0.121518	0.167161	0.467256	1.12921	0.813738	1.56698	0.946954
5066_CD300C	CAD	Inverse variance weighted	3	0.0571416	0.0326496	0.0800927	1.05881	0.993172	1.12878	0.767034
5076_EPHA10	CAD	Wald ratio	1	-0.149765	0.128615	0.244244	0.86091	0.66908	1.10774	0.648306
5078_EPHB6	CAD	Inverse variance weighted	2	-0.0201371	0.0431523	0.640749	0.980064	0.900581	1.06656	0.976415
5087_IL22RA2	CAD	Inverse variance weighted	2	0.200216	0.168702	0.235305	1.22167	0.87771	1.70041	0.935402
5090_LILRB1	CAD	Inverse variance weighted	5	0.0327535	0.0326424	0.315667	1.0333	0.969257	1.10157	0.93811
5091_LILRB2	CAD	Inverse variance weighted	5	-0.018043	0.0230376	0.43351	0.982119	0.938759	1.02748	0.943399
5095_KIR2DL4	CAD	Wald ratio	1	0.0233109	0.155321	0.8807	1.02358	0.754939	1.38783	0.969066
5103_CD200R1	CAD	Wald ratio	1	0.0986128	0.0846097	0.243816	1.10364	0.934987	1.30271	0.648306
5105_RTN4R	CAD	Inverse variance weighted	4	-0.0389966	0.0283197	0.168507	0.961754	0.909825	1.01665	0.922769
5107_NOTCH1	CAD	Inverse variance weighted	2	0.128878	0.118605	0.277205	1.13755	0.901597	1.43526	0.935402
5108_NOTCH3	CAD	Wald ratio	1	0.0719616	0.112102	0.520918	1.07461	0.86264	1.33868	0.82043
5109_NRCAM	CAD	Wald ratio	1	-0.0958415	0.151027	0.525689	0.908608	0.675803	1.22161	0.822688
5112_CD200	CAD	Wald ratio	1	0.00173838	0.119538	0.988397	1.00174	0.792506	1.26621	0.998991
5121_SEMA6B	CAD	Wald ratio	1	0.0793261	0.102398	0.438527	1.08256	0.885702	1.32316	0.766635
5128_SLAMF6	CAD	Wald ratio	1	-0.0390623	0.0526257	0.457925	0.961691	0.86744	1.06618	0.778812
5131_TNFRSF19	CAD	Wald ratio	1	0.0702135	0.0942203	0.456147	1.07274	0.891849	1.29031	0.778812
5132_IL27RA	CAD	Inverse variance weighted	9	-0.0262434	0.0164113	0.109798	0.974098	0.943264	1.00594	0.817484
5134_HAVCR2	CAD	Inverse variance weighted	6	-0.00723566	0.0243334	0.766195	0.99279	0.946552	1.04129	0.976415
5139_UNC5C	CAD	Inverse variance weighted	3	0.0155135	0.0508913	0.760491	1.01563	0.919217	1.12217	0.976415
5196_NMT1	CAD	Wald ratio	1	0.0156134	0.199374	0.93758	1.01574	0.68718	1.50138	0.969066
5202_PPID	CAD	Inverse variance weighted	2	-0.0625616	0.0365351	0.0868284	0.939355	0.874441	1.00909	0.77596
5223_GCKR	CAD	Wald ratio	1	-0.379568	0.10655	0.00036757	0.684157	0.555211	0.84305	0.0339389
5227_PDK1	CAD	Wald ratio	1	0.154293	0.184431	0.402823	1.16683	0.812864	1.67494	0.741409
5238_PPIE	CAD	Wald ratio	1	0.00125217	0.229622	0.995649	1.00125	0.63839	1.57037	0.998991
5256_PDE5A	CAD	Wald ratio	1	-0.112001	0.0490023	0.0222761	0.894043	0.81217	0.98417	0.274244
5275_VAV1	CAD	Wald ratio	1	0.379492	0.149428	0.011097	1.46154	1.09047	1.95888	0.193739
5301_CCL11	CAD	Wald ratio	1	-0.00161748	0.167672	0.992303	0.998384	0.718741	1.38683	0.998991
5316_F2	CAD	Inverse variance weighted	3	0.161354	0.0837059	0.0539014	1.1751	0.997294	1.38461	0.693488
5337_CD86	CAD	Wald ratio	1	0.520768	0.163175	0.0014155	1.68332	1.22256	2.31774	0.0687941
5339_S100A9	CAD	Wald ratio	1	0.000241521	0.191074	0.998991	1.00024	0.687795	1.45462	0.998991
5346_CPNE1	CAD	Inverse variance weighted	8	-0.0232872	0.0167761	0.1651	0.976982	0.94538	1.00964	0.922769
5349_DLL1	CAD	Inverse variance weighted	2	-0.169624	0.0822241	0.0391171	0.843982	0.718361	0.991571	0.676533
5350_GPC6	CAD	Wald ratio	1	-0.0683992	0.177	0.699173	0.933888	0.66013	1.32117	0.911568
5355_TNFSF14	CAD	Inverse variance weighted	2	-0.0403045	0.0702137	0.56595	0.960497	0.837007	1.10221	0.972166
5358_OMD	CAD	Wald ratio	1	0.285194	0.170726	0.0948242	1.33002	0.951773	1.85859	0.477178
5363_SEMA3E	CAD	Inverse variance weighted	5	-0.0336666	0.0183364	0.0663506	0.966894	0.932761	1.00228	0.73684
5392_FAS	CAD	Inverse variance weighted	2	0.0298547	0.0402291	0.458017	1.0303	0.952187	1.11483	0.943399
5404_TNFRSF21	CAD	Inverse variance weighted	2	-0.0231487	0.0810806	0.77526	0.977117	0.833546	1.14542	0.976415
5430_SIRPA	CAD	Inverse variance weighted	5	-0.0107935	0.0344563	0.754089	0.989265	0.924661	1.05838	0.976415
5443_NPPA	CAD	Wald ratio	1	-0.262436	0.153114	0.086531	0.769176	0.56976	1.03839	0.452247
5451_ALCAM	CAD	Inverse variance weighted	2	0.108013	0.117741	0.358944	1.11406	0.884477	1.40324	0.942812
5452_ASGR1	CAD	Inverse variance weighted	2	0.230245	0.101147	0.0228257	1.25891	1.03251	1.53494	0.53688
5456_CNDP1	CAD	Inverse variance weighted	5	-0.016278	0.026141	0.533482	0.983854	0.934714	1.03558	0.961666
5457_COLEC12	CAD	Inverse variance weighted	3	-0.0916869	0.0588157	0.119024	0.912391	0.813048	1.02387	0.824675
5459_CST1	CAD	Inverse variance weighted	3	-0.023598	0.0219653	0.282675	0.976678	0.935523	1.01964	0.935402
5460_DDX19B	CAD	Wald ratio	1	-0.074346	0.128976	0.564322	0.92835	0.720984	1.19536	0.842681
5462_FCN3	CAD	Inverse variance weighted	4	0.0184603	0.0322532	0.567081	1.01863	0.956231	1.0851	0.972166
5463_GAS1	CAD	Inverse variance weighted	2	0.154862	0.0817658	0.0582297	1.1675	0.994615	1.37043	0.722734
5465_HS6ST1	CAD	Inverse variance weighted	2	-0.152314	0.0629219	0.0154913	0.858718	0.759085	0.971429	0.53688
5475_PRKCB	CAD	Wald ratio	1	0.0466148	0.126643	0.712814	1.04772	0.817417	1.34291	0.911568
5478_FOLH1	CAD	Wald ratio	1	-0.173615	0.0565147	0.00212606	0.84062	0.752478	0.939088	0.0906029
5480_CCL5	CAD	Inverse variance weighted	3	0.0708355	0.0588793	0.228952	1.0734	0.956411	1.20471	0.935402
5483_RGMA	CAD	Inverse variance weighted	2	-0.0956973	0.170208	0.573953	0.908739	0.650962	1.26859	0.972166
5487_SLAMF7	CAD	Inverse variance weighted	8	0.0177678	0.0216809	0.412493	1.01793	0.975576	1.06212	0.943399
5491_SPOCK2	CAD	Inverse variance weighted	2	-0.0306352	0.0464851	0.509875	0.969829	0.885373	1.06234	0.957575
5508_CTSD	CAD	Inverse variance weighted	5	-0.00507142	0.0462523	0.912689	0.994941	0.908713	1.08935	0.983903
5509_EGF	CAD	Inverse variance weighted	2	0.0986982	0.0931424	0.289305	1.10373	0.919559	1.32479	0.935402
5532_FGFR1	CAD	Wald ratio	1	0.176754	0.198189	0.372475	1.19334	0.80921	1.75981	0.71714
5581_FGL1	CAD	Inverse variance weighted	6	0.0322493	0.0201637	0.109738	1.03277	0.992755	1.07441	0.817484
5584_TCN2	CAD	Inverse variance weighted	6	-0.0398086	0.0185898	0.0322398	0.960973	0.92659	0.996633	0.610834
5586_MINPP1	CAD	Wald ratio	1	0.0148086	0.0964384	0.87796	1.01492	0.84012	1.22609	0.969066
5593_PDIA5	CAD	Inverse variance weighted	7	-0.00543843	0.0153707	0.723475	0.994576	0.96506	1.025	0.976415
5598_GREM2	CAD	Wald ratio	1	0.10903	0.15173	0.472401	1.1152	0.828315	1.50144	0.79064
5601_PGLYRP2	CAD	Inverse variance weighted	5	0.0548935	0.0311863	0.0783775	1.05643	0.993788	1.12302	0.767034
5610_FAM171A1	CAD	Wald ratio	1	-0.248212	0.193561	0.199722	0.780194	0.533876	1.14016	0.647051
5615_FAM172A	CAD	Wald ratio	1	-0.192897	0.138035	0.162279	0.824567	0.629112	1.08075	0.588087
5618_FAM3B	CAD	Inverse variance weighted	3	0.00587512	0.0514752	0.909131	1.00589	0.909358	1.11267	0.983903
5621_THSD1	CAD	Inverse variance weighted	2	-0.0533294	0.0271291	0.0493258	0.948068	0.898973	0.999844	0.684015
5628_SEMA3G	CAD	Inverse variance weighted	4	-0.0700245	0.0444098	0.114846	0.932371	0.854646	1.01716	0.824675
5630_CD300A	CAD	Inverse variance weighted	6	-0.0431792	0.0180748	0.0168985	0.95774	0.924404	0.992278	0.53688
5631_MLN	CAD	Inverse variance weighted	7	0.0838236	0.0325004	0.00990426	1.08744	1.02033	1.15896	0.499725
5632_CRTAC1	CAD	Inverse variance weighted	10	0.0259216	0.0223284	0.245673	1.02626	0.982316	1.07217	0.935402
5637_NTNG1	CAD	Inverse variance weighted	7	0.0295752	0.0247176	0.231492	1.03002	0.981306	1.08115	0.935402
5638_COLGALT1	CAD	Inverse variance weighted	3	-0.0596384	0.0776165	0.442266	0.942105	0.809153	1.0969	0.943399
5644_RNASE4	CAD	Inverse variance weighted	4	0.0173523	0.0283447	0.540414	1.0175	0.962517	1.07563	0.965865
5648_CTRB2	CAD	Inverse variance weighted	2	0.0728285	0.0828003	0.379094	1.07555	0.914425	1.26506	0.942812
5649_PSG4	CAD	Inverse variance weighted	4	-0.013126	0.0194242	0.499197	0.98696	0.950091	1.02526	0.951725
5651_PSG7	CAD	Wald ratio	1	-0.111209	0.0876794	0.204668	0.894751	0.753474	1.06252	0.648306
5656_ENDOU	CAD	Wald ratio	1	0.214056	0.148093	0.148342	1.23869	0.926625	1.65586	0.572941
5657_ST3GAL1	CAD	Wald ratio	1	-0.0405372	0.0367172	0.269577	0.960273	0.893595	1.03193	0.667454
5658_F13B	CAD	Inverse variance weighted	2	0.0136525	0.0460507	0.766873	1.01375	0.926254	1.1095	0.976415
5663_PF4V1	CAD	Inverse variance weighted	2	-0.0508733	0.05601	0.363726	0.950399	0.851588	1.06068	0.942812
5671_CTRB1	CAD	Inverse variance weighted	2	0.0156985	0.0365226	0.667319	1.01582	0.945647	1.09121	0.976415
5676_ASIP	CAD	Wald ratio	1	0.218499	0.169273	0.196768	1.24421	0.892905	1.73373	0.641232
5682_VASN	CAD	Wald ratio	1	-0.316222	0.128746	0.0140428	0.728898	0.566338	0.938118	0.21589
5687_PRKCSH	CAD	Wald ratio	1	0.0655496	0.0956537	0.493167	1.06775	0.885209	1.28792	0.808327
5691_CRISPLD2	CAD	Inverse variance weighted	5	0.000863571	0.0397721	0.982677	1.00086	0.925807	1.08201	0.992327
5698_TNXB	CAD	Inverse variance weighted	2	0.00688894	0.0236743	0.77106	1.00691	0.961258	1.05474	0.976415
5701_CLEC3B	CAD	Inverse variance weighted	2	0.149209	0.0516055	0.00383605	1.16092	1.04924	1.28448	0.43068
5703_OLFM1	CAD	Inverse variance weighted	2	-0.0511937	0.152148	0.736514	0.950095	0.705109	1.2802	0.976415
5704_GZMM	CAD	Wald ratio	1	-0.397295	0.202655	0.0499435	0.672136	0.451807	0.999909	0.402337
5713_IFNL3	CAD	Wald ratio	1	0.101652	0.19245	0.59736	1.107	0.759155	1.61422	0.853642
5722_PRCP	CAD	Inverse variance weighted	3	-0.0112204	0.0823342	0.891601	0.988842	0.841478	1.16201	0.983903
5731_SPINK6	CAD	Inverse variance weighted	8	0.0490467	0.0209465	0.0192054	1.05027	1.00802	1.09429	0.53688
5737_SEMA4D	CAD	Inverse variance weighted	6	-0.00278112	0.019928	0.889009	0.997223	0.959023	1.03694	0.983903
5740_ROBO1	CAD	Inverse variance weighted	4	0.0165247	0.0428953	0.700064	1.01666	0.934681	1.10583	0.976415
5763_DEFB104A	CAD	Inverse variance weighted	4	0.0385675	0.0475666	0.417475	1.03932	0.946804	1.14088	0.943399
5798_BID	CAD	Wald ratio	1	-0.0680003	0.119511	0.569366	0.93426	0.739159	1.18086	0.846497
5810_TDGF1	CAD	Inverse variance weighted	6	0.0155461	0.0115453	0.17813	1.01567	0.992942	1.03891	0.935402
5825_IFNGR1	CAD	Inverse variance weighted	3	-0.182626	0.105341	0.0829786	0.83308	0.67767	1.02413	0.767034
5852_S100A12	CAD	Inverse variance weighted	2	-0.0158752	0.0431981	0.713249	0.98425	0.904346	1.07121	0.976415
5867_ARG1	CAD	Inverse variance weighted	2	-0.216788	0.0948949	0.0223416	0.8051	0.668458	0.969675	0.53688
5900_HINT1	CAD	Wald ratio	1	-0.0216129	0.112842	0.848109	0.978619	0.784441	1.22086	0.966774
5918_PSME1	CAD	Wald ratio	1	-0.238074	0.177008	0.178629	0.788144	0.5571	1.11501	0.618503
5939_TNFSF12	CAD	Inverse variance weighted	3	0.026185	0.0902952	0.771821	1.02653	0.860025	1.22527	0.976415
5963_DMKN	CAD	Wald ratio	1	-0.191844	0.1594	0.228769	0.825436	0.603947	1.12815	0.648306
5980_BOLA3	CAD	Wald ratio	1	0.0183566	0.0807002	0.820061	1.01853	0.869518	1.19307	0.950447
5988_TNFSF14	CAD	Wald ratio	1	-0.148385	0.157851	0.347202	0.862099	0.632691	1.17469	0.700413
6039_CRHBP	CAD	Inverse variance weighted	6	0.0115229	0.020691	0.577591	1.01159	0.971386	1.05346	0.972166
6049_PTPRS	CAD	Wald ratio	1	0.131043	0.112864	0.245616	1.14002	0.913774	1.42227	0.648306
6060_PIP	CAD	Inverse variance weighted	3	0.0697347	0.0352018	0.0475913	1.07222	1.00074	1.14881	0.684015
6086_CHRDL2	CAD	Inverse variance weighted	5	-0.000907752	0.0301006	0.975942	0.999093	0.941854	1.05981	0.992327
6151_MAP2K3	CAD	Wald ratio	1	0.512046	0.199135	0.0101303	1.6687	1.12946	2.46539	0.193739
6223_GUCA2B	CAD	Inverse variance weighted	2	0.04311	0.0764674	0.572911	1.04405	0.898736	1.21287	0.972166
6227_KLK10	CAD	Inverse variance weighted	9	-0.0172844	0.01761	0.32634	0.982864	0.949519	1.01738	0.942812
6252_SCGB3A1	CAD	Inverse variance weighted	3	0.110291	0.0519002	0.0335814	1.1166	1.0086	1.23617	0.610834
6283_MCEMP1	CAD	Wald ratio	1	-0.164116	0.174585	0.347202	0.848644	0.60272	1.19491	0.700413
6375_XXYLT1	CAD	Inverse variance weighted	2	0.0507332	0.0504448	0.314552	1.05204	0.953002	1.16138	0.93811
6382_MANBA	CAD	Inverse variance weighted	4	-0.0378471	0.0268318	0.158384	0.96286	0.913531	1.01485	0.922769
6385_VWA1	CAD	Inverse variance weighted	6	0.0520625	0.0315339	0.098738	1.05344	0.990303	1.12061	0.795749
6388_CCDC126	CAD	Inverse variance weighted	2	0.0175445	0.088634	0.843089	1.0177	0.855407	1.21078	0.98158
6393_HSP90B1	CAD	Inverse variance weighted	6	0.0263395	0.0217834	0.226604	1.02669	0.983777	1.07147	0.935402
6402_PILRA	CAD	Inverse variance weighted	6	0.0296555	0.0231847	0.200862	1.0301	0.984337	1.07799	0.935402
6404_C1QL1	CAD	Inverse variance weighted	2	-0.0229597	0.0554812	0.678999	0.977302	0.876601	1.08957	0.976415
6414_OAF	CAD	Inverse variance weighted	4	0.00485172	0.0389622	0.900901	1.00486	0.930983	1.08461	0.983903
6416_GKN2	CAD	Inverse variance weighted	4	-0.00903214	0.022081	0.682506	0.991009	0.949034	1.03484	0.976415
6425_MMP19	CAD	Inverse variance weighted	3	-0.0320921	0.0534234	0.548032	0.968417	0.872143	1.07532	0.968465
6433_FAM20A	CAD	Inverse variance weighted	2	0.036841	0.0513263	0.472893	1.03753	0.938232	1.14733	0.950069
6434_AOC2	CAD	Inverse variance weighted	2	-0.135347	0.115865	0.242746	0.873412	0.695975	1.09609	0.935402
6461_APOC3	CAD	Inverse variance weighted	2	0.00858253	0.115471	0.940751	1.00862	0.804335	1.26479	0.983903
6462_TIMP4	CAD	Inverse variance weighted	6	-0.0534825	0.0286464	0.0619031	0.947923	0.896166	1.00267	0.723734
6467_POGLUT1	CAD	Inverse variance weighted	3	-0.00737188	0.0423838	0.861919	0.992655	0.913525	1.07864	0.983903
6470_FBLN1	CAD	Inverse variance weighted	3	-0.0873747	0.0540487	0.105966	0.916334	0.824226	1.01873	0.816018
6472_PMEL	CAD	Inverse variance weighted	2	-0.0288218	0.0654643	0.659743	0.97159	0.854591	1.10461	0.976415
6478_IGLON5	CAD	Inverse variance weighted	2	-0.00223599	0.110534	0.983861	0.997767	0.803416	1.23913	0.992327
6485_IGLL1	CAD	Inverse variance weighted	3	0.0311271	0.0332457	0.349132	1.03162	0.966538	1.10108	0.942812
6493_CPZ	CAD	Wald ratio	1	-0.135658	0.135445	0.316549	0.873141	0.669563	1.13862	0.68053
6496_DLK1	CAD	Inverse variance weighted	5	0.0629673	0.0607777	0.300189	1.06499	0.945391	1.19972	0.935402
6520_MGP	CAD	Inverse variance weighted	3	-0.0832906	0.03637	0.022016	0.920084	0.856779	0.988066	0.53688
6521_NPTX2	CAD	Inverse variance weighted	2	0.014517	0.0744983	0.8455	1.01462	0.87678	1.17414	0.98158
6527_TRIL	CAD	Wald ratio	1	0.148787	0.125847	0.237093	1.16043	0.906764	1.48505	0.648306
6550_ICAM4	CAD	Wald ratio	1	-0.000398907	0.0877803	0.996374	0.999601	0.841602	1.18726	0.998991
6558_COLEC10	CAD	Wald ratio	1	-0.188781	0.164816	0.252041	0.827968	0.599403	1.14369	0.64846
6576_ART4	CAD	Inverse variance weighted	3	0.0613683	0.0314732	0.0511933	1.06329	0.999681	1.13095	0.685845
6580_PZP	CAD	Inverse variance weighted	8	-0.0271878	0.0444827	0.541068	0.973178	0.891924	1.06183	0.965865
6609_CNP	CAD	Wald ratio	1	-0.12472	0.126934	0.325824	0.882744	0.688313	1.1321	0.691595
6617_FCRL6	CAD	Wald ratio	1	-0.0210024	0.0753052	0.780324	0.979217	0.844846	1.13496	0.939234
6620_LINGO1	CAD	Inverse variance weighted	2	0.0180794	0.0963337	0.851132	1.01824	0.843045	1.22985	0.98164
6626_CHST12	CAD	Inverse variance weighted	2	-0.0329565	0.0682994	0.62943	0.967581	0.846349	1.10618	0.976415
6627_PNLIPRP1	CAD	Inverse variance weighted	2	-0.0954884	0.114196	0.403054	0.908929	0.726648	1.13694	0.943399
6629_DEFB1	CAD	Inverse variance weighted	2	-0.159391	0.107171	0.136946	0.852663	0.691117	1.05197	0.85843
6649_NTN1	CAD	Wald ratio	1	-0.150505	0.155074	0.33178	0.860274	0.634797	1.16584	0.700413
6713_LRP11	CAD	Inverse variance weighted	7	-0.0269709	0.0220982	0.222273	0.97339	0.93213	1.01648	0.935402
6899_PCBD2	CAD	Wald ratio	1	0.0940648	0.197872	0.634515	1.09863	0.745452	1.61914	0.877422
6904_LRRTM2	CAD	Wald ratio	1	0.239402	0.117003	0.0407443	1.27049	1.01013	1.59796	0.36318
6909_MGAT2	CAD	Wald ratio	1	0.0909886	0.069408	0.189884	1.09526	0.955949	1.25487	0.633161
6919_HBZ	CAD	Inverse variance weighted	7	-0.00631421	0.016096	0.694848	0.993706	0.962845	1.02555	0.976415
6923_PLOD2	CAD	Inverse variance weighted	2	0.200821	0.0805715	0.0126861	1.22241	1.04383	1.43153	0.53688
6925_SNX8	CAD	Inverse variance weighted	2	0.0173267	0.0568721	0.760625	1.01748	0.910153	1.13746	0.976415
6927_NDST1	CAD	Inverse variance weighted	2	-0.0301066	0.0630648	0.633083	0.970342	0.857517	1.09801	0.976415
6947_ST3GAL6	CAD	Inverse variance weighted	6	-0.00931187	0.0218386	0.669819	0.990731	0.949219	1.03406	0.976415
6955_SNX1	CAD	Wald ratio	1	-0.0403638	0.0765215	0.597857	0.96044	0.826673	1.11585	0.853642
6965_CNTNAP2	CAD	Inverse variance weighted	5	0.0177301	0.0234184	0.44899	1.01789	0.972223	1.0657	0.943399
6984_IGSF8	CAD	Inverse variance weighted	2	-0.0644762	0.0752443	0.391505	0.937558	0.809001	1.08654	0.942812
6986_HS3ST3B1	CAD	Wald ratio	1	-0.0370232	0.192298	0.847327	0.963654	0.661049	1.40478	0.966774
6990_SDF2L1	CAD	Inverse variance weighted	2	0.0185641	0.101132	0.854357	1.01874	0.835558	1.24207	0.981859
6998_ASPH	CAD	Inverse variance weighted	2	-0.0682404	0.0961751	0.477988	0.934036	0.773567	1.12779	0.950069
7009_CD72	CAD	Inverse variance weighted	2	-0.0181955	0.0807154	0.821646	0.981969	0.838285	1.15028	0.980994
7015_LILRB5	CAD	Inverse variance weighted	6	-0.00369703	0.0168495	0.826327	0.99631	0.963944	1.02976	0.980994
7019_SEMA7A	CAD	Wald ratio	1	0.0937921	0.116372	0.420263	1.09833	0.87433	1.37972	0.750386
7049_ADAM23	CAD	Inverse variance weighted	7	-0.0312087	0.0202182	0.122687	0.969273	0.931614	1.00845	0.829712
7050_NEGR1	CAD	Wald ratio	1	-0.0915164	0.0746377	0.220145	0.912546	0.788355	1.0563	0.648306
7089_SYT11	CAD	Wald ratio	1	-0.0532157	0.142271	0.708372	0.948175	0.717439	1.25312	0.911568
7110_DNAJB11	CAD	Inverse variance weighted	3	-0.0516809	0.0618072	0.403062	0.949632	0.841287	1.07193	0.943399
7140_CELA2A	CAD	Wald ratio	1	-0.084739	0.103853	0.41453	0.918752	0.749543	1.12616	0.748044
7145_ITIH3	CAD	Inverse variance weighted	6	0.0153579	0.025975	0.554348	1.01548	0.965072	1.06851	0.972166
7156_FUT10	CAD	Inverse variance weighted	6	-0.0119043	0.0200595	0.552878	0.988166	0.950069	1.02779	0.972166
7161_H6PD	CAD	Inverse variance weighted	6	0.0491361	0.0212595	0.020819	1.05036	1.0075	1.09506	0.53688
7173_TMEM132C	CAD	Inverse variance weighted	4	-0.0173864	0.0318966	0.585694	0.982764	0.923205	1.04616	0.972166
7185_GP5	CAD	Inverse variance weighted	2	0.0208891	0.0814102	0.797495	1.02111	0.870511	1.19776	0.978414
7191_SLMAP	CAD	Wald ratio	1	-0.199619	0.195909	0.308233	0.819043	0.557886	1.20245	0.68053
7192_IFNLR1	CAD	Inverse variance weighted	2	-0.0830243	0.110246	0.451402	0.920329	0.74148	1.14232	0.943399
7198_FAM20B	CAD	Inverse variance weighted	2	-0.0248804	0.0921203	0.787094	0.975427	0.814292	1.16845	0.978414
7206_FBP1	CAD	Inverse variance weighted	2	0.0177429	0.134944	0.895393	1.0179	0.781338	1.32609	0.983903
7208_MGAT4C	CAD	Wald ratio	1	-0.159682	0.165382	0.334278	0.852415	0.616418	1.17876	0.700413
7227_COCH	CAD	Inverse variance weighted	2	-0.0527731	0.0341138	0.12187	0.948595	0.887243	1.01419	0.829501
7244_IGFLR1	CAD	Inverse variance weighted	4	-0.0213233	0.0205702	0.299917	0.978902	0.940221	1.01918	0.935402
7251_C1QTNF3	CAD	Wald ratio	1	-0.112848	0.0731456	0.122883	0.893287	0.773977	1.03099	0.53738
7551_LRRC32	CAD	Wald ratio	1	-0.223626	0.149988	0.135973	0.799614	0.595947	1.07288	0.559478
7628_CRELD1	CAD	Inverse variance weighted	10	-0.00702276	0.0179834	0.696157	0.993002	0.958611	1.02863	0.976415
7655_NPPB	CAD	Inverse variance weighted	4	-0.0281915	0.0322361	0.381828	0.972202	0.912676	1.03561	0.942812
7769_SH3BP2	CAD	Wald ratio	1	-0.00764129	0.0353108	0.828675	0.992388	0.926028	1.0635	0.956429
7784_KNG1	CAD	Inverse variance weighted	5	0.00931539	0.027626	0.735969	1.00936	0.956158	1.06552	0.976415
7787_LILRA5	CAD	Inverse variance weighted	3	-0.0363331	0.0253826	0.15231	0.964319	0.917518	1.01351	0.909894
7808_GLCE	CAD	Inverse variance weighted	6	-0.0597519	0.0227936	0.00875627	0.941998	0.90084	0.985037	0.499725
7810_C1QTNF5	CAD	Wald ratio	1	0.0441818	0.10439	0.672123	1.04517	0.851783	1.28247	0.908179
7856_FAM151A	CAD	Inverse variance weighted	5	0.0455036	0.0329792	0.167658	1.04655	0.981046	1.11644	0.922769
7866_DNAJC30	CAD	Wald ratio	1	0.0348329	0.0650673	0.592417	1.03545	0.911468	1.17629	0.853048
7871_TMEM132A	CAD	Inverse variance weighted	5	-0.0373407	0.0321304	0.245169	0.963348	0.904551	1.02597	0.935402
7875_PLEK	CAD	Inverse variance weighted	2	-0.0513678	0.0696183	0.460606	0.949929	0.828764	1.08881	0.945406
7891_UGT1A6	CAD	Inverse variance weighted	2	-0.0357736	0.0409976	0.382893	0.964859	0.890361	1.04559	0.942812
7916_S100A7	CAD	Inverse variance weighted	6	0.00315872	0.0149101	0.832224	1.00316	0.974272	1.03291	0.980994
7921_FJX1	CAD	Inverse variance weighted	4	0.0444618	0.0377576	0.238972	1.04547	0.970889	1.12577	0.935402
7923_SEMA4C	CAD	Inverse variance weighted	3	0.0565157	0.0648878	0.383767	1.05814	0.931775	1.20165	0.942812
7926_SPINT3	CAD	Inverse variance weighted	2	-0.0571752	0.0306857	0.0624264	0.944429	0.889301	1.00297	0.723734
7933_ADAM22	CAD	Inverse variance weighted	2	0.0349976	0.100107	0.726637	1.03562	0.851112	1.26012	0.976415
7945_SEMA6A	CAD	Wald ratio	1	-0.312297	0.183492	0.088762	0.731764	0.510716	1.04849	0.458408
7950_BTNL9	CAD	Wald ratio	1	0.0637379	0.135186	0.637296	1.06581	0.817727	1.38916	0.877422
7970_ART3	CAD	Inverse variance weighted	3	0.0601106	0.0382559	0.116119	1.06195	0.985239	1.14464	0.824675
7981_B3GALT6	CAD	Wald ratio	1	0.521562	0.185258	0.00487281	1.68466	1.1717	2.42218	0.128549
7999_ENTPD1	CAD	Inverse variance weighted	2	0.134287	0.101806	0.187152	1.14372	0.936831	1.3963	0.935402
8005_MXRA7	CAD	Inverse variance weighted	5	-0.0433915	0.0291091	0.136054	0.957536	0.904434	1.01376	0.85843
8006_DNAJB12	CAD	Wald ratio	1	-0.104249	0.112217	0.352893	0.901001	0.72311	1.12266	0.703247
8013_LMAN2L	CAD	Inverse variance weighted	2	-0.00908261	0.0699393	0.896674	0.990959	0.864016	1.13655	0.983903
8014_MANEA	CAD	Inverse variance weighted	5	-0.0158672	0.0143886	0.270129	0.984258	0.956888	1.01241	0.935402
8024_TPST2	CAD	Inverse variance weighted	2	0.0029265	0.0595337	0.960794	1.00293	0.892473	1.12706	0.987199
8028_SPINK5	CAD	Wald ratio	1	0.00809848	0.0748979	0.913895	1.00813	0.870488	1.16754	0.969066
8035_C1orf198	CAD	Wald ratio	1	0.0655143	0.0841843	0.436437	1.06771	0.905302	1.25925	0.766635
8043_COMP	CAD	Inverse variance weighted	4	0.035425	0.0463525	0.444717	1.03606	0.946082	1.1346	0.943399
8053_DNAJB14	CAD	Wald ratio	1	-0.0576093	0.155738	0.711448	0.944019	0.695687	1.28099	0.911568
8065_PATE4	CAD	Wald ratio	1	0.164057	0.0788724	0.0375232	1.17828	1.00951	1.37527	0.346464
8080_MSMP	CAD	Wald ratio	1	0.526929	0.150041	0.000444892	1.69372	1.26219	2.27279	0.03521
8097_LIPN	CAD	Inverse variance weighted	3	-0.035673	0.0354453	0.314212	0.964956	0.900193	1.03438	0.93811
8099_SPON2	CAD	Inverse variance weighted	5	0.00112726	0.0298609	0.969887	1.00113	0.944216	1.06147	0.990781
8100_ADM2	CAD	Wald ratio	1	0.12077	0.0920785	0.189657	1.12837	0.942043	1.35154	0.633161
8221_MIF	CAD	Wald ratio	1	0.380098	0.134985	0.00486484	1.46243	1.12246	1.90536	0.128549
8229_GXYLT1	CAD	Inverse variance weighted	3	0.0935036	0.0711274	0.188647	1.09801	0.955132	1.26227	0.935402
8231_FLT1	CAD	Wald ratio	1	0.583232	0.193955	0.002638	1.79182	1.22517	2.62055	0.0942085
8233_ITIH5	CAD	Inverse variance weighted	5	0.0120319	0.0402949	0.765247	1.0121	0.935246	1.09528	0.976415
8235_CHGB	CAD	Wald ratio	1	-0.0479172	0.125956	0.703629	0.953213	0.744687	1.22013	0.911568
8243_SPINK1	CAD	Wald ratio	1	0.116383	0.0819302	0.155458	1.12343	0.956762	1.31912	0.577028
8250_PTPRJ	CAD	Inverse variance weighted	2	0.11855	0.103648	0.252717	1.12586	0.91888	1.37947	0.935402
8252_NOTUM	CAD	Inverse variance weighted	3	-0.0799425	0.0761347	0.293712	0.923169	0.795196	1.07174	0.935402
8274_STX7	CAD	Wald ratio	1	-0.141828	0.0783865	0.0703972	0.86777	0.744185	1.01188	0.415597
8288_APOH	CAD	Inverse variance weighted	3	-0.0112981	0.0167894	0.50099	0.988765	0.956758	1.02184	0.951725
8289_GPNMB	CAD	Inverse variance weighted	4	-0.0155497	0.0354159	0.660617	0.984571	0.918545	1.05534	0.976415
8297_DNAJC10	CAD	Wald ratio	1	-0.20589	0.114632	0.0724787	0.813922	0.650139	1.01897	0.422666
8300_PEX14	CAD	Wald ratio	1	-0.202754	0.178223	0.255269	0.816479	0.575756	1.15785	0.648711
8304_TNFRSF11B	CAD	Inverse variance weighted	4	0.0606576	0.0504556	0.229287	1.06254	0.962486	1.17298	0.935402
8309_HYAL1	CAD	Inverse variance weighted	2	0.253719	0.0690291	0.000237354	1.28881	1.12572	1.47553	0.0834696
8310_ZG16B	CAD	Wald ratio	1	-0.0194042	0.0530461	0.714515	0.980783	0.883933	1.08824	0.911568
8323_TFF3	CAD	Wald ratio	1	-0.0415723	0.13853	0.764104	0.95928	0.731183	1.25853	0.934468
8337_PTPRU	CAD	Inverse variance weighted	5	-0.00412615	0.052442	0.937287	0.995882	0.898604	1.10369	0.983903
8345_GPX7	CAD	Inverse variance weighted	5	0.0613988	0.0534743	0.250889	1.06332	0.957518	1.18082	0.935402
8346_DPP7	CAD	Inverse variance weighted	7	0.0269227	0.0516954	0.602509	1.02729	0.9283	1.13683	0.972166
8360_NCR1	CAD	Inverse variance weighted	3	0.0683075	0.0353357	0.0532233	1.07069	0.99905	1.14748	0.693216
8364_UST	CAD	Inverse variance weighted	2	0.0435403	0.0686043	0.525652	1.0445	0.913087	1.19483	0.959292
8368_TNFRSF1B	CAD	Wald ratio	1	-0.0970929	0.051316	0.0584831	0.907472	0.820639	1.00349	0.404995
8376_LHB	CAD	Inverse variance weighted	2	-0.0414867	0.0984659	0.673514	0.959362	0.790982	1.16359	0.976415
8394_RNASE2	CAD	Wald ratio	1	0.0320213	0.0644732	0.619428	1.03254	0.909968	1.17162	0.868066
8402_CYTL1	CAD	Inverse variance weighted	4	-0.0208016	0.026238	0.427893	0.979413	0.930319	1.0311	0.943399
8427_RSPO3	CAD	Inverse variance weighted	2	0.0308926	0.109816	0.77847	1.03137	0.831648	1.27907	0.976415
8428_NTM	CAD	Inverse variance weighted	7	0.00815814	0.0219511	0.710153	1.00819	0.965735	1.05251	0.976415
8458_SNCA	CAD	Wald ratio	1	0.289633	0.196656	0.140808	1.33594	0.908634	1.96419	0.56334
8464_RSPO4	CAD	Inverse variance weighted	3	0.00694305	0.0716403	0.922794	1.00697	0.875052	1.15877	0.983903
8468_KLK3	CAD	Wald ratio	1	-0.376749	0.207822	0.0698553	0.686088	0.456539	1.03105	0.415597
8469_IGFBP2	CAD	Wald ratio	1	0.149642	0.186062	0.421246	1.16142	0.80651	1.67251	0.750386
8480_EFEMP1	CAD	Inverse variance weighted	2	0.0531239	0.0672794	0.429761	1.05456	0.924277	1.20321	0.943399
8606_GPNMB	CAD	Inverse variance weighted	6	0.0483378	0.065239	0.458734	1.04953	0.92355	1.19268	0.943399
8660_OLFML3	CAD	Wald ratio	1	0.0335686	0.104986	0.749163	1.03414	0.841807	1.27041	0.925949
8664_PKDCC	CAD	Inverse variance weighted	2	0.00655227	0.125612	0.958399	1.00657	0.786906	1.28756	0.987199
8766_LILRA5	CAD	Inverse variance weighted	4	-0.0268092	0.019563	0.170559	0.973547	0.936924	1.0116	0.922769
8773_EMILIN3	CAD	Inverse variance weighted	2	-0.145465	0.137595	0.290424	0.86462	0.66024	1.13227	0.935402
8786_FAM171B	CAD	Wald ratio	1	-0.0339365	0.0631416	0.590945	0.966633	0.854111	1.09398	0.853048
8794_DPEP1	CAD	Inverse variance weighted	5	-0.0109547	0.0249165	0.660186	0.989105	0.941961	1.03861	0.976415
8795_TFRC	CAD	Wald ratio	1	-0.153164	0.12848	0.233212	0.857989	0.666987	1.10369	0.648306
8841_CILP2	CAD	Wald ratio	1	-0.225303	0.107449	0.0360081	0.798274	0.646681	0.985405	0.343297
8842_GRAMD1C	CAD	Inverse variance weighted	6	-0.0295842	0.0412794	0.473571	0.970849	0.895394	1.05266	0.950069
8859_CA11	CAD	Wald ratio	1	-0.0525934	0.0729583	0.47099	0.948766	0.822348	1.09462	0.79064
8866_QPCTL	CAD	Inverse variance weighted	5	-0.0435314	0.0307594	0.157002	0.957402	0.901388	1.0169	0.922769
8874_CLN5	CAD	Wald ratio	1	-0.0119292	0.104013	0.908691	0.988142	0.805901	1.21159	0.969066
8877_EVA1C	CAD	Wald ratio	1	-0.0340634	0.132586	0.797244	0.96651	0.745327	1.25333	0.939234
8890_TMEM132B	CAD	Inverse variance weighted	2	-0.0157767	0.157714	0.920318	0.984347	0.722602	1.3409	0.983903
8892_PEAR1	CAD	Wald ratio	1	0.416831	0.158654	0.00860658	1.51715	1.11168	2.07051	0.183386
8893_PARP1	CAD	Wald ratio	1	-0.0687224	0.180647	0.703631	0.933586	0.655216	1.33022	0.911568
8894_HNRNPAB	CAD	Inverse variance weighted	2	-0.240512	0.161899	0.137394	0.786225	0.572448	1.07984	0.85843
8900_NEO1	CAD	Wald ratio	1	-0.341801	0.212862	0.108332	0.71049	0.468129	1.07833	0.516392
8916_STIM1	CAD	Wald ratio	1	0.162695	0.104803	0.120569	1.17668	0.958181	1.445	0.53738
8925_RRM2B	CAD	Inverse variance weighted	2	-0.0588349	0.0577608	0.308395	0.942862	0.84194	1.05588	0.93811
8932_ENTPD6	CAD	Wald ratio	1	0.135441	0.0740331	0.0673306	1.14504	0.990382	1.32385	0.415597
8956_SCARF2	CAD	Wald ratio	1	0.135891	0.0737937	0.0655478	1.14556	0.991294	1.32383	0.415597
8957_ERLEC1	CAD	Wald ratio	1	-0.160958	0.116646	0.167622	0.851328	0.677338	1.07001	0.595273
8958_CHL1	CAD	Inverse variance weighted	4	-0.0424267	0.0380957	0.265413	0.958461	0.889501	1.03277	0.935402
8969_CD14	CAD	Inverse variance weighted	2	-0.0254289	0.0528156	0.630186	0.974892	0.87902	1.08122	0.976415
8970_RIPK2	CAD	Wald ratio	1	-0.0593219	0.159205	0.709436	0.942403	0.689793	1.28752	0.911568
8982_THBS3	CAD	Inverse variance weighted	2	0.0524351	0.0973988	0.590332	1.05383	0.870692	1.2755	0.972166
9002_SERPINA11	CAD	Inverse variance weighted	5	0.0548692	0.0349971	0.116923	1.0564	0.986369	1.13141	0.824675
9005_PLXNA1	CAD	Inverse variance weighted	3	0.0366219	0.035876	0.307354	1.0373	0.966866	1.11287	0.93811
9015_PRG3	CAD	Inverse variance weighted	2	-0.0137738	0.132886	0.917446	0.986321	0.760157	1.27977	0.983903
9018_PCDH10	CAD	Wald ratio	1	-0.10474	0.0679456	0.12319	0.900559	0.788271	1.02884	0.53738
9021_HAVCR1	CAD	Inverse variance weighted	4	-0.0209911	0.0397466	0.597414	0.979228	0.905838	1.05856	0.972166
9026_BTNL8	CAD	Wald ratio	1	0.214062	0.153267	0.162517	1.2387	0.91728	1.67274	0.588087
9092_ANGPTL1	CAD	Inverse variance weighted	2	-0.111224	0.10547	0.291627	0.894738	0.727642	1.10021	0.935402
9094_CLEC4C	CAD	Wald ratio	1	-0.192892	0.115745	0.0956078	0.824571	0.65721	1.03455	0.477178
9126_NT5DC3	CAD	Inverse variance weighted	3	-0.0513197	0.0431244	0.234032	0.949975	0.872979	1.03376	0.935402
9172_MMP8	CAD	Inverse variance weighted	3	0.0296306	0.0373638	0.42776	1.03007	0.957335	1.10834	0.943399
9173_PGM1	CAD	Inverse variance weighted	2	0.0418444	0.0903606	0.643306	1.04273	0.873487	1.24477	0.976415
9175_DSCAM	CAD	Inverse variance weighted	2	-0.0128544	0.0673449	0.848624	0.987228	0.865152	1.12653	0.98164
9177_FAM3B	CAD	Inverse variance weighted	6	0.0304401	0.0235426	0.196018	1.03091	0.984419	1.07959	0.935402
9183_IFNAR1	CAD	Inverse variance weighted	7	-0.0106098	0.0152653	0.487041	0.989446	0.960281	1.0195	0.951725
9188_CXCL9	CAD	Wald ratio	1	0.151996	0.140977	0.280963	1.16416	0.883098	1.53466	0.68053
9191_TFF2	CAD	Wald ratio	1	0.012737	0.107004	0.905249	1.01282	0.821199	1.24915	0.969066
9201_TAGLN2	CAD	Wald ratio	1	0.215315	0.0989363	0.0295332	1.24025	1.02163	1.50566	0.297951
9211_SERPINF1	CAD	Inverse variance weighted	3	-0.029618	0.0318734	0.352765	0.970816	0.912023	1.0334	0.942812
9212_CTSF	CAD	Inverse variance weighted	2	-0.0900536	0.0978913	0.357607	0.913882	0.754334	1.10718	0.942812
9233_TFPI2	CAD	Wald ratio	1	-0.213635	0.175994	0.224795	0.807643	0.572018	1.14033	0.648306
9241_SIRPG	CAD	Wald ratio	1	-0.00986288	0.0627777	0.87516	0.990186	0.875546	1.11984	0.969066
9244_PPT1	CAD	Inverse variance weighted	2	-0.115523	0.06932	0.0956104	0.8909	0.777719	1.02055	0.794244
9249_TMEM9	CAD	Wald ratio	1	-0.0678788	0.142646	0.634177	0.934374	0.706477	1.23579	0.877422
9251_MAN2B2	CAD	Inverse variance weighted	8	-0.0120721	0.0270763	0.655704	0.988001	0.936935	1.04185	0.976415
9256_NPTX1	CAD	Inverse variance weighted	7	-0.0304002	0.0344832	0.377996	0.970057	0.90666	1.03789	0.942812
9263_SIAE	CAD	Wald ratio	1	-0.141152	0.0951815	0.13808	0.868357	0.720573	1.04645	0.559478
9264_CTSO	CAD	Inverse variance weighted	2	-0.0799855	0.060171	0.183748	0.92313	0.820435	1.03868	0.935402
9265_GLIPR1	CAD	Wald ratio	1	-0.2089	0.107394	0.0517548	0.811476	0.657446	1.00159	0.402337
9266_TREM1	CAD	Inverse variance weighted	3	-0.0567884	0.0391059	0.146455	0.944794	0.875083	1.02006	0.89312
9267_CPA4	CAD	Inverse variance weighted	11	0.0133935	0.0113192	0.236711	1.01348	0.991246	1.03622	0.935402
9288_FKBP7	CAD	Inverse variance weighted	3	0.026147	0.0316955	0.409404	1.02649	0.964663	1.09228	0.943399
9294_MFAP2	CAD	Inverse variance weighted	2	0.0121188	0.180935	0.946599	1.01219	0.709983	1.44304	0.983903
9297_B3GNT8	CAD	Inverse variance weighted	3	-0.075105	0.0651485	0.248981	0.927646	0.816445	1.05399	0.935402
9312_AZGP1	CAD	Inverse variance weighted	2	-0.0619064	0.0449886	0.168807	0.939971	0.860636	1.02662	0.922769
9322_RCN1	CAD	Wald ratio	1	-0.133721	0.0729251	0.0667019	0.874834	0.758317	1.00925	0.415597
9326_ITIH2	CAD	Inverse variance weighted	8	0.019817	0.0199893	0.321499	1.02001	0.980824	1.06077	0.942812
9329_TREML1	CAD	Inverse variance weighted	2	-0.078998	0.0810887	0.329949	0.924042	0.788256	1.08322	0.942812
9335_PSG9	CAD	Inverse variance weighted	6	0.0642179	0.0365431	0.0788633	1.06632	0.992621	1.1455	0.767034
9337_TAC1	CAD	Inverse variance weighted	3	-0.0270709	0.0753901	0.719536	0.973292	0.839595	1.12828	0.976415
9339_FKBP2	CAD	Wald ratio	1	0.180773	0.192495	0.347678	1.19814	0.821587	1.74729	0.700413
9341_PDGFD	CAD	Inverse variance weighted	3	0.0707152	0.06833	0.300712	1.07328	0.938745	1.22709	0.935402
9343_IL2RB	CAD	Wald ratio	1	0.116899	0.0950662	0.218826	1.12401	0.932924	1.35422	0.648306
9348_C1RL	CAD	Inverse variance weighted	3	0.149287	0.0616132	0.0153944	1.16101	1.02894	1.31003	0.53688
9350_FSTL4	CAD	Inverse variance weighted	2	0.109042	0.241332	0.651387	1.11521	0.694913	1.78971	0.976415
9357_CREG1	CAD	Inverse variance weighted	2	0.0262674	0.0495608	0.596109	1.02662	0.931581	1.13134	0.972166
9359_DLK2	CAD	Wald ratio	1	-0.0063276	0.0561353	0.910252	0.993692	0.890161	1.10926	0.969066
9360_EDIL3	CAD	Inverse variance weighted	2	-0.128407	0.189003	0.496888	0.879495	0.607227	1.27384	0.951725
9369_LRRC4C	CAD	Inverse variance weighted	2	-0.0614887	0.11588	0.595681	0.940364	0.749301	1.18014	0.972166
9370_GGH	CAD	Inverse variance weighted	5	-0.00347981	0.023692	0.883229	0.996526	0.951309	1.04389	0.983903
9380_PLA2G12B	CAD	Inverse variance weighted	2	0.174227	0.100772	0.0838237	1.19033	0.976982	1.45026	0.767034
9383_CHI3L2	CAD	Wald ratio	1	-0.191239	0.161052	0.235054	0.825935	0.60236	1.13249	0.648306
9384_CAMP	CAD	Inverse variance weighted	2	-0.156082	0.0865242	0.0712448	0.855489	0.722044	1.0136	0.76547
9385_GAA	CAD	Inverse variance weighted	3	0.011102	0.0738386	0.880484	1.01116	0.874921	1.16862	0.983903
9388_MCEE	CAD	Wald ratio	1	-0.0902616	0.146046	0.536552	0.913692	0.686251	1.21651	0.823256
9398_GALP	CAD	Wald ratio	1	-0.038022	0.164272	0.816959	0.962692	0.69768	1.32837	0.950447
9409_TPSAB1	CAD	Inverse variance weighted	10	0.00404652	0.0200866	0.840344	1.00405	0.965293	1.04437	0.981116
9416_CPM	CAD	Wald ratio	1	0.039322	0.112417	0.726499	1.04011	0.834422	1.29649	0.911568
9459_FAS	CAD	Inverse variance weighted	3	0.0273501	0.0362131	0.450097	1.02773	0.95731	1.10332	0.943399
9478_PRPSAP1	CAD	Wald ratio	1	0.0394706	0.119734	0.741662	1.04026	0.822664	1.31541	0.92186
9482_NUDT9	CAD	Wald ratio	1	-0.0869318	0.095583	0.363091	0.91674	0.760123	1.10563	0.715846
9484_DSG2	CAD	Inverse variance weighted	5	-0.06235	0.0397819	0.117046	0.939554	0.869078	1.01575	0.824675
9525_PTK7	CAD	Inverse variance weighted	2	0.238415	0.197325	0.226956	1.26924	0.862137	1.86857	0.935402
9545_GZMK	CAD	Inverse variance weighted	2	0.00850654	0.0607897	0.888712	1.00854	0.89526	1.13616	0.983903
9557_MANSC1	CAD	Inverse variance weighted	3	-0.0528597	0.034995	0.130918	0.948513	0.885635	1.01585	0.858103
9565_PAWR	CAD	Wald ratio	1	-0.117141	0.201409	0.560831	0.88946	0.599354	1.31999	0.842007
9574_BIN1	CAD	Inverse variance weighted	2	-0.0682014	0.067456	0.311992	0.934072	0.818391	1.06611	0.93811
9578_MANSC4	CAD	Inverse variance weighted	4	-0.0289588	0.024678	0.240608	0.971456	0.925587	1.0196	0.935402
9595_B4GALT2	CAD	Inverse variance weighted	3	-0.0402659	0.0358668	0.261586	0.960534	0.895328	1.03049	0.935402
9638_TIGIT	CAD	Wald ratio	1	-0.0467867	0.126431	0.71134	0.954291	0.744836	1.22265	0.911568
9715_IGSF3	CAD	Inverse variance weighted	4	-0.016712	0.0695475	0.810101	0.983427	0.858108	1.12705	0.980625
9719_MMP16	CAD	Wald ratio	1	-0.0225702	0.143046	0.874628	0.977683	0.738643	1.29408	0.969066
9747_MARK3	CAD	Wald ratio	1	0.504525	0.195355	0.00980586	1.6562	1.12933	2.42886	0.193739
9748_GSTM3	CAD	Inverse variance weighted	6	-0.0358838	0.0215844	0.0964142	0.964752	0.924789	1.00644	0.794664
9759_IDO1	CAD	Wald ratio	1	-0.0433494	0.162434	0.789566	0.957577	0.696477	1.31656	0.939234
9769_DNER	CAD	Inverse variance weighted	4	-0.139605	0.0535632	0.00915117	0.869702	0.783027	0.965972	0.499725
9772_NLGN2	CAD	Wald ratio	1	0.185571	0.159779	0.245469	1.20391	0.880209	1.64664	0.648306
9790_BRSK2	CAD	Inverse variance weighted	2	0.0119722	0.0561498	0.831156	1.01204	0.906575	1.12978	0.980994
9793_IGDCC4	CAD	Inverse variance weighted	7	-0.0170738	0.0229559	0.457018	0.983071	0.93982	1.02831	0.943399
9796_CEL	CAD	Inverse variance weighted	7	-0.0225025	0.0332386	0.498407	0.977749	0.916081	1.04357	0.951725
9816_ISOC1	CAD	Inverse variance weighted	2	-0.0220383	0.055388	0.690712	0.978203	0.87757	1.09038	0.976415
9826_FHIT	CAD	Inverse variance weighted	3	0.0425147	0.0837466	0.611693	1.04343	0.885477	1.22956	0.976415
9828_LDHC	CAD	Wald ratio	1	0.0167942	0.196301	0.931822	1.01694	0.692148	1.49413	0.969066
9829_SULT2A1	CAD	Inverse variance weighted	2	-0.0154366	0.053392	0.77249	0.984682	0.886845	1.09331	0.976415
9832_HGD	CAD	Wald ratio	1	-0.0596668	0.177652	0.736974	0.942078	0.665068	1.33447	0.921634
9834_ADH1B	CAD	Wald ratio	1	0.284036	0.0735302	0.00011207	1.32848	1.15018	1.53442	0.0259038
9837_NQO1	CAD	Inverse variance weighted	8	-0.0601318	0.0180064	0.000839359	0.94164	0.908987	0.975467	0.177105
9838_SMAD1	CAD	Wald ratio	1	-0.093377	0.185043	0.613824	0.91085	0.633775	1.30906	0.867497
9839_TIRAP	CAD	Inverse variance weighted	2	-0.0939079	0.0522986	0.0725564	0.910367	0.821673	1.00863	0.76547
9848_CCNH	CAD	Wald ratio	1	0.0902408	0.11629	0.437749	1.09444	0.871371	1.37461	0.766635
9863_TPM4	CAD	Wald ratio	1	0.215454	0.138752	0.120473	1.24042	0.945065	1.62809	0.53738
9867_FBP2	CAD	Wald ratio	1	-0.29926	0.165064	0.0698336	0.741367	0.536448	1.02456	0.415597
9869_NFKB1	CAD	Wald ratio	1	0.129005	0.144363	0.371527	1.1377	0.857318	1.50977	0.71714
9876_ALDOC	CAD	Inverse variance weighted	2	-0.0622272	0.0791109	0.431527	0.939669	0.804701	1.09728	0.943399
9883_GLO1	CAD	Inverse variance weighted	2	-0.145056	0.0835946	0.0826991	0.864973	0.734253	1.01897	0.767034
9886_XRCC4	CAD	Wald ratio	1	0.0606445	0.0948921	0.522765	1.06252	0.882193	1.27971	0.82043
9906_SPOCK3	CAD	Inverse variance weighted	10	-0.0300655	0.0235157	0.201064	0.970382	0.926671	1.01615	0.935402
9916_LRRC4B	CAD	Inverse variance weighted	2	0.106292	0.128554	0.408333	1.11215	0.86444	1.43083	0.943399
9931_KRT1	CAD	Inverse variance weighted	2	0.0718165	0.104191	0.490647	1.07446	0.875993	1.31789	0.951725
9940_DUSP28	CAD	Inverse variance weighted	2	0.0602218	0.0824862	0.465339	1.06207	0.903525	1.24844	0.946954
9950_LAG3	CAD	Inverse variance weighted	2	0.00238436	0.0442213	0.957	1.00239	0.919165	1.09314	0.987199
9962_CDHR5	CAD	Wald ratio	1	0.194887	0.171905	0.256922	1.21517	0.867582	1.70203	0.649931
9964_MYZAP	CAD	Wald ratio	1	0.00658858	0.137428	0.961762	1.00661	0.768919	1.31778	0.990365
9986_NPW	CAD	Inverse variance weighted	5	0.0622187	0.0761177	0.413699	1.0642	0.916703	1.23542	0.943399
9995_DUT	CAD	Wald ratio	1	-0.1063	0.15788	0.500759	0.899155	0.659848	1.22525	0.815943

## Sheet: CHF
exposure	outcome	method	nsnp	b	se	pval	or	or_lci95	or_uci95	p_fdr
10015_KCNAB2	CHF	Wald ratio	1	0.24625	0.195	0.206654	1.27922	0.872886	1.8747	0.86265
10037_SIGLEC12	CHF	Inverse variance weighted	8	0.0259678	0.0205465	0.206282	1.02631	0.985799	1.06848	0.999622
10042_SGK3	CHF	Wald ratio	1	0.384042	0.268742	0.152993	1.46821	0.867021	2.48625	0.838411
10070_PLCG2	CHF	Inverse variance weighted	2	-0.0641458	0.0794972	0.419728	0.937868	0.802551	1.096	0.999622
10080_EIF2B1	CHF	Wald ratio	1	-0.443925	0.262721	0.0910809	0.641513	0.383331	1.07359	0.699552
10088_APRT	CHF	Inverse variance weighted	4	0.0430022	0.0519849	0.40812	1.04394	0.942812	1.15592	0.999622
10339_ENO2	CHF	Wald ratio	1	0.00134138	0.0704225	0.984803	1.00134	0.872243	1.14955	0.991497
10346_STAT3	CHF	Wald ratio	1	-0.0116807	0.0648929	0.857153	0.988387	0.87034	1.12245	0.974118
10366_PDGFRA	CHF	Inverse variance weighted	3	-0.0206169	0.0841946	0.806556	0.979594	0.830574	1.15535	0.999622
10372_STAT6	CHF	Inverse variance weighted	4	-0.016312	0.130487	0.900517	0.98382	0.761803	1.27054	0.999622
10391_ANGPTL3	CHF	Inverse variance weighted	8	-0.00489954	0.0182418	0.788247	0.995112	0.960162	1.03134	0.999622
10396_MCL1	CHF	Wald ratio	1	0.0561811	0.0675537	0.405607	1.05779	0.926608	1.20754	0.938457
10419_SCARA5	CHF	Inverse variance weighted	5	-0.0531901	0.059204	0.368961	0.9482	0.844315	1.06487	0.999622
10424_NPDC1	CHF	Wald ratio	1	-0.113586	0.187082	0.543756	0.892628	0.618618	1.28801	0.938457
10440_CLMP	CHF	Inverse variance weighted	2	0.0616017	0.0470087	0.19005	1.06354	0.969926	1.16619	0.999622
10451_NUCB1	CHF	Inverse variance weighted	2	-0.106131	0.0869807	0.222399	0.899306	0.758347	1.06647	0.999622
10462_INSL5	CHF	Wald ratio	1	0.466899	0.229965	0.0423257	1.59504	1.0163	2.50335	0.688904
10464_ANTXR1	CHF	Wald ratio	1	0.232068	0.232068	0.317311	1.2612	0.800287	1.98758	0.933827
10490_RPN1	CHF	Wald ratio	1	-0.00864362	0.0724734	0.905065	0.991394	0.860113	1.14271	0.97915
10511_COL6A3	CHF	Inverse variance weighted	2	-0.0885232	0.13998	0.527127	0.915282	0.695667	1.20423	0.999622
10514_PTGDS	CHF	Wald ratio	1	0.0843972	0.0780142	0.279333	1.08806	0.933784	1.26783	0.914032
10521_MXRA8	CHF	Wald ratio	1	0.365323	0.14236	0.0102822	1.44098	1.09013	1.90475	0.688904
10534_PARP1	CHF	Wald ratio	1	-0.101836	0.18197	0.57573	0.903177	0.632233	1.29024	0.938457
10554_GLB1	CHF	Wald ratio	1	-0.0894855	0.223714	0.689157	0.914402	0.589804	1.41764	0.951673
10558_PCDH9	CHF	Inverse variance weighted	5	-0.0219782	0.0379671	0.562673	0.978262	0.908106	1.05384	0.999622
10561_PGLYRP3	CHF	Wald ratio	1	0.291365	0.231198	0.207582	1.33825	0.850626	2.10541	0.86265
10565_SLITRK3	CHF	Inverse variance weighted	3	0.0526685	0.140157	0.70708	1.05408	0.800883	1.38732	0.999622
10571_MGAT1	CHF	Wald ratio	1	0.444268	0.184713	0.0161648	1.55935	1.0857	2.23962	0.688904
10605_APMAP	CHF	Inverse variance weighted	2	-0.0176627	0.0888903	0.842496	0.982492	0.8254	1.16948	0.999622
10612_PLOD3	CHF	Inverse variance weighted	4	0.198753	0.102167	0.0517291	1.21988	0.998508	1.49033	0.949462
10627_APLP2	CHF	Inverse variance weighted	2	0.00762473	0.0590624	0.897282	1.00765	0.897504	1.13132	0.999622
10630_HTATIP2	CHF	Inverse variance weighted	8	-0.0414328	0.0403497	0.304494	0.959414	0.886461	1.03837	0.999622
10666_GNPTG	CHF	Inverse variance weighted	4	-0.0651104	0.04197	0.120816	0.936964	0.862973	1.0173	0.999622
10708_GNRH2	CHF	Inverse variance weighted	2	-0.0762287	0.0834294	0.360879	0.926604	0.786824	1.09122	0.999622
10722_SYK	CHF	Wald ratio	1	0.00788022	0.165485	0.96202	1.00791	0.728717	1.39407	0.991497
10737_SERPINB1	CHF	Wald ratio	1	0.0378788	0.125	0.761867	1.03861	0.812921	1.32694	0.9619
10754_PROK2	CHF	Inverse variance weighted	5	-0.0335828	0.027127	0.215722	0.966975	0.916905	1.01978	0.999622
10772_CSGALNACT2	CHF	Wald ratio	1	-0.0365854	0.0993031	0.712559	0.964076	0.793565	1.17122	0.958748
10800_SERPINH1	CHF	Inverse variance weighted	2	0.0194637	0.0707824	0.783332	1.01965	0.887568	1.1714	0.999622
10809_KLRB1	CHF	Inverse variance weighted	2	0.227343	0.315022	0.470494	1.25526	0.67699	2.32748	0.999622
10815_HABP4	CHF	Inverse variance weighted	2	-0.205478	0.120189	0.0873347	0.814258	0.643362	1.03055	0.999622
10832_B4GALT6	CHF	Inverse variance weighted	3	0.0307894	0.0331194	0.352553	1.03127	0.966451	1.10043	0.999622
10833_HHIP	CHF	Inverse variance weighted	2	-0.0220957	0.168622	0.895746	0.978147	0.702862	1.36125	0.999622
10835_A4GNT	CHF	Wald ratio	1	0.0337942	0.155146	0.827568	1.03437	0.763157	1.40197	0.974118
10892_OSMR	CHF	Inverse variance weighted	2	-0.0674174	0.0857879	0.431949	0.934805	0.790127	1.10597	0.999622
10903_STX8	CHF	Wald ratio	1	0.126285	0.226138	0.576543	1.13461	0.72837	1.76741	0.938457
10908_GALNT13	CHF	Wald ratio	1	0.0164706	0.244706	0.946337	1.01661	0.629296	1.64229	0.991497
10917_GNGT2	CHF	Wald ratio	1	-0.134197	0.227979	0.556105	0.874418	0.559318	1.36703	0.938457
10924_CYB5D2	CHF	Inverse variance weighted	2	-0.0232929	0.108517	0.830042	0.976976	0.789792	1.20852	0.999622
10938_CD58	CHF	Inverse variance weighted	2	0.0524913	0.0504494	0.29812	1.05389	0.95467	1.16343	0.999622
10948_PLD3	CHF	Wald ratio	1	-0.498523	0.232644	0.0321246	0.607427	0.385003	0.958352	0.688904
10974_SPINK7	CHF	Wald ratio	1	-0.0779123	0.080938	0.33574	0.925046	0.789346	1.08407	0.933827
10977_UCMA	CHF	Inverse variance weighted	6	-0.0164413	0.0282434	0.56048	0.983693	0.930718	1.03968	0.999622
11102_REG4	CHF	Inverse variance weighted	5	-0.0572932	0.0627385	0.361134	0.944317	0.835052	1.06788	0.999622
11104_CHI3L1	CHF	Inverse variance weighted	15	0.0187175	0.0118162	0.113181	1.01889	0.995568	1.04277	0.999622
11117_SPATA20	CHF	Inverse variance weighted	4	-0.0343291	0.0367022	0.349613	0.966253	0.899186	1.03832	0.999622
11126_TRIO	CHF	Wald ratio	1	-0.211845	0.223235	0.342631	0.80909	0.522367	1.25319	0.933827
11134_MTRF1L	CHF	Wald ratio	1	-0.0129266	0.0661841	0.845148	0.987157	0.86706	1.12389	0.974118
11140_COL1A1	CHF	Inverse variance weighted	4	0.0330013	0.0585233	0.572822	1.03355	0.921544	1.15917	0.999622
11145_KIAA1549L	CHF	Inverse variance weighted	7	-0.0425307	0.0295073	0.149483	0.958361	0.904507	1.01542	0.999622
11152_KLK13	CHF	Inverse variance weighted	4	0.0240958	0.0235418	0.306057	1.02439	0.978195	1.07276	0.999622
11177_KRT5	CHF	Inverse variance weighted	2	0.0724411	0.089257	0.41702	1.07513	0.902576	1.28067	0.999622
11187_CLEC12A	CHF	Inverse variance weighted	7	-0.0381622	0.0369049	0.301104	0.962557	0.89539	1.03476	0.999622
11196_COL6A3	CHF	Inverse variance weighted	2	-1.04e-05	0.134408	0.999938	0.99999	0.768396	1.30139	0.999938
11208_NAGPA	CHF	Inverse variance weighted	6	-0.00515049	0.0230036	0.822836	0.994863	0.951004	1.04074	0.999622
11211_TBCE	CHF	Inverse variance weighted	2	-0.0648013	0.151664	0.669184	0.937254	0.696238	1.2617	0.999622
11212_TXNDC5	CHF	Inverse variance weighted	6	-0.00477233	0.0344009	0.889666	0.995239	0.930347	1.06466	0.999622
11214_DNAJB9	CHF	Wald ratio	1	-0.0976806	0.307761	0.750947	0.906938	0.496143	1.65787	0.9619
11219_FGFBP3	CHF	Inverse variance weighted	3	-0.0552629	0.0576254	0.337558	0.946236	0.845177	1.05938	0.999622
11237_PCOLCE	CHF	Inverse variance weighted	2	0.021143	0.0650598	0.745197	1.02137	0.899088	1.16028	0.999622
11241_ASL	CHF	Inverse variance weighted	2	0.0560784	0.238227	0.813899	1.05768	0.663089	1.68709	0.999622
11257_QDPR	CHF	Inverse variance weighted	4	-0.0570587	0.0488388	0.242683	0.944539	0.858316	1.03942	0.999622
11265_ALDH1A1	CHF	Wald ratio	1	-0.228019	0.101449	0.0246005	0.796109	0.652555	0.971243	0.688904
11266_SELPLG	CHF	Wald ratio	1	-0.0638524	0.0383115	0.0955807	0.938143	0.870278	1.0113	0.714272
11273_GSTT2B	CHF	Inverse variance weighted	2	0.0266057	0.150377	0.859566	1.02696	0.764806	1.37898	0.999622
11277_ATF6	CHF	Wald ratio	1	-0.168357	0.227181	0.45865	0.845052	0.541382	1.31906	0.938457
11287_CYB5A	CHF	Wald ratio	1	0.00690335	0.136095	0.959545	1.00693	0.771173	1.31475	0.991497
11288_NT5C2	CHF	Inverse variance weighted	2	0.0353548	0.137739	0.797426	1.03599	0.790876	1.35706	0.999622
11302_TNR	CHF	Wald ratio	1	0.0296578	0.0745247	0.69066	1.0301	0.89011	1.19211	0.951673
11313_PCBD1	CHF	Inverse variance weighted	6	-0.0582297	0.0725325	0.422085	0.943433	0.818409	1.08756	0.999622
11333_ARHGAP25	CHF	Wald ratio	1	-0.0385945	0.0610599	0.527338	0.962141	0.853618	1.08446	0.938457
11360_RRM1	CHF	Wald ratio	1	0.38	0.178182	0.0329532	1.46228	1.03124	2.0735	0.688904
11369_ADH5	CHF	Inverse variance weighted	3	0.0291707	0.0841697	0.728914	1.0296	0.873016	1.21427	0.999622
11377_ADH7	CHF	Inverse variance weighted	4	0.0246846	0.0438137	0.573162	1.02499	0.940644	1.1169	0.999622
11378_SYK	CHF	Wald ratio	1	0.0589701	0.119601	0.621973	1.06074	0.839081	1.34096	0.938457
11387_ATF6B	CHF	Wald ratio	1	0.0381426	0.157177	0.808259	1.03888	0.763437	1.4137	0.974118
11388_WFDC2	CHF	Wald ratio	1	-0.0475746	0.114739	0.67841	0.953539	0.761502	1.19401	0.951673
11390_CA8	CHF	Inverse variance weighted	6	-0.0177264	0.0322287	0.582308	0.98243	0.922291	1.04649	0.999622
11424_FAH	CHF	Inverse variance weighted	6	0.0131419	0.0284442	0.644063	1.01323	0.958286	1.07132	0.999622
11428_PDLIM1	CHF	Wald ratio	1	-0.0060698	0.19044	0.974574	0.993949	0.684318	1.44368	0.991497
11441_PYGL	CHF	Inverse variance weighted	2	-0.02142	0.0726146	0.768007	0.978808	0.848959	1.12852	0.999622
11480_ALDH3A1	CHF	Wald ratio	1	-0.0513023	0.101026	0.611585	0.949991	0.779336	1.15802	0.938457
11493_DYNLL2	CHF	Wald ratio	1	-0.34358	0.218807	0.116357	0.709226	0.461884	1.08902	0.754796
11514_CD59	CHF	Inverse variance weighted	3	0.0625165	0.0497544	0.208934	1.06451	0.965603	1.17355	0.999622
11516_FABP1	CHF	Wald ratio	1	-0.0347032	0.0977169	0.722485	0.965892	0.797536	1.16979	0.959563
11530_HMBS	CHF	Wald ratio	1	-0.011976	0.170659	0.944054	0.988095	0.707182	1.3806	0.991497
11540_FOXO3	CHF	Wald ratio	1	-0.515773	0.201893	0.0106283	0.597039	0.401928	0.886864	0.688904
11543_LIMA1	CHF	Wald ratio	1	0.168067	0.203361	0.408551	1.18302	0.79412	1.76236	0.938457
11547_MUSK	CHF	Wald ratio	1	-0.100917	0.151376	0.504985	0.904008	0.671921	1.21626	0.938457
11568_FKBP1B	CHF	Inverse variance weighted	2	0.0384813	0.0612562	0.529871	1.03923	0.921658	1.1718	0.999622
11606_DNAJB6	CHF	Wald ratio	1	0.178431	0.194118	0.357995	1.19534	0.817063	1.74875	0.933827
11615_DAPP1	CHF	Wald ratio	1	0.0661858	0.229529	0.773075	1.06843	0.681342	1.67542	0.963063
11616_HSF1	CHF	Wald ratio	1	0.0219092	0.156495	0.88866	1.02215	0.75215	1.38908	0.974118
11636_TAGLN2	CHF	Wald ratio	1	-0.0437567	0.11206	0.696184	0.957187	0.768439	1.1923	0.951767
11643_DTX3L	CHF	Wald ratio	1	0.0937779	0.116106	0.419268	1.09832	0.874774	1.37898	0.938457
11649_SMAP1	CHF	Inverse variance weighted	4	0.0216837	0.0331959	0.513625	1.02192	0.957547	1.09062	0.999622
11659_CLINT1	CHF	Wald ratio	1	0.185526	0.217105	0.392803	1.20385	0.786628	1.84237	0.938457
11681_AGFG1	CHF	Wald ratio	1	-0.0839378	0.118135	0.477378	0.919488	0.729437	1.15906	0.938457
11696_CRABP2	CHF	Inverse variance weighted	4	0.043895	0.0475546	0.355984	1.04487	0.951884	1.14695	0.999622
11708_LCN1	CHF	Wald ratio	1	-0.283533	0.172301	0.0998524	0.753118	0.537276	1.05567	0.714908
11969_S100A2	CHF	Inverse variance weighted	2	0.190687	0.098465	0.0527944	1.21008	0.997698	1.46767	0.949462
12016_CBL	CHF	Wald ratio	1	0.0440598	0.0625492	0.481182	1.04504	0.924468	1.18135	0.938457
12329_RPS6KA1	CHF	Wald ratio	1	0.0649895	0.110063	0.554871	1.06715	0.860077	1.32407	0.938457
12333_RPIA	CHF	Wald ratio	1	-0.0632522	0.118948	0.594889	0.938707	0.743498	1.18517	0.938457
12334_SHMT1	CHF	Inverse variance weighted	6	-0.00832315	0.0245085	0.734156	0.991711	0.945199	1.04051	0.999622
12343_ACAP2	CHF	Wald ratio	1	0.208904	0.195205	0.28454	1.23233	0.84055	1.80671	0.921445
12347_CCM2	CHF	Wald ratio	1	-0.0233196	0.174211	0.893515	0.97695	0.694354	1.37456	0.974118
12348_SARS2	CHF	Wald ratio	1	-0.0641613	0.12099	0.595902	0.937854	0.739855	1.18884	0.938457
12356_SRI	CHF	Wald ratio	1	-0.0911787	0.125278	0.46673	0.912855	0.714106	1.16692	0.938457
12357_SNAP29	CHF	Wald ratio	1	0.135616	0.15734	0.388729	1.14524	0.84133	1.55893	0.938457
12361_RRAS2	CHF	Wald ratio	1	0.00113733	0.0325562	0.972132	1.00114	0.939251	1.0671	0.991497
12366_CRYGD	CHF	Wald ratio	1	0.0660944	0.0901288	0.463355	1.06833	0.895334	1.27475	0.938457
12370_APOF	CHF	Inverse variance weighted	4	0.180747	0.0716513	0.0116494	1.19811	1.04113	1.37876	0.671322
12376_CDKN2D	CHF	Wald ratio	1	-0.164764	0.201054	0.412498	0.848093	0.571878	1.25772	0.938457
12381_CBR1	CHF	Inverse variance weighted	4	-0.00651106	0.0575089	0.909857	0.99351	0.887605	1.11205	0.999622
12386_RNPEP	CHF	Inverse variance weighted	5	0.0492723	0.0325183	0.129718	1.05051	0.98564	1.11964	0.999622
12387_PDLIM4	CHF	Wald ratio	1	-0.0196987	0.0505987	0.697045	0.980494	0.887921	1.08272	0.951767
12395_DARS2	CHF	Wald ratio	1	-0.222925	0.158028	0.158343	0.800175	0.587042	1.09069	0.854493
12399_CCDC50	CHF	Wald ratio	1	-0.0263158	0.193609	0.891883	0.974027	0.66645	1.42356	0.974118
12401_STAMBPL1	CHF	Inverse variance weighted	2	0.00992052	0.0902541	0.912475	1.00997	0.846219	1.20541	0.999622
12408_RAB22A	CHF	Wald ratio	1	-0.186728	0.29784	0.530697	0.829669	0.462784	1.48741	0.938457
12411_MAX	CHF	Wald ratio	1	-0.0206243	0.0590858	0.727047	0.979587	0.872465	1.09986	0.959563
12422_ALOX15B	CHF	Wald ratio	1	0.0242915	0.1417	0.863887	1.02459	0.776125	1.35259	0.974118
12424_THYN1	CHF	Wald ratio	1	0.287081	0.274322	0.295325	1.33253	0.778341	2.28132	0.933827
12428_LYPLAL1	CHF	Wald ratio	1	-0.149899	0.0864281	0.0828516	0.860795	0.726659	1.01969	0.699465
12431_PELO	CHF	Wald ratio	1	-0.122785	0.193671	0.526089	0.884454	0.605089	1.2928	0.938457
12432_CACYBP	CHF	Wald ratio	1	-0.00587659	0.0670911	0.930202	0.994141	0.871643	1.13385	0.99132
12437_ULK3	CHF	Wald ratio	1	0.240506	0.120829	0.0465385	1.27189	1.00369	1.61177	0.688904
12438_MPG	CHF	Wald ratio	1	0.00106762	0.0704626	0.987911	1.00107	0.871936	1.14932	0.991497
12445_ANKRD27	CHF	Wald ratio	1	-0.0172414	0.197318	0.930371	0.982906	0.667654	1.44701	0.99132
12449_PPIH	CHF	Inverse variance weighted	3	0.055842	0.0408708	0.171843	1.05743	0.976027	1.14562	0.999622
12450_PMVK	CHF	Inverse variance weighted	3	-0.205952	0.158222	0.19303	0.813872	0.596863	1.10978	0.999622
12457_ADI1	CHF	Wald ratio	1	0.0487805	0.116531	0.675505	1.04999	0.835587	1.31941	0.951673
12459_PLEKHA1	CHF	Inverse variance weighted	4	0.0337539	0.0400721	0.399603	1.03433	0.956201	1.11884	0.999622
12469_MAPRE1	CHF	Wald ratio	1	0.155456	0.155456	0.317311	1.16819	0.861364	1.58431	0.933827
12475_CLIC5	CHF	Inverse variance weighted	6	0.00926355	0.0364953	0.799628	1.00931	0.939632	1.08415	0.999622
12494_GABARAPL2	CHF	Inverse variance weighted	2	0.0776864	0.116606	0.505264	1.08078	0.859967	1.3583	0.999622
12522_RAD23B	CHF	Wald ratio	1	0.0382166	0.232484	0.869429	1.03896	0.658723	1.63867	0.974118
12549_HPGDS	CHF	Inverse variance weighted	9	0.0301803	0.022142	0.172871	1.03064	0.986869	1.07635	0.999622
12556_UBE2C	CHF	Wald ratio	1	-0.0101818	0.072	0.887543	0.98987	0.859588	1.1399	0.974118
12558_UBASH3B	CHF	Inverse variance weighted	2	0.13847	0.0908136	0.127316	1.14852	0.961246	1.37227	0.999622
12563_TNFAIP8	CHF	Inverse variance weighted	2	0.0202141	0.134559	0.880587	1.02042	0.783863	1.32836	0.999622
12569_CCT5	CHF	Wald ratio	1	0.470435	0.242365	0.052256	1.60069	0.99541	2.57403	0.688904
12571_ARL3	CHF	Inverse variance weighted	2	0.00178213	0.0518745	0.972594	1.00178	0.904935	1.109	0.999622
12573_TRIM3	CHF	Inverse variance weighted	2	-0.110777	0.111351	0.319808	0.895138	0.719625	1.11346	0.999622
12594_GCA	CHF	Inverse variance weighted	2	0.0170391	0.0444467	0.701453	1.01719	0.932323	1.10977	0.999622
12612_PSMB1	CHF	Inverse variance weighted	2	0.0527187	0.0339491	0.120453	1.05413	0.986274	1.12666	0.999622
12616_NRBP1	CHF	Wald ratio	1	0.0915888	0.196262	0.640738	1.09591	0.745959	1.61004	0.944876
12633_PTPN9	CHF	Wald ratio	1	0.0569801	0.205128	0.781183	1.05863	0.70817	1.58254	0.963063
12637_CRAT	CHF	Wald ratio	1	0.0276855	0.119601	0.816941	1.02807	0.813237	1.29966	0.974118
12641_INPP5B	CHF	Inverse variance weighted	2	-0.0800244	0.122819	0.514683	0.923094	0.725605	1.17433	0.999622
12643_ARRB1	CHF	Wald ratio	1	-0.137888	0.152795	0.366824	0.871196	0.645735	1.17538	0.938457
12646_RPE	CHF	Wald ratio	1	-0.104359	0.129458	0.420172	0.900902	0.699005	1.16111	0.938457
12656_KLC1	CHF	Wald ratio	1	0.013544	0.116253	0.907252	1.01364	0.807097	1.27303	0.97915
12662_ECH1	CHF	Inverse variance weighted	2	0.0245864	0.0366523	0.502348	1.02489	0.953847	1.10123	0.999622
12677_FLII	CHF	Wald ratio	1	0.027512	0.161882	0.865049	1.02789	0.748431	1.41171	0.974118
12685_HOMER2	CHF	Wald ratio	1	-0.0449069	0.155531	0.772786	0.956086	0.704866	1.29684	0.963063
12686_MPST	CHF	Inverse variance weighted	2	0.171319	0.134661	0.203294	1.18687	0.911543	1.54536	0.999622
12687_DECR1	CHF	Inverse variance weighted	2	0.0178794	0.363898	0.960813	1.01804	0.498894	2.07741	0.999622
12689_ARPC1B	CHF	Wald ratio	1	-0.0962099	0.132653	0.468284	0.908273	0.700326	1.17797	0.938457
12697_PIP4K2A	CHF	Wald ratio	1	0.12199	0.0842697	0.147724	1.12974	0.957741	1.33264	0.826922
12703_NEK7	CHF	Wald ratio	1	0.0415286	0.134084	0.756774	1.0424	0.801495	1.35572	0.9619
12714_AP1G2	CHF	Inverse variance weighted	3	-0.0605617	0.0769544	0.431292	0.941236	0.809456	1.09447	0.999622
12731_PLEKHA7	CHF	Inverse variance weighted	3	0.0121154	0.0284933	0.670688	1.01219	0.957211	1.07032	0.999622
12764_ELMO1	CHF	Inverse variance weighted	3	-0.0237246	0.087358	0.785946	0.976555	0.822879	1.15893	0.999622
12786_GPCPD1	CHF	Inverse variance weighted	2	-0.207254	0.10637	0.0513635	0.812813	0.659853	1.00123	0.949462
12799_DNAJC27	CHF	Wald ratio	1	-0.708148	0.311111	0.0228346	0.492555	0.26769	0.906313	0.688904
12801_IRF2	CHF	Wald ratio	1	-0.035061	0.196646	0.858492	0.965547	0.656726	1.41959	0.974118
12812_ACYP2	CHF	Inverse variance weighted	2	-0.165162	0.239548	0.490525	0.847756	0.530108	1.35575	0.999622
12813_EHBP1	CHF	Wald ratio	1	0.0501393	0.188022	0.789726	1.05142	0.727323	1.51993	0.968437
12820_GRAP	CHF	Wald ratio	1	0.244693	0.160894	0.128302	1.27723	0.931779	1.75075	0.754796
12831_TESC	CHF	Inverse variance weighted	6	-0.00858112	0.0323277	0.79067	0.991456	0.930583	1.05631	0.999622
12851_POLM	CHF	Inverse variance weighted	3	-0.118027	0.0688738	0.0865888	0.888672	0.776453	1.01711	0.999622
12855_CASS4	CHF	Wald ratio	1	0.11619	0.235238	0.621358	1.12321	0.708308	1.78115	0.938457
12893_IFI16	CHF	Wald ratio	1	-0.145985	0.175182	0.404657	0.86417	0.613029	1.2182	0.938457
12940_ALDH3B1	CHF	Wald ratio	1	0.0585185	0.0896296	0.513826	1.06026	0.889447	1.26389	0.938457
12975_KRT20	CHF	Inverse variance weighted	2	0.153694	0.153561	0.31689	1.16613	0.863048	1.57566	0.999622
12990_MAP3K3	CHF	Wald ratio	1	0.157495	0.280835	0.574927	1.17058	0.675068	2.02979	0.938457
13044_TSG101	CHF	Wald ratio	1	-0.0515954	0.0706042	0.46492	0.949713	0.826976	1.09067	0.938457
13059_RFK	CHF	Inverse variance weighted	2	-0.0217188	0.105117	0.83631	0.978515	0.796325	1.20239	0.999622
13068_CCS	CHF	Wald ratio	1	-0.0521662	0.086649	0.547147	0.949171	0.800917	1.12487	0.938457
13088_BTC	CHF	Inverse variance weighted	2	-0.114322	0.0758107	0.131555	0.89197	0.76881	1.03486	0.999622
13093_SECTM1	CHF	Inverse variance weighted	4	0.0254872	0.0491563	0.604114	1.02581	0.931593	1.12957	0.999622
13094_RSPO3	CHF	Inverse variance weighted	2	-0.136135	0.0611144	0.0259112	0.872725	0.774205	0.983782	0.920085
13107_LYPD3	CHF	Wald ratio	1	-0.0721868	0.111111	0.515898	0.930357	0.74829	1.15672	0.938457
13109_NEGR1	CHF	Inverse variance weighted	2	-0.0501906	0.0756828	0.507222	0.951048	0.819936	1.10313	0.999622
13112_FSTL1	CHF	Wald ratio	1	0.128733	0.075647	0.0888014	1.13739	0.980654	1.31917	0.699465
13113_SPP1	CHF	Inverse variance weighted	2	0.0113391	0.098886	0.908708	1.0114	0.833203	1.22772	0.999622
13118_SMOC1	CHF	Inverse variance weighted	4	-0.0304825	0.06593	0.643834	0.969977	0.852395	1.10378	0.999622
13119_SERPINA10	CHF	Inverse variance weighted	7	0.0399772	0.0205647	0.0518987	1.04079	0.99967	1.08359	0.949462
13122_FLRT2	CHF	Inverse variance weighted	4	0.0229956	0.0428265	0.591304	1.02326	0.940876	1.11286	0.999622
13123_FLRT3	CHF	Inverse variance weighted	7	0.0155169	0.0251149	0.536684	1.01564	0.966853	1.06688	0.999622
13124_ISLR2	CHF	Inverse variance weighted	4	0.0425457	0.0598055	0.476835	1.04346	0.928047	1.17323	0.999622
13125_VTN	CHF	Inverse variance weighted	11	-0.00360055	0.0167136	0.829435	0.996406	0.964294	1.02959	0.999622
13130_HK2	CHF	Inverse variance weighted	2	0.0256901	0.150505	0.864466	1.02602	0.763914	1.37806	0.999622
13132_SEMA5A	CHF	Inverse variance weighted	9	0.0421218	0.0155511	0.00675663	1.04302	1.01171	1.0753	0.671322
13133_LTBP4	CHF	Wald ratio	1	-0.0137309	0.197725	0.944636	0.986363	0.669469	1.45326	0.991497
13242_SHANK3	CHF	Inverse variance weighted	4	-0.0138331	0.0246175	0.57417	0.986262	0.939805	1.03502	0.999622
13384_FH	CHF	Wald ratio	1	0.0372376	0.0724441	0.607239	1.03794	0.900547	1.19629	0.938457
13388_PCSK1	CHF	Inverse variance weighted	8	-0.0271413	0.026726	0.309849	0.973224	0.923556	1.02556	0.999622
13405_SPINK2	CHF	Inverse variance weighted	4	0.0422523	0.030519	0.166218	1.04316	0.982588	1.10746	0.999622
13434_PARVA	CHF	Inverse variance weighted	2	0.00426964	0.1312	0.974039	1.00428	0.776559	1.29878	0.999622
13438_CHRD	CHF	Wald ratio	1	-0.597548	0.224947	0.00789803	0.550159	0.354005	0.855001	0.688904
13449_SF3B4	CHF	Wald ratio	1	0.13683	0.309008	0.657907	1.14663	0.625737	2.10115	0.951673
13450_USP8	CHF	Wald ratio	1	-0.150442	0.190757	0.430311	0.860327	0.591954	1.25037	0.938457
13460_CHAD	CHF	Wald ratio	1	-0.130097	0.223301	0.560157	0.87801	0.56679	1.36012	0.938457
13463_PXDN	CHF	Inverse variance weighted	3	-0.0488952	0.0625828	0.434634	0.952281	0.842352	1.07656	0.999622
13465_RCAN1	CHF	Wald ratio	1	-0.194393	0.237132	0.412349	0.823334	0.517279	1.31047	0.938457
13473_ITPKA	CHF	Wald ratio	1	0.13986	0.14965	0.350005	1.15011	0.85774	1.54215	0.933827
13481_TCEA2	CHF	Wald ratio	1	-0.0722643	0.074329	0.33094	0.930285	0.804166	1.07618	0.933827
13488_ARFIP1	CHF	Inverse variance weighted	2	0.0293626	0.0437657	0.502282	1.0298	0.945144	1.12203	0.999622
13519_ARHGEF25	CHF	Inverse variance weighted	2	0.105593	0.0949155	0.265927	1.11137	0.922709	1.3386	0.999622
13536_POLI	CHF	Wald ratio	1	-0.0511576	0.159821	0.748897	0.950129	0.694609	1.29964	0.9619
13545_EIF1AD	CHF	Inverse variance weighted	4	-0.0861818	0.057657	0.134984	0.917427	0.819395	1.02719	0.999622
13552_SWAP70	CHF	Inverse variance weighted	5	-0.0416559	0.020002	0.0372889	0.9592	0.922323	0.997551	0.949462
13578_ABLIM3	CHF	Wald ratio	1	0.0663977	0.138298	0.631152	1.06865	0.814919	1.40139	0.938457
13580_UAP1	CHF	Wald ratio	1	0.104558	0.187668	0.57743	1.11022	0.768534	1.60382	0.938457
13590_REXO2	CHF	Wald ratio	1	0.070922	0.123791	0.566701	1.0735	0.842225	1.36828	0.938457
13597_RAB31	CHF	Inverse variance weighted	3	0.014174	0.10211	0.889599	1.01427	0.830305	1.23901	0.999622
13603_RFESD	CHF	Wald ratio	1	-0.452396	0.227131	0.0463951	0.636102	0.407558	0.992808	0.688904
13621_AP2A2	CHF	Wald ratio	1	-0.347334	0.171244	0.0425294	0.706569	0.505113	0.988372	0.688904
13622_PPP2R5A	CHF	Wald ratio	1	-0.04	0.143226	0.780031	0.960789	0.725625	1.27217	0.963063
13624_NADK	CHF	Wald ratio	1	-0.0354839	0.0846774	0.675181	0.965138	0.817543	1.13938	0.951673
13632_ZYX	CHF	Wald ratio	1	-0.120406	0.134347	0.370132	0.886561	0.681318	1.15363	0.938457
13642_IFIT3	CHF	Wald ratio	1	-0.0929204	0.121681	0.445084	0.911266	0.717907	1.1567	0.938457
13657_PNKP	CHF	Wald ratio	1	-0.00496524	0.0983118	0.95972	0.995047	0.820652	1.2065	0.991497
13666_CA10	CHF	Inverse variance weighted	4	-0.0462423	0.0404645	0.253126	0.954811	0.882009	1.03362	0.999622
13669_FGFR3	CHF	Inverse variance weighted	4	-0.0685161	0.0599122	0.252786	0.933778	0.83032	1.05013	0.999622
13671_ELANE	CHF	Inverse variance weighted	8	0.0106199	0.0316076	0.736877	1.01068	0.949964	1.07527	0.999622
13676_INHBB	CHF	Inverse variance weighted	4	-0.00855061	0.0275547	0.756322	0.991486	0.939359	1.04651	0.999622
13682_CSF1R	CHF	Inverse variance weighted	2	-0.0724871	0.0780905	0.353281	0.930078	0.798082	1.0839	0.999622
13697_GPD1	CHF	Wald ratio	1	0.0303327	0.186399	0.870731	1.0308	0.715331	1.48539	0.974118
13700_ANXA2	CHF	Inverse variance weighted	3	-0.0297447	0.035784	0.405845	0.970693	0.904945	1.04122	0.999622
13719_PAK4	CHF	Wald ratio	1	-0.391949	0.292373	0.180057	0.675738	0.380983	1.19854	0.86265
13720_PRTN3	CHF	Inverse variance weighted	6	-0.0424842	0.0305009	0.163655	0.958406	0.902789	1.01745	0.999622
13733_IL12B	CHF	Inverse variance weighted	6	-0.0158396	0.0276873	0.567261	0.984285	0.932294	1.03918	0.999622
13738_INHBA	CHF	Wald ratio	1	0.0825397	0.118519	0.48616	1.08604	0.860917	1.37003	0.938457
13740_FRZB	CHF	Inverse variance weighted	6	-0.0182839	0.030273	0.545865	0.981882	0.925317	1.04191	0.999622
13929_CROT	CHF	Inverse variance weighted	5	0.0316441	0.029729	0.287138	1.03215	0.973727	1.09408	0.999622
13930_APOBEC3G	CHF	Inverse variance weighted	2	0.0311943	0.0835836	0.708991	1.03169	0.87579	1.21533	0.999622
13931_PSMD9	CHF	Wald ratio	1	-0.0341006	0.084399	0.686183	0.966474	0.819122	1.14033	0.951673
13934_MCF2L	CHF	Inverse variance weighted	2	-0.0957667	0.0471547	0.0422646	0.908676	0.828457	0.996662	0.949462
13940_IFI16	CHF	Wald ratio	1	-0.0614709	0.127333	0.629267	0.94038	0.732683	1.20696	0.938457
13943_DPY30	CHF	Wald ratio	1	-0.237955	0.211406	0.260343	0.788238	0.520841	1.19292	0.902438
13947_NUDT12	CHF	Inverse variance weighted	5	-0.0103828	0.0351846	0.767921	0.989671	0.923722	1.06033	0.999622
13954_GNPNAT1	CHF	Wald ratio	1	-0.248813	0.1434	0.0827232	0.779726	0.588678	1.03278	0.699465
13959_LAP3	CHF	Inverse variance weighted	3	-0.185347	0.0664509	0.0052834	0.830816	0.729358	0.946388	0.665122
13969_KPNA6	CHF	Wald ratio	1	-0.00334262	0.213928	0.987534	0.996663	0.655314	1.51582	0.991497
13972_HSD17B14	CHF	Inverse variance weighted	2	-0.171059	0.14595	0.241181	0.842772	0.633103	1.12188	0.999622
13973_TTL	CHF	Wald ratio	1	-0.117061	0.216687	0.589039	0.889531	0.581719	1.36022	0.938457
13982_RGS18	CHF	Wald ratio	1	-0.0821168	0.186131	0.659085	0.921164	0.639586	1.32671	0.951673
13986_LANCL1	CHF	Inverse variance weighted	2	0.14743	0.0753688	0.0504515	1.15885	0.999707	1.34333	0.949462
13988_NMRAL1	CHF	Inverse variance weighted	10	0.00816478	0.0330363	0.804795	1.0082	0.944985	1.07564	0.999622
14006_GNMT	CHF	Inverse variance weighted	2	-0.0751403	0.0445987	0.0920256	0.927613	0.84997	1.01235	0.999622
14009_TNFAIP3	CHF	Wald ratio	1	-0.0167836	0.0586172	0.774629	0.983356	0.876627	1.10308	0.963063
14012_DHX58	CHF	Inverse variance weighted	2	-0.018925	0.0571829	0.740678	0.981253	0.877215	1.09763	0.999622
14047_BDNF	CHF	Inverse variance weighted	2	-0.0678384	0.0879838	0.440687	0.934411	0.786402	1.11028	0.999622
14048_IL1RAP	CHF	Inverse variance weighted	5	0.0289586	0.027761	0.296884	1.02938	0.974868	1.08694	0.999622
14066_MAGI2	CHF	Inverse variance weighted	8	-0.0128366	0.0290855	0.658967	0.987245	0.932539	1.04516	0.999622
14067_PKP2	CHF	Inverse variance weighted	2	0.1397	0.0940474	0.137433	1.14993	0.956348	1.38269	0.999622
14088_IGFBP6	CHF	Wald ratio	1	-0.0229446	0.129063	0.858897	0.977317	0.758883	1.25862	0.974118
14090_DEF6	CHF	Wald ratio	1	-0.0396175	0.0825527	0.631295	0.961157	0.817568	1.12996	0.938457
14091_CBR3	CHF	Inverse variance weighted	8	-0.036699	0.0305963	0.23035	0.963966	0.907858	1.02354	0.999622
14094_HBEGF	CHF	Wald ratio	1	0.390438	0.229084	0.0883161	1.47763	0.943116	2.31508	0.699465
14106_RAP1GDS1	CHF	Wald ratio	1	0.0333333	0.209259	0.873439	1.0339	0.686043	1.55812	0.974118
14107_MTHFS	CHF	Inverse variance weighted	7	0.0412768	0.0373378	0.268945	1.04214	0.968598	1.12127	0.999622
14111_THBS2	CHF	Wald ratio	1	0.0764499	0.180141	0.671281	1.07945	0.758338	1.53653	0.951673
14112_RELT	CHF	Wald ratio	1	-0.275748	0.230897	0.232382	0.759005	0.482726	1.19341	0.86265
14114_PIANP	CHF	Wald ratio	1	0.0215367	0.11234	0.847969	1.02177	0.819837	1.27344	0.974118
14116_S100A4	CHF	Inverse variance weighted	2	-0.106105	0.120879	0.380063	0.89933	0.709618	1.13976	0.999622
14131_EFNB2	CHF	Inverse variance weighted	2	0.0220263	0.117126	0.850832	1.02227	0.812581	1.28607	0.999622
14133_IL1R2	CHF	Inverse variance weighted	5	0.0355124	0.02218	0.109354	1.03615	0.992071	1.08219	0.999622
14134_AMIGO2	CHF	Inverse variance weighted	3	-0.130302	0.12412	0.293805	0.87783	0.688268	1.1196	0.999622
14151_ISG15	CHF	Inverse variance weighted	4	-0.0151994	0.0492487	0.757607	0.984916	0.894289	1.08473	0.999622
14153_EFNA3	CHF	Wald ratio	1	0.0175055	0.340263	0.958969	1.01766	0.522354	1.98262	0.991497
14156_YWHAB	CHF	Inverse variance weighted	2	-0.0835416	0.0583147	0.151972	0.919853	0.820503	1.03123	0.999622
14158_ANXA5	CHF	Inverse variance weighted	2	-0.0854745	0.0796589	0.283268	0.918077	0.785366	1.07321	0.999622
14203_ANXA7	CHF	Inverse variance weighted	2	-0.0352945	0.14614	0.809159	0.965321	0.724894	1.28549	0.999622
14205_HEXIM2	CHF	Wald ratio	1	0.267916	0.116869	0.0218795	1.30724	1.03962	1.64375	0.688904
14208_RBP7	CHF	Wald ratio	1	0.0749035	0.170656	0.660724	1.07778	0.771373	1.5059	0.951673
14271_RAB6B	CHF	Wald ratio	1	-0.0448104	0.0486404	0.356915	0.956179	0.869232	1.05182	0.933827
14273_PREP	CHF	Inverse variance weighted	2	0.101098	0.0789727	0.200487	1.10639	0.947727	1.2916	0.999622
14618_VOPP1	CHF	Inverse variance weighted	2	-0.0295943	0.124736	0.812459	0.970839	0.760273	1.23972	0.999622
14623_SUMO3	CHF	Wald ratio	1	0.121914	0.16358	0.456101	1.12966	0.819793	1.55664	0.938457
14655_DNAJC17	CHF	Inverse variance weighted	2	0.149671	0.119055	0.208696	1.16145	0.919729	1.46671	0.999622
14684_CAPN2	CHF	Inverse variance weighted	3	-0.0220127	0.0636817	0.729592	0.978228	0.863442	1.10827	0.999622
14688_PTPN7	CHF	Wald ratio	1	-0.379501	0.216066	0.0790184	0.684202	0.447987	1.04497	0.699465
14708_C8G	CHF	Inverse variance weighted	5	0.0304411	0.0376019	0.418192	1.03091	0.957664	1.10976	0.999622
14711_CST6	CHF	Inverse variance weighted	3	-0.0120231	0.0347457	0.729318	0.988049	0.923001	1.05768	0.999622
14747_CRLF1	CHF	Inverse variance weighted	2	-0.0340963	0.0426887	0.424454	0.966478	0.888904	1.05082	0.999622
15298_NETO1	CHF	Inverse variance weighted	2	-0.0155966	0.135625	0.908447	0.984524	0.75471	1.28432	0.999622
15300_CCDC134	CHF	Inverse variance weighted	2	-0.00320737	0.142232	0.982009	0.996798	0.754287	1.31728	0.999622
15305_SCGN	CHF	Inverse variance weighted	2	-0.102056	0.123462	0.408453	0.902979	0.708899	1.15019	0.999622
15322_CRADD	CHF	Inverse variance weighted	2	-0.0807942	0.144228	0.575353	0.922384	0.695252	1.22372	0.999622
15324_FTL	CHF	Wald ratio	1	-0.362832	0.3	0.226494	0.695703	0.386419	1.25253	0.86265
15326_GBP1	CHF	Inverse variance weighted	3	0.0385779	0.046268	0.404398	1.03933	0.949227	1.13799	0.999622
15333_SDF2	CHF	Inverse variance weighted	3	-0.0671701	0.0432582	0.120478	0.935036	0.859026	1.01777	0.999622
15339_CFL2	CHF	Wald ratio	1	0.0741222	0.0890767	0.405343	1.07694	0.904414	1.28237	0.938457
15343_KNG1	CHF	Inverse variance weighted	5	-0.0172773	0.0272306	0.525766	0.982871	0.931789	1.03675	0.999622
15364_APOC1	CHF	Inverse variance weighted	3	0.0888114	0.114743	0.438929	1.09287	0.872769	1.36849	0.999622
15367_BPIFB1	CHF	Inverse variance weighted	6	-0.0551853	0.0478781	0.249066	0.94631	0.861546	1.03941	0.999622
15368_BMPER	CHF	Inverse variance weighted	2	0.0915483	0.0814751	0.261168	1.09587	0.934127	1.28562	0.999622
15375_CPB1	CHF	Inverse variance weighted	2	0.122305	0.0484687	0.0116232	1.1301	1.02768	1.24272	0.671322
15376_CTSE	CHF	Inverse variance weighted	3	0.00691088	0.100215	0.945021	1.00693	0.827365	1.22548	0.999622
15385_FABP2	CHF	Inverse variance weighted	5	-0.0547042	0.0209654	0.00907386	0.946765	0.908649	0.98648	0.671322
15387_NRP2	CHF	Inverse variance weighted	4	-0.143246	0.0702328	0.0413912	0.866541	0.755102	0.994426	0.949462
15388_FCGR3A	CHF	Inverse variance weighted	11	-0.0219829	0.0187304	0.240537	0.978257	0.942995	1.01484	0.999622
15391_GAS6	CHF	Inverse variance weighted	4	-0.0680112	0.0373873	0.0688963	0.93425	0.868237	1.00528	0.999622
15394_UNC5B	CHF	Inverse variance weighted	4	-0.0731811	0.065064	0.260693	0.929432	0.818152	1.05585	0.999622
15395_GSTM1	CHF	Inverse variance weighted	7	0.011995	0.0165236	0.46788	1.01207	0.979815	1.04538	0.999622
15398_GFER	CHF	Wald ratio	1	0.0832073	0.16944	0.623376	1.08677	0.779661	1.51484	0.938457
15414_LDHA	CHF	Wald ratio	1	0.206265	0.241253	0.392565	1.22908	0.765987	1.97214	0.938457
15417_SERPINB5	CHF	Wald ratio	1	-0.145938	0.0733285	0.0465693	0.864211	0.748516	0.997788	0.688904
15427_LOXL3	CHF	Wald ratio	1	-0.0672542	0.0635436	0.289876	0.934958	0.825472	1.05896	0.931984
15435_PNP	CHF	Inverse variance weighted	2	-0.0815707	0.0633543	0.197909	0.921668	0.814041	1.04352	0.999622
15440_PCSK2	CHF	Wald ratio	1	-0.131868	0.123321	0.284931	0.876457	0.688268	1.1161	0.921445
15441_GM2A	CHF	Inverse variance weighted	3	0.0638767	0.0579382	0.270246	1.06596	0.951532	1.19415	0.999622
15444_SERPINB4	CHF	Inverse variance weighted	3	-0.0696896	0.0870579	0.423423	0.932683	0.786374	1.10621	0.999622
15447_SORD	CHF	Inverse variance weighted	4	-0.0843577	0.0614203	0.169613	0.919102	0.814858	1.03668	0.999622
15449_TIMD4	CHF	Inverse variance weighted	4	-0.0469911	0.04217	0.26514	0.954096	0.878408	1.03631	0.999622
15452_NT5E	CHF	Inverse variance weighted	4	0.0644924	0.0332275	0.0522664	1.06662	0.999367	1.13839	0.949462
15453_AMBP	CHF	Inverse variance weighted	2	0.0905905	0.0878102	0.30223	1.09482	0.921717	1.30043	0.999622
15462_CD8A	CHF	Inverse variance weighted	2	0.0531029	0.0414775	0.200446	1.05454	0.972201	1.14385	0.999622
15466_COL9A1	CHF	Inverse variance weighted	2	-0.195921	0.116578	0.0928408	0.822077	0.654153	1.03311	0.999622
15468_CFHR1	CHF	Inverse variance weighted	6	-0.0125478	0.0350508	0.720351	0.987531	0.921966	1.05776	0.999622
15470_HEXB	CHF	Inverse variance weighted	2	0.0308388	0.0554962	0.578422	1.03132	0.925026	1.14983	0.999622
15471_PNLIPRP2	CHF	Inverse variance weighted	8	-0.0156457	0.0156522	0.317512	0.984476	0.954733	1.01515	0.999622
15481_CAMP	CHF	Wald ratio	1	0.13578	0.111009	0.221277	1.14543	0.921458	1.42384	0.86265
15487_CES1	CHF	Wald ratio	1	0.0824373	0.274194	0.763679	1.08593	0.634459	1.85866	0.961992
15491_CD248	CHF	Inverse variance weighted	2	-0.206871	0.168619	0.219875	0.813124	0.584287	1.13159	0.999622
15494_FGFBP1	CHF	Wald ratio	1	0.293388	0.168595	0.0818246	1.34096	0.96362	1.86607	0.699465
15495_FOLR3	CHF	Inverse variance weighted	10	-0.0348973	0.0219192	0.111365	0.965705	0.925095	1.0081	0.999622
15499_ATRN	CHF	Inverse variance weighted	6	-0.0399611	0.0312762	0.20136	0.960827	0.903696	1.02157	0.999622
15503_LEFTY2	CHF	Inverse variance weighted	7	0.0252946	0.0181795	0.16411	1.02562	0.989716	1.06282	0.999622
15506_LRP12	CHF	Inverse variance weighted	2	0.216608	0.136927	0.113666	1.24186	0.949549	1.62415	0.999622
15509_NAGLU	CHF	Inverse variance weighted	12	0.0266797	0.0196976	0.175589	1.02704	0.988143	1.06747	0.999622
15513_PRSS8	CHF	Inverse variance weighted	2	0.0190246	0.192343	0.92121	1.01921	0.699095	1.4859	0.999622
15521_CLSTN1	CHF	Inverse variance weighted	6	-0.00296574	0.0235868	0.89994	0.997039	0.951995	1.04421	0.999622
15522_GLIPR2	CHF	Inverse variance weighted	2	-0.0650506	0.0445699	0.144423	0.93702	0.858638	1.02256	0.999622
15523_ALAD	CHF	Inverse variance weighted	7	0.0102203	0.043059	0.81238	1.01027	0.928509	1.09924	0.999622
15525_ADH1C	CHF	Wald ratio	1	0.0125098	0.0938233	0.89393	1.01259	0.842498	1.21702	0.974118
15529_CSRP1	CHF	Wald ratio	1	-0.0167015	0.118998	0.888383	0.983437	0.77885	1.24177	0.974118
15530_EPHB4	CHF	Inverse variance weighted	2	0.0559165	0.099269	0.573242	1.05751	0.870532	1.28465	0.999622
15535_PRSS27	CHF	Inverse variance weighted	3	-0.0116866	0.105508	0.911802	0.988381	0.803738	1.21544	0.999622
15539_SLITRK1	CHF	Wald ratio	1	0.308161	0.140073	0.0278069	1.36092	1.03419	1.79087	0.688904
15540_VIM	CHF	Inverse variance weighted	2	-0.190208	0.139527	0.172809	0.826787	0.628964	1.08683	0.999622
15544_KLK14	CHF	Inverse variance weighted	5	0.0376489	0.0354117	0.287701	1.03837	0.968741	1.113	0.999622
15558_ENPEP	CHF	Inverse variance weighted	8	0.0690202	0.0323722	0.0330002	1.07146	1.00559	1.14164	0.949462
15559_ANTXR2	CHF	Inverse variance weighted	3	0.0194454	0.101337	0.84783	1.01964	0.835959	1.24367	0.999622
15562_GUSB	CHF	Inverse variance weighted	2	-0.0237909	0.074186	0.748444	0.97649	0.844344	1.12932	0.999622
15565_MUC16	CHF	Wald ratio	1	0.180283	0.0915161	0.0488433	1.19756	1.00091	1.43283	0.688904
15573_NCAN	CHF	Inverse variance weighted	2	0.0605688	0.0748701	0.418524	1.06244	0.917432	1.23037	0.999622
15579_ENPP6	CHF	Wald ratio	1	-0.0406032	0.12529	0.745882	0.96021	0.751134	1.22748	0.961475
15582_FCN1	CHF	Inverse variance weighted	8	-0.00198549	0.0238023	0.933521	0.998016	0.952526	1.04568	0.999622
15585_FBLN5	CHF	Inverse variance weighted	2	0.0582445	0.115734	0.614781	1.05997	0.844851	1.32987	0.999622
15587_FOLR2	CHF	Inverse variance weighted	2	0.200847	0.088839	0.0237719	1.22244	1.02708	1.45495	0.920085
15589_GC	CHF	Wald ratio	1	0.00902379	0.0836751	0.91412	1.00906	0.856433	1.1889	0.983479
15594_HTRA1	CHF	Inverse variance weighted	2	-0.146282	0.218263	0.502723	0.863914	0.563224	1.32513	0.999622
15596_HEXIM1	CHF	Wald ratio	1	0.118857	0.225143	0.597556	1.12621	0.724392	1.75091	0.938457
15602_IL6R	CHF	Inverse variance weighted	6	-0.0114861	0.0132347	0.385459	0.98858	0.963266	1.01456	0.999622
15603_ITGA2	CHF	Wald ratio	1	-0.182112	0.110991	0.100844	0.833508	0.670551	1.03607	0.714908
15604_MAPK9	CHF	Inverse variance weighted	2	-0.0620303	0.0594102	0.296438	0.939854	0.836546	1.05592	0.999622
15607_PKLR	CHF	Inverse variance weighted	2	-0.306473	0.153203	0.0454533	0.736038	0.545119	0.993824	0.949462
15613_PNLIP	CHF	Inverse variance weighted	2	-0.306583	0.145492	0.0350985	0.735957	0.55336	0.978808	0.949462
15615_LILRB3	CHF	Inverse variance weighted	7	0.00191133	0.0175674	0.913361	1.00191	0.968002	1.03701	0.999622
15617_XCL2	CHF	Wald ratio	1	0.149194	0.216398	0.490546	1.1609	0.759613	1.77417	0.938457
15622_OPCML	CHF	Inverse variance weighted	3	0.0840043	0.0865958	0.33201	1.08763	0.917848	1.28883	0.999622
15633_RBP4	CHF	Wald ratio	1	0.0538012	0.145029	0.710662	1.05527	0.794171	1.40222	0.958526
15635_SMOC2	CHF	Inverse variance weighted	6	-0.0946502	0.0330948	0.00423677	0.909691	0.852556	0.970655	0.642909
15636_SORCS1	CHF	Wald ratio	1	0.13615	0.153365	0.374672	1.14585	0.848365	1.54766	0.938457
15640_TAGLN	CHF	Inverse variance weighted	2	-0.0243046	0.0737451	0.74172	0.975988	0.84464	1.12776	0.999622
15641_TMEFF1	CHF	Wald ratio	1	0.193377	0.268874	0.47201	1.21334	0.716329	2.0552	0.938457
15644_BTD	CHF	Inverse variance weighted	9	-0.0296467	0.0245323	0.226863	0.970788	0.925214	1.01861	0.999622
15653_COL10A1	CHF	Inverse variance weighted	3	0.0819838	0.0546252	0.133396	1.08544	0.97523	1.2081	0.999622
16015_GPT	CHF	Wald ratio	1	0.00199601	0.199601	0.992021	1.002	0.677584	1.48173	0.993351
16049_OLR1	CHF	Wald ratio	1	0.168342	0.289573	0.561008	1.18334	0.670842	2.08737	0.938457
16055_CFHR5	CHF	Inverse variance weighted	8	-0.00809634	0.025989	0.755398	0.991936	0.942674	1.04377	0.999622
16060_NID2	CHF	Inverse variance weighted	5	-0.00258894	0.0257899	0.920038	0.997414	0.94825	1.04913	0.999622
16070_WIF1	CHF	Wald ratio	1	-0.196918	0.169521	0.245391	0.821258	0.589089	1.14493	0.895647
16074_GRAP2	CHF	Wald ratio	1	0.248663	0.352273	0.480261	1.28231	0.642884	2.55772	0.938457
16079_TEC	CHF	Wald ratio	1	0.14652	0.0906593	0.106059	1.1578	0.969309	1.38294	0.724084
16288_EPHA4	CHF	Inverse variance weighted	2	0.0680649	0.0769865	0.376634	1.07043	0.920509	1.24478	0.999622
16296_LGR5	CHF	Wald ratio	1	-0.113019	0.240343	0.638185	0.893134	0.557612	1.43054	0.943626
16302_BPIFA2	CHF	Wald ratio	1	0.195312	0.141927	0.168776	1.21569	0.920476	1.60559	0.854493
16304_LGR4	CHF	Wald ratio	1	-0.151782	0.261113	0.561046	0.859175	0.515012	1.43333	0.938457
16307_UNC5D	CHF	Inverse variance weighted	3	0.0143411	0.090629	0.874268	1.01444	0.849343	1.21164	0.999622
16318_ACVRL1	CHF	Inverse variance weighted	3	0.0801029	0.0457452	0.0799345	1.0834	0.990488	1.18502	0.999622
16323_NRXN3	CHF	Inverse variance weighted	2	0.000663571	0.0774264	0.993162	1.00066	0.859768	1.16465	0.999622
16324_TLR1	CHF	Wald ratio	1	-0.0498915	0.119306	0.675814	0.951333	0.752969	1.20195	0.951673
16558_MYOC	CHF	Inverse variance weighted	8	-0.0243834	0.0467058	0.601626	0.975911	0.89054	1.06947	0.999622
16594_FAIM	CHF	Inverse variance weighted	6	0.0212832	0.0506798	0.674519	1.02151	0.924919	1.12819	0.999622
16596_GLRX3	CHF	Wald ratio	1	0.0644753	0.134008	0.630423	1.0666	0.820223	1.38698	0.938457
16599_GPN1	CHF	Wald ratio	1	0.128499	0.153944	0.403881	1.13712	0.840943	1.53761	0.938457
16605_C1QTNF9	CHF	Wald ratio	1	0.0851675	0.0507177	0.0931042	1.0889	0.985862	1.20271	0.705297
16606_AKR1B1	CHF	Inverse variance weighted	2	0.0800173	0.127976	0.531806	1.08331	0.842977	1.39215	0.999622
16609_KIRREL2	CHF	Inverse variance weighted	6	-0.0391479	0.0282738	0.166175	0.961609	0.909769	1.0164	0.999622
16610_LRP10	CHF	Inverse variance weighted	3	0.170281	0.127449	0.181525	1.18564	0.923561	1.52209	0.999622
16614_RSPO1	CHF	Wald ratio	1	-0.0253336	0.0434291	0.559669	0.974985	0.895427	1.06161	0.938457
16616_ENO3	CHF	Inverse variance weighted	4	0.0467685	0.0340921	0.170118	1.04788	0.980148	1.12029	0.999622
16751_NPPB	CHF	Wald ratio	1	0.0719027	0.126106	0.568559	1.07455	0.839234	1.37585	0.938457
16753_COL6A2	CHF	Inverse variance weighted	6	-0.0709595	0.0557567	0.203138	0.9315	0.835068	1.03907	0.999622
16758_HDGF	CHF	Wald ratio	1	-0.300662	0.149669	0.0445531	0.740328	0.552107	0.992715	0.688904
16773_SCUBE3	CHF	Wald ratio	1	0.00548647	0.0453548	0.903717	1.0055	0.919975	1.09898	0.97915
16781_ENGASE	CHF	Inverse variance weighted	6	0.0288744	0.0205212	0.159413	1.0293	0.988717	1.07154	0.999622
16785_DEFA5	CHF	Wald ratio	1	0.300268	0.160858	0.0619482	1.35022	0.985099	1.85067	0.699465
16803_CALB2	CHF	Wald ratio	1	0.109827	0.196532	0.576282	1.11608	0.759287	1.64055	0.938457
16809_NME4	CHF	Inverse variance weighted	2	0.31288	0.210075	0.13639	1.36736	0.905862	2.06396	0.999622
16823_APOL3	CHF	Inverse variance weighted	7	-0.0164031	0.0234504	0.484251	0.983731	0.939539	1.03	0.999622
16836_CFHR3	CHF	Wald ratio	1	-0.2	0.112037	0.0742412	0.818731	0.657315	1.01979	0.699465
16851_SCO2	CHF	Wald ratio	1	-0.0795241	0.0870382	0.360891	0.923556	0.778708	1.09535	0.936961
16856_MAPRE2	CHF	Wald ratio	1	0.00470747	0.066577	0.943631	1.00472	0.881806	1.14476	0.991497
16872_GSTZ1	CHF	Inverse variance weighted	8	0.00732881	0.0167584	0.661877	1.00736	0.974805	1.04099	0.999622
16882_PHPT1	CHF	Inverse variance weighted	2	-0.0321147	0.0569587	0.572873	0.968395	0.866101	1.08277	0.999622
16890_ADAMTSL1	CHF	Inverse variance weighted	7	0.013495	0.0379638	0.722236	1.01359	0.940904	1.09188	0.999622
16892_ENPP2	CHF	Inverse variance weighted	4	-0.120667	0.0788452	0.125912	0.886329	0.759418	1.03445	0.999622
16908_OMG	CHF	Wald ratio	1	-0.235541	0.2171	0.277947	0.790144	0.516306	1.20922	0.914032
16913_RNASET2	CHF	Inverse variance weighted	6	-0.0443078	0.0272975	0.104558	0.956659	0.90682	1.00924	0.999622
16914_CD14	CHF	Inverse variance weighted	4	-0.1006	0.0429749	0.0192375	0.904295	0.831245	0.983764	0.822241
16915_SEMA4A	CHF	Wald ratio	1	-0.0125975	0.0737852	0.864435	0.987482	0.854519	1.14113	0.974118
16916_SLITRK6	CHF	Inverse variance weighted	4	0.104123	0.0632122	0.0995183	1.10974	0.980421	1.25611	0.999622
16918_TLR3	CHF	Inverse variance weighted	8	0.0375905	0.0224121	0.0934956	1.03831	0.993683	1.08493	0.999622
16919_DBI	CHF	Inverse variance weighted	2	0.0189671	0.0452757	0.675272	1.01915	0.932605	1.11372	0.999622
17138_GSTA1	CHF	Inverse variance weighted	6	-0.0127062	0.0311944	0.683771	0.987374	0.928814	1.04963	0.999622
17140_PDGFD	CHF	Inverse variance weighted	4	-0.0189157	0.0301388	0.530253	0.981262	0.924976	1.04097	0.999622
17151_IRF3	CHF	Wald ratio	1	0.261538	0.142657	0.066753	1.29893	0.982092	1.71798	0.699465
17153_KIR2DL3	CHF	Inverse variance weighted	5	-0.044051	0.0604852	0.466434	0.956905	0.849929	1.07735	0.999622
17156_DCLK1	CHF	Inverse variance weighted	3	0.00052359	0.0455845	0.990836	1.00052	0.915008	1.09403	0.999622
17164_ANXA4	CHF	Inverse variance weighted	2	0.0326994	0.0494977	0.508853	1.03324	0.937709	1.1385	0.999622
17170_CALCB	CHF	Inverse variance weighted	2	0.0464461	0.0446549	0.298287	1.04754	0.959755	1.14336	0.999622
17320_AASDHPPT	CHF	Wald ratio	1	0.445578	0.239796	0.0631469	1.56139	0.975874	2.49822	0.699465
17325_GUK1	CHF	Inverse variance weighted	5	0.0259176	0.0422608	0.539694	1.02626	0.944676	1.11488	0.999622
17327_CNPY3	CHF	Wald ratio	1	-0.174253	0.105974	0.100115	0.840084	0.68252	1.03402	0.714908
17329_BDH2	CHF	Inverse variance weighted	3	-0.0295149	0.0468315	0.528539	0.970916	0.885764	1.06425	0.999622
17333_ACADM	CHF	Wald ratio	1	0.0399113	0.0607539	0.511223	1.04072	0.923886	1.17232	0.938457
17341_ACAT2	CHF	Inverse variance weighted	4	0.0430362	0.0562541	0.444253	1.04398	0.934988	1.16567	0.999622
17343_SNPH	CHF	Inverse variance weighted	2	-0.030496	0.15349	0.84251	0.969964	0.717963	1.31042	0.999622
17357_SEPSECS	CHF	Wald ratio	1	-0.127892	0.122751	0.297465	0.879948	0.691783	1.1193	0.933827
17370_ABHD10	CHF	Wald ratio	1	-0.243243	0.216216	0.260589	0.784081	0.513232	1.19786	0.902438
17383_STARD5	CHF	Inverse variance weighted	3	0.0405793	0.0263066	0.122939	1.04141	0.989078	1.09652	0.999622
17384_PFKM	CHF	Wald ratio	1	-0.0768102	0.084638	0.364135	0.926066	0.784506	1.09317	0.938457
17391_RBM17	CHF	Inverse variance weighted	3	-0.0448684	0.0394945	0.255929	0.956123	0.884903	1.03308	0.999622
17396_ADH1A	CHF	Wald ratio	1	-0.0422234	0.134955	0.754378	0.958656	0.735846	1.24893	0.9619
17403_ACADSB	CHF	Inverse variance weighted	2	0.0377121	0.105739	0.721351	1.03843	0.844056	1.27757	0.999622
17408_PMM1	CHF	Wald ratio	1	0.389073	0.228477	0.0885871	1.47561	0.94295	2.30917	0.699465
17410_CETN3	CHF	Wald ratio	1	-0.109572	0.152393	0.472136	0.896218	0.664805	1.20818	0.938457
17419_TES	CHF	Wald ratio	1	-0.334661	0.21695	0.122935	0.71558	0.467721	1.09479	0.754796
17435_ETFA	CHF	Wald ratio	1	-0.477509	0.205306	0.0200269	0.620327	0.414821	0.927642	0.688904
17447_SFRP4	CHF	Inverse variance weighted	2	0.00596393	0.0440707	0.892354	1.00598	0.922734	1.09674	0.999622
17490_SH3BGRL3	CHF	Inverse variance weighted	4	-0.0397302	0.0247629	0.10862	0.961049	0.915518	1.00884	0.999622
17514_RAB21	CHF	Wald ratio	1	-0.170395	0.168557	0.31206	0.843331	0.606066	1.17348	0.933827
17515_HSPA13	CHF	Wald ratio	1	0.0643057	0.0978565	0.511089	1.06642	0.8803	1.29189	0.938457
17675_ACOT13	CHF	Inverse variance weighted	2	-0.0999524	0.176332	0.570822	0.904881	0.640463	1.27846	0.999622
17680_EPHB1	CHF	Inverse variance weighted	3	-0.0250192	0.0333361	0.452945	0.975291	0.913604	1.04114	0.999622
17682_CD46	CHF	Inverse variance weighted	2	-0.0406633	0.0470909	0.387859	0.960152	0.875499	1.05299	0.999622
17685_APOA4	CHF	Wald ratio	1	0.0985542	0.143133	0.491105	1.10357	0.833613	1.46096	0.938457
17686_TBCB	CHF	Wald ratio	1	0.217528	0.211854	0.304521	1.243	0.820612	1.8828	0.933827
17691_TPP1	CHF	Inverse variance weighted	5	0.0879844	0.0584351	0.13215	1.09197	0.973801	1.22448	0.999622
17694_PSME2	CHF	Inverse variance weighted	3	-0.0680443	0.0612196	0.266362	0.934219	0.828586	1.05332	0.999622
17697_OVCA2	CHF	Wald ratio	1	-0.0199213	0.11756	0.865438	0.980276	0.778537	1.23429	0.974118
17698_WBP2	CHF	Wald ratio	1	0.13986	0.281469	0.619264	1.15011	0.662445	1.99679	0.938457
17702_UGT1A1	CHF	Inverse variance weighted	2	0.00180174	0.0503939	0.971479	1.0018	0.907583	1.10581	0.999622
17706_PPP1R1A	CHF	Wald ratio	1	-0.0493827	0.17284	0.775097	0.951817	0.678312	1.3356	0.963063
17712_IDI1	CHF	Wald ratio	1	-0.155367	0.173258	0.369858	0.856101	0.6096	1.20228	0.938457
17722_FKBP4	CHF	Inverse variance weighted	2	-0.107187	0.214913	0.617957	0.898357	0.589538	1.36895	0.999622
17724_WWOX	CHF	Wald ratio	1	-0.169784	0.172662	0.325443	0.843847	0.601577	1.18369	0.933827
17726_SAR1A	CHF	Inverse variance weighted	2	0.147687	0.165782	0.373011	1.15915	0.837573	1.60419	0.999622
17737_IVD	CHF	Inverse variance weighted	2	-0.0596679	0.0821948	0.46788	0.942077	0.801901	1.10676	0.999622
17738_CRNN	CHF	Wald ratio	1	-0.179567	0.115878	0.121233	0.835632	0.665852	1.0487	0.754796
17739_HADH	CHF	Wald ratio	1	-0.198424	0.192693	0.303132	0.820022	0.562084	1.19633	0.933827
17746_FIS1	CHF	Wald ratio	1	-0.0601809	0.0885563	0.496772	0.941594	0.791559	1.12007	0.938457
17748_TP53I3	CHF	Inverse variance weighted	6	0.0423142	0.0408306	0.300045	1.04322	0.962989	1.13014	0.999622
17751_CRYBB1	CHF	Wald ratio	1	-0.021412	0.0630787	0.734271	0.978816	0.864982	1.10763	0.961475
17755_UGDH	CHF	Inverse variance weighted	2	0.0214328	0.0343922	0.533161	1.02166	0.955065	1.09291	0.999622
17756_DCTD	CHF	Inverse variance weighted	2	0.0853486	0.106878	0.424546	1.0891	0.883262	1.3429	0.999622
17758_DCXR	CHF	Inverse variance weighted	2	-0.0488782	0.0966543	0.613067	0.952297	0.78795	1.15092	0.999622
17761_NUDT5	CHF	Wald ratio	1	0.022409	0.137255	0.87031	1.02266	0.781445	1.33834	0.974118
17764_RHOC	CHF	Wald ratio	1	0.12024	0.0991984	0.225466	1.12777	0.928497	1.36981	0.86265
17765_SNUPN	CHF	Wald ratio	1	0.00329164	0.0770244	0.965913	1.0033	0.86271	1.16679	0.991497
17766_NCF1	CHF	Inverse variance weighted	6	0.0253458	0.0632935	0.688826	1.02567	0.906006	1.16114	0.999622
17769_PCNP	CHF	Wald ratio	1	0.0747549	0.120098	0.533647	1.07762	0.851601	1.36363	0.938457
17773_NAPG	CHF	Wald ratio	1	0.23934	0.137552	0.081859	1.27041	0.970192	1.66353	0.699465
17776_PECR	CHF	Wald ratio	1	0.0569948	0.109456	0.602569	1.05865	0.854244	1.31197	0.938457
17781_MAP1LC3A	CHF	Wald ratio	1	-0.457661	0.203629	0.0246065	0.632762	0.424529	0.943133	0.688904
17783_MMAB	CHF	Inverse variance weighted	6	-0.0295786	0.0319444	0.354478	0.970855	0.911932	1.03358	0.999622
17786_GGPS1	CHF	Wald ratio	1	0.0628882	0.148292	0.671505	1.06491	0.796312	1.4241	0.951673
17787_ECHS1	CHF	Wald ratio	1	-0.324232	0.226962	0.153127	0.723082	0.46344	1.12819	0.838411
17791_HPCAL1	CHF	Wald ratio	1	-0.136084	0.137931	0.323835	0.87277	0.666025	1.14369	0.933827
17802_NANS	CHF	Wald ratio	1	-0.0478049	0.119024	0.687949	0.95332	0.754958	1.2038	0.951673
17808_NIT2	CHF	Wald ratio	1	0.165705	0.122181	0.175028	1.18023	0.928885	1.49957	0.86265
17813_BPHL	CHF	Inverse variance weighted	2	-0.0549458	0.0695899	0.429781	0.946536	0.82585	1.08486	0.999622
17814_BPNT1	CHF	Wald ratio	1	0.00290276	0.187228	0.98763	1.00291	0.694847	1.44755	0.991497
17819_FAHD1	CHF	Inverse variance weighted	2	0.0245555	0.0656475	0.708366	1.02486	0.901123	1.16559	0.999622
17821_NMT2	CHF	Wald ratio	1	-0.0873016	0.149471	0.559173	0.916401	0.683681	1.22834	0.938457
17828_S100A14	CHF	Wald ratio	1	-0.13867	0.110485	0.209442	0.870516	0.701019	1.08099	0.86265
17832_IDI2	CHF	Inverse variance weighted	2	0.071607	0.109798	0.514292	1.07423	0.866236	1.33217	0.999622
17843_PPCS	CHF	Wald ratio	1	0.123902	0.0985366	0.2086	1.13191	0.933113	1.37305	0.86265
17856_NT5M	CHF	Wald ratio	1	-0.093039	0.109677	0.396272	0.911158	0.73491	1.12967	0.938457
18162_IRAK4	CHF	Wald ratio	1	0.0101523	0.15591	0.948081	1.0102	0.74421	1.37127	0.991497
18173_AKR7A3	CHF	Inverse variance weighted	6	-0.00578907	0.0446977	0.896949	0.994228	0.910832	1.08526	0.999622
18174_PDCD6IP	CHF	Wald ratio	1	0.0704728	0.0954505	0.460321	1.07302	0.889932	1.29376	0.938457
18175_VAT1	CHF	Wald ratio	1	-0.187406	0.152924	0.220391	0.829107	0.614383	1.11888	0.86265
18180_RTN4IP1	CHF	Wald ratio	1	0.0208044	0.149792	0.889538	1.02102	0.761254	1.36943	0.974118
18181_TSSC4	CHF	Wald ratio	1	0.506918	0.412579	0.2192	1.66017	0.739533	3.72688	0.86265
18183_LDLRAP1	CHF	Inverse variance weighted	2	0.0464949	0.191934	0.808591	1.04759	0.719142	1.52605	0.999622
18185_ALDOB	CHF	Inverse variance weighted	2	0.00332903	0.0400481	0.933751	1.00333	0.92759	1.08526	0.999622
18188_GATM	CHF	Wald ratio	1	0.102154	0.0662617	0.123155	1.10755	0.972661	1.26115	0.754796
18197_CKMT2	CHF	Wald ratio	1	0.0578145	0.242058	0.811226	1.05952	0.659271	1.70276	0.974118
18198_HBQ1	CHF	Wald ratio	1	-0.003996	0.120879	0.973628	0.996012	0.785905	1.26229	0.991497
18206_ADH6	CHF	Inverse variance weighted	3	0.0829016	0.078406	0.290358	1.08643	0.931672	1.26691	0.999622
18214_GCLM	CHF	Inverse variance weighted	2	0.0731402	0.0942114	0.437547	1.07588	0.894479	1.29407	0.999622
18215_THG1L	CHF	Inverse variance weighted	4	0.00615136	0.0261748	0.8142	1.00617	0.955853	1.05914	0.999622
18216_IL11RA	CHF	Inverse variance weighted	3	-0.0695884	0.0397155	0.079744	0.932778	0.862922	1.00829	0.999622
18218_CNRIP1	CHF	Inverse variance weighted	8	-0.0201295	0.034576	0.560444	0.980072	0.915854	1.04879	0.999622
18220_SRA1	CHF	Inverse variance weighted	2	-0.154693	0.0831933	0.0629646	0.856678	0.727783	1.0084	0.999622
18222_SH3GLB2	CHF	Inverse variance weighted	3	0.0109766	0.0373016	0.768554	1.01104	0.939756	1.08772	0.999622
18225_HEBP1	CHF	Inverse variance weighted	5	0.0233873	0.0212018	0.269993	1.02366	0.981996	1.0671	0.999622
18235_PGP	CHF	Inverse variance weighted	6	0.0147326	0.050557	0.770741	1.01484	0.919101	1.12056	0.999622
18241_CPOX	CHF	Inverse variance weighted	2	-0.0605038	0.0739663	0.413362	0.94129	0.814258	1.08814	0.999622
18243_CMPK1	CHF	Wald ratio	1	-0.163669	0.129496	0.20627	0.849023	0.658703	1.09433	0.86265
18244_ANXA7	CHF	Inverse variance weighted	2	-0.0363343	0.14424	0.801118	0.964318	0.726842	1.27938	0.999622
18280_DTD2	CHF	Inverse variance weighted	2	-0.0845907	0.0741968	0.25425	0.918888	0.794521	1.06272	0.999622
18295_GRHPR	CHF	Wald ratio	1	-0.0519975	0.249841	0.835134	0.949331	0.581766	1.54913	0.974118
18307_PPA2	CHF	Wald ratio	1	0.0379507	0.14611	0.795064	1.03868	0.780028	1.3831	0.968437
18312_NDRG3	CHF	Inverse variance weighted	3	-0.0387285	0.158071	0.806451	0.962012	0.705712	1.31139	0.999622
18313_ASRGL1	CHF	Inverse variance weighted	2	0.0678711	0.048589	0.162461	1.07023	0.973008	1.17716	0.999622
18319_PDHX	CHF	Inverse variance weighted	2	0.0472681	0.0995357	0.634869	1.0484	0.862585	1.27425	0.999622
18321_MTHFD2	CHF	Inverse variance weighted	2	0.151284	0.124322	0.223654	1.16333	0.911752	1.48432	0.999622
18330_PGM2	CHF	Inverse variance weighted	3	0.0122835	0.0217925	0.572988	1.01236	0.970028	1.05654	0.999622
18332_CPLX1	CHF	Wald ratio	1	-0.0827465	0.181338	0.648167	0.920585	0.645217	1.31347	0.951673
18337_GMDS	CHF	Wald ratio	1	0.531353	0.348185	0.126993	1.70123	0.859771	3.36624	0.754796
18338_IDH1	CHF	Inverse variance weighted	3	0.0901158	0.0358258	0.0118902	1.0943	1.0201	1.1739	0.671322
18340_PSMB4	CHF	Inverse variance weighted	4	-0.0151311	0.0247275	0.540595	0.984983	0.938383	1.0339	0.999622
18342_PSAT1	CHF	Inverse variance weighted	2	-0.0330832	0.0701248	0.637087	0.967458	0.84322	1.11	0.999622
18343_DECR2	CHF	Inverse variance weighted	6	0.00517329	0.0232298	0.823768	1.00519	0.960446	1.05201	0.999622
18380_ALB	CHF	Wald ratio	1	0.124283	0.190112	0.513282	1.13234	0.780097	1.64362	0.938457
18381_ALDH2	CHF	Wald ratio	1	0.167579	0.129244	0.194765	1.18244	0.917833	1.52333	0.86265
18382_COMT	CHF	Wald ratio	1	-0.141119	0.122871	0.250756	0.868386	0.682532	1.10485	0.895647
18386_GLRX	CHF	Wald ratio	1	-0.216568	0.177515	0.222465	0.805278	0.568646	1.14038	0.86265
18387_ST13	CHF	Wald ratio	1	-0.383588	0.221374	0.0831386	0.681412	0.441543	1.05159	0.699465
18397_AKR1C4	CHF	Inverse variance weighted	8	0.00776174	0.0216787	0.720317	1.00779	0.965868	1.05154	0.999622
18398_AKR1D1	CHF	Wald ratio	1	0.203735	0.378608	0.590497	1.22597	0.583719	2.57489	0.938457
18408_ARF4	CHF	Inverse variance weighted	2	-0.104339	0.0983966	0.288967	0.90092	0.742898	1.09255	0.999622
18413_ARL4D	CHF	Wald ratio	1	0.00738007	0.188192	0.968718	1.00741	0.696647	1.45679	0.991497
18422_MVD	CHF	Wald ratio	1	-0.264772	0.346414	0.444675	0.767381	0.389168	1.51316	0.938457
18432_RALB	CHF	Wald ratio	1	-0.0395175	0.0420133	0.346913	0.961253	0.885269	1.04376	0.933827
18458_PTGES2	CHF	Wald ratio	1	0.290092	0.184883	0.116634	1.33655	0.930272	1.92026	0.754796
18813_DDX19A	CHF	Wald ratio	1	-0.0341399	0.208817	0.870131	0.966436	0.641837	1.4552	0.974118
18819_PPIC	CHF	Inverse variance weighted	4	0.0441538	0.0363312	0.224246	1.04514	0.973307	1.12228	0.999622
18839_TG	CHF	Wald ratio	1	-0.347648	0.212679	0.10213	0.706347	0.465567	1.07165	0.714908
18864_PRSS3	CHF	Inverse variance weighted	6	0.00758917	0.0265393	0.774909	1.00762	0.956545	1.06142	0.999622
18873_CEACAM8	CHF	Inverse variance weighted	2	-0.137422	0.130965	0.294038	0.871602	0.674278	1.12667	0.999622
18875_COL2A1	CHF	Inverse variance weighted	6	-0.0132982	0.0212947	0.53231	0.98679	0.946451	1.02885	0.999622
18876_CHST4	CHF	Wald ratio	1	-0.0465394	0.125298	0.710318	0.954527	0.746676	1.22024	0.958526
18880_COL3A1	CHF	Wald ratio	1	0.353627	0.202073	0.0801183	1.42422	0.958453	2.11634	0.699465
18895_GSTM4	CHF	Inverse variance weighted	12	0.0185833	0.0143409	0.195036	1.01876	0.99052	1.0478	0.999622
18916_ITPA	CHF	Inverse variance weighted	10	0.00650923	0.0153588	0.671704	1.00653	0.976682	1.03729	0.999622
18917_AMY2A	CHF	Inverse variance weighted	6	-0.0145487	0.0251905	0.56357	0.985557	0.938078	1.03544	0.999622
18922_CD68	CHF	Inverse variance weighted	2	-0.328675	0.160467	0.0405361	0.719877	0.525613	0.98594	0.949462
18930_SLIT2	CHF	Inverse variance weighted	2	0.278877	0.138969	0.0447758	1.32164	1.00652	1.73543	0.949462
18933_TGM4	CHF	Wald ratio	1	-0.203523	0.205479	0.321941	0.815852	0.545386	1.22045	0.933827
18934_TGM2	CHF	Wald ratio	1	-0.20999	0.112027	0.0608672	0.810592	0.650793	1.00963	0.699465
19113_SH3BGRL2	CHF	Wald ratio	1	-0.0372915	0.103042	0.717423	0.963395	0.787215	1.17901	0.959563
19115_CMBL	CHF	Wald ratio	1	0.390169	0.304147	0.199552	1.47723	0.813866	2.68129	0.86265
19117_PPP1R14A	CHF	Inverse variance weighted	2	-0.0266199	0.055789	0.633253	0.973731	0.872872	1.08624	0.999622
19124_UBLCP1	CHF	Inverse variance weighted	4	-0.0616956	0.105604	0.559076	0.940169	0.764388	1.15637	0.999622
19136_ALDH6A1	CHF	Inverse variance weighted	2	-0.0820817	0.42684	0.847507	0.921197	0.399042	2.1266	0.999622
19150_PRPSAP2	CHF	Wald ratio	1	0.105085	0.171186	0.539307	1.1108	0.794184	1.55365	0.938457
19153_MPPED2	CHF	Inverse variance weighted	2	-0.0607122	0.203744	0.765716	0.941094	0.631252	1.40302	0.999622
19154_SERPINE2	CHF	Inverse variance weighted	6	-0.0164149	0.0258631	0.525635	0.983719	0.935096	1.03487	0.999622
19161_USP15	CHF	Inverse variance weighted	2	0.0456318	0.160419	0.776063	1.04669	0.764304	1.43341	0.999622
19173_ZFAND1	CHF	Inverse variance weighted	3	-0.100167	0.0548288	0.0677153	0.904687	0.812507	1.00732	0.999622
19187_STAMBP	CHF	Inverse variance weighted	2	0.0967121	0.195238	0.62035	1.10154	0.751297	1.61507	0.999622
19188_NAP1L4	CHF	Wald ratio	1	0.0786773	0.0769669	0.306676	1.08186	0.930365	1.25801	0.933827
19194_DTD1	CHF	Wald ratio	1	-0.0538653	0.0568579	0.343451	0.94756	0.847634	1.05927	0.933827
19197_ACAT1	CHF	Wald ratio	1	-0.145998	0.132806	0.271621	0.864159	0.666112	1.12109	0.910341
19206_NUDT1	CHF	Wald ratio	1	-0.031746	0.0532688	0.551202	0.968753	0.872709	1.07537	0.938457
19207_ADK	CHF	Wald ratio	1	-0.206774	0.187166	0.269263	0.813204	0.563483	1.17359	0.910341
19213_SPINK4	CHF	Inverse variance weighted	2	0.0566002	0.0449887	0.208356	1.05823	0.968916	1.15578	0.999622
19223_RAB1A	CHF	Wald ratio	1	0.0313015	0.177924	0.860352	1.0318	0.728018	1.46233	0.974118
19233_ATOX1	CHF	Wald ratio	1	0.544787	0.268722	0.0426295	1.72424	1.01826	2.91971	0.688904
19236_SUB1	CHF	Wald ratio	1	0.61315	0.24159	0.0111496	1.84624	1.14985	2.96438	0.688904
19237_DDT	CHF	Inverse variance weighted	2	0.096172	0.216621	0.657068	1.10095	0.720072	1.68329	0.999622
19241_RBP5	CHF	Wald ratio	1	-0.180535	0.105498	0.0870317	0.834824	0.67888	1.02659	0.699465
19251_SRGN	CHF	Inverse variance weighted	5	0.0477906	0.069852	0.493868	1.04895	0.914736	1.20286	0.999622
19261_SDCBP2	CHF	Wald ratio	1	-0.125	0.254032	0.622674	0.882497	0.536385	1.45194	0.938457
19262_ACADVL	CHF	Wald ratio	1	-0.0103734	0.205394	0.95972	0.98968	0.661698	1.48023	0.991497
19266_G3BP1	CHF	Wald ratio	1	0.274964	0.162084	0.0898047	1.31648	0.958179	1.80877	0.699465
19267_HAGH	CHF	Inverse variance weighted	2	0.12403	0.0698942	0.0759738	1.13205	0.987121	1.29826	0.999622
19273_GSR	CHF	Inverse variance weighted	3	0.172162	0.0641624	0.00729172	1.18787	1.0475	1.34705	0.671322
19279_RBP1	CHF	Wald ratio	1	0.27525	0.137625	0.0455003	1.31686	1.00552	1.7246	0.688904
19289_UROD	CHF	Inverse variance weighted	3	0.0546374	0.0382476	0.153143	1.05616	0.979877	1.13838	0.999622
19293_VPS26A	CHF	Wald ratio	1	-0.0315046	0.0776752	0.685041	0.968986	0.832146	1.12833	0.951673
19334_TXNDC12	CHF	Wald ratio	1	-0.049904	0.158029	0.752162	0.951321	0.697926	1.29671	0.9619
19338_LZIC	CHF	Wald ratio	1	0.321853	0.25	0.197951	1.37968	0.845229	2.25208	0.86265
19347_CA12	CHF	Wald ratio	1	0.269939	0.208589	0.195625	1.30988	0.870319	1.97146	0.86265
19372_MDGA2	CHF	Inverse variance weighted	10	-0.0184779	0.0284709	0.516332	0.981692	0.928411	1.03803	0.999622
19376_NNMT	CHF	Wald ratio	1	0.0580848	0.189953	0.759768	1.0598	0.730356	1.53786	0.9619
19383_CINP	CHF	Wald ratio	1	-0.037037	0.205556	0.857011	0.96364	0.644084	1.44174	0.974118
19446_GMPR2	CHF	Inverse variance weighted	2	0.0423866	0.0755968	0.575007	1.0433	0.89962	1.20992	0.999622
19448_UPP1	CHF	Wald ratio	1	-0.148776	0.0860013	0.0836433	0.861762	0.728084	1.01998	0.699465
19482_HDHD3	CHF	Wald ratio	1	-0.0146644	0.0564016	0.794864	0.985443	0.88231	1.10063	0.968437
19488_PDCD6	CHF	Inverse variance weighted	2	-0.0391489	0.0786883	0.618823	0.961608	0.82417	1.12196	0.999622
19523_PARK7	CHF	Inverse variance weighted	2	0.132655	0.085953	0.122747	1.14186	0.964821	1.35138	0.999622
19556_CR1	CHF	Inverse variance weighted	7	-0.00468739	0.0236629	0.842975	0.995324	0.950215	1.04257	0.999622
19558_LRP4	CHF	Inverse variance weighted	2	0.0210829	0.051516	0.682356	1.02131	0.923219	1.12982	0.999622
19560_PLXNA4	CHF	Wald ratio	1	-0.0792377	0.115346	0.49211	0.92382	0.736891	1.15817	0.938457
19561_PLXND1	CHF	Inverse variance weighted	4	-0.00924385	0.0435354	0.83185	0.990799	0.909761	1.07905	0.999622
19578_DOK2	CHF	Wald ratio	1	0.514025	0.394811	0.192932	1.67201	0.771203	3.625	0.86265
19581_IGFBP5	CHF	Wald ratio	1	0.0257937	0.196429	0.895528	1.02613	0.69823	1.50801	0.974118
19590_SFTPD	CHF	Inverse variance weighted	7	0.0306108	0.0237504	0.197449	1.03108	0.984186	1.08022	0.999622
19602_JUND	CHF	Wald ratio	1	-0.124161	0.184564	0.501121	0.883238	0.61514	1.26818	0.938457
19606_IHH	CHF	Inverse variance weighted	3	0.165627	0.114104	0.146627	1.18013	0.943635	1.4759	0.999622
19615_NT5C3A	CHF	Wald ratio	1	0.024911	0.153025	0.870683	1.02522	0.759559	1.38381	0.974118
19617_PTGR1	CHF	Inverse variance weighted	7	-0.0159683	0.0265698	0.547844	0.984159	0.934218	1.03677	0.999622
19622_INHBA	CHF	Wald ratio	1	0.0832444	0.11953	0.48616	1.08681	0.859817	1.37372	0.938457
19631_KNG1	CHF	Inverse variance weighted	2	-0.0379556	0.0425939	0.372874	0.962756	0.885644	1.04658	0.999622
19635_FGL2	CHF	Wald ratio	1	-0.179916	0.193863	0.353378	0.83534	0.571273	1.22147	0.933827
19637_CRH	CHF	Wald ratio	1	0.0228951	0.126292	0.856143	1.02316	0.798805	1.31053	0.974118
2190_F11	CHF	Inverse variance weighted	3	0.0133289	0.0433399	0.75843	1.01342	0.930887	1.10327	0.999622
2192_CCL27	CHF	Wald ratio	1	0.354167	0.272135	0.193109	1.42499	0.835923	2.42918	0.86265
2201_COL18A1	CHF	Inverse variance weighted	5	0.0677575	0.0602586	0.260824	1.07011	0.950897	1.20426	0.999622
2212_PLAT	CHF	Inverse variance weighted	4	-0.0544679	0.0646776	0.399707	0.946989	0.834239	1.07498	0.999622
2278_TIMP2	CHF	Inverse variance weighted	2	-0.0909093	0.168733	0.590041	0.913101	0.655979	1.271	0.999622
2381_C5	CHF	Inverse variance weighted	2	-0.0114199	0.0896538	0.898642	0.988645	0.829327	1.17857	0.999622
2418_APOE	CHF	Inverse variance weighted	6	0.0282448	0.0529657	0.59385	1.02865	0.927217	1.14117	0.999622
2421_BDNF	CHF	Wald ratio	1	-0.108192	0.114374	0.344176	0.897456	0.717226	1.12298	0.933827
2436_CXCL16	CHF	Inverse variance weighted	6	-0.0588348	0.0460181	0.201068	0.942863	0.861543	1.03186	0.999622
2474_APCS	CHF	Inverse variance weighted	3	-0.0642486	0.0481764	0.182331	0.937772	0.853274	1.03064	0.999622
2475_KIT	CHF	Wald ratio	1	0.12743	0.215983	0.555191	1.13591	0.743865	1.73456	0.938457
2480_TIMP3	CHF	Inverse variance weighted	9	0.0195977	0.0170182	0.249498	1.01979	0.986336	1.05438	0.999622
2516_CCL21	CHF	Wald ratio	1	-0.129082	0.163297	0.42925	0.878902	0.638174	1.21043	0.938457
2567_CFI	CHF	Inverse variance weighted	2	0.0400423	0.140675	0.775916	1.04085	0.790034	1.37131	0.999622
2571_IGFBP3	CHF	Inverse variance weighted	4	0.0650874	0.0380168	0.0868841	1.06725	0.990619	1.14981	0.999622
2579_MMP9	CHF	Wald ratio	1	-0.0308239	0.081802	0.706314	0.969646	0.826004	1.13827	0.957332
2590_ROR1	CHF	Inverse variance weighted	2	0.0334392	0.0361983	0.355601	1.034	0.963185	1.11003	0.999622
2597_VEGFA	CHF	Inverse variance weighted	2	-0.0035799	0.0858523	0.966739	0.996427	0.842105	1.17903	0.999622
2602_ANGPT2	CHF	Inverse variance weighted	3	0.0780873	0.0843222	0.354415	1.08122	0.916508	1.27553	0.999622
2609_CST3	CHF	Inverse variance weighted	3	-0.00277418	0.0453614	0.951234	0.99723	0.912395	1.08995	0.999622
2611_TYRO3	CHF	Wald ratio	1	-0.257914	0.110801	0.0199264	0.772661	0.621833	0.960074	0.688904
2617_ERBB3	CHF	Wald ratio	1	0.141784	0.0948357	0.134902	1.15233	0.956864	1.38772	0.785269
2631_IL10RB	CHF	Wald ratio	1	-0.287943	0.153191	0.0601586	0.749804	0.555327	1.01239	0.699465
2632_IL12RB1	CHF	Wald ratio	1	0.0606827	0.128951	0.637935	1.06256	0.825257	1.3681	0.943626
2635_LAYN	CHF	Wald ratio	1	-0.512428	0.24283	0.034838	0.599039	0.372181	0.964176	0.688904
2637_MRC1	CHF	Inverse variance weighted	9	-0.0469506	0.0562283	0.403719	0.954135	0.854569	1.0653	0.999622
2644_PRKCA	CHF	Inverse variance weighted	2	0.132188	0.123809	0.285668	1.14132	0.895406	1.45478	0.999622
2647_GDI2	CHF	Wald ratio	1	0.125638	0.105209	0.23241	1.13387	0.922588	1.39354	0.86265
2652_PLAUR	CHF	Inverse variance weighted	3	-0.0232138	0.0730264	0.750574	0.977054	0.846754	1.1274	0.999622
2654_TNFRSF1A	CHF	Wald ratio	1	-0.0748299	0.131128	0.568229	0.927901	0.717601	1.19983	0.938457
2658_NTRK3	CHF	Inverse variance weighted	5	-0.0139703	0.0499869	0.779877	0.986127	0.894094	1.08763	0.999622
2665_TNFRSF17	CHF	Wald ratio	1	0.0856292	0.0759494	0.259552	1.0894	0.938726	1.26426	0.902438
2677_EGFR	CHF	Inverse variance weighted	3	0.0188005	0.133188	0.887745	1.01898	0.784862	1.32293	0.999622
2681_HGF	CHF	Wald ratio	1	-0.034127	0.097619	0.726644	0.966449	0.798149	1.17024	0.959563
2683_C3	CHF	Wald ratio	1	0.207683	0.186074	0.264367	1.23082	0.854685	1.7725	0.902438
2697_PF4	CHF	Inverse variance weighted	2	0.0687849	0.0995301	0.489505	1.07121	0.881356	1.30195	0.999622
2700_PROS1	CHF	Wald ratio	1	-0.186667	0.288718	0.517932	0.82972	0.471162	1.46115	0.938457
2731_POR	CHF	Inverse variance weighted	2	-0.0598086	0.0539186	0.267327	0.941945	0.847479	1.04694	0.999622
2741_SIGLEC6	CHF	Inverse variance weighted	7	0.0309322	0.0249074	0.214278	1.03142	0.982273	1.08302	0.999622
2743_SHH	CHF	Inverse variance weighted	2	0.0979748	0.0957435	0.306164	1.10294	0.914221	1.3306	0.999622
2754_C3	CHF	Wald ratio	1	0.175813	0.15752	0.264367	1.19222	0.875529	1.62345	0.902438
2771_IGFBP1	CHF	Inverse variance weighted	2	0.0169687	0.102626	0.868673	1.01711	0.831787	1.24373	0.999622
2774_IL16	CHF	Inverse variance weighted	10	-0.0204368	0.0185174	0.269744	0.979771	0.944848	1.01598	0.999622
2778_IL22	CHF	Wald ratio	1	0.00635425	0.261319	0.9806	1.00637	0.603005	1.67957	0.991497
2780_LTF	CHF	Inverse variance weighted	4	-0.0589967	0.0459553	0.199217	0.94271	0.86151	1.03156	0.999622
2797_APOB	CHF	Wald ratio	1	-0.165904	0.19222	0.388085	0.847128	0.581203	1.23472	0.938457
2811_ANGPT1	CHF	Wald ratio	1	0.0929204	0.153392	0.544668	1.09737	0.812427	1.48226	0.938457
2813_AGRP	CHF	Inverse variance weighted	2	0.0594704	0.0659623	0.367279	1.06127	0.932566	1.20775	0.999622
2816_BCAM	CHF	Inverse variance weighted	6	-0.0338233	0.0432334	0.434014	0.966742	0.888198	1.05223	0.999622
2819_CDH5	CHF	Inverse variance weighted	2	-0.0364999	0.0676177	0.589336	0.964158	0.844483	1.10079	0.999622
2827_CX3CL1	CHF	Wald ratio	1	-0.00220903	0.0893276	0.980271	0.997793	0.837536	1.18872	0.991497
2828_SPINT1	CHF	Inverse variance weighted	2	-0.113114	0.0975388	0.246179	0.893049	0.737647	1.08119	0.999622
2831_KLK11	CHF	Inverse variance weighted	6	-0.034762	0.0181552	0.0555298	0.965835	0.932071	1.00082	0.967927
2834_KLK8	CHF	Inverse variance weighted	7	0.0444206	0.0346964	0.200452	1.04542	0.976692	1.11899	0.999622
2836_LCN2	CHF	Wald ratio	1	-0.123945	0.0856587	0.147905	0.883428	0.746891	1.04493	0.826922
2844_TIE1	CHF	Inverse variance weighted	4	-0.00935177	0.0445576	0.833761	0.990692	0.907842	1.0811	0.999622
2851_C5	CHF	Wald ratio	1	-0.0543011	0.12043	0.652067	0.947147	0.748006	1.1993	0.951673
2855_MAPK3	CHF	Wald ratio	1	-0.743132	0.428571	0.0829226	0.475622	0.205331	1.10172	0.699465
2860_KPNA2	CHF	Wald ratio	1	0.195614	0.235088	0.405358	1.21606	0.767085	1.92781	0.938457
2864_MAP2K1	CHF	Wald ratio	1	0.384135	0.216578	0.076119	1.46834	0.960447	2.24482	0.699465
2879_SERPINA3	CHF	Inverse variance weighted	3	0.0154348	0.0548861	0.778545	1.01555	0.911976	1.1309	0.999622
2888_C7	CHF	Inverse variance weighted	6	-0.0300609	0.0175388	0.086535	0.970386	0.937595	1.00432	0.999622
2890_CCL28	CHF	Wald ratio	1	-0.188748	0.228675	0.409146	0.827995	0.528903	1.29622	0.938457
2911_MDK	CHF	Inverse variance weighted	2	0.244888	0.407748	0.548114	1.27748	0.574476	2.84077	0.999622
2925_SERPINE1	CHF	Inverse variance weighted	2	-0.00344819	0.162239	0.983043	0.996558	0.725106	1.36963	0.999622
2944_NBL1	CHF	Inverse variance weighted	2	0.110966	0.272914	0.684304	1.11736	0.654459	1.90766	0.999622
2948_GHR	CHF	Inverse variance weighted	3	-0.173721	0.0612122	0.00453951	0.840531	0.745502	0.947674	0.642909
2950_IGFBP4	CHF	Wald ratio	1	0.167266	0.181655	0.357159	1.18207	0.827971	1.6876	0.933827
2966_CLEC11A	CHF	Inverse variance weighted	4	-0.02158	0.0402742	0.592077	0.978651	0.904369	1.05903	0.999622
2968_TNFSF15	CHF	Wald ratio	1	-0.0682451	0.207521	0.742262	0.934031	0.621894	1.40284	0.961475
2972_BMP7	CHF	Wald ratio	1	0.178344	0.18949	0.346614	1.19524	0.824435	1.73281	0.933827
2973_CD36	CHF	Inverse variance weighted	4	0.0103019	0.0507838	0.839246	1.01036	0.914631	1.1161	0.999622
2974_CNTN1	CHF	Inverse variance weighted	4	0.00882677	0.0311829	0.777127	1.00887	0.949052	1.07245	0.999622
2977_EDAR	CHF	Inverse variance weighted	7	0.010228	0.0241051	0.671342	1.01028	0.963659	1.05916	0.999622
2979_CXCL5	CHF	Wald ratio	1	0.173165	0.0962025	0.0718606	1.18906	0.984725	1.4358	0.699465
2982_LGALS4	CHF	Wald ratio	1	-0.251407	0.183865	0.171517	0.777706	0.542383	1.11513	0.854493
2985_CXCL1	CHF	Inverse variance weighted	9	0.0103112	0.0241926	0.669953	1.01036	0.963574	1.05943	0.999622
2991_IL1R1	CHF	Inverse variance weighted	2	-0.0260963	0.050441	0.604904	0.974241	0.882532	1.07548	0.999622
2993_IL18RAP	CHF	Wald ratio	1	-0.0822086	0.161963	0.611751	0.92108	0.67055	1.26521	0.938457
2994_IL1RL2	CHF	Inverse variance weighted	3	-0.0765951	0.0568885	0.178171	0.926265	0.828535	1.03552	0.999622
3000_MBL2	CHF	Inverse variance weighted	9	0.00290564	0.0163294	0.85877	1.00291	0.971319	1.03553	0.999622
3004_PDCD1LG2	CHF	Inverse variance weighted	4	0.0328603	0.0503215	0.513752	1.03341	0.936346	1.14053	0.999622
3009_TGFBR3	CHF	Inverse variance weighted	2	-0.000513768	0.11442	0.996417	0.999486	0.798694	1.25076	0.999622
3033_LGALS2	CHF	Inverse variance weighted	2	-0.00935933	0.0486172	0.847342	0.990684	0.90064	1.08973	0.999622
3038_CXCL11	CHF	Inverse variance weighted	2	-0.0350819	0.0621011	0.572131	0.965526	0.854875	1.0905	0.999622
3040_CCL3	CHF	Inverse variance weighted	2	-0.0105488	0.0403624	0.793822	0.989507	0.914243	1.07097	0.999622
3043_SPARC	CHF	Wald ratio	1	-0.165702	0.319832	0.604394	0.847298	0.452679	1.58592	0.938457
3044_CCL18	CHF	Inverse variance weighted	7	-0.00931771	0.0176399	0.597347	0.990726	0.957057	1.02558	0.999622
3045_PTN	CHF	Inverse variance weighted	3	-0.0340361	0.0484383	0.482262	0.966537	0.878996	1.0628	0.999622
3046_RETN	CHF	Inverse variance weighted	6	-0.0748384	0.0442706	0.0909365	0.927893	0.850774	1.012	0.999622
3049_PRSS1	CHF	Wald ratio	1	-0.0131579	0.227554	0.95389	0.986928	0.631812	1.54164	0.991497
3050_VWF	CHF	Wald ratio	1	0.103731	0.1101	0.346116	1.1093	0.893986	1.37648	0.933827
3059_TNFSF13B	CHF	Inverse variance weighted	3	-0.0978865	0.103403	0.343815	0.906752	0.740407	1.11047	0.999622
3066_LGALS3	CHF	Inverse variance weighted	4	0.0421976	0.0418032	0.312766	1.0431	0.961043	1.13217	0.999622
3074_LBP	CHF	Inverse variance weighted	8	0.00225923	0.0353072	0.94898	1.00226	0.935249	1.07408	0.999622
3077_F10	CHF	Inverse variance weighted	2	0.00594569	0.0641616	0.926168	1.00596	0.887088	1.14077	0.999622
3079_RARRES2	CHF	Inverse variance weighted	4	-0.0498937	0.0488035	0.306621	0.951331	0.864548	1.04682	0.999622
3132_VEGFC	CHF	Wald ratio	1	-0.0423267	0.0938119	0.651855	0.958557	0.79756	1.15205	0.951673
3143_CD4	CHF	Wald ratio	1	0.210873	0.24547	0.390307	1.23476	0.763191	1.99769	0.938457
3151_IL2RA	CHF	Wald ratio	1	-0.306462	0.164557	0.062554	0.736046	0.533128	1.0162	0.699465
3152_TNFRSF1B	CHF	Wald ratio	1	0.0994251	0.114305	0.384397	1.10454	0.882839	1.3819	0.938457
3168_ADAMTS5	CHF	Inverse variance weighted	5	0.00942477	0.0239725	0.694209	1.00947	0.963135	1.05803	0.999622
3171_APP	CHF	Wald ratio	1	0.109114	0.133504	0.413753	1.11529	0.858512	1.44887	0.938457
3172_ARSB	CHF	Inverse variance weighted	2	0.0750467	0.0851679	0.37823	1.07793	0.912212	1.27376	0.999622
3175_ADAMTS13	CHF	Inverse variance weighted	10	-0.0295085	0.0217877	0.17562	0.970923	0.930333	1.01328	0.999622
3181_CTSS	CHF	Inverse variance weighted	4	0.0742405	0.0501429	0.138719	1.07707	0.976247	1.1883	0.999622
3184_F7	CHF	Inverse variance weighted	7	0.00109914	0.0276233	0.96826	1.0011	0.94834	1.0568	0.999622
3191_WFIKKN1	CHF	Inverse variance weighted	2	-0.0344345	0.0773391	0.656146	0.966152	0.830258	1.12429	0.999622
3195_GNLY	CHF	Inverse variance weighted	6	-0.0447243	0.0241561	0.064102	0.956261	0.912041	1.00263	0.999622
3199_KLK12	CHF	Wald ratio	1	0.0368497	0.0729769	0.613594	1.03754	0.899258	1.19708	0.938457
3210_METAP1	CHF	Wald ratio	1	-0.126718	0.167939	0.450522	0.880982	0.633891	1.22439	0.938457
3212_ASAH2	CHF	Inverse variance weighted	6	0.0139122	0.0171499	0.417244	1.01401	0.980491	1.04867	0.999622
3213_NID1	CHF	Inverse variance weighted	4	-0.022598	0.070611	0.748942	0.977655	0.851296	1.12277	0.999622
3216_PIGR	CHF	Wald ratio	1	0.0737878	0.0723823	0.308005	1.07658	0.934184	1.24068	0.933827
3220_RET	CHF	Inverse variance weighted	3	0.0193487	0.0276818	0.484573	1.01954	0.965695	1.07638	0.999622
3234_CCDC80	CHF	Inverse variance weighted	2	-0.0553247	0.0924441	0.549529	0.946178	0.789374	1.13413	0.999622
3235_WFIKKN2	CHF	Inverse variance weighted	7	0.00525777	0.0230389	0.819481	1.00527	0.960887	1.05171	0.999622
3280_ACAN	CHF	Inverse variance weighted	2	0.0259307	0.144244	0.857333	1.02627	0.773533	1.36158	0.999622
3283_TGFBI	CHF	Inverse variance weighted	5	0.0289988	0.0219458	0.186374	1.02942	0.986083	1.07467	0.999622
3285_C1R	CHF	Inverse variance weighted	2	-0.132255	0.0733885	0.0715263	0.876118	0.75874	1.01165	0.999622
3292_CD48	CHF	Inverse variance weighted	5	-0.0262351	0.0372383	0.48111	0.974106	0.905542	1.04786	0.999622
3296_CNTN2	CHF	Inverse variance weighted	11	0.0359004	0.0235482	0.127371	1.03655	0.989798	1.08552	0.999622
3298_CNTN4	CHF	Inverse variance weighted	8	-0.0221994	0.0278657	0.425651	0.978045	0.92606	1.03295	0.999622
3299_CNTN5	CHF	Inverse variance weighted	5	-0.041347	0.0483846	0.392801	0.959496	0.872685	1.05494	0.999622
3302_CST7	CHF	Inverse variance weighted	8	-0.0051304	0.0236565	0.828309	0.994883	0.949806	1.0421	0.999622
3305_DLL4	CHF	Wald ratio	1	-0.27128	0.246019	0.270167	0.762403	0.470727	1.23481	0.910341
3309_FCGR2A	CHF	Inverse variance weighted	11	-0.00337149	0.0188607	0.858128	0.996634	0.960464	1.03417	0.999622
3310_FCGR2B	CHF	Inverse variance weighted	9	-0.0237443	0.0143442	0.0978596	0.976535	0.949463	1.00438	0.999622
3311_FCGR3B	CHF	Inverse variance weighted	2	0.0152537	0.0257541	0.55366	1.01537	0.965389	1.06794	0.999622
3313_FCN2	CHF	Inverse variance weighted	6	0.0126924	0.0181247	0.483753	1.01277	0.977427	1.0494	0.999622
3314_GFRA1	CHF	Wald ratio	1	-0.0849343	0.0535895	0.112988	0.918573	0.826984	1.0203	0.752798
3316_SERPIND1	CHF	Wald ratio	1	-0.354592	0.265306	0.181373	0.70146	0.417032	1.17987	0.86265
3320_IGFBP7	CHF	Inverse variance weighted	6	-0.00422585	0.0282769	0.881202	0.995783	0.942096	1.05253	0.999622
3322_LRIG3	CHF	Inverse variance weighted	7	0.0157346	0.0272441	0.563574	1.01586	0.963037	1.07158	0.999622
3323_LRP8	CHF	Inverse variance weighted	2	0.0799773	0.146274	0.584542	1.08326	0.813247	1.44293	0.999622
3325_MATN2	CHF	Inverse variance weighted	4	-0.0736773	0.0720778	0.30669	0.928971	0.806582	1.06993	0.999622
3326_CADM1	CHF	Wald ratio	1	0.087673	0.0744891	0.239199	1.09163	0.943343	1.26323	0.881847
3329_PGLYRP1	CHF	Inverse variance weighted	4	-0.0283637	0.052884	0.591724	0.972035	0.876327	1.0782	0.999622
3331_RGMB	CHF	Inverse variance weighted	3	-0.0479705	0.074182	0.517852	0.953162	0.824179	1.10233	0.999622
3336_TFPI	CHF	Wald ratio	1	0.483516	0.20293	0.0171875	1.62177	1.08956	2.41394	0.688904
3339_THBS2	CHF	Inverse variance weighted	5	-0.0141973	0.0293617	0.62872	0.985903	0.930767	1.04431	0.999622
3340_THBS4	CHF	Inverse variance weighted	3	-0.0211091	0.0491024	0.667269	0.979112	0.889274	1.07803	0.999622
3343_ACY1	CHF	Inverse variance weighted	2	0.0124827	0.0798101	0.875714	1.01256	0.865935	1.18401	0.999622
3344_SERPINC1	CHF	Wald ratio	1	-0.289125	0.218686	0.186134	0.748919	0.48785	1.1497	0.86265
3348_BMP1	CHF	Wald ratio	1	0.0601852	0.184028	0.743635	1.06203	0.740441	1.5233	0.961475
3363_CSK	CHF	Wald ratio	1	0.154412	0.151471	0.308005	1.16697	0.867213	1.57034	0.933827
3364_CTSV	CHF	Inverse variance weighted	4	-0.0256984	0.0594313	0.665447	0.974629	0.867462	1.09504	0.999622
3366_ECM1	CHF	Inverse variance weighted	5	0.00101883	0.0211519	0.961583	1.00102	0.960368	1.04339	0.999622
3367_FETUB	CHF	Inverse variance weighted	7	0.0167053	0.0352783	0.635837	1.01685	0.948911	1.08964	0.999622
3378_KLK7	CHF	Inverse variance weighted	3	-0.0476315	0.0415478	0.251619	0.953485	0.878917	1.03438	0.999622
3389_SERPINA5	CHF	Inverse variance weighted	2	-0.00563706	0.0361297	0.876015	0.994379	0.926398	1.06735	0.999622
3391_PIK3CG	CHF	Wald ratio	1	0.188017	0.219008	0.390622	1.20685	0.785653	1.85387	0.938457
3415_IBSP	CHF	Wald ratio	1	-0.00211864	0.104873	0.983882	0.997884	0.812476	1.2256	0.991497
3419_CAMK2D	CHF	Wald ratio	1	-0.132118	0.225513	0.557971	0.876237	0.563199	1.36327	0.938457
3420_CA13	CHF	Wald ratio	1	0.0430452	0.0505158	0.394152	1.04399	0.945571	1.15264	0.938457
3421_TNFSF8	CHF	Inverse variance weighted	2	0.0249853	0.178238	0.888518	1.0253	0.722989	1.45402	0.999622
3431_EPHA1	CHF	Inverse variance weighted	6	-0.012082	0.0197489	0.540684	0.987991	0.950478	1.02698	0.999622
3434_FN1	CHF	Wald ratio	1	-0.0301697	0.0861094	0.726065	0.970281	0.819596	1.14867	0.959563
3435_FN1	CHF	Wald ratio	1	0.033758	0.0872611	0.698859	1.03433	0.871731	1.22727	0.951894
3438_FSTL3	CHF	Inverse variance weighted	2	-0.247745	0.158137	0.117196	0.780559	0.572528	1.06418	0.999622
3440_GZMA	CHF	Inverse variance weighted	5	0.00531227	0.0596445	0.92903	1.00533	0.89441	1.13	0.999622
3445_IL15RA	CHF	Wald ratio	1	-0.0164234	0.239051	0.945227	0.983711	0.61572	1.57164	0.991497
3447_CXCL8	CHF	Wald ratio	1	0.0966596	0.110163	0.380259	1.10149	0.887576	1.36695	0.938457
3448_INSR	CHF	Wald ratio	1	0.0573427	0.142657	0.687713	1.05902	0.800703	1.40067	0.951673
3449_SERPINA4	CHF	Inverse variance weighted	6	0.0352608	0.0249446	0.157489	1.03589	0.986462	1.08779	0.999622
3457_POSTN	CHF	Inverse variance weighted	4	0.0733901	0.0438223	0.0939889	1.07615	0.987576	1.17267	0.999622
3461_BCAN	CHF	Inverse variance weighted	2	0.0475835	0.0513449	0.35406	1.04873	0.94833	1.15977	0.999622
3470_SELE	CHF	Wald ratio	1	-0.0918544	0.0901213	0.308093	0.912238	0.764531	1.08848	0.933827
3474_THBS1	CHF	Wald ratio	1	0.237458	0.219064	0.278378	1.26802	0.825384	1.94804	0.914032
3481_XPNPEP1	CHF	Wald ratio	1	-0.0393519	0.135417	0.771359	0.961412	0.737294	1.25366	0.963063
3484_AGT	CHF	Inverse variance weighted	2	0.0621426	0.0499791	0.213731	1.06411	0.964817	1.17363	0.999622
3488_CAT	CHF	Inverse variance weighted	3	0.0187924	0.0473693	0.691573	1.01897	0.928624	1.11811	0.999622
3499_IL17B	CHF	Wald ratio	1	0.298466	0.146444	0.0415404	1.34779	1.0115	1.79588	0.688904
3516_CXCL12	CHF	Inverse variance weighted	3	0.0377242	0.0876258	0.666821	1.03844	0.874571	1.23303	0.999622
3518_CPB2	CHF	Inverse variance weighted	5	-0.0272495	0.025747	0.289893	0.973118	0.925229	1.02349	0.999622
3519_CCL17	CHF	Inverse variance weighted	2	0.0539063	0.0482017	0.263418	1.05539	0.960243	1.15996	0.999622
3535_DKK1	CHF	Inverse variance weighted	6	-0.0682168	0.0565502	0.227699	0.934058	0.83606	1.04354	0.999622
3554_ADIPOQ	CHF	Inverse variance weighted	5	0.0864968	0.0574677	0.132289	1.09035	0.974199	1.22034	0.999622
3580_SERPINA1	CHF	Inverse variance weighted	6	0.0327571	0.029028	0.259123	1.0333	0.976151	1.09379	0.999622
3593_CASP3	CHF	Wald ratio	1	0.0916703	0.126047	0.467059	1.096	0.856089	1.40315	0.938457
3605_MASP1	CHF	Wald ratio	1	0.156364	0.126061	0.214833	1.16925	0.913278	1.49697	0.86265
3617_HGFAC	CHF	Inverse variance weighted	9	0.0187868	0.016988	0.268775	1.01896	0.985595	1.05346	0.999622
3710_PLG	CHF	Inverse variance weighted	6	0.190121	0.0483544	8.43e-05	1.2094	1.10004	1.32962	0.0477597
3719_CDKN1B	CHF	Wald ratio	1	0.110191	0.13836	0.425795	1.11649	0.851297	1.4643	0.938457
3727_PYY	CHF	Wald ratio	1	-0.382022	0.2397	0.110992	0.68248	0.426631	1.09176	0.748519
3795_ADAM9	CHF	Wald ratio	1	0.0807071	0.361261	0.823221	1.08405	0.533998	2.20071	0.974118
3796_ANGPTL4	CHF	Wald ratio	1	0.0985607	0.135482	0.46693	1.10358	0.846213	1.43923	0.938457
3799_CA3	CHF	Inverse variance weighted	5	-0.0538841	0.0507453	0.288302	0.947542	0.857834	1.04663	0.999622
3803_CST5	CHF	Inverse variance weighted	7	0.0177589	0.0232908	0.44577	1.01792	0.972494	1.06546	0.999622
3806_EPHA5	CHF	Inverse variance weighted	3	-0.0699684	0.0879702	0.426401	0.932423	0.78475	1.10789	0.999622
3807_FGF23	CHF	Wald ratio	1	0.0290698	0.195736	0.881936	1.0295	0.701472	1.51091	0.974118
3810_FGR	CHF	Inverse variance weighted	2	0.0693287	0.0526454	0.187872	1.07179	0.966711	1.18829	0.999622
3820_MAPKAPK2	CHF	Wald ratio	1	0.0711462	0.0575946	0.216721	1.07374	0.95912	1.20205	0.86265
3825_MAPK8	CHF	Wald ratio	1	0.255773	0.184725	0.16617	1.29146	0.899166	1.8549	0.854493
3831_PTEN	CHF	Wald ratio	1	0.243647	0.346039	0.481368	1.27589	0.647531	2.51402	0.938457
3835_TLR2	CHF	Wald ratio	1	0.15208	0.25538	0.551506	1.16425	0.705771	1.92058	0.938457
3848_GAPDH	CHF	Wald ratio	1	0.345725	0.247831	0.163016	1.41301	0.869337	2.2967	0.854493
3852_DNAJB1	CHF	Wald ratio	1	-0.0669216	0.198853	0.736465	0.935269	0.633387	1.38103	0.961475
3853_MDH1	CHF	Wald ratio	1	0.113907	0.193377	0.555834	1.12065	0.76712	1.6371	0.938457
3858_ACP1	CHF	Inverse variance weighted	7	-0.024497	0.0236675	0.300645	0.975801	0.931569	1.02213	0.999622
3866_SBDS	CHF	Wald ratio	1	0.132911	0.135127	0.325309	1.14215	0.876396	1.48849	0.933827
3890_LDHB	CHF	Inverse variance weighted	2	-0.1478	0.163292	0.365399	0.862604	0.626347	1.18798	0.999622
3905_UBE2N	CHF	Wald ratio	1	0.0962145	0.184543	0.602111	1.101	0.766831	1.58078	0.938457
4125_AGER	CHF	Wald ratio	1	-0.0714756	0.121542	0.556481	0.931019	0.733669	1.18145	0.938457
4127_C6	CHF	Inverse variance weighted	2	-0.0703048	0.0829236	0.396535	0.93211	0.792284	1.09661	0.999622
4131_FN1	CHF	Wald ratio	1	-0.0272727	0.0778409	0.726065	0.973096	0.835403	1.13348	0.959563
4133_GZMB	CHF	Wald ratio	1	0.265038	0.123434	0.0317767	1.30348	1.02338	1.66025	0.688904
4141_CXCL10	CHF	Inverse variance weighted	2	0.0157182	0.0393552	0.689603	1.01584	0.94043	1.0973	0.999622
4145_NTF3	CHF	Inverse variance weighted	2	0.108264	0.188148	0.565006	1.11434	0.770662	1.61129	0.999622
4151_PLG	CHF	Inverse variance weighted	4	0.202963	0.0628154	0.00123316	1.22503	1.08312	1.38553	0.355478
4154_SELP	CHF	Inverse variance weighted	3	0.0431528	0.0571996	0.450595	1.0441	0.933365	1.16797	0.999622
4157_F2	CHF	Wald ratio	1	-0.0619048	0.23254	0.790076	0.939972	0.5959	1.48271	0.968437
4158_PLAU	CHF	Inverse variance weighted	3	0.0130855	0.033304	0.694386	1.01317	0.949148	1.08151	0.999622
4159_CFH	CHF	Inverse variance weighted	2	-0.0808723	0.0404599	0.0456272	0.922311	0.851996	0.99843	0.949462
4160_MMP2	CHF	Inverse variance weighted	2	-0.151498	0.180048	0.400107	0.85942	0.603873	1.22311	0.999622
4162_TF	CHF	Wald ratio	1	0.0523777	0.0696072	0.451765	1.05377	0.919383	1.20781	0.938457
4187_PGD	CHF	Wald ratio	1	0.184926	0.0933392	0.0475665	1.20313	1.00198	1.44465	0.688904
4188_AKR7A2	CHF	Wald ratio	1	-0.0667107	0.0852048	0.433659	0.935466	0.79159	1.10549	0.938457
4192_AKR1A1	CHF	Inverse variance weighted	7	-0.0251843	0.0390314	0.518777	0.97513	0.903313	1.05266	0.999622
4209_VTA1	CHF	Wald ratio	1	-0.131048	0.22379	0.558154	0.877175	0.565708	1.36013	0.938457
4220_FER	CHF	Wald ratio	1	-0.00131234	0.15748	0.993351	0.998689	0.733466	1.35982	0.993351
4232_IGF1R	CHF	Wald ratio	1	0.611959	0.352417	0.0824822	1.84404	0.924245	3.67921	0.699465
4249_NME2	CHF	Wald ratio	1	-0.00227015	0.0871169	0.979211	0.997732	0.841121	1.1835	0.991497
4250_NSFL1C	CHF	Wald ratio	1	0.0263692	0.20284	0.896566	1.02672	0.689908	1.52796	0.974118
4254_NUDCD3	CHF	Wald ratio	1	-0.0406291	0.204456	0.842483	0.960185	0.643159	1.43348	0.974118
4276_PEBP1	CHF	Inverse variance weighted	7	-0.0664414	0.0570102	0.243845	0.935718	0.836791	1.04634	0.999622
4278_P4HB	CHF	Inverse variance weighted	2	0.110818	0.103226	0.283027	1.11719	0.912556	1.36772	0.999622
4294_SPHK1	CHF	Inverse variance weighted	2	0.0561098	0.112023	0.616457	1.05771	0.849205	1.31742	0.999622
4297_SPON1	CHF	Inverse variance weighted	4	-0.0264412	0.045229	0.558812	0.973905	0.891286	1.06418	0.999622
4309_TPI1	CHF	Wald ratio	1	-0.110899	0.221797	0.617075	0.895029	0.579482	1.3824	0.938457
4314_DCTPP1	CHF	Wald ratio	1	-0.279264	0.265886	0.293574	0.75634	0.449149	1.27363	0.933827
4324_CST2	CHF	Inverse variance weighted	7	0.0264091	0.0253467	0.297452	1.02676	0.976998	1.07906	0.999622
4328_BOC	CHF	Inverse variance weighted	4	0.0567259	0.0458516	0.216026	1.05837	0.9674	1.15788	0.999622
4332_CLEC1B	CHF	Inverse variance weighted	2	0.0790021	0.0580567	0.173585	1.08221	0.965809	1.21263	0.999622
4337_CRP	CHF	Inverse variance weighted	2	-0.00330561	0.0864449	0.969497	0.9967	0.841358	1.18072	0.999622
4374_GDF15	CHF	Inverse variance weighted	6	0.01506	0.0261344	0.564445	1.01517	0.964483	1.06853	0.999622
4407_MST1	CHF	Inverse variance weighted	13	0.00491651	0.0178845	0.78339	1.00493	0.970312	1.04078	0.999622
4435_ENPP7	CHF	Inverse variance weighted	11	0.0128408	0.0213371	0.547301	1.01292	0.971436	1.05618	0.999622
4437_ENTPD5	CHF	Inverse variance weighted	8	-0.0319413	0.0154582	0.0388005	0.968563	0.939658	0.998358	0.949462
4440_FCRL3	CHF	Inverse variance weighted	5	0.0306411	0.0387272	0.428825	1.03112	0.955745	1.11243	0.999622
4455_MFGE8	CHF	Inverse variance weighted	3	-0.0200488	0.0432911	0.643281	0.980151	0.900415	1.06695	0.999622
4459_PCSK7	CHF	Inverse variance weighted	7	-0.0299478	0.0229922	0.192739	0.970496	0.927732	1.01523	0.999622
4464_SIGLEC1	CHF	Inverse variance weighted	2	0.161826	0.302864	0.59312	1.17566	0.649348	2.12855	0.999622
4469_CHST15	CHF	Inverse variance weighted	2	-0.120856	0.119608	0.312289	0.886162	0.700971	1.12028	0.999622
4471_TGM3	CHF	Inverse variance weighted	5	0.0224621	0.0354565	0.526399	1.02272	0.954056	1.09632	0.999622
4480_C3	CHF	Wald ratio	1	0.0183044	0.15896	0.908325	1.01847	0.745831	1.39078	0.97915
4496_MMP12	CHF	Inverse variance weighted	7	0.00335133	0.0223894	0.881014	1.00336	0.960278	1.04837	0.999622
4498_NCAM1	CHF	Inverse variance weighted	3	0.0105344	0.0264409	0.690325	1.01059	0.959551	1.06434	0.999622
4499_PDGFA	CHF	Inverse variance weighted	3	-0.037153	0.126456	0.768909	0.963529	0.752009	1.23454	0.999622
4500_CLEC11A	CHF	Inverse variance weighted	4	-0.0238707	0.0386406	0.536732	0.976412	0.905194	1.05323	0.999622
4535_BST1	CHF	Inverse variance weighted	12	-0.00871129	0.0102066	0.393385	0.991327	0.971692	1.01136	0.999622
4548_FUT3	CHF	Inverse variance weighted	9	0.0178286	0.0215177	0.407355	1.01799	0.975948	1.06184	0.999622
4549_FUT5	CHF	Inverse variance weighted	11	-0.00382441	0.013085	0.770076	0.996183	0.970959	1.02206	0.999622
4559_KYNU	CHF	Inverse variance weighted	4	-0.0141371	0.0410865	0.730786	0.985962	0.909676	1.06865	0.999622
4563_PLCG1	CHF	Wald ratio	1	0.133034	0.165919	0.422668	1.14229	0.825169	1.58128	0.938457
4564_PLXNC1	CHF	Inverse variance weighted	10	0.00998114	0.0148863	0.502544	1.01003	0.980987	1.03994	0.999622
4568_SLITRK5	CHF	Inverse variance weighted	4	-0.0114734	0.0847978	0.892372	0.988592	0.837213	1.16734	0.999622
4706_EPB41	CHF	Inverse variance weighted	2	-0.0946686	0.113194	0.402963	0.909674	0.728674	1.13563	0.999622
4721_TFF3	CHF	Inverse variance weighted	3	0.0172392	0.0393411	0.661243	1.01739	0.941887	1.09894	0.999622
4763_AFM	CHF	Inverse variance weighted	3	-0.0178693	0.0524485	0.733328	0.982289	0.886328	1.08864	0.999622
4771_SMPDL3A	CHF	Inverse variance weighted	3	-0.00510313	0.0540212	0.92474	0.99491	0.894952	1.10603	0.999622
4801_LPO	CHF	Inverse variance weighted	2	-0.0108437	0.042865	0.800289	0.989215	0.909501	1.07592	0.999622
4811_ITIH4	CHF	Inverse variance weighted	2	0.252727	0.126027	0.0449273	1.28753	1.00573	1.64829	0.949462
4834_EPHA2	CHF	Inverse variance weighted	2	-0.0749558	0.0746062	0.315048	0.927784	0.801569	1.07387	0.999622
4866_NTRK2	CHF	Wald ratio	1	0.0953079	0.183284	0.603064	1.1	0.768028	1.57546	0.938457
4874_ANG	CHF	Inverse variance weighted	7	0.016604	0.0209098	0.42715	1.01674	0.975916	1.05928	0.999622
4878_F10	CHF	Wald ratio	1	0.0267131	0.0673635	0.691698	1.02707	0.900037	1.17204	0.951673
4886_CCL7	CHF	Inverse variance weighted	7	0.0293345	0.0206304	0.155054	1.02977	0.98896	1.07226	0.999622
4900_C3	CHF	Wald ratio	1	0.208685	0.186972	0.264367	1.23206	0.854037	1.7774	0.902438
4906_F5	CHF	Inverse variance weighted	2	0.0552151	0.0707302	0.435011	1.05677	0.919968	1.21391	0.999622
4911_GSTP1	CHF	Inverse variance weighted	2	-0.0368159	0.0758548	0.62743	0.963854	0.830696	1.11836	0.999622
4913_CCL16	CHF	Inverse variance weighted	7	-0.0118717	0.0224733	0.597319	0.988198	0.945615	1.0327	0.999622
4920_LYZ	CHF	Inverse variance weighted	6	0.0026144	0.0306897	0.932112	1.00262	0.944087	1.06478	0.999622
4922_CCL19	CHF	Wald ratio	1	-0.0600414	0.236025	0.799197	0.941726	0.592947	1.49566	0.971332
4925_MMP13	CHF	Wald ratio	1	-0.105178	0.166667	0.527996	0.900164	0.64931	1.24793	0.938457
4930_STC1	CHF	Wald ratio	1	0.0183267	0.141036	0.896611	1.0185	0.772515	1.3428	0.974118
4960_ANXA1	CHF	Wald ratio	1	0.0282067	0.0537411	0.599679	1.02861	0.925773	1.14287	0.938457
4968_CAPG	CHF	Inverse variance weighted	4	0.013844	0.0371155	0.709151	1.01394	0.942799	1.09045	0.999622
4969_CA1	CHF	Inverse variance weighted	3	0.062753	0.0627615	0.317376	1.06476	0.94152	1.20414	0.999622
4971_CTSZ	CHF	Inverse variance weighted	5	0.00400083	0.0390101	0.918313	1.00401	0.930104	1.08379	0.999622
4978_DBNL	CHF	Wald ratio	1	0.328212	0.164804	0.0464232	1.38848	1.00521	1.9179	0.688904
4982_PI3	CHF	Inverse variance weighted	3	0.027894	0.0432486	0.518946	1.02829	0.944714	1.11925	0.999622
4989_FGG	CHF	Wald ratio	1	-0.0713073	0.0769666	0.354201	0.931176	0.800786	1.0828	0.933827
4990_GP1BA	CHF	Inverse variance weighted	4	0.000203436	0.0583936	0.99722	1.0002	0.892037	1.12149	0.999622
4996_HRG	CHF	Inverse variance weighted	6	0.0130994	0.0116182	0.259536	1.01319	0.990374	1.03652	0.999622
5000_LGALS3BP	CHF	Inverse variance weighted	2	0.0472878	0.0565999	0.40345	1.04842	0.938335	1.17143	0.999622
5005_MAPK12	CHF	Wald ratio	1	-0.0649215	0.117277	0.579872	0.937141	0.744691	1.17933	0.938457
5006_MAPK13	CHF	Wald ratio	1	-0.00865052	0.122837	0.943857	0.991387	0.779259	1.26126	0.991497
5012_AK1	CHF	Wald ratio	1	-0.229617	0.269551	0.394296	0.794838	0.468632	1.34811	0.938457
5018_PRDX6	CHF	Wald ratio	1	0.0781759	0.0952769	0.411924	1.08131	0.897119	1.30332	0.938457
5021_PPA1	CHF	Inverse variance weighted	2	-0.0258024	0.196641	0.895605	0.974528	0.662842	1.43278	0.999622
5034_PRSS2	CHF	Inverse variance weighted	3	-0.0311337	0.029181	0.28601	0.969346	0.91546	1.0264	0.999622
5036_TNFAIP6	CHF	Inverse variance weighted	9	-0.0394232	0.0264513	0.136117	0.961344	0.912773	1.0125	0.999622
5060_CD274	CHF	Inverse variance weighted	2	0.0244865	0.0694826	0.724529	1.02479	0.894313	1.1743	0.999622
5061_ICOSLG	CHF	Wald ratio	1	-0.293233	0.191729	0.126162	0.745848	0.512209	1.08606	0.754796
5063_CD244	CHF	Inverse variance weighted	2	-0.590191	0.245046	0.0160184	0.554221	0.342844	0.895922	0.789079
5076_EPHA10	CHF	Wald ratio	1	-0.226923	0.178205	0.202883	0.796982	0.562027	1.13016	0.86265
5078_EPHB6	CHF	Inverse variance weighted	2	0.00331003	0.0635514	0.958462	1.00332	0.885812	1.13641	0.999622
5085_IL20RA	CHF	Wald ratio	1	-0.117363	0.210611	0.577355	0.889262	0.58851	1.34371	0.938457
5087_IL22RA2	CHF	Inverse variance weighted	3	-0.0381668	0.0171427	0.0259865	0.962552	0.930748	0.995443	0.920085
5090_LILRB1	CHF	Inverse variance weighted	8	-0.0170837	0.0276732	0.537013	0.983061	0.931161	1.03785	0.999622
5092_JAG1	CHF	Wald ratio	1	0.0910405	0.154624	0.556005	1.09531	0.808946	1.48305	0.938457
5103_CD200R1	CHF	Wald ratio	1	0.198785	0.116319	0.0874592	1.21992	0.971221	1.5323	0.699465
5105_RTN4R	CHF	Inverse variance weighted	5	-0.0210423	0.0307769	0.49416	0.979178	0.921857	1.04006	0.999622
5107_NOTCH1	CHF	Inverse variance weighted	2	-0.0919706	0.101533	0.365033	0.912132	0.747534	1.11297	0.999622
5108_NOTCH3	CHF	Wald ratio	1	0.0743363	0.114159	0.514941	1.07717	0.861211	1.34728	0.938457
5109_NRCAM	CHF	Wald ratio	1	-0.123711	0.153166	0.419268	0.883635	0.654478	1.19303	0.938457
5111_NRXN3	CHF	Inverse variance weighted	3	0.0131122	0.069522	0.850402	1.0132	0.88413	1.16111	0.999622
5112_CD200	CHF	Wald ratio	1	-0.251563	0.140625	0.0736327	0.777585	0.590263	1.02435	0.699465
5121_SEMA6B	CHF	Inverse variance weighted	2	0.138466	0.129293	0.284194	1.14851	0.891412	1.47976	0.999622
5128_SLAMF6	CHF	Wald ratio	1	-0.0324859	0.0574388	0.571684	0.968036	0.864965	1.08339	0.938457
5129_SCARF1	CHF	Inverse variance weighted	5	0.0245245	0.0318187	0.440851	1.02483	0.962867	1.09078	0.999622
5131_TNFRSF19	CHF	Wald ratio	1	-0.105263	0.111005	0.342989	0.900088	0.724095	1.11886	0.933827
5132_IL27RA	CHF	Inverse variance weighted	10	-0.000500513	0.0201817	0.980214	0.9995	0.960735	1.03983	0.999622
5139_UNC5C	CHF	Inverse variance weighted	3	0.0422363	0.0603477	0.484001	1.04314	0.926774	1.17412	0.999622
5196_NMT1	CHF	Wald ratio	1	0.544469	0.223427	0.0148141	1.72369	1.11243	2.67082	0.688904
5202_PPID	CHF	Inverse variance weighted	2	-0.00117544	0.0429879	0.978186	0.998825	0.918116	1.08663	0.999622
5223_GCKR	CHF	Wald ratio	1	-0.0438799	0.115473	0.703945	0.957069	0.763221	1.20015	0.956466
5227_PDK1	CHF	Inverse variance weighted	2	-0.0713755	0.153813	0.642619	0.931112	0.688769	1.25872	0.999622
5231_PCSK9	CHF	Inverse variance weighted	6	0.0211857	0.0428876	0.621318	1.02141	0.939062	1.11098	0.999622
5238_PPIE	CHF	Wald ratio	1	0.69288	0.357067	0.0523218	1.99947	0.993053	4.02583	0.688904
5256_PDE5A	CHF	Inverse variance weighted	2	-0.099208	0.112626	0.378394	0.905554	0.726181	1.12923	0.999622
5275_VAV1	CHF	Wald ratio	1	0.593945	0.192342	0.00201534	1.81112	1.24229	2.64041	0.688904
5301_CCL11	CHF	Wald ratio	1	0.263538	0.191336	0.168401	1.30153	0.894509	1.89374	0.854493
5316_F2	CHF	Inverse variance weighted	2	-0.0197861	0.234512	0.932761	0.980408	0.619137	1.55248	0.999622
5337_CD86	CHF	Wald ratio	1	0.129738	0.239067	0.587348	1.13853	0.712601	1.81904	0.938457
5339_S100A9	CHF	Wald ratio	1	0.0297952	0.208566	0.886403	1.03024	0.684549	1.55051	0.974118
5346_CPNE1	CHF	Inverse variance weighted	8	0.0195428	0.016717	0.242389	1.01973	0.986865	1.0537	0.999622
5349_DLL1	CHF	Inverse variance weighted	2	-0.14866	0.123804	0.229842	0.861862	0.676167	1.09856	0.999622
5350_GPC6	CHF	Wald ratio	1	0.108761	0.170695	0.524015	1.1149	0.797877	1.55788	0.938457
5355_TNFSF14	CHF	Inverse variance weighted	2	-0.0323724	0.070249	0.644925	0.968146	0.843614	1.11106	0.999622
5358_OMD	CHF	Wald ratio	1	-0.16919	0.28317	0.550184	0.844349	0.484711	1.47083	0.938457
5392_FAS	CHF	Inverse variance weighted	3	-0.0251845	0.0398233	0.527121	0.97513	0.901912	1.05429	0.999622
5400_LEPR	CHF	Inverse variance weighted	9	-0.00066439	0.0216426	0.97551	0.999336	0.957831	1.04264	0.999622
5404_TNFRSF21	CHF	Inverse variance weighted	2	-0.0308844	0.128687	0.810332	0.969588	0.753437	1.24775	0.999622
5443_NPPA	CHF	Wald ratio	1	0.177642	0.191424	0.353408	1.1944	0.820739	1.73817	0.933827
5452_ASGR1	CHF	Inverse variance weighted	2	0.119642	0.0956876	0.211176	1.12709	0.934348	1.3596	0.999622
5457_COLEC12	CHF	Inverse variance weighted	3	-0.139666	0.0693091	0.0438925	0.869649	0.759184	0.996187	0.949462
5459_CST1	CHF	Inverse variance weighted	3	0.0275689	0.0288926	0.339991	1.02795	0.971357	1.08784	0.999622
5460_DDX19B	CHF	Wald ratio	1	-0.0355663	0.217541	0.870131	0.965059	0.630055	1.47818	0.974118
5463_GAS1	CHF	Inverse variance weighted	2	-0.275023	0.0916359	0.00268866	0.759555	0.634683	0.908994	0.507709
5465_HS6ST1	CHF	Inverse variance weighted	2	-0.0358648	0.0653447	0.583105	0.964771	0.848793	1.0966	0.999622
5475_PRKCB	CHF	Wald ratio	1	0.0598291	0.140415	0.670044	1.06166	0.806231	1.398	0.951673
5478_FOLH1	CHF	Inverse variance weighted	2	-0.00526433	0.158146	0.973445	0.99475	0.72962	1.35622	0.999622
5480_CCL5	CHF	Inverse variance weighted	3	0.0418956	0.0658716	0.524764	1.04279	0.916482	1.1865	0.999622
5487_SLAMF7	CHF	Inverse variance weighted	8	-0.0151859	0.0250816	0.544872	0.984929	0.937681	1.03456	0.999622
5491_SPOCK2	CHF	Inverse variance weighted	2	0.0834621	0.0521204	0.109304	1.08704	0.98148	1.20396	0.999622
5509_EGF	CHF	Inverse variance weighted	3	-0.123561	0.120674	0.305868	0.883767	0.697619	1.11959	0.999622
5532_FGFR1	CHF	Inverse variance weighted	2	-0.0245521	0.0937805	0.793472	0.975747	0.811913	1.17264	0.999622
5586_MINPP1	CHF	Wald ratio	1	0.142405	0.110759	0.198543	1.15304	0.928037	1.4326	0.86265
5593_PDIA5	CHF	Inverse variance weighted	7	-0.0108778	0.0155159	0.483258	0.989181	0.959552	1.01973	0.999622
5598_GREM2	CHF	Wald ratio	1	0.158436	0.252401	0.530189	1.17168	0.714431	1.92157	0.938457
5605_MFNG	CHF	Wald ratio	1	-0.00807155	0.0920593	0.930133	0.991961	0.828194	1.18811	0.99132
5610_FAM171A1	CHF	Inverse variance weighted	2	0.14096	0.205588	0.492938	1.15138	0.769517	1.72273	0.999622
5615_FAM172A	CHF	Wald ratio	1	-0.251033	0.196281	0.200916	0.777997	0.529541	1.14302	0.86265
5620_PAM	CHF	Inverse variance weighted	7	-0.0168063	0.022899	0.462991	0.983334	0.940176	1.02847	0.999622
5621_THSD1	CHF	Inverse variance weighted	2	-0.0456237	0.0435647	0.294978	0.955401	0.877209	1.04056	0.999622
5628_SEMA3G	CHF	Inverse variance weighted	4	0.0801943	0.0597889	0.179826	1.0835	0.963684	1.21821	0.999622
5630_CD300A	CHF	Inverse variance weighted	7	0.00508981	0.0194241	0.793293	1.0051	0.967557	1.04411	0.999622
5637_NTNG1	CHF	Inverse variance weighted	9	-0.00415497	0.0245784	0.865758	0.995854	0.949017	1.045	0.999622
5638_COLGALT1	CHF	Inverse variance weighted	3	0.0475581	0.0836285	0.569572	1.04871	0.89016	1.23549	0.999622
5644_RNASE4	CHF	Inverse variance weighted	4	0.0669005	0.0286632	0.0195944	1.06919	1.01078	1.13098	0.822241
5646_RNASE6	CHF	Inverse variance weighted	7	-0.00557662	0.0198846	0.779132	0.994439	0.956427	1.03396	0.999622
5648_CTRB2	CHF	Inverse variance weighted	4	0.0423565	0.0432896	0.327854	1.04327	0.958399	1.13565	0.999622
5649_PSG4	CHF	Inverse variance weighted	5	-0.0378671	0.0456869	0.407196	0.962841	0.88037	1.05304	0.999622
5656_ENDOU	CHF	Wald ratio	1	-0.249624	0.162406	0.124284	0.779094	0.566692	1.07111	0.754796
5657_ST3GAL1	CHF	Inverse variance weighted	2	-0.0355333	0.0751805	0.63647	0.965091	0.832862	1.11831	0.999622
5663_PF4V1	CHF	Inverse variance weighted	2	-0.00890351	0.0384055	0.816671	0.991136	0.919267	1.06862	0.999622
5671_CTRB1	CHF	Inverse variance weighted	2	0.056826	0.0351545	0.105994	1.05847	0.987996	1.13397	0.999622
5676_ASIP	CHF	Inverse variance weighted	2	-0.0483064	0.0863504	0.575873	0.952842	0.804485	1.12856	0.999622
5680_OBP2B	CHF	Inverse variance weighted	4	-0.0596808	0.0328127	0.0689368	0.942065	0.883385	1.00464	0.999622
5682_VASN	CHF	Wald ratio	1	-0.0482233	0.147208	0.743225	0.952921	0.714086	1.27164	0.961475
5687_PRKCSH	CHF	Wald ratio	1	0.0114841	0.128975	0.929049	1.01155	0.7856	1.30249	0.99132
5698_TNXB	CHF	Inverse variance weighted	3	-0.0164399	0.0371677	0.658261	0.983695	0.914582	1.05803	0.999622
5701_CLEC3B	CHF	Inverse variance weighted	2	-0.0111737	0.0622689	0.85759	0.988888	0.875272	1.11725	0.999622
5703_OLFM1	CHF	Inverse variance weighted	3	0.0476441	0.0875405	0.586268	1.0488	0.883437	1.24511	0.999622
5704_GZMM	CHF	Inverse variance weighted	2	-0.119347	0.187915	0.525357	0.8875	0.614062	1.2827	0.999622
5708_LEAP2	CHF	Inverse variance weighted	5	-0.0307807	0.0338046	0.362533	0.969688	0.907522	1.03611	0.999622
5713_IFNL3	CHF	Wald ratio	1	0.106667	0.26	0.681618	1.11256	0.668357	1.852	0.951673
5798_BID	CHF	Wald ratio	1	0.0403202	0.164542	0.806422	1.04114	0.754136	1.43738	0.974118
5803_C3	CHF	Wald ratio	1	-0.00289855	0.158454	0.985405	0.997106	0.730907	1.36025	0.991497
5813_EPO	CHF	Wald ratio	1	-0.0520984	0.160637	0.745693	0.949235	0.692847	1.3005	0.961475
5825_IFNGR1	CHF	Inverse variance weighted	3	0.0337108	0.098291	0.731621	1.03429	0.853048	1.25403	0.999622
5867_ARG1	CHF	Inverse variance weighted	2	-0.032206	0.135779	0.812506	0.968307	0.742054	1.26354	0.999622
5900_HINT1	CHF	Wald ratio	1	-0.0845361	0.156701	0.58956	0.918938	0.675927	1.24932	0.938457
5918_PSME1	CHF	Wald ratio	1	-0.246622	0.177365	0.164384	0.781436	0.551973	1.10629	0.854493
5963_DMKN	CHF	Wald ratio	1	-0.0338573	0.137848	0.805981	0.966709	0.737832	1.26658	0.974118
5980_BOLA3	CHF	Wald ratio	1	0.0590829	0.0908289	0.515379	1.06086	0.887859	1.26758	0.938457
5988_TNFSF14	CHF	Wald ratio	1	0.0357654	0.236052	0.879569	1.03641	0.652532	1.64613	0.974118
6039_CRHBP	CHF	Inverse variance weighted	6	0.0112243	0.0258129	0.663683	1.01129	0.961396	1.06377	0.999622
6049_PTPRS	CHF	Wald ratio	1	-0.197481	0.136524	0.148039	0.820796	0.628092	1.07262	0.826922
6081_PCOLCE2	CHF	Inverse variance weighted	10	0.00756328	0.0266468	0.776538	1.00759	0.956318	1.06161	0.999622
6086_CHRDL2	CHF	Inverse variance weighted	4	0.100501	0.0486439	0.0388231	1.10572	1.00517	1.21634	0.949462
6151_MAP2K3	CHF	Wald ratio	1	0.351967	0.227743	0.122236	1.42186	0.90991	2.22186	0.754796
6223_GUCA2B	CHF	Inverse variance weighted	2	0.157751	0.0797559	0.0479377	1.17087	1.00143	1.36899	0.949462
6247_SIRPB1	CHF	Inverse variance weighted	9	-0.00567587	0.0130657	0.663991	0.99434	0.9692	1.02013	0.999622
6283_MCEMP1	CHF	Wald ratio	1	0.039557	0.261076	0.879569	1.04035	0.623659	1.73545	0.974118
6359_POMGNT2	CHF	Inverse variance weighted	4	0.0423026	0.0316984	0.18203	1.04321	0.980369	1.11008	0.999622
6364_TAPBPL	CHF	Inverse variance weighted	7	-0.0162082	0.0203465	0.425679	0.983922	0.945457	1.02395	0.999622
6367_FMOD	CHF	Inverse variance weighted	5	-0.082345	0.0447487	0.065744	0.920954	0.843621	1.00538	0.999622
6375_XXYLT1	CHF	Inverse variance weighted	2	0.116457	0.0544078	0.0323184	1.12351	1.00987	1.24994	0.949462
6379_ADAMTSL2	CHF	Inverse variance weighted	4	0.0866428	0.0711225	0.223141	1.09051	0.94861	1.25363	0.999622
6383_TLL1	CHF	Wald ratio	1	-0.102389	0.235495	0.66372	0.902678	0.568952	1.43216	0.951673
6385_VWA1	CHF	Inverse variance weighted	7	-0.0465368	0.045531	0.306738	0.954529	0.873037	1.04363	0.999622
6388_CCDC126	CHF	Inverse variance weighted	3	0.0704564	0.0460233	0.125798	1.073	0.980444	1.17429	0.999622
6404_C1QL1	CHF	Inverse variance weighted	2	-0.00914085	0.0477874	0.848305	0.990901	0.902304	1.0882	0.999622
6408_INHBC	CHF	Wald ratio	1	-0.207529	0.0974903	0.033278	0.81259	0.671252	0.983687	0.688904
6409_ADGRF5	CHF	Inverse variance weighted	4	0.00659664	0.0243683	0.786617	1.00662	0.959671	1.05586	0.999622
6414_OAF	CHF	Inverse variance weighted	4	-0.0535047	0.0501933	0.286436	0.947902	0.859088	1.0459	0.999622
6415_CPN2	CHF	Inverse variance weighted	8	0.0128522	0.0212343	0.545007	1.01294	0.971643	1.05598	0.999622
6425_MMP19	CHF	Inverse variance weighted	3	0.0287822	0.0591136	0.626331	1.0292	0.916603	1.15563	0.999622
6431_PCYOX1	CHF	Inverse variance weighted	7	8.55e-05	0.0215783	0.996839	1.00009	0.95867	1.04329	0.999622
6433_FAM20A	CHF	Inverse variance weighted	3	-0.0398867	0.0490441	0.416056	0.960898	0.872831	1.05785	0.999622
6434_AOC2	CHF	Inverse variance weighted	2	0.137367	0.185022	0.457822	1.14725	0.798296	1.64874	0.999622
6444_PSG3	CHF	Inverse variance weighted	5	0.0591207	0.0307193	0.0542861	1.0609	0.998911	1.12674	0.961034
6448_SEMA3C	CHF	Wald ratio	1	0.00629723	0.15869	0.968346	1.00632	0.737318	1.37346	0.991497
6451_ASPN	CHF	Inverse variance weighted	5	0.00240506	0.0372525	0.948523	1.00241	0.931825	1.07834	0.999622
6455_HAPLN4	CHF	Wald ratio	1	-0.0773333	0.218667	0.723595	0.925581	0.602951	1.42085	0.959563
6472_PMEL	CHF	Inverse variance weighted	2	-0.0530391	0.0549439	0.334378	0.948343	0.851523	1.05617	0.999622
6478_IGLON5	CHF	Inverse variance weighted	2	0.115107	0.118075	0.329632	1.12199	0.890189	1.41416	0.999622
6493_CPZ	CHF	Wald ratio	1	0.174107	0.154762	0.260589	1.19018	0.878775	1.61194	0.902438
6507_NCAM2	CHF	Inverse variance weighted	6	-0.0334679	0.0321777	0.298296	0.967086	0.907977	1.03004	0.999622
6521_NPTX2	CHF	Inverse variance weighted	2	-0.0281235	0.198845	0.887527	0.972268	0.658455	1.43564	0.999622
6525_DUSP13	CHF	Wald ratio	1	0.0591228	0.0880228	0.50179	1.06091	0.892792	1.26068	0.938457
6527_TRIL	CHF	Wald ratio	1	0.0422932	0.12406	0.733172	1.0432	0.818023	1.33036	0.961475
6550_ICAM4	CHF	Wald ratio	1	0.0882629	0.0957746	0.356754	1.09228	0.90533	1.31782	0.933827
6557_LRRC15	CHF	Inverse variance weighted	6	-0.0247108	0.0423611	0.559667	0.975592	0.897862	1.06005	0.999622
6558_COLEC10	CHF	Wald ratio	1	-0.352677	0.291786	0.226784	0.702804	0.396699	1.24511	0.86265
6572_LRRTM4	CHF	Wald ratio	1	0.082397	0.207865	0.691813	1.08589	0.722514	1.63201	0.951673
6580_PZP	CHF	Inverse variance weighted	9	-0.133204	0.0673634	0.0479975	0.875287	0.767025	0.998829	0.949462
6605_IGFALS	CHF	Inverse variance weighted	5	-0.0521116	0.0377965	0.167975	0.949223	0.881445	1.02221	0.999622
6609_CNP	CHF	Wald ratio	1	0.026087	0.146584	0.85875	1.02643	0.770113	1.36806	0.974118
6617_FCRL6	CHF	Wald ratio	1	-0.0609037	0.0851342	0.474371	0.940914	0.79631	1.11178	0.938457
6620_LINGO1	CHF	Inverse variance weighted	2	0.0719477	0.156381	0.645458	1.0746	0.79092	1.46002	0.999622
6626_CHST12	CHF	Inverse variance weighted	2	-0.0337327	0.0596464	0.571703	0.96683	0.860158	1.08673	0.999622
6627_PNLIPRP1	CHF	Inverse variance weighted	2	-0.0849544	0.146743	0.562635	0.918554	0.688961	1.22466	0.999622
6649_NTN1	CHF	Inverse variance weighted	3	-0.113265	0.0561991	0.0438605	0.892914	0.799783	0.99689	0.949462
6713_LRP11	CHF	Inverse variance weighted	9	0.00784161	0.0242705	0.746625	1.00787	0.96105	1.05698	0.999622
6897_B3GAT3	CHF	Inverse variance weighted	3	0.0512151	0.0583728	0.38028	1.05255	0.93876	1.18013	0.999622
6899_PCBD2	CHF	Wald ratio	1	-0.13355	0.263482	0.612247	0.874983	0.522059	1.46649	0.938457
6904_LRRTM2	CHF	Wald ratio	1	-0.0691676	0.161782	0.668989	0.93317	0.679594	1.28136	0.951673
6909_MGAT2	CHF	Wald ratio	1	-0.206107	0.0916031	0.0244489	0.813746	0.680009	0.973785	0.688904
6919_HBZ	CHF	Inverse variance weighted	7	-0.0156296	0.0165245	0.34423	0.984492	0.953117	1.0169	0.999622
6920_GFRAL	CHF	Inverse variance weighted	3	-0.0778193	0.0633681	0.219428	0.925132	0.817078	1.04747	0.999622
6923_PLOD2	CHF	Inverse variance weighted	2	-0.183649	0.106139	0.0835808	0.832228	0.67592	1.02468	0.999622
6925_SNX8	CHF	Inverse variance weighted	2	-0.0785134	0.0984743	0.425278	0.92449	0.762218	1.12131	0.999622
6927_NDST1	CHF	Inverse variance weighted	2	0.106403	0.0752393	0.157306	1.11227	0.959765	1.28901	0.999622
6930_ST8SIA6	CHF	Wald ratio	1	0.0560311	0.28249	0.842773	1.05763	0.607958	1.8399	0.974118
6947_ST3GAL6	CHF	Inverse variance weighted	9	-0.0146377	0.0216815	0.499598	0.985469	0.944468	1.02825	0.999622
6955_SNX1	CHF	Wald ratio	1	-0.0541409	0.10117	0.592548	0.947299	0.776907	1.15506	0.938457
6965_CNTNAP2	CHF	Inverse variance weighted	6	-0.0471945	0.0258771	0.0681831	0.953902	0.906727	1.00353	0.999622
6969_WFDC5	CHF	Wald ratio	1	0.136752	0.242735	0.573176	1.14654	0.712476	1.84506	0.938457
6984_IGSF8	CHF	Inverse variance weighted	2	-0.104929	0.0677216	0.121281	0.900388	0.788468	1.0282	0.999622
6986_HS3ST3B1	CHF	Wald ratio	1	0.106557	0.254098	0.674957	1.11244	0.676059	1.8305	0.951673
6990_SDF2L1	CHF	Wald ratio	1	-0.342956	0.249892	0.169935	0.70967	0.434854	1.15816	0.854493
6998_ASPH	CHF	Inverse variance weighted	2	-0.101149	0.110266	0.358976	0.903798	0.728133	1.12184	0.999622
7009_CD72	CHF	Inverse variance weighted	2	-0.0349867	0.083443	0.675005	0.965618	0.819931	1.13719	0.999622
7019_SEMA7A	CHF	Wald ratio	1	0.225984	0.179528	0.208113	1.25356	0.881712	1.78222	0.86265
7049_ADAM23	CHF	Inverse variance weighted	7	-0.0398807	0.0205271	0.0520361	0.960904	0.923011	1.00035	0.949462
7050_NEGR1	CHF	Wald ratio	1	-0.03125	0.0871711	0.719976	0.969233	0.817009	1.14982	0.959563
7059_LILRA6	CHF	Inverse variance weighted	9	-0.00820016	0.0144827	0.571255	0.991833	0.964075	1.02039	0.999622
7083_MATN4	CHF	Inverse variance weighted	4	-0.00333876	0.0452881	0.941231	0.996667	0.912011	1.08918	0.999622
7089_SYT11	CHF	Wald ratio	1	-0.582428	0.196446	0.00302856	0.55854	0.380046	0.820867	0.688904
7096_RMDN1	CHF	Inverse variance weighted	4	0.00701083	0.0347146	0.839951	1.00704	0.940795	1.07794	0.999622
7099_FSTL5	CHF	Wald ratio	1	0.359787	0.136848	0.00856116	1.43302	1.09589	1.87388	0.688904
7110_DNAJB11	CHF	Inverse variance weighted	3	0.0210024	0.109188	0.847467	1.02122	0.824477	1.26492	0.999622
7128_VWA2	CHF	Inverse variance weighted	6	0.187443	0.0617879	0.0024161	1.20616	1.06859	1.36145	0.507709
7140_CELA2A	CHF	Wald ratio	1	-0.0685742	0.0952146	0.471397	0.933724	0.774766	1.1253	0.938457
7145_ITIH3	CHF	Inverse variance weighted	7	-0.0131127	0.0205986	0.524398	0.986973	0.947919	1.02764	0.999622
7161_H6PD	CHF	Inverse variance weighted	6	-0.0196925	0.0241479	0.414789	0.9805	0.935174	1.02802	0.999622
7173_TMEM132C	CHF	Inverse variance weighted	5	0.0426352	0.0347075	0.219291	1.04356	0.974928	1.11702	0.999622
7179_NFASC	CHF	Inverse variance weighted	4	0.00043413	0.027031	0.987186	1.00043	0.94881	1.05487	0.999622
7185_GP5	CHF	Inverse variance weighted	2	-0.0442589	0.0995493	0.656614	0.956706	0.787119	1.16283	0.999622
7191_SLMAP	CHF	Wald ratio	1	-0.254777	0.212314	0.230139	0.775089	0.511242	1.17511	0.86265
7192_IFNLR1	CHF	Inverse variance weighted	3	0.0943601	0.122049	0.439443	1.09896	0.865147	1.39595	0.999622
7198_FAM20B	CHF	Inverse variance weighted	2	-0.00343885	0.127354	0.978458	0.996567	0.776426	1.27912	0.999622
7206_FBP1	CHF	Inverse variance weighted	2	-0.0765864	0.143749	0.594187	0.926273	0.698839	1.22772	0.999622
7208_MGAT4C	CHF	Wald ratio	1	-0.11488	0.257112	0.655013	0.891473	0.53858	1.47559	0.951673
7244_IGFLR1	CHF	Inverse variance weighted	4	0.0119128	0.0280071	0.670582	1.01198	0.957929	1.06909	0.999622
7251_C1QTNF3	CHF	Inverse variance weighted	2	-0.00808321	0.0766526	0.916017	0.991949	0.853575	1.15276	0.999622
7266_SERPINA9	CHF	Inverse variance weighted	4	-0.0653094	0.0546164	0.231781	0.936778	0.841678	1.04262	0.999622
7551_LRRC32	CHF	Wald ratio	1	-0.031746	0.177489	0.858046	0.968753	0.684118	1.37181	0.974118
7648_MYBPC1	CHF	Wald ratio	1	-0.00281955	0.110902	0.979717	0.997184	0.802368	1.2393	0.991497
7761_CHKB	CHF	Inverse variance weighted	4	-0.108443	0.102644	0.290741	0.89723	0.733721	1.09718	0.999622
7769_SH3BP2	CHF	Inverse variance weighted	2	-0.000940188	0.0378294	0.980172	0.99906	0.927664	1.07595	0.999622
7779_CHST11	CHF	Inverse variance weighted	3	0.0276791	0.0359853	0.441788	1.02807	0.958053	1.10319	0.999622
7808_GLCE	CHF	Inverse variance weighted	7	-0.0332457	0.0233499	0.154504	0.967301	0.924029	1.0126	0.999622
7810_C1QTNF5	CHF	Inverse variance weighted	2	-0.0115621	0.0504665	0.818788	0.988505	0.895407	1.09128	0.999622
7849_QPCT	CHF	Inverse variance weighted	4	-0.0957916	0.0389655	0.0139568	0.908653	0.841841	0.980768	0.718775
7856_FAM151A	CHF	Inverse variance weighted	6	0.0330766	0.0345353	0.338182	1.03363	0.96598	1.10602	0.999622
7861_ROR2	CHF	Inverse variance weighted	3	0.0436394	0.0698239	0.531976	1.04461	0.910997	1.19781	0.999622
7866_DNAJC30	CHF	Wald ratio	1	-0.111679	0.0969025	0.249119	0.894331	0.739628	1.08139	0.895647
7875_PLEK	CHF	Inverse variance weighted	2	0.0475503	0.133948	0.722596	1.0487	0.806552	1.36354	0.999622
7905_HP	CHF	Inverse variance weighted	5	-0.0231237	0.0218571	0.290078	0.977142	0.936165	1.01991	0.999622
7916_S100A7	CHF	Inverse variance weighted	8	-0.0119364	0.0276998	0.666526	0.988135	0.935917	1.04327	0.999622
7921_FJX1	CHF	Inverse variance weighted	4	0.0369086	0.0463283	0.425639	1.0376	0.947532	1.13623	0.999622
7926_SPINT3	CHF	Inverse variance weighted	3	-0.0125461	0.0361022	0.728203	0.987532	0.920069	1.05994	0.999622
7928_TPST1	CHF	Inverse variance weighted	4	-0.00019522	0.0310151	0.994978	0.999805	0.940837	1.06247	0.999622
7933_ADAM22	CHF	Inverse variance weighted	3	-0.109171	0.108718	0.315297	0.896577	0.724511	1.10951	0.999622
7950_BTNL9	CHF	Wald ratio	1	0.109005	0.110463	0.323741	1.11517	0.898074	1.38474	0.933827
7957_SCG3	CHF	Inverse variance weighted	7	0.064771	0.0365944	0.0767325	1.06691	0.99307	1.14625	0.999622
7968_CRTAM	CHF	Inverse variance weighted	6	0.0187229	0.0389644	0.630862	1.0189	0.943983	1.09976	0.999622
7970_ART3	CHF	Inverse variance weighted	3	-0.0513285	0.0532175	0.334792	0.949967	0.855872	1.05441	0.999622
7980_B3GNT2	CHF	Inverse variance weighted	3	-0.0637089	0.0522632	0.222844	0.938278	0.846924	1.03949	0.999622
7981_B3GALT6	CHF	Wald ratio	1	0.119149	0.188652	0.527662	1.12654	0.778326	1.63053	0.938457
7997_DOC2B	CHF	Wald ratio	1	-0.155983	0.282051	0.580243	0.855574	0.492233	1.48711	0.938457
7999_ENTPD1	CHF	Inverse variance weighted	2	0.0320175	0.0701525	0.648104	1.03254	0.899891	1.18473	0.999622
8005_MXRA7	CHF	Inverse variance weighted	5	-0.047106	0.0330579	0.154171	0.953986	0.894134	1.01784	0.999622
8006_DNAJB12	CHF	Wald ratio	1	-0.186074	0.140456	0.185242	0.830212	0.63042	1.09332	0.86265
8013_LMAN2L	CHF	Inverse variance weighted	2	-0.166524	0.0765165	0.0295313	0.846602	0.728697	0.983584	0.949462
8014_MANEA	CHF	Inverse variance weighted	6	-0.0115929	0.014985	0.439145	0.988474	0.959864	1.01794	0.999622
8024_TPST2	CHF	Inverse variance weighted	2	0.0525907	0.0597593	0.378837	1.054	0.937501	1.18497	0.999622
8028_SPINK5	CHF	Inverse variance weighted	2	0.154479	0.156654	0.324075	1.16705	0.858505	1.58648	0.999622
8035_C1orf198	CHF	Wald ratio	1	0.180111	0.111266	0.105501	1.19735	0.962742	1.48913	0.724084
8053_DNAJB14	CHF	Wald ratio	1	-0.121573	0.152563	0.425524	0.885526	0.656655	1.19417	0.938457
8065_PATE4	CHF	Wald ratio	1	0.015748	0.0850394	0.853084	1.01587	0.859909	1.20012	0.974118
8080_MSMP	CHF	Wald ratio	1	-0.00480769	0.160256	0.976067	0.995204	0.726941	1.36246	0.991497
8097_LIPN	CHF	Inverse variance weighted	4	0.0202163	0.0535342	0.705703	1.02042	0.918778	1.13331	0.999622
8099_SPON2	CHF	Inverse variance weighted	5	0.0210278	0.0404346	0.603032	1.02125	0.943439	1.10548	0.999622
8100_ADM2	CHF	Wald ratio	1	0.0604027	0.0825503	0.464347	1.06226	0.903575	1.24882	0.938457
8221_MIF	CHF	Wald ratio	1	0.136164	0.196193	0.487663	1.14587	0.780068	1.68321	0.938457
8229_GXYLT1	CHF	Inverse variance weighted	6	-0.0028792	0.0284268	0.919325	0.997125	0.943088	1.05426	0.999622
8231_FLT1	CHF	Wald ratio	1	-0.4	0.243478	0.100412	0.67032	0.415939	1.08028	0.714908
8233_ITIH5	CHF	Inverse variance weighted	8	-0.0584258	0.024909	0.0189979	0.943248	0.898303	0.990442	0.822241
8235_CHGB	CHF	Wald ratio	1	-0.106857	0.167073	0.522444	0.898654	0.647705	1.24683	0.938457
8243_SPINK1	CHF	Wald ratio	1	-0.027361	0.0988526	0.781945	0.97301	0.801627	1.18103	0.963063
8244_FUT8	CHF	Inverse variance weighted	10	0.0105224	0.0155412	0.498367	1.01058	0.980259	1.04183	0.999622
8245_ICAM5	CHF	Inverse variance weighted	5	-0.0117696	0.0282241	0.676675	0.988299	0.935112	1.04451	0.999622
8248_SIGLEC14	CHF	Inverse variance weighted	6	0.00517407	0.0160955	0.747861	1.00519	0.973972	1.0374	0.999622
8250_PTPRJ	CHF	Inverse variance weighted	2	0.0196973	0.169022	0.907227	1.01989	0.732285	1.42046	0.999622
8252_NOTUM	CHF	Inverse variance weighted	3	0.00614859	0.0753809	0.934991	1.00617	0.86797	1.16637	0.999622
8269_ARSK	CHF	Wald ratio	1	-0.113275	0.0948232	0.232245	0.892905	0.741464	1.07528	0.86265
8274_STX7	CHF	Wald ratio	1	0.12041	0.0862511	0.162703	1.12796	0.952522	1.33571	0.854493
8288_APOH	CHF	Inverse variance weighted	3	-0.0735184	0.0288624	0.0108591	0.929119	0.878017	0.983195	0.671322
8297_DNAJC10	CHF	Inverse variance weighted	2	-0.0558679	0.146734	0.703393	0.945664	0.709308	1.26078	0.999622
8299_LILRA4	CHF	Inverse variance weighted	5	-0.00769938	0.0291745	0.791851	0.99233	0.937179	1.05073	0.999622
8300_PEX14	CHF	Wald ratio	1	-0.520629	0.196464	0.00804918	0.594147	0.40426	0.873227	0.688904
8304_TNFRSF11B	CHF	Inverse variance weighted	4	-0.0948715	0.0576746	0.0999817	0.90949	0.812277	1.01834	0.999622
8309_HYAL1	CHF	Inverse variance weighted	2	0.0735112	0.111443	0.509492	1.07628	0.865093	1.33902	0.999622
8310_ZG16B	CHF	Wald ratio	1	0.0569106	0.0547425	0.298524	1.05856	0.950863	1.17846	0.933827
8323_TFF3	CHF	Wald ratio	1	-0.0284043	0.108605	0.793677	0.971995	0.78563	1.20257	0.968437
8327_DPEP2	CHF	Inverse variance weighted	3	-0.0157702	0.0807558	0.845172	0.984353	0.840254	1.15317	0.999622
8336_GRAMD1C	CHF	Inverse variance weighted	4	0.0446478	0.0598963	0.456018	1.04566	0.929834	1.17591	0.999622
8337_PTPRU	CHF	Inverse variance weighted	5	-0.0539005	0.0527037	0.306446	0.947526	0.854533	1.05064	0.999622
8345_GPX7	CHF	Inverse variance weighted	7	-0.00561482	0.0342659	0.869841	0.994401	0.929809	1.06348	0.999622
8346_DPP7	CHF	Inverse variance weighted	9	-0.0654906	0.0280145	0.0194008	0.936608	0.886567	0.989474	0.822241
8360_NCR1	CHF	Inverse variance weighted	3	0.0165538	0.0333416	0.619547	1.01669	0.952376	1.08535	0.999622
8364_UST	CHF	Inverse variance weighted	2	-0.00613692	0.0673508	0.927398	0.993882	0.870973	1.13414	0.999622
8368_TNFRSF1B	CHF	Inverse variance weighted	2	0.0137816	0.110269	0.900538	1.01388	0.816813	1.25848	0.999622
8376_LHB	CHF	Inverse variance weighted	4	0.00266654	0.0383052	0.944502	1.00267	0.930148	1.08085	0.999622
8394_RNASE2	CHF	Wald ratio	1	-0.0810622	0.0740741	0.273806	0.922136	0.797521	1.06622	0.912137
8397_QSOX2	CHF	Inverse variance weighted	8	-0.0615709	0.0237825	0.00962799	0.940286	0.897462	0.985154	0.671322
8402_CYTL1	CHF	Inverse variance weighted	4	-0.0347856	0.0388227	0.370246	0.965812	0.895048	1.04217	0.999622
8427_RSPO3	CHF	Inverse variance weighted	2	-0.123862	0.0552546	0.0249832	0.883502	0.792818	0.984557	0.920085
8458_SNCA	CHF	Wald ratio	1	0.203905	0.212581	0.337466	1.22618	0.808354	1.85998	0.933827
8465_CTSH	CHF	Inverse variance weighted	11	0.0130842	0.0176371	0.458174	1.01317	0.978745	1.04881	0.999622
8468_KLK3	CHF	Inverse variance weighted	2	-0.104899	0.31256	0.737163	0.900415	0.487962	1.6615	0.999622
8469_IGFBP2	CHF	Inverse variance weighted	2	-0.173895	0.178972	0.331234	0.840385	0.591744	1.1935	0.999622
8479_MMP10	CHF	Inverse variance weighted	7	0.00173888	0.0394656	0.964856	1.00174	0.927174	1.0823	0.999622
8480_EFEMP1	CHF	Inverse variance weighted	2	0.0371524	0.0907505	0.682253	1.03785	0.868734	1.23989	0.999622
8606_GPNMB	CHF	Inverse variance weighted	7	-0.0167078	0.0271142	0.537762	0.983431	0.932532	1.03711	0.999622
8660_OLFML3	CHF	Inverse variance weighted	2	0.0807446	0.111016	0.467026	1.08409	0.872104	1.34761	0.999622
8664_PKDCC	CHF	Inverse variance weighted	2	0.0936669	0.132496	0.479604	1.09819	0.847024	1.42384	0.999622
8697_GPC1	CHF	Inverse variance weighted	5	-0.00511677	0.0284049	0.857045	0.994896	0.941021	1.05186	0.999622
8759_A4GALT	CHF	Inverse variance weighted	4	-0.0292726	0.0384458	0.44642	0.971152	0.900661	1.04716	0.999622
8768_BCL10	CHF	Wald ratio	1	-0.245115	0.248668	0.324273	0.782614	0.480704	1.27414	0.933827
8773_EMILIN3	CHF	Inverse variance weighted	6	-0.0457384	0.0363054	0.207732	0.955292	0.889677	1.02575	0.999622
8786_FAM171B	CHF	Inverse variance weighted	2	-0.0909813	0.0860802	0.29054	0.913035	0.771284	1.08084	0.999622
8795_TFRC	CHF	Wald ratio	1	-0.0407359	0.134034	0.761188	0.960083	0.738272	1.24854	0.9619
8814_PSAPL1	CHF	Inverse variance weighted	8	-0.0523269	0.0322967	0.105191	0.949019	0.890806	1.01104	0.999622
8841_CILP2	CHF	Wald ratio	1	-0.134683	0.165493	0.415742	0.873993	0.631884	1.20887	0.938457
8842_GRAMD1C	CHF	Inverse variance weighted	8	0.0197671	0.0298882	0.508377	1.01996	0.96193	1.0815	0.999622
8859_CA11	CHF	Wald ratio	1	0.0724081	0.0630828	0.25104	1.07509	0.950056	1.21659	0.895647
8874_CLN5	CHF	Wald ratio	1	-0.122674	0.0784884	0.118061	0.884552	0.758425	1.03165	0.754796
8877_EVA1C	CHF	Wald ratio	1	-0.23487	0.177233	0.185104	0.790673	0.558641	1.11908	0.86265
8885_CACNA2D3	CHF	Inverse variance weighted	5	0.0263404	0.0889267	0.767075	1.02669	0.862469	1.22218	0.999622
8890_TMEM132B	CHF	Inverse variance weighted	2	0.00616163	0.158921	0.969072	1.00618	0.736885	1.37389	0.999622
8892_PEAR1	CHF	Wald ratio	1	0.24269	0.123782	0.0499222	1.27467	1.00008	1.62467	0.688904
8893_PARP1	CHF	Wald ratio	1	-0.139466	0.175074	0.425677	0.869823	0.61717	1.22591	0.938457
8894_HNRNPAB	CHF	Inverse variance weighted	2	0.147901	0.148373	0.318852	1.1594	0.866832	1.55071	0.999622
8900_NEO1	CHF	Wald ratio	1	0.305296	0.358255	0.394118	1.35703	0.672412	2.73868	0.938457
8916_STIM1	CHF	Wald ratio	1	-0.228181	0.11041	0.0387656	0.79598	0.64109	0.988292	0.688904
8923_GALNT16	CHF	Inverse variance weighted	3	0.0143197	0.0448228	0.749367	1.01442	0.929106	1.10757	0.999622
8925_RRM2B	CHF	Inverse variance weighted	2	-0.0965508	0.0716152	0.177598	0.907964	0.789057	1.04479	0.999622
8932_ENTPD6	CHF	Wald ratio	1	0.208309	0.115272	0.0707457	1.23159	0.98253	1.54379	0.699465
8953_HDGF	CHF	Wald ratio	1	-0.303882	0.151272	0.0445531	0.737948	0.548606	0.992638	0.688904
8956_SCARF2	CHF	Wald ratio	1	-0.00192802	0.0841902	0.981729	0.998074	0.84625	1.17714	0.991497
8957_ERLEC1	CHF	Wald ratio	1	-0.0139581	0.13659	0.918606	0.986139	0.754519	1.28886	0.986387
8960_ERAP2	CHF	Inverse variance weighted	13	-0.0292928	0.0187453	0.118129	0.971132	0.936099	1.00748	0.999622
8969_CD14	CHF	Inverse variance weighted	2	-0.143263	0.0557239	0.0101423	0.866526	0.776871	0.966529	0.671322
8970_RIPK2	CHF	Wald ratio	1	0.0308057	0.164692	0.851621	1.03129	0.746776	1.42419	0.974118
8973_FCRL4	CHF	Inverse variance weighted	8	-0.00839093	0.0242862	0.729716	0.991644	0.945547	1.03999	0.999622
8974_COL15A1	CHF	Inverse variance weighted	4	0.0996447	0.0398686	0.0124429	1.10478	1.02174	1.19457	0.671322
8982_THBS3	CHF	Inverse variance weighted	4	0.151007	0.115399	0.190683	1.163	0.927581	1.45818	0.999622
8989_SCUBE1	CHF	Inverse variance weighted	4	0.000148703	0.0822149	0.998557	1.00015	0.851298	1.17503	0.999622
9002_SERPINA11	CHF	Inverse variance weighted	5	-0.0502043	0.0451848	0.266531	0.951035	0.870431	1.0391	0.999622
9005_PLXNA1	CHF	Inverse variance weighted	3	-0.00416868	0.0386302	0.914065	0.99584	0.923224	1.07417	0.999622
9015_PRG3	CHF	Inverse variance weighted	2	-0.0936752	0.123877	0.449531	0.910579	0.714285	1.16082	0.999622
9018_PCDH10	CHF	Inverse variance weighted	2	0.0624501	0.0723547	0.388077	1.06444	0.923703	1.22662	0.999622
9026_BTNL8	CHF	Wald ratio	1	0.0527704	0.260334	0.839367	1.05419	0.632874	1.75598	0.974118
9076_PENK	CHF	Inverse variance weighted	7	-0.0380941	0.0219014	0.0819734	0.962622	0.922175	1.00484	0.999622
9077_MAN1A2	CHF	Inverse variance weighted	4	0.0170805	0.0513836	0.739578	1.01723	0.91977	1.12501	0.999622
9092_ANGPTL1	CHF	Inverse variance weighted	2	0.026377	0.117796	0.822818	1.02673	0.815052	1.29338	0.999622
9094_CLEC4C	CHF	Wald ratio	1	0.0344456	0.123789	0.780812	1.03505	0.81206	1.31926	0.963063
9126_NT5DC3	CHF	Inverse variance weighted	3	-0.0349514	0.0418519	0.403649	0.965652	0.889602	1.0482	0.999622
9172_MMP8	CHF	Inverse variance weighted	3	-0.0507601	0.0574099	0.376605	0.950507	0.84935	1.06371	0.999622
9173_PGM1	CHF	Inverse variance weighted	2	0.0135161	0.235821	0.954294	1.01361	0.638462	1.60918	0.999622
9175_DSCAM	CHF	Inverse variance weighted	2	-0.056096	0.0715903	0.433293	0.945448	0.821673	1.08787	0.999622
9183_IFNAR1	CHF	Inverse variance weighted	7	-0.0314304	0.0172704	0.0687737	0.969058	0.936805	1.00242	0.999622
9185_TFF1	CHF	Inverse variance weighted	4	-0.070861	0.0454771	0.119193	0.931591	0.852147	1.01844	0.999622
9188_CXCL9	CHF	Wald ratio	1	-0.105333	0.142667	0.460321	0.900024	0.680478	1.1904	0.938457
9191_TFF2	CHF	Inverse variance weighted	2	-0.134101	0.225481	0.552021	0.874502	0.562118	1.36048	0.999622
9201_TAGLN2	CHF	Wald ratio	1	-0.044181	0.113147	0.696184	0.956781	0.766479	1.19433	0.951767
9204_POMC	CHF	Inverse variance weighted	3	-0.0247141	0.116218	0.831598	0.975589	0.776855	1.22516	0.999622
9212_CTSF	CHF	Inverse variance weighted	2	0.0630255	0.117112	0.590463	1.06505	0.846611	1.33986	0.999622
9213_FTCD	CHF	Inverse variance weighted	5	-0.0272692	0.0222768	0.220912	0.973099	0.931525	1.01653	0.999622
9233_TFPI2	CHF	Wald ratio	1	0.347107	0.23416	0.138246	1.41497	0.894182	2.23907	0.796357
9234_TWSG1	CHF	Inverse variance weighted	3	-0.0775749	0.088272	0.379501	0.925358	0.778343	1.10014	0.999622
9241_SIRPG	CHF	Wald ratio	1	-0.0752972	0.0752972	0.317311	0.927468	0.800211	1.07496	0.933827
9244_PPT1	CHF	Inverse variance weighted	2	-0.0675232	0.0405379	0.095777	0.934706	0.863313	1.012	0.999622
9249_TMEM9	CHF	Wald ratio	1	-0.109756	0.155488	0.480261	0.896053	0.660662	1.21531	0.938457
9253_ABO	CHF	Inverse variance weighted	9	0.0476696	0.0147763	0.001255	1.04882	1.01888	1.07964	0.355478
9256_NPTX1	CHF	Inverse variance weighted	8	-0.000471921	0.0394579	0.990457	0.999528	0.925141	1.0799	0.999622
9263_SIAE	CHF	Wald ratio	1	0.182994	0.133764	0.171303	1.20081	0.923869	1.56076	0.854493
9264_CTSO	CHF	Inverse variance weighted	2	-0.00913319	0.0780954	0.9069	0.990908	0.850271	1.15481	0.999622
9265_GLIPR1	CHF	Wald ratio	1	-0.0756694	0.11525	0.51146	0.927123	0.739663	1.16209	0.938457
9266_TREM1	CHF	Inverse variance weighted	4	0.00954179	0.0291415	0.743343	1.00959	0.953538	1.06893	0.999622
9267_CPA4	CHF	Inverse variance weighted	12	-0.00339694	0.0154287	0.825739	0.996609	0.966922	1.02721	0.999622
9282_CRISP2	CHF	Inverse variance weighted	6	-0.0257372	0.0222333	0.247028	0.974591	0.933033	1.018	0.999622
9288_FKBP7	CHF	Inverse variance weighted	3	-0.0215218	0.0346677	0.53473	0.978708	0.914415	1.04752	0.999622
9294_MFAP2	CHF	Inverse variance weighted	2	0.28468	0.389381	0.464713	1.32934	0.619708	2.85156	0.999622
9297_B3GNT8	CHF	Inverse variance weighted	4	-0.0281642	0.0221711	0.203972	0.972229	0.930885	1.01541	0.999622
9312_AZGP1	CHF	Inverse variance weighted	2	-0.185926	0.0456628	4.67e-05	0.830335	0.759249	0.908076	0.0477597
9321_NMB	CHF	Inverse variance weighted	2	-0.194651	0.0987145	0.0486257	0.823122	0.678323	0.99883	0.949462
9322_RCN1	CHF	Wald ratio	1	-0.0985591	0.0766571	0.198543	0.906142	0.779731	1.05305	0.86265
9326_ITIH2	CHF	Inverse variance weighted	8	-0.0240439	0.0220221	0.274918	0.976243	0.935001	1.0193	0.999622
9329_TREML1	CHF	Inverse variance weighted	3	0.137544	0.0813533	0.0908941	1.14745	0.97833	1.34581	0.999622
9337_TAC1	CHF	Inverse variance weighted	3	-0.0364177	0.0386409	0.345954	0.964237	0.893907	1.0401	0.999622
9339_FKBP2	CHF	Wald ratio	1	0.538642	0.288056	0.0614951	1.71368	0.974385	3.01389	0.699465
9341_PDGFD	CHF	Inverse variance weighted	4	-0.0197325	0.0347309	0.569931	0.980461	0.915939	1.04953	0.999622
9343_IL2RB	CHF	Wald ratio	1	-0.0650826	0.10124	0.520317	0.93699	0.768348	1.14265	0.938457
9350_FSTL4	CHF	Inverse variance weighted	2	0.0353294	0.153916	0.818452	1.03596	0.766174	1.40075	0.999622
9357_CREG1	CHF	Inverse variance weighted	2	-0.086617	0.0682713	0.204542	0.917028	0.802175	1.04833	0.999622
9359_DLK2	CHF	Wald ratio	1	-0.0308442	0.0708874	0.663479	0.969627	0.843847	1.11415	0.951673
9360_EDIL3	CHF	Inverse variance weighted	2	-0.208341	0.22305	0.350276	0.81193	0.52439	1.25714	0.999622
9370_GGH	CHF	Inverse variance weighted	5	0.0274812	0.0268169	0.305471	1.02786	0.975232	1.08333	0.999622
9380_PLA2G12B	CHF	Inverse variance weighted	2	0.150818	0.11717	0.198035	1.16279	0.924192	1.46298	0.999622
9383_CHI3L2	CHF	Wald ratio	1	0.0504103	0.237984	0.832245	1.0517	0.659656	1.67675	0.974118
9384_CAMP	CHF	Inverse variance weighted	2	0.186466	0.0989007	0.059378	1.20498	0.992648	1.46274	0.999622
9388_MCEE	CHF	Wald ratio	1	0.0206311	0.154126	0.893515	1.02085	0.754684	1.38088	0.974118
9394_CPQ	CHF	Inverse variance weighted	6	0.0267743	0.0336387	0.426069	1.02714	0.961599	1.09714	0.999622
9398_GALP	CHF	Wald ratio	1	-0.140907	0.227653	0.535946	0.86857	0.555933	1.35702	0.938457
9416_CPM	CHF	Inverse variance weighted	2	-0.0530549	0.0800032	0.507229	0.948328	0.810697	1.10932	0.999622
9449_C4BPA	CHF	Inverse variance weighted	5	-0.0172386	0.025842	0.504723	0.982909	0.934364	1.03398	0.999622
9459_FAS	CHF	Inverse variance weighted	3	-0.0286018	0.0380811	0.452607	0.971803	0.90191	1.04711	0.999622
9470_METTL24	CHF	Inverse variance weighted	4	0.0692743	0.0397855	0.0816497	1.07173	0.991332	1.15865	0.999622
9478_PRPSAP1	CHF	Wald ratio	1	-0.131687	0.114198	0.248848	0.876615	0.700813	1.09652	0.895647
9482_NUDT9	CHF	Inverse variance weighted	2	-0.0608711	0.086822	0.483239	0.940945	0.793706	1.1155	0.999622
9484_DSG2	CHF	Inverse variance weighted	5	-0.045238	0.0457174	0.322412	0.95577	0.873852	1.04537	0.999622
9525_PTK7	CHF	Inverse variance weighted	2	0.167835	0.0998107	0.0926588	1.18274	0.972589	1.4383	0.999622
9545_GZMK	CHF	Inverse variance weighted	2	-0.0468534	0.0712506	0.510805	0.954227	0.829855	1.09724	0.999622
9557_MANSC1	CHF	Inverse variance weighted	3	-0.0574204	0.0409699	0.161057	0.944197	0.871341	1.02314	0.999622
9565_PAWR	CHF	Wald ratio	1	-0.0630081	0.223577	0.778083	0.938936	0.605791	1.45529	0.963063
9574_BIN1	CHF	Inverse variance weighted	2	-0.0947937	0.117179	0.418537	0.909561	0.722914	1.1444	0.999622
9580_LAMC2	CHF	Inverse variance weighted	4	0.0195563	0.0362161	0.589204	1.01975	0.949873	1.09477	0.999622
9595_B4GALT2	CHF	Inverse variance weighted	3	0.0307709	0.0310626	0.321876	1.03125	0.970337	1.09599	0.999622
9599_PIANP	CHF	Wald ratio	1	0.0195664	0.102062	0.847969	1.01976	0.834873	1.24559	0.974118
9638_TIGIT	CHF	Wald ratio	1	-0.0724638	0.150966	0.631227	0.930099	0.69187	1.25036	0.938457
9719_MMP16	CHF	Wald ratio	1	-0.341917	0.284692	0.229749	0.710407	0.406605	1.2412	0.86265
9747_MARK3	CHF	Wald ratio	1	-0.291071	0.217857	0.181528	0.747462	0.487692	1.1456	0.86265
9748_GSTM3	CHF	Inverse variance weighted	7	0.0234239	0.0152118	0.123597	1.0237	0.993629	1.05468	0.999622
9754_NQO2	CHF	Inverse variance weighted	7	-0.0373166	0.0173339	0.0313335	0.963371	0.931191	0.996663	0.949462
9759_IDO1	CHF	Wald ratio	1	-0.186325	0.196581	0.343218	0.830004	0.564608	1.22015	0.933827
9765_NDE1	CHF	Wald ratio	1	0.237611	0.139771	0.0891309	1.26822	0.964312	1.6679	0.699465
9769_DNER	CHF	Inverse variance weighted	5	-0.041137	0.0478561	0.390011	0.959698	0.873773	1.05407	0.999622
9772_NLGN2	CHF	Wald ratio	1	-0.532597	0.253039	0.0353084	0.587079	0.357524	0.964022	0.688904
9790_BRSK2	CHF	Inverse variance weighted	2	-0.0175801	0.057195	0.758561	0.982574	0.878374	1.09913	0.999622
9793_IGDCC4	CHF	Inverse variance weighted	7	-0.106845	0.0425927	0.0121238	0.898665	0.826689	0.976908	0.671322
9816_ISOC1	CHF	Inverse variance weighted	2	0.0875831	0.165596	0.596877	1.09153	0.789004	1.51006	0.999622
9828_LDHC	CHF	Wald ratio	1	-0.160221	0.233425	0.492467	0.851955	0.539164	1.34621	0.938457
9829_SULT2A1	CHF	Wald ratio	1	-0.0420406	0.0840812	0.617075	0.958831	0.81315	1.13061	0.938457
9832_HGD	CHF	Inverse variance weighted	2	0.046365	0.194349	0.811443	1.04746	0.715653	1.5331	0.999622
9834_ADH1B	CHF	Wald ratio	1	0.0467958	0.0391886	0.232432	1.04791	0.970432	1.13157	0.86265
9837_NQO1	CHF	Inverse variance weighted	9	-0.018555	0.0161754	0.251336	0.981616	0.950983	1.01324	0.999622
9838_SMAD1	CHF	Wald ratio	1	-0.03	0.214	0.888512	0.970446	0.637985	1.47615	0.974118
9841_PAICS	CHF	Wald ratio	1	0.0893043	0.178609	0.617075	1.09341	0.770459	1.55174	0.938457
9848_CCNH	CHF	Wald ratio	1	-0.106957	0.139148	0.442097	0.898564	0.684074	1.18031	0.938457
9863_TPM4	CHF	Wald ratio	1	0.0512295	0.238115	0.829653	1.05256	0.660026	1.67856	0.974118
9867_FBP2	CHF	Inverse variance weighted	2	-0.00513664	0.0693273	0.940937	0.994877	0.868474	1.13968	0.999622
9869_NFKB1	CHF	Wald ratio	1	0.0487062	0.156773	0.756044	1.04991	0.772156	1.42758	0.9619
9876_ALDOC	CHF	Inverse variance weighted	2	-0.0110111	0.0582969	0.850186	0.989049	0.882256	1.10877	0.999622
9883_GLO1	CHF	Inverse variance weighted	2	-0.0335526	0.0765202	0.661038	0.967004	0.832325	1.12348	0.999622
9886_XRCC4	CHF	Wald ratio	1	-0.0760728	0.0780234	0.32956	0.926749	0.79533	1.07988	0.933827
9894_MYO6	CHF	Wald ratio	1	0.00477742	0.301412	0.987354	1.00479	0.556555	1.81402	0.991497
9916_LRRC4B	CHF	Inverse variance weighted	2	0.0596179	0.262407	0.820271	1.06143	0.634639	1.77524	0.999622
9931_KRT1	CHF	Inverse variance weighted	2	0.0501997	0.123952	0.685483	1.05148	0.824691	1.34064	0.999622
9940_DUSP28	CHF	Inverse variance weighted	2	-0.00562551	0.131812	0.965958	0.99439	0.767991	1.28753	0.999622
9962_CDHR5	CHF	Wald ratio	1	-0.0598291	0.178063	0.736871	0.941926	0.664426	1.33532	0.961475
9964_MYZAP	CHF	Wald ratio	1	-0.027933	0.174581	0.872881	0.972454	0.690657	1.36923	0.974118
9995_DUT	CHF	Wald ratio	1	-0.0554871	0.168927	0.742558	0.946024	0.679373	1.31733	0.961475

## Sheet: T2DM
exposure	outcome	method	nsnp	b	se	pval	or	or_lci95	or_uci95	p_fdr
10015_KCNAB2	T2DM	Wald ratio	1	-0.02375	0.1275	0.852229	0.97653	0.760598	1.25376	0.951078
10042_SGK3	T2DM	Wald ratio	1	-0.0811048	0.172731	0.638681	0.922097	0.657272	1.29363	0.865324
10070_PLCG2	T2DM	Inverse variance weighted	2	0.00415477	0.0508377	0.934864	1.00416	0.90893	1.10937	0.991955
10080_EIF2B1	T2DM	Wald ratio	1	0.238837	0.168224	0.15568	1.26977	0.913125	1.76572	0.544269
10088_APRT	T2DM	Inverse variance weighted	4	-0.0240234	0.0336302	0.475016	0.976263	0.913987	1.04278	0.976556
10339_ENO2	T2DM	Wald ratio	1	-0.0221328	0.0449363	0.62234	0.97811	0.895648	1.06817	0.861343
10346_STAT3	T2DM	Wald ratio	1	-0.0700844	0.0415315	0.0915072	0.932315	0.85943	1.01138	0.43989
10366_PDGFRA	T2DM	Inverse variance weighted	3	-0.105055	0.0539562	0.0515299	0.900275	0.809929	1.0007	0.66612
10372_STAT6	T2DM	Inverse variance weighted	4	-0.0293414	0.0741264	0.692231	0.971085	0.839768	1.12294	0.976556
10391_ANGPTL3	T2DM	Inverse variance weighted	8	-0.0148194	0.0160511	0.35587	0.98529	0.954775	1.01678	0.938311
10396_MCL1	T2DM	Wald ratio	1	0.173206	0.0440123	8.31e-05	1.18911	1.09083	1.29624	0.0157727
10419_SCARA5	T2DM	Inverse variance weighted	5	0.0303033	0.0296266	0.306383	1.03077	0.972617	1.09239	0.933225
10424_NPDC1	T2DM	Wald ratio	1	-0.241648	0.120267	0.0445096	0.785332	0.620412	0.994093	0.280585
10440_CLMP	T2DM	Inverse variance weighted	2	0.0618428	0.034646	0.0742632	1.0638	0.993955	1.13854	0.66612
10451_NUCB1	T2DM	Inverse variance weighted	2	-0.0214382	0.167081	0.897904	0.97879	0.705451	1.35804	0.991955
10462_INSL5	T2DM	Wald ratio	1	0.127178	0.151568	0.401424	1.13562	0.843753	1.52844	0.744226
10464_ANTXR1	T2DM	Wald ratio	1	0.0421941	0.149789	0.778181	1.0431	0.777717	1.39903	0.915419
10490_RPN1	T2DM	Wald ratio	1	0.0771277	0.0472074	0.1023	1.08018	0.984719	1.1849	0.462482
10511_COL6A3	T2DM	Inverse variance weighted	2	-0.073583	0.0943182	0.435298	0.929059	0.77225	1.11771	0.976556
10512_CSF2RB	T2DM	Inverse variance weighted	5	-0.00678801	0.0200105	0.734442	0.993235	0.955034	1.03296	0.976556
10514_PTGDS	T2DM	Wald ratio	1	-0.0460993	0.0503546	0.359933	0.954947	0.8652	1.054	0.72294
10521_MXRA8	T2DM	Wald ratio	1	-0.023775	0.0922006	0.796514	0.976505	0.815064	1.16992	0.917402
10534_PARP1	T2DM	Wald ratio	1	-0.128548	0.116861	0.271332	0.879372	0.699356	1.10572	0.657304
10554_GLB1	T2DM	Wald ratio	1	0.082774	0.143177	0.56318	1.0863	0.820491	1.43821	0.833506
10558_PCDH9	T2DM	Inverse variance weighted	5	-0.0149342	0.0244521	0.541362	0.985177	0.939075	1.03354	0.976556
10561_PGLYRP3	T2DM	Wald ratio	1	0.160446	0.153203	0.294974	1.17403	0.869504	1.58522	0.688365
10565_SLITRK3	T2DM	Inverse variance weighted	3	-0.103228	0.130871	0.43024	0.901921	0.697861	1.16565	0.976556
10571_MGAT1	T2DM	Wald ratio	1	-0.242038	0.117834	0.0399705	0.785026	0.623134	0.988978	0.27435
10603_HTN3	T2DM	Inverse variance weighted	3	0.0971642	0.0511949	0.0577059	1.10204	0.996827	1.21836	0.66612
10605_APMAP	T2DM	Inverse variance weighted	2	-0.0740865	0.0563263	0.188406	0.928591	0.831532	1.03698	0.860846
10612_PLOD3	T2DM	Inverse variance weighted	4	0.137298	0.0661872	0.0380438	1.14717	1.0076	1.30607	0.625321
10627_APLP2	T2DM	Inverse variance weighted	2	0.0466474	0.03736	0.211815	1.04775	0.973772	1.12735	0.861047
10630_HTATIP2	T2DM	Inverse variance weighted	8	0.0260613	0.0185669	0.160425	1.0264	0.989723	1.06444	0.824169
10666_GNPTG	T2DM	Inverse variance weighted	4	-0.0283436	0.0268713	0.29152	0.972054	0.922183	1.02462	0.931862
10672_SFTPB	T2DM	Inverse variance weighted	4	0.0145047	0.0213991	0.497887	1.01461	0.972935	1.05807	0.976556
10708_GNRH2	T2DM	Inverse variance weighted	2	-0.0159292	0.0358609	0.656903	0.984197	0.917396	1.05586	0.976556
10714_ACE	T2DM	Inverse variance weighted	9	0.0250289	0.0116968	0.0323698	1.02534	1.00211	1.04912	0.586833
10722_SYK	T2DM	Wald ratio	1	0.0425532	0.107171	0.691324	1.04347	0.845775	1.28738	0.894677
10737_SERPINB1	T2DM	Wald ratio	1	-0.0631313	0.0795455	0.427399	0.93882	0.803289	1.09722	0.756817
10754_PROK2	T2DM	Inverse variance weighted	5	-0.00928981	0.0136729	0.496863	0.990753	0.964555	1.01766	0.976556
10772_CSGALNACT2	T2DM	Wald ratio	1	0.128049	0.0635889	0.0440412	1.13661	1.00342	1.28747	0.280585
10800_SERPINH1	T2DM	Inverse variance weighted	2	0.0753995	0.0455667	0.0979838	1.07831	0.986185	1.17905	0.742623
10809_KLRB1	T2DM	Inverse variance weighted	2	0.15522	0.205243	0.449484	1.16791	0.781097	1.74629	0.976556
10815_HABP4	T2DM	Inverse variance weighted	2	0.0333066	0.103645	0.747943	1.03387	0.843802	1.26674	0.976556
10832_B4GALT6	T2DM	Inverse variance weighted	3	0.00193504	0.0214241	0.928032	1.00194	0.960735	1.04491	0.991955
10833_HHIP	T2DM	Inverse variance weighted	2	0.127164	0.0549707	0.0207061	1.1356	1.01961	1.26479	0.508287
10835_A4GNT	T2DM	Wald ratio	1	0.210445	0.0983103	0.0323043	1.23423	1.01792	1.49651	0.239052
10892_OSMR	T2DM	Inverse variance weighted	2	-0.0636518	0.0546056	0.243751	0.938332	0.843092	1.04433	0.875323
10903_STX8	T2DM	Wald ratio	1	0.0234949	0.146843	0.872881	1.02377	0.76773	1.36521	0.960362
10907_NTM	T2DM	Inverse variance weighted	6	0.0229249	0.0148463	0.122551	1.02319	0.993845	1.0534	0.785313
10908_GALNT13	T2DM	Wald ratio	1	0.0337255	0.157647	0.830601	1.0343	0.759373	1.40877	0.93916
10917_GNGT2	T2DM	Wald ratio	1	-0.149741	0.155959	0.336988	0.860931	0.634182	1.16875	0.72294
10924_CYB5D2	T2DM	Inverse variance weighted	2	-0.0209605	0.0393312	0.594086	0.979258	0.906604	1.05773	0.976556
10938_CD58	T2DM	Inverse variance weighted	2	0.00528235	0.0401331	0.895284	1.0053	0.929249	1.08757	0.991955
10948_PLD3	T2DM	Wald ratio	1	0.0974889	0.149926	0.515533	1.1024	0.821711	1.47897	0.796994
10974_SPINK7	T2DM	Wald ratio	1	-0.140696	0.0521936	0.0070251	0.868753	0.784275	0.962331	0.134446
10977_UCMA	T2DM	Inverse variance weighted	6	-0.00239815	0.0164272	0.883932	0.997605	0.965996	1.03025	0.991955
11098_PDXK	T2DM	Inverse variance weighted	6	-0.0412521	0.0415336	0.320602	0.959587	0.884566	1.04097	0.934465
11109_SVEP1	T2DM	Inverse variance weighted	6	0.086591	0.0201733	1.77e-05	1.09045	1.04818	1.13443	0.00912102
11126_TRIO	T2DM	Wald ratio	1	0.109339	0.143508	0.446117	1.11554	0.842033	1.47789	0.757891
11134_MTRF1L	T2DM	Wald ratio	1	-0.0667011	0.0423992	0.115679	0.935475	0.860877	1.01654	0.486379
11145_KIAA1549L	T2DM	Inverse variance weighted	7	-0.0195851	0.0192945	0.310076	0.980605	0.944214	1.0184	0.933225
11152_KLK13	T2DM	Inverse variance weighted	4	0.0283866	0.0149162	0.0570306	1.02879	0.999151	1.05931	0.66612
11177_KRT5	T2DM	Inverse variance weighted	2	0.00268202	0.0789004	0.972883	1.00269	0.85902	1.17038	0.993598
11178_SVEP1	T2DM	Inverse variance weighted	7	0.0821546	0.0192461	1.97e-05	1.08562	1.04543	1.12736	0.00912102
11187_CLEC12A	T2DM	Inverse variance weighted	7	-0.0092698	0.0260192	0.72164	0.990773	0.941513	1.04261	0.976556
11196_COL6A3	T2DM	Inverse variance weighted	2	0.0205643	0.0866938	0.812497	1.02078	0.861263	1.20984	0.991955
11208_NAGPA	T2DM	Inverse variance weighted	6	0.00609162	0.0145455	0.675364	1.00611	0.977832	1.03521	0.976556
11211_TBCE	T2DM	Inverse variance weighted	2	-0.151351	0.055926	0.0068042	0.859546	0.770307	0.959123	0.29908
11212_TXNDC5	T2DM	Inverse variance weighted	6	0.0446986	0.0262819	0.0889923	1.04571	0.993209	1.10099	0.709565
11214_DNAJB9	T2DM	Wald ratio	1	-0.0200714	0.198037	0.919272	0.980129	0.664829	1.44496	0.969243
11237_PCOLCE	T2DM	Inverse variance weighted	2	0.0102692	0.0421287	0.807418	1.01032	0.930249	1.09729	0.991955
11241_ASL	T2DM	Inverse variance weighted	2	0.0695682	0.087945	0.428919	1.07205	0.902304	1.27372	0.976556
11248_UROS	T2DM	Inverse variance weighted	4	0.000820864	0.0305596	0.978571	1.00082	0.942635	1.0626	0.993598
11265_ALDH1A1	T2DM	Wald ratio	1	-0.00193237	0.0647343	0.976186	0.998069	0.87914	1.13309	0.985757
11266_SELPLG	T2DM	Wald ratio	1	0.0514367	0.0244768	0.0356015	1.05278	1.00347	1.10452	0.259078
11273_GSTT2B	T2DM	Inverse variance weighted	2	-0.00955838	0.0955627	0.920327	0.990487	0.821305	1.19452	0.991955
11277_ATF6	T2DM	Wald ratio	1	-0.00608519	0.146045	0.966764	0.993933	0.74652	1.32334	0.985757
11287_CYB5A	T2DM	Wald ratio	1	0.172584	0.0877712	0.0492649	1.18837	1.00055	1.41145	0.297196
11288_NT5C2	T2DM	Inverse variance weighted	2	0.0520763	0.101753	0.608797	1.05346	0.862984	1.28597	0.976556
11302_TNR	T2DM	Wald ratio	1	-0.0570342	0.0479087	0.233859	0.944562	0.859903	1.03755	0.626667
11313_PCBD1	T2DM	Inverse variance weighted	6	0.0722716	0.0477204	0.129904	1.07495	0.978964	1.18034	0.786124
11333_ARHGAP25	T2DM	Wald ratio	1	0.0426267	0.0385945	0.269386	1.04355	0.967521	1.12555	0.657304
11360_RRM1	T2DM	Wald ratio	1	0.08	0.114545	0.484919	1.08329	0.865447	1.35596	0.777833
11377_ADH7	T2DM	Inverse variance weighted	4	0.0795775	0.0336015	0.0178713	1.08283	1.01381	1.15654	0.47827
11378_SYK	T2DM	Wald ratio	1	-0.0141196	0.076412	0.8534	0.98598	0.848838	1.14528	0.951078
11387_ATF6B	T2DM	Wald ratio	1	-0.076838	0.0995025	0.439983	0.92604	0.761959	1.12545	0.757891
11388_WFDC2	T2DM	Wald ratio	1	0.0354478	0.0727612	0.626131	1.03608	0.898378	1.1949	0.863379
11424_FAH	T2DM	Inverse variance weighted	6	-0.01945	0.0184406	0.291544	0.980738	0.945924	1.01683	0.931862
11428_PDLIM1	T2DM	Wald ratio	1	0.285281	0.123672	0.0210688	1.33014	1.04382	1.69499	0.208807
11441_PYGL	T2DM	Inverse variance weighted	2	-0.0364311	0.0466622	0.434955	0.964225	0.879951	1.05657	0.976556
11480_ALDH3A1	T2DM	Wald ratio	1	-0.0544594	0.0655091	0.40579	0.946997	0.832887	1.07674	0.744226
11493_DYNLL2	T2DM	Wald ratio	1	-0.224231	0.141049	0.111893	0.79913	0.606114	1.05361	0.482864
11510_APOL1	T2DM	Inverse variance weighted	5	-0.0117185	0.0197241	0.552431	0.98835	0.95087	1.02731	0.976556
11514_CD59	T2DM	Inverse variance weighted	3	-0.00329917	0.0320829	0.918096	0.996706	0.935961	1.06139	0.991955
11516_FABP1	T2DM	Wald ratio	1	-0.0812785	0.0630137	0.197101	0.921937	0.814822	1.04313	0.581867
11530_HMBS	T2DM	Wald ratio	1	0.179641	0.109281	0.10021	1.19679	0.966039	1.48265	0.462482
11540_FOXO3	T2DM	Wald ratio	1	-0.0772871	0.129338	0.550133	0.925624	0.718357	1.19269	0.820763
11543_LIMA1	T2DM	Wald ratio	1	0.0840336	0.131092	0.521506	1.08767	0.841215	1.40632	0.80067
11547_MUSK	T2DM	Wald ratio	1	0.259939	0.0963303	0.0069671	1.29685	1.07372	1.56635	0.134446
11568_FKBP1B	T2DM	Inverse variance weighted	2	-0.0587051	0.0395201	0.137425	0.942985	0.872699	1.01893	0.78809
11606_DNAJB6	T2DM	Wald ratio	1	0.12549	0.123529	0.30969	1.1337	0.889917	1.44428	0.692173
11615_DAPP1	T2DM	Wald ratio	1	0.17395	0.148494	0.241427	1.19	0.889498	1.59201	0.628649
11616_HSF1	T2DM	Wald ratio	1	0.276995	0.100156	0.00568138	1.31916	1.08403	1.60529	0.121276
11636_TAGLN2	T2DM	Wald ratio	1	-0.036286	0.072572	0.617075	0.964364	0.836501	1.11177	0.861343
11643_DTX3L	T2DM	Wald ratio	1	-0.0119083	0.0791902	0.880468	0.988162	0.846097	1.15408	0.960362
11649_SMAP1	T2DM	Inverse variance weighted	4	0.0195587	0.0213391	0.35937	1.01975	0.97798	1.06331	0.938311
11656_EVL	T2DM	Inverse variance weighted	4	0.0165169	0.0440215	0.707511	1.01665	0.932613	1.10827	0.976556
11659_CLINT1	T2DM	Wald ratio	1	0.0552632	0.139474	0.691938	1.05682	0.804041	1.38907	0.894677
11681_AGFG1	T2DM	Wald ratio	1	-0.144041	0.0756477	0.0568959	0.865852	0.746536	1.00424	0.328929
11696_CRABP2	T2DM	Inverse variance weighted	4	-0.0101676	0.0222495	0.647684	0.989884	0.947644	1.03401	0.976556
11708_LCN1	T2DM	Wald ratio	1	-0.10687	0.111232	0.336661	0.898642	0.72261	1.11756	0.72294
11969_S100A2	T2DM	Inverse variance weighted	2	0.0334988	0.0636127	0.598468	1.03407	0.912851	1.17138	0.976556
12008_CD7	T2DM	Inverse variance weighted	3	-0.0173893	0.0456853	0.703477	0.982761	0.898586	1.07482	0.976556
12016_CBL	T2DM	Wald ratio	1	0.0188828	0.0393391	0.631227	1.01906	0.943441	1.10075	0.863955
12329_RPS6KA1	T2DM	Wald ratio	1	0.0849057	0.0712788	0.233584	1.08861	0.946674	1.25184	0.626667
12333_RPIA	T2DM	Wald ratio	1	0.0263084	0.0783655	0.737086	1.02666	0.88048	1.1971	0.89733
12334_SHMT1	T2DM	Inverse variance weighted	6	-0.00781188	0.0225589	0.729126	0.992219	0.949303	1.03707	0.976556
12343_ACAP2	T2DM	Wald ratio	1	0.22774	0.125	0.0684675	1.25576	0.982888	1.60438	0.358485
12347_CCM2	T2DM	Wald ratio	1	0.222222	0.111111	0.0455003	1.24885	1.00445	1.55271	0.280585
12348_SARS2	T2DM	Wald ratio	1	-0.0980752	0.0788268	0.213431	0.906581	0.776797	1.05805	0.610402
12356_SRI	T2DM	Wald ratio	1	0.0355819	0.0808006	0.659671	1.03622	0.884452	1.21404	0.87798
12357_SNAP29	T2DM	Wald ratio	1	-0.102041	0.0980908	0.298215	0.902993	0.745054	1.09441	0.689623
12361_RRAS2	T2DM	Wald ratio	1	0.0544498	0.021325	0.0106697	1.05596	1.01273	1.10103	0.15682
12366_CRYGD	T2DM	Wald ratio	1	0.115021	0.0575107	0.0455003	1.1219	1.0023	1.25576	0.280585
12370_APOF	T2DM	Inverse variance weighted	4	0.0853267	0.0410673	0.0377346	1.08907	1.00485	1.18036	0.625321
12376_CDKN2D	T2DM	Wald ratio	1	0.0201932	0.134621	0.880765	1.0204	0.783751	1.3285	0.960362
12381_CBR1	T2DM	Inverse variance weighted	4	0.0464302	0.0370204	0.209777	1.04752	0.974209	1.12636	0.861047
12387_PDLIM4	T2DM	Wald ratio	1	-0.010815	0.0320587	0.735854	0.989243	0.928997	1.0534	0.89733
12395_DARS2	T2DM	Wald ratio	1	0.0345554	0.102402	0.735779	1.03516	0.846917	1.26524	0.89733
12396_HIBCH	T2DM	Inverse variance weighted	5	-0.0434852	0.0228993	0.0575679	0.957447	0.915424	1.0014	0.66612
12399_CCDC50	T2DM	Wald ratio	1	0.129699	0.12406	0.295813	1.13849	0.892741	1.45188	0.688365
12401_STAMBPL1	T2DM	Inverse variance weighted	2	-0.115792	0.0579329	0.0456383	0.890661	0.795058	0.997759	0.646507
12408_RAB22A	T2DM	Wald ratio	1	0.416667	0.186728	0.0256543	1.5169	1.05199	2.18727	0.228754
12411_MAX	T2DM	Wald ratio	1	-0.00111483	0.0379041	0.976536	0.998886	0.927366	1.07592	0.985757
12422_ALOX15B	T2DM	Wald ratio	1	-0.0310391	0.0904184	0.731385	0.969438	0.811997	1.15741	0.89733
12424_THYN1	T2DM	Wald ratio	1	-0.448166	0.178628	0.0121098	0.638799	0.450104	0.9066	0.160296
12428_LYPLAL1	T2DM	Wald ratio	1	-0.076975	0.0546928	0.159307	0.925913	0.831792	1.03068	0.545051
12432_CACYBP	T2DM	Wald ratio	1	-0.0656219	0.0426053	0.123504	0.936485	0.861459	1.01805	0.504007
12437_ULK3	T2DM	Wald ratio	1	-0.111623	0.0771001	0.147684	0.894382	0.768943	1.04028	0.539888
12438_MPG	T2DM	Wald ratio	1	0.101423	0.044484	0.0226077	1.10675	1.01434	1.20757	0.212666
12445_ANKRD27	T2DM	Wald ratio	1	-0.12069	0.126437	0.339808	0.886309	0.691767	1.13556	0.72294
12449_PPIH	T2DM	Inverse variance weighted	3	0.0248239	0.0266013	0.350724	1.02513	0.973055	1.08	0.938311
12450_PMVK	T2DM	Inverse variance weighted	3	-0.0281431	0.114162	0.80528	0.972249	0.777323	1.21606	0.991955
12457_ADI1	T2DM	Wald ratio	1	0.037037	0.0749774	0.621323	1.03773	0.895907	1.20201	0.861343
12469_MAPRE1	T2DM	Wald ratio	1	-0.044843	0.0986547	0.649436	0.956148	0.78804	1.16012	0.866435
12475_CLIC5	T2DM	Inverse variance weighted	6	0.0438094	0.023282	0.0598785	1.04478	0.998178	1.09356	0.66612
12486_GLRX2	T2DM	Inverse variance weighted	3	0.0617876	0.044226	0.162387	1.06374	0.975412	1.16006	0.824169
12494_GABARAPL2	T2DM	Inverse variance weighted	2	-0.00721878	0.0743618	0.922666	0.992807	0.858157	1.14858	0.991955
12517_PDCD5	T2DM	Inverse variance weighted	4	0.0390845	0.0237304	0.099553	1.03986	0.9926	1.08937	0.745801
12522_RAD23B	T2DM	Wald ratio	1	-0.251592	0.149682	0.0927918	0.777562	0.57986	1.04267	0.43989
12524_SAT2	T2DM	Inverse variance weighted	4	-0.00264573	0.0293981	0.92829	0.997358	0.941514	1.05651	0.991955
12556_UBE2C	T2DM	Wald ratio	1	0.0327273	0.0458182	0.475051	1.03327	0.944522	1.13035	0.771477
12558_UBASH3B	T2DM	Inverse variance weighted	2	0.127964	0.0588012	0.0295385	1.13651	1.0128	1.27534	0.579162
12560_NT5C	T2DM	Inverse variance weighted	4	0.0730343	0.0363474	0.0445011	1.07577	1.00179	1.1552	0.646507
12563_TNFAIP8	T2DM	Inverse variance weighted	2	0.157979	0.0596298	0.00806507	1.17114	1.04196	1.31634	0.312591
12569_CCT5	T2DM	Wald ratio	1	0.105263	0.157895	0.504985	1.111	0.815291	1.51397	0.789484
12571_ARL3	T2DM	Inverse variance weighted	2	-0.00720331	0.0446823	0.871927	0.992823	0.909572	1.08369	0.991955
12573_TRIM3	T2DM	Inverse variance weighted	2	-0.0865982	0.0710922	0.223181	0.917045	0.797767	1.05416	0.862048
12575_MTHFD1	T2DM	Inverse variance weighted	3	0.0678311	0.06418	0.290563	1.07018	0.943686	1.21364	0.931862
12594_GCA	T2DM	Inverse variance weighted	2	0.0448258	0.0826463	0.587556	1.04585	0.889442	1.22975	0.976556
12612_PSMB1	T2DM	Inverse variance weighted	2	0.0273757	0.0218729	0.210722	1.02775	0.984624	1.07277	0.861047
12633_PTPN9	T2DM	Wald ratio	1	-0.480057	0.133903	0.000336941	0.618748	0.475919	0.804442	0.0244523
12635_TRDMT1	T2DM	Inverse variance weighted	4	0.0229349	0.0194269	0.237772	1.0232	0.984972	1.06291	0.873877
12637_CRAT	T2DM	Wald ratio	1	-0.0487265	0.076412	0.523681	0.952442	0.819965	1.10632	0.80067
12641_INPP5B	T2DM	Inverse variance weighted	2	0.0228297	0.140394	0.870824	1.02309	0.776979	1.34716	0.991955
12643_ARRB1	T2DM	Wald ratio	1	0.00372671	0.0968944	0.96932	1.00373	0.830119	1.21366	0.985757
12646_RPE	T2DM	Wald ratio	1	-0.0422721	0.0832232	0.611498	0.958609	0.81433	1.12845	0.861343
12656_KLC1	T2DM	Wald ratio	1	0.136569	0.0744921	0.066753	1.14633	0.990609	1.32654	0.358485
12662_ECH1	T2DM	Inverse variance weighted	2	0.00843623	0.0234188	0.718673	1.00847	0.963228	1.05584	0.976556
12677_FLII	T2DM	Wald ratio	1	-0.147528	0.104466	0.157887	0.862838	0.703083	1.05889	0.544269
12685_HOMER2	T2DM	Wald ratio	1	0.033954	0.0996714	0.73336	1.03454	0.85095	1.25773	0.89733
12686_MPST	T2DM	Inverse variance weighted	2	-0.155536	0.0869979	0.0738066	0.855956	0.721768	1.01509	0.66612
12687_DECR1	T2DM	Inverse variance weighted	2	-0.0366207	0.11481	0.74975	0.964042	0.769782	1.20732	0.976556
12689_ARPC1B	T2DM	Wald ratio	1	0.0971817	0.0860058	0.2585	1.10206	0.931099	1.30441	0.651551
12697_PIP4K2A	T2DM	Wald ratio	1	0.211878	0.0537721	8.14e-05	1.236	1.11236	1.37338	0.0157727
12703_NEK7	T2DM	Wald ratio	1	-0.0355644	0.0879169	0.685828	0.965061	0.812303	1.14654	0.891416
12714_AP1G2	T2DM	Inverse variance weighted	3	-0.054065	0.0306021	0.0772769	0.94737	0.892218	1.00593	0.66612
12727_PTGFRN	T2DM	Inverse variance weighted	6	-0.0391608	0.0201153	0.0515565	0.961596	0.924422	1.00027	0.66612
12731_PLEKHA7	T2DM	Inverse variance weighted	3	-0.00735925	0.0166004	0.657536	0.992668	0.960889	1.0255	0.976556
12764_ELMO1	T2DM	Inverse variance weighted	3	-0.163296	0.0561077	0.0036096	0.84934	0.76089	0.948072	0.213536
12786_GPCPD1	T2DM	Inverse variance weighted	2	-0.0310429	0.0839643	0.711594	0.969434	0.822331	1.14285	0.976556
12799_DNAJC27	T2DM	Wald ratio	1	-0.457778	0.201481	0.023083	0.632688	0.42627	0.939062	0.213517
12801_IRF2	T2DM	Wald ratio	1	-0.0640244	0.125	0.608514	0.937982	0.734163	1.19839	0.861343
12812_ACYP2	T2DM	Inverse variance weighted	2	-0.158539	0.156599	0.311352	0.853389	0.627838	1.15997	0.933225
12813_EHBP1	T2DM	Wald ratio	1	0.112813	0.119777	0.346264	1.11942	0.885193	1.41563	0.72294
12820_GRAP	T2DM	Wald ratio	1	-0.182123	0.102793	0.0764379	0.833499	0.681405	1.01954	0.389202
12855_CASS4	T2DM	Wald ratio	1	0.0209524	0.153333	0.891311	1.02117	0.756101	1.37918	0.962775
12893_IFI16	T2DM	Wald ratio	1	-0.258394	0.110949	0.0198619	0.772291	0.621354	0.959892	0.200424
12940_ALDH3B1	T2DM	Wald ratio	1	0.00222222	0.0577778	0.96932	1.00222	0.894919	1.1224	0.985757
12975_KRT20	T2DM	Inverse variance weighted	2	0.0840437	0.0991262	0.396524	1.08768	0.895616	1.32092	0.967414
12990_MAP3K3	T2DM	Wald ratio	1	0.474383	0.184061	0.00995698	1.60702	1.12033	2.30514	0.153504
13044_TSG101	T2DM	Wald ratio	1	-0.0135777	0.0454854	0.765316	0.986514	0.902371	1.0785	0.915419
13059_RFK	T2DM	Inverse variance weighted	2	0.250378	0.0682759	0.000245261	1.28451	1.12362	1.46844	0.0459456
13068_CCS	T2DM	Wald ratio	1	0.0300619	0.0557029	0.589416	1.03052	0.923933	1.1494	0.854115
13088_BTC	T2DM	Inverse variance weighted	2	0.0317576	0.0504664	0.529164	1.03227	0.935049	1.13959	0.976556
13090_S100A6	T2DM	Inverse variance weighted	3	-0.0681345	0.0731199	0.35143	0.934135	0.80941	1.07808	0.938311
13093_SECTM1	T2DM	Inverse variance weighted	4	0.0154126	0.0316391	0.62616	1.01553	0.954469	1.0805	0.976556
13094_RSPO3	T2DM	Wald ratio	1	0.0211765	0.0291765	0.467957	1.0214	0.964631	1.08151	0.771477
13102_FAM3D	T2DM	Inverse variance weighted	4	-0.0353984	0.0196209	0.0712126	0.965221	0.928806	1.00306	0.66612
13107_LYPD3	T2DM	Wald ratio	1	0.0212314	0.0721868	0.768668	1.02146	0.886694	1.1767	0.915419
13109_NEGR1	T2DM	Inverse variance weighted	2	-0.0317436	0.0485768	0.513452	0.968755	0.880774	1.06552	0.976556
13112_FSTL1	T2DM	Wald ratio	1	0.00530856	0.0484406	0.912735	1.00532	0.914265	1.10545	0.969243
13113_SPP1	T2DM	Inverse variance weighted	2	-0.0605578	0.0514692	0.239361	0.941239	0.85092	1.04115	0.873877
13114_LUM	T2DM	Inverse variance weighted	7	-0.0140011	0.0260703	0.591231	0.986096	0.936975	1.03779	0.976556
13118_SMOC1	T2DM	Inverse variance weighted	4	0.0700479	0.0423904	0.0984438	1.07256	0.987047	1.16548	0.742623
13119_SERPINA10	T2DM	Inverse variance weighted	7	-0.016866	0.0132521	0.203123	0.983275	0.958065	1.00915	0.861047
13122_FLRT2	T2DM	Inverse variance weighted	4	0.0380774	0.0276597	0.168625	1.03881	0.983994	1.09668	0.83301
13126_DSC2	T2DM	Inverse variance weighted	3	0.00168355	0.0343387	0.960897	1.00168	0.936486	1.07142	0.993598
13130_HK2	T2DM	Inverse variance weighted	2	-0.00953035	0.0489582	0.845657	0.990515	0.899885	1.09027	0.991955
13132_SEMA5A	T2DM	Inverse variance weighted	9	0.014987	0.0104826	0.152803	1.0151	0.994457	1.03617	0.822199
13133_LTBP4	T2DM	Wald ratio	1	-0.069439	0.130247	0.593942	0.932917	0.722727	1.20424	0.858432
13381_B4GALT1	T2DM	Inverse variance weighted	3	-0.0104902	0.0257389	0.683594	0.989565	0.940881	1.04077	0.976556
13384_FH	T2DM	Wald ratio	1	0.0182803	0.0467163	0.695572	1.01845	0.929337	1.1161	0.894677
13405_SPINK2	T2DM	Inverse variance weighted	4	-0.0163855	0.025544	0.521223	0.983748	0.935708	1.03425	0.976556
13416_TMEM132D	T2DM	Inverse variance weighted	6	-0.0101067	0.0190103	0.594973	0.989944	0.953737	1.02753	0.976556
13427_MAN1C1	T2DM	Inverse variance weighted	3	-0.00117709	0.0296695	0.968353	0.998824	0.942396	1.05863	0.993598
13434_PARVA	T2DM	Inverse variance weighted	2	-0.153976	0.0839996	0.0667933	0.857292	0.727155	1.01072	0.66612
13438_CHRD	T2DM	Wald ratio	1	-0.189232	0.14339	0.186934	0.827594	0.624829	1.09616	0.569853
13449_SF3B4	T2DM	Wald ratio	1	0.437856	0.200684	0.029123	1.54938	1.04552	2.29607	0.235975
13450_USP8	T2DM	Wald ratio	1	-0.0186824	0.122911	0.879187	0.981491	0.77137	1.24885	0.960362
13460_CHAD	T2DM	Wald ratio	1	-0.299029	0.143689	0.0374265	0.741538	0.559529	0.982752	0.262933
13463_PXDN	T2DM	Inverse variance weighted	3	-0.071906	0.051483	0.162506	0.930618	0.841295	1.02943	0.824169
13465_RCAN1	T2DM	Wald ratio	1	-0.182445	0.153952	0.235988	0.833231	0.616195	1.12671	0.626667
13472_HDHD2	T2DM	Inverse variance weighted	3	0.0219844	0.0217005	0.31102	1.02223	0.979661	1.06664	0.933225
13473_ITPKA	T2DM	Wald ratio	1	0.0391608	0.0965035	0.684892	1.03994	0.86072	1.25647	0.891416
13481_TCEA2	T2DM	Wald ratio	1	-0.0523056	0.047488	0.270701	0.949039	0.864692	1.04161	0.657304
13488_ARFIP1	T2DM	Inverse variance weighted	2	-0.0173504	0.0281343	0.537434	0.982799	0.930072	1.03852	0.976556
13519_ARHGEF25	T2DM	Inverse variance weighted	2	-0.016435	0.0614861	0.789241	0.983699	0.872016	1.10969	0.991915
13534_MYOM2	T2DM	Inverse variance weighted	3	-0.0454999	0.0822922	0.580327	0.95552	0.813188	1.12276	0.976556
13536_POLI	T2DM	Wald ratio	1	0.0179238	0.104182	0.863404	1.01809	0.830047	1.24872	0.956465
13578_ABLIM3	T2DM	Wald ratio	1	0.0649303	0.0891416	0.466372	1.06708	0.896025	1.2708	0.771477
13580_UAP1	T2DM	Wald ratio	1	0.0991957	0.119303	0.405713	1.10428	0.874032	1.39519	0.744226
13590_REXO2	T2DM	Wald ratio	1	0.0760799	0.0799484	0.341293	1.07905	0.922545	1.2621	0.72294
13597_RAB31	T2DM	Inverse variance weighted	3	-0.0369376	0.0659439	0.575387	0.963736	0.846887	1.09671	0.976556
13603_RFESD	T2DM	Wald ratio	1	-0.196017	0.146857	0.18196	0.821998	0.616401	1.09617	0.569287
13621_AP2A2	T2DM	Wald ratio	1	-0.148627	0.109855	0.176074	0.861891	0.694932	1.06896	0.563532
13622_PPP2R5A	T2DM	Wald ratio	1	-0.0735484	0.0916129	0.422081	0.929091	0.776383	1.11184	0.75566
13624_NADK	T2DM	Wald ratio	1	-0.00322581	0.0540323	0.952393	0.996779	0.896615	1.10813	0.985757
13632_ZYX	T2DM	Wald ratio	1	-0.0316857	0.086185	0.713136	0.968811	0.818233	1.1471	0.89733
13642_IFIT3	T2DM	Wald ratio	1	0.0707965	0.0774336	0.360567	1.07336	0.922218	1.24928	0.72294
13657_PNKP	T2DM	Wald ratio	1	-0.14995	0.0635551	0.0183057	0.860751	0.759938	0.974937	0.195379
13666_CA10	T2DM	Inverse variance weighted	4	0.0528168	0.0264451	0.0458007	1.05424	1.00098	1.11032	0.646507
13671_ELANE	T2DM	Inverse variance weighted	8	0.000208569	0.0166844	0.990026	1.00021	0.968029	1.03346	0.99623
13676_INHBB	T2DM	Inverse variance weighted	4	0.0509944	0.0177131	0.00399045	1.05232	1.01641	1.08949	0.213584
13682_CSF1R	T2DM	Inverse variance weighted	2	-0.0709594	0.0500315	0.156105	0.9315	0.844491	1.02747	0.823764
13686_IL5RA	T2DM	Inverse variance weighted	5	0.0174766	0.0197226	0.375553	1.01763	0.979043	1.05774	0.952869
13697_GPD1	T2DM	Wald ratio	1	0.15411	0.117417	0.189351	1.16662	0.926791	1.46851	0.569853
13719_PAK4	T2DM	Wald ratio	1	0.0805085	0.190678	0.672863	1.08384	0.745858	1.57497	0.887028
13738_INHBA	T2DM	Wald ratio	1	0.124868	0.0761905	0.101236	1.133	0.975831	1.31548	0.462482
13740_FRZB	T2DM	Inverse variance weighted	6	-0.0297281	0.0164209	0.0702358	0.970709	0.939965	1.00246	0.66612
13748_CCL8	T2DM	Inverse variance weighted	9	0.0158243	0.0129139	0.220436	1.01595	0.990558	1.04199	0.861047
13929_CROT	T2DM	Inverse variance weighted	5	0.00904506	0.0254269	0.722045	1.00909	0.960029	1.06065	0.976556
13930_APOBEC3G	T2DM	Inverse variance weighted	2	-0.037152	0.0542198	0.493211	0.96353	0.866388	1.07156	0.976556
13931_PSMD9	T2DM	Wald ratio	1	0.000852515	0.0537084	0.987336	1.00085	0.90085	1.11196	0.990704
13934_MCF2L	T2DM	Inverse variance weighted	2	0.01387	0.030356	0.647735	1.01397	0.955398	1.07613	0.976556
13940_IFI16	T2DM	Wald ratio	1	-0.253568	0.0812294	0.00179858	0.776027	0.66181	0.909957	0.0587183
13943_DPY30	T2DM	Wald ratio	1	-0.126844	0.13766	0.356827	0.880871	0.672565	1.15369	0.72294
13947_NUDT12	T2DM	Inverse variance weighted	5	0.00130337	0.0337496	0.969194	1.0013	0.937212	1.06978	0.993598
13954_GNPNAT1	T2DM	Wald ratio	1	0.0161443	0.0911681	0.859443	1.01628	0.849978	1.21511	0.953982
13959_LAP3	T2DM	Inverse variance weighted	3	-0.0772561	0.0490807	0.115473	0.925653	0.840756	1.01912	0.783398
13969_KPNA6	T2DM	Wald ratio	1	0.133705	0.139276	0.337055	1.14306	0.869988	1.50183	0.72294
13972_HSD17B14	T2DM	Inverse variance weighted	2	-0.058417	0.132949	0.660376	0.943257	0.726878	1.22405	0.976556
13973_TTL	T2DM	Wald ratio	1	0.0572852	0.138232	0.678571	1.05896	0.807632	1.38849	0.890113
13982_RGS18	T2DM	Wald ratio	1	0.0346715	0.120438	0.77344	1.03528	0.817596	1.31092	0.915419
13986_LANCL1	T2DM	Inverse variance weighted	2	-0.0228943	0.0568037	0.686917	0.977366	0.874389	1.09247	0.976556
14006_GNMT	T2DM	Inverse variance weighted	2	-0.0102078	0.0285382	0.720575	0.989844	0.935997	1.04679	0.976556
14009_TNFAIP3	T2DM	Wald ratio	1	-0.0190381	0.0368236	0.605151	0.981142	0.912824	1.05457	0.861343
14012_DHX58	T2DM	Inverse variance weighted	2	-0.137601	0.0435517	0.00158054	0.871447	0.800145	0.949102	0.136656
14047_BDNF	T2DM	Inverse variance weighted	2	-0.0313042	0.0666557	0.638612	0.969181	0.850484	1.10444	0.976556
14048_IL1RAP	T2DM	Inverse variance weighted	5	0.0180572	0.0116518	0.121205	1.01822	0.995231	1.04174	0.784957
14054_IL15RA	T2DM	Inverse variance weighted	7	0.00517824	0.0153563	0.735961	1.00519	0.975388	1.03591	0.976556
14066_MAGI2	T2DM	Inverse variance weighted	8	-0.0129337	0.0136776	0.344344	0.98715	0.961038	1.01397	0.938311
14067_PKP2	T2DM	Inverse variance weighted	2	-0.00574635	0.0606163	0.924475	0.99427	0.88289	1.1197	0.991955
14076_CST4	T2DM	Inverse variance weighted	4	-0.0272083	0.0259683	0.294754	0.973159	0.924866	1.02397	0.931862
14079_IL18R1	T2DM	Inverse variance weighted	7	0.0208957	0.0201179	0.298961	1.02112	0.981635	1.06218	0.931862
14088_IGFBP6	T2DM	Wald ratio	1	0.1826	0.082218	0.0263557	1.20033	1.02168	1.41022	0.228754
14090_DEF6	T2DM	Wald ratio	1	0.12861	0.0534738	0.0161676	1.13725	1.02409	1.26291	0.179461
14091_CBR3	T2DM	Inverse variance weighted	8	-0.000872522	0.0217896	0.968059	0.999128	0.957356	1.04272	0.993598
14094_HBEGF	T2DM	Wald ratio	1	0.111554	0.149402	0.455265	1.11801	0.834206	1.49838	0.764948
14100_C1QC	T2DM	Inverse variance weighted	10	-0.0202088	0.0164002	0.217864	0.979994	0.948994	1.01201	0.861047
14101_CNTFR	T2DM	Inverse variance weighted	4	0.0117986	0.0260474	0.650573	1.01187	0.961506	1.06487	0.976556
14106_RAP1GDS1	T2DM	Wald ratio	1	-0.2	0.133333	0.133614	0.818731	0.630442	1.06325	0.522225
14107_MTHFS	T2DM	Inverse variance weighted	7	0.0266638	0.0267577	0.319012	1.02702	0.974548	1.08232	0.934465
14111_THBS2	T2DM	Wald ratio	1	0.0483304	0.11775	0.681478	1.04952	0.833218	1.32197	0.890113
14112_RELT	T2DM	Wald ratio	1	-0.0398671	0.149502	0.789726	0.960917	0.716849	1.28808	0.917402
14114_PIANP	T2DM	Wald ratio	1	0.0995343	0.0704307	0.15759	1.10466	0.962222	1.26817	0.544269
14116_S100A4	T2DM	Inverse variance weighted	2	-0.124664	0.0784739	0.112151	0.882794	0.756939	1.02957	0.782965
14131_EFNB2	T2DM	Inverse variance weighted	2	0.153827	0.0714521	0.0313286	1.16629	1.01388	1.34161	0.579452
14153_EFNA3	T2DM	Wald ratio	1	0.00765864	0.21663	0.971798	1.00769	0.659063	1.54073	0.985757
14156_YWHAB	T2DM	Inverse variance weighted	2	-0.0137578	0.0557062	0.804931	0.986336	0.884315	1.10013	0.991955
14158_ANXA5	T2DM	Inverse variance weighted	2	0.0958046	0.0635654	0.131764	1.10054	0.971627	1.24657	0.786124
14203_ANXA7	T2DM	Inverse variance weighted	2	-0.0709448	0.0777381	0.361446	0.931513	0.799866	1.08483	0.938823
14205_HEXIM2	T2DM	Wald ratio	1	0.249173	0.0749724	0.00088886	1.28296	1.10764	1.48605	0.0379475
14208_RBP7	T2DM	Wald ratio	1	-0.214672	0.107336	0.0455003	0.806806	0.653737	0.995716	0.280585
14271_RAB6B	T2DM	Wald ratio	1	-0.0570663	0.0310226	0.0658408	0.944531	0.888811	1.00375	0.358485
14273_PREP	T2DM	Inverse variance weighted	2	0.0291971	0.0599362	0.626161	1.02963	0.915507	1.15797	0.976556
14618_VOPP1	T2DM	Inverse variance weighted	2	0.106053	0.0842197	0.207941	1.11188	0.942691	1.31144	0.861047
14623_SUMO3	T2DM	Wald ratio	1	0.109568	0.104938	0.296431	1.1158	0.908363	1.3706	0.688365
14655_DNAJC17	T2DM	Inverse variance weighted	2	-0.155034	0.0898278	0.0843643	0.856386	0.718136	1.02125	0.692157
14684_CAPN2	T2DM	Inverse variance weighted	3	0.06874	0.0412484	0.0956165	1.07116	0.987966	1.16135	0.731218
14688_PTPN7	T2DM	Wald ratio	1	-0.0637119	0.139889	0.648789	0.938275	0.71327	1.23426	0.866435
14711_CST6	T2DM	Inverse variance weighted	3	0.00307862	0.0218837	0.888122	1.00308	0.960969	1.04704	0.991955
14747_CRLF1	T2DM	Inverse variance weighted	2	-0.054435	0.0287536	0.0583376	0.94702	0.895125	1.00192	0.66612
15298_NETO1	T2DM	Inverse variance weighted	2	0.0601325	0.0867343	0.488124	1.06198	0.895954	1.25877	0.976556
15300_CCDC134	T2DM	Inverse variance weighted	2	-0.00690027	0.117966	0.953356	0.993123	0.788112	1.25146	0.991955
15305_SCGN	T2DM	Inverse variance weighted	2	0.00513361	0.0784252	0.947809	1.00515	0.861931	1.17216	0.991955
15308_VWC2	T2DM	Inverse variance weighted	7	-0.0549102	0.0205749	0.00761249	0.94657	0.909157	0.985523	0.305587
15322_CRADD	T2DM	Inverse variance weighted	2	-0.0283544	0.0935914	0.761921	0.972044	0.809132	1.16776	0.982434
15324_FTL	T2DM	Wald ratio	1	-0.00265487	0.19115	0.988919	0.997349	0.685704	1.45063	0.990704
15326_GBP1	T2DM	Inverse variance weighted	2	0.0787958	0.112573	0.483957	1.08198	0.867754	1.3491	0.976556
15333_SDF2	T2DM	Inverse variance weighted	3	0.010982	0.0445815	0.805422	1.01104	0.926448	1.10336	0.991955
15339_CFL2	T2DM	Wald ratio	1	0.0162549	0.0572172	0.776341	1.01639	0.908563	1.13701	0.915419
15363_APOA5	T2DM	Inverse variance weighted	8	0.0277336	0.0183998	0.13174	1.02812	0.991705	1.06588	0.786124
15367_BPIFB1	T2DM	Inverse variance weighted	6	-0.0137799	0.0384691	0.720189	0.986315	0.914682	1.06356	0.976556
15368_BMPER	T2DM	Inverse variance weighted	2	-0.0016711	0.0523073	0.974514	0.99833	0.901051	1.10611	0.993598
15375_CPB1	T2DM	Inverse variance weighted	2	-0.0281515	0.0310731	0.364948	0.972241	0.914796	1.03329	0.944099
15376_CTSE	T2DM	Inverse variance weighted	3	-0.0136745	0.0654595	0.834526	0.986419	0.867643	1.12145	0.991955
15384_KL	T2DM	Inverse variance weighted	3	-0.0229819	0.0265626	0.38693	0.97728	0.927702	1.02951	0.959051
15388_FCGR3A	T2DM	Inverse variance weighted	11	-0.00943515	0.00975305	0.333341	0.990609	0.971853	1.00973	0.938311
15391_GAS6	T2DM	Inverse variance weighted	4	-0.0280481	0.023883	0.240237	0.972342	0.927875	1.01894	0.873877
15394_UNC5B	T2DM	Inverse variance weighted	4	-0.0465465	0.0356299	0.19142	0.95452	0.890136	1.02356	0.861047
15395_GSTM1	T2DM	Inverse variance weighted	7	0.00275044	0.00966542	0.775977	1.00275	0.983937	1.02193	0.99001
15398_GFER	T2DM	Wald ratio	1	0.0151286	0.107413	0.887992	1.01524	0.822505	1.25315	0.962775
15414_LDHA	T2DM	Wald ratio	1	0.251424	0.155411	0.105705	1.28586	0.948208	1.74373	0.465607
15417_SERPINB5	T2DM	Wald ratio	1	-0.0611071	0.046729	0.190978	0.940722	0.858391	1.03095	0.569853
15427_LOXL3	T2DM	Wald ratio	1	0.0153061	0.0403525	0.704457	1.01542	0.938207	1.099	0.894677
15435_PNP	T2DM	Inverse variance weighted	2	0.0607416	0.0619275	0.326667	1.06262	0.941165	1.19976	0.938311
15440_PCSK2	T2DM	Wald ratio	1	-0.0927961	0.0793651	0.242311	0.911379	0.780086	1.06477	0.628649
15444_SERPINB4	T2DM	Inverse variance weighted	3	-0.00616089	0.0575697	0.914776	0.993858	0.88781	1.11257	0.991955
15452_NT5E	T2DM	Inverse variance weighted	4	0.0143279	0.0184249	0.436783	1.01443	0.978451	1.05173	0.976556
15453_AMBP	T2DM	Inverse variance weighted	2	0.0803928	0.0566033	0.155525	1.08371	0.969912	1.21087	0.823764
15462_CD8A	T2DM	Inverse variance weighted	2	0.018207	0.0264418	0.491095	1.01837	0.96694	1.07254	0.976556
15466_COL9A1	T2DM	Inverse variance weighted	2	-0.0319337	0.0742493	0.667132	0.968571	0.837393	1.1203	0.976556
15468_CFHR1	T2DM	Inverse variance weighted	6	0.0188295	0.0192356	0.327637	1.01901	0.981305	1.05816	0.938311
15470_HEXB	T2DM	Inverse variance weighted	2	0.00313786	0.0284552	0.912192	1.00314	0.948727	1.06068	0.991955
15471_PNLIPRP2	T2DM	Inverse variance weighted	8	0.00700138	0.0106708	0.511745	1.00703	0.986183	1.02831	0.976556
15472_LRP11	T2DM	Inverse variance weighted	5	-0.0299864	0.0118814	0.0116087	0.970459	0.94812	0.993323	0.383923
15475_PLTP	T2DM	Inverse variance weighted	4	-0.0367886	0.0278779	0.186956	0.96388	0.912626	1.01801	0.860446
15476_REG3G	T2DM	Inverse variance weighted	7	0.0237621	0.0128041	0.0634781	1.02405	0.998667	1.05007	0.66612
15481_CAMP	T2DM	Wald ratio	1	-0.0587156	0.0715596	0.411924	0.942975	0.819572	1.08496	0.744226
15486_AOC1	T2DM	Inverse variance weighted	8	-0.0249366	0.0209348	0.233593	0.975372	0.93616	1.01623	0.873877
15487_CES1	T2DM	Wald ratio	1	-0.0394265	0.180108	0.826724	0.961341	0.675409	1.36832	0.938306
15491_CD248	T2DM	Inverse variance weighted	2	0.202514	0.115492	0.0795175	1.22448	0.976432	1.53553	0.672012
15494_FGFBP1	T2DM	Wald ratio	1	-0.00330578	0.108264	0.975641	0.9967	0.806135	1.23231	0.985757
15495_FOLR3	T2DM	Inverse variance weighted	10	0.00170917	0.0142086	0.904252	1.00171	0.974199	1.03	0.991955
15499_ATRN	T2DM	Inverse variance weighted	6	0.0238615	0.0203656	0.241336	1.02415	0.984073	1.06586	0.873877
15503_LEFTY2	T2DM	Inverse variance weighted	7	0.0199369	0.0178854	0.264976	1.02014	0.984995	1.05653	0.895874
15506_LRP12	T2DM	Inverse variance weighted	2	-0.0115575	0.0881528	0.89569	0.988509	0.831655	1.17495	0.991955
15511_NPTXR	T2DM	Inverse variance weighted	4	0.0139062	0.0111856	0.213787	1.014	0.992014	1.03648	0.861047
15513_PRSS8	T2DM	Inverse variance weighted	2	-0.0934511	0.0901418	0.29987	0.910783	0.763281	1.08679	0.931862
15515_SAA1	T2DM	Inverse variance weighted	4	-0.00592344	0.0149956	0.692835	0.994094	0.965301	1.02375	0.976556
15521_CLSTN1	T2DM	Inverse variance weighted	6	-0.00633246	0.0150326	0.673575	0.993688	0.964837	1.0234	0.976556
15522_GLIPR2	T2DM	Inverse variance weighted	2	0.0452875	0.0289054	0.117173	1.04633	0.988697	1.10732	0.783398
15523_ALAD	T2DM	Inverse variance weighted	7	0.0340066	0.0242578	0.160951	1.03459	0.986552	1.08497	0.824169
15525_ADH1C	T2DM	Wald ratio	1	-0.170446	0.0609851	0.00519203	0.843289	0.748281	0.95036	0.121276
15529_CSRP1	T2DM	Wald ratio	1	-0.0480167	0.0762004	0.528605	0.953118	0.820887	1.10665	0.802594
15530_EPHB4	T2DM	Inverse variance weighted	2	-0.0740747	0.101522	0.46561	0.928602	0.761048	1.13305	0.976556
15533_MSR1	T2DM	Inverse variance weighted	5	0.032571	0.0177962	0.0672167	1.03311	0.997693	1.06978	0.66612
15535_PRSS27	T2DM	Inverse variance weighted	3	-0.128487	0.0449542	0.00426095	0.879425	0.805255	0.960428	0.215369
15539_SLITRK1	T2DM	Wald ratio	1	0.0133983	0.088916	0.880224	1.01349	0.851397	1.20644	0.960362
15540_VIM	T2DM	Inverse variance weighted	2	0.0233678	0.108301	0.82917	1.02364	0.827867	1.26572	0.991955
15558_ENPEP	T2DM	Inverse variance weighted	8	0.0170664	0.0209007	0.414187	1.01721	0.976384	1.05975	0.974435
15559_ANTXR2	T2DM	Inverse variance weighted	3	0.0632882	0.0475769	0.183443	1.06533	0.970482	1.16946	0.853315
15562_GUSB	T2DM	Inverse variance weighted	2	0.0284465	0.0691358	0.680736	1.02885	0.898472	1.17816	0.976556
15565_MUC16	T2DM	Wald ratio	1	0.120974	0.0589159	0.0400403	1.1286	1.00551	1.26674	0.27435
15570_CR2	T2DM	Inverse variance weighted	5	-0.0197581	0.0358749	0.581806	0.980436	0.913865	1.05186	0.976556
15573_NCAN	T2DM	Inverse variance weighted	2	-0.128713	0.0374381	0.000586011	0.879227	0.81702	0.946169	0.0686412
15576_RNASE3	T2DM	Inverse variance weighted	6	0.0240426	0.021586	0.265363	1.02433	0.9819	1.0686	0.895874
15579_ENPP6	T2DM	Wald ratio	1	0.100928	0.0788863	0.200752	1.1062	0.947727	1.29117	0.586407
15585_FBLN5	T2DM	Inverse variance weighted	2	0.0477519	0.0870412	0.583271	1.04891	0.884397	1.24403	0.976556
15587_FOLR2	T2DM	Inverse variance weighted	2	-0.0100789	0.0575941	0.86108	0.989972	0.884296	1.10828	0.991955
15589_GC	T2DM	Wald ratio	1	0.0574241	0.0533224	0.281515	1.0591	0.954004	1.17579	0.676366
15594_HTRA1	T2DM	Inverse variance weighted	2	-0.0495091	0.202443	0.806798	0.951697	0.639994	1.41521	0.991955
15596_HEXIM1	T2DM	Wald ratio	1	0.0857143	0.140571	0.542023	1.0895	0.82712	1.4351	0.813035
15603_ITGA2	T2DM	Wald ratio	1	-0.0538793	0.0711207	0.448705	0.947546	0.824255	1.08928	0.759242
15604_MAPK9	T2DM	Inverse variance weighted	2	0.0665162	0.0378453	0.0788185	1.06878	0.992369	1.15107	0.671151
15607_PKLR	T2DM	Inverse variance weighted	2	-0.0529364	0.0640394	0.408451	0.94844	0.836563	1.07528	0.974435
15610_LAP3	T2DM	Inverse variance weighted	3	-0.0912867	0.0602904	0.129996	0.912756	0.811025	1.02725	0.786124
15613_PNLIP	T2DM	Inverse variance weighted	2	-0.0534733	0.096961	0.581296	0.947931	0.783866	1.14634	0.976556
15617_XCL2	T2DM	Wald ratio	1	0.00134409	0.134409	0.992021	1.00134	0.769437	1.30315	0.992021
15626_HSPG2	T2DM	Inverse variance weighted	5	0.052826	0.029711	0.075405	1.05425	0.994607	1.11746	0.66612
15633_RBP4	T2DM	Wald ratio	1	-0.252632	0.0947368	0.00766076	0.776754	0.645122	0.935244	0.141724
15635_SMOC2	T2DM	Inverse variance weighted	6	0.0357099	0.0196666	0.0694074	1.03636	0.997167	1.07708	0.66612
15636_SORCS1	T2DM	Wald ratio	1	-0.131455	0.0985915	0.182422	0.876818	0.722748	1.06373	0.569287
15640_TAGLN	T2DM	Inverse variance weighted	2	0.0250052	0.0698894	0.720506	1.02532	0.894064	1.17585	0.976556
15641_TMEFF1	T2DM	Wald ratio	1	-0.124503	0.17351	0.47303	0.882935	0.628397	1.24058	0.771477
15653_COL10A1	T2DM	Inverse variance weighted	3	0.0363546	0.0353646	0.303953	1.03702	0.967577	1.11145	0.933225
15686_INHBC	T2DM	Inverse variance weighted	10	0.0096054	0.00664553	0.148347	1.00965	0.996586	1.02289	0.817365
16015_GPT	T2DM	Wald ratio	1	0.275449	0.127745	0.0310641	1.31712	1.02539	1.69186	0.235975
16049_OLR1	T2DM	Wald ratio	1	0.130025	0.192839	0.500142	1.13886	0.780407	1.66195	0.787493
16055_CFHR5	T2DM	Inverse variance weighted	8	0.00178696	0.0175123	0.918725	1.00179	0.967986	1.03677	0.991955
16057_IGF2R	T2DM	Inverse variance weighted	6	0.0107559	0.0138528	0.43749	1.01081	0.983738	1.03864	0.976556
16060_NID2	T2DM	Inverse variance weighted	5	-0.0156874	0.0164549	0.34041	0.984435	0.953192	1.0167	0.938311
16070_WIF1	T2DM	Wald ratio	1	-0.0547945	0.109589	0.617075	0.94668	0.763693	1.17351	0.861343
16074_GRAP2	T2DM	Wald ratio	1	-0.168449	0.23262	0.468981	0.844974	0.535591	1.33307	0.771477
16079_TEC	T2DM	Wald ratio	1	0.0705128	0.0586081	0.228928	1.07306	0.95661	1.20368	0.622819
16288_EPHA4	T2DM	Inverse variance weighted	2	-0.0184953	0.049439	0.708328	0.981675	0.891013	1.08156	0.976556
16296_LGR5	T2DM	Wald ratio	1	-0.0608011	0.156652	0.697921	0.94101	0.692228	1.2792	0.894677
16300_TREM2	T2DM	Inverse variance weighted	7	0.0196449	0.0173212	0.256731	1.01984	0.985797	1.05506	0.889093
16302_BPIFA2	T2DM	Wald ratio	1	0.110677	0.0911458	0.224639	1.11703	0.93429	1.33552	0.622819
16304_LGR4	T2DM	Wald ratio	1	-0.192631	0.162195	0.23497	0.824786	0.600176	1.13345	0.626667
16318_ACVRL1	T2DM	Inverse variance weighted	3	0.0296501	0.0291058	0.308344	1.03009	0.972975	1.09057	0.933225
16324_TLR1	T2DM	Wald ratio	1	0.0983369	0.076645	0.199485	1.10333	0.949436	1.28218	0.585791
16558_MYOC	T2DM	Inverse variance weighted	8	0.0110014	0.0288561	0.703017	1.01106	0.955466	1.06989	0.976556
16561_A1BG	T2DM	Inverse variance weighted	4	-0.0192704	0.0150353	0.199956	0.980914	0.952429	1.01025	0.861047
16583_NUDT2	T2DM	Inverse variance weighted	4	-0.0402581	0.0287183	0.160968	0.960542	0.907968	1.01616	0.824169
16596_GLRX3	T2DM	Wald ratio	1	0.108723	0.0859671	0.205977	1.11485	0.941979	1.31945	0.598519
16605_C1QTNF9	T2DM	Wald ratio	1	0.0430622	0.0325359	0.185659	1.044	0.979505	1.11275	0.569287
16606_AKR1B1	T2DM	Inverse variance weighted	2	-0.0527028	0.0825493	0.523187	0.948662	0.806945	1.11527	0.976556
16607_GSN	T2DM	Inverse variance weighted	4	0.00377299	0.0258524	0.883966	1.00378	0.954185	1.05595	0.991955
16613_CDH17	T2DM	Inverse variance weighted	5	-0.0189094	0.0252615	0.454131	0.981268	0.933866	1.03108	0.976556
16614_RSPO1	T2DM	Wald ratio	1	-0.0104049	0.0273694	0.703823	0.989649	0.937959	1.04419	0.894677
16620_LY75	T2DM	Inverse variance weighted	9	-0.0457332	0.0169335	0.00691822	0.955297	0.924111	0.987535	0.29908
16751_NPPB	T2DM	Wald ratio	1	-0.209071	0.0807522	0.00962436	0.811338	0.692571	0.950472	0.152615
16753_COL6A2	T2DM	Inverse variance weighted	6	-0.0576696	0.0265562	0.0298856	0.943962	0.896085	0.994396	0.579162
16758_HDGF	T2DM	Wald ratio	1	0.0675497	0.0966887	0.484783	1.06988	0.885184	1.29312	0.777833
16770_REG1B	T2DM	Inverse variance weighted	8	0.0100387	0.017128	0.557809	1.01009	0.976743	1.04457	0.976556
16773_SCUBE3	T2DM	Wald ratio	1	0.0577908	0.0288954	0.0455003	1.05949	1.00116	1.12123	0.280585
16781_ENGASE	T2DM	Inverse variance weighted	6	0.00717554	0.0122658	0.558545	1.0072	0.983276	1.03171	0.976556
16785_DEFA5	T2DM	Wald ratio	1	-0.0137878	0.106473	0.896965	0.986307	0.800536	1.21519	0.963287
16792_SIGLEC5	T2DM	Inverse variance weighted	10	-0.0136127	0.0107977	0.207415	0.98648	0.965822	1.00758	0.861047
16803_CALB2	T2DM	Wald ratio	1	0.235067	0.125241	0.0605286	1.26499	0.989649	1.61695	0.339327
16809_NME4	T2DM	Inverse variance weighted	2	0.0415691	0.13623	0.76026	1.04245	0.798164	1.36149	0.982434
16823_APOL3	T2DM	Inverse variance weighted	7	-0.0121648	0.0149045	0.414395	0.987909	0.959467	1.01719	0.974435
16825_ATXN3	T2DM	Inverse variance weighted	4	-0.0267845	0.0317627	0.399078	0.973571	0.91481	1.03611	0.968309
16828_COL6A1	T2DM	Inverse variance weighted	14	-0.00655404	0.0154021	0.670451	0.993467	0.963925	1.02392	0.976556
16836_CFHR3	T2DM	Wald ratio	1	-0.137037	0.0722222	0.0577704	0.871938	0.756848	1.00453	0.330163
16851_SCO2	T2DM	Wald ratio	1	0.0425798	0.0551033	0.439684	1.0435	0.936671	1.16251	0.757891
16856_MAPRE2	T2DM	Wald ratio	1	-0.0383322	0.0423672	0.365592	0.962393	0.885705	1.04572	0.724492
16882_PHPT1	T2DM	Inverse variance weighted	2	0.00663161	0.0812604	0.934957	1.00665	0.85844	1.18046	0.991955
16890_ADAMTSL1	T2DM	Inverse variance weighted	7	0.0138545	0.0178589	0.437882	1.01395	0.979073	1.05007	0.976556
16900_MDGA1	T2DM	Inverse variance weighted	8	-0.00200362	0.0119204	0.866518	0.997998	0.974951	1.02159	0.991955
16908_OMG	T2DM	Wald ratio	1	-0.157586	0.135792	0.245848	0.854203	0.654595	1.11468	0.631692
16914_CD14	T2DM	Inverse variance weighted	4	0.0154799	0.0278056	0.57772	1.0156	0.961732	1.07249	0.976556
16915_SEMA4A	T2DM	Wald ratio	1	0.0425915	0.0479904	0.37481	1.04351	0.949832	1.14643	0.729893
16919_DBI	T2DM	Inverse variance weighted	2	0.0097204	0.0283105	0.731336	1.00977	0.955263	1.06738	0.976556
17138_GSTA1	T2DM	Inverse variance weighted	6	0.0275261	0.021458	0.199566	1.02791	0.985573	1.07206	0.861047
17140_PDGFD	T2DM	Inverse variance weighted	4	0.015444	0.0181994	0.396106	1.01556	0.979976	1.05244	0.967414
17148_BLVRB	T2DM	Inverse variance weighted	3	0.0736569	0.0565359	0.192631	1.07644	0.963528	1.20258	0.861047
17151_IRF3	T2DM	Wald ratio	1	0.0391608	0.0909091	0.666636	1.03994	0.87021	1.24277	0.883015
17156_DCLK1	T2DM	Inverse variance weighted	3	-0.104689	0.0291258	0.000325196	0.900605	0.850632	0.953513	0.0522172
17164_ANXA4	T2DM	Inverse variance weighted	2	0.000555976	0.0325566	0.986375	1.00056	0.938704	1.06648	0.99582
17170_CALCB	T2DM	Inverse variance weighted	2	0.010089	0.0287295	0.725459	1.01014	0.954831	1.06865	0.976556
17210_TCL1A	T2DM	Inverse variance weighted	3	0.108201	0.0573215	0.059077	1.11427	0.99586	1.24676	0.66612
17320_AASDHPPT	T2DM	Wald ratio	1	0.12585	0.151361	0.405713	1.13411	0.842976	1.5258	0.744226
17327_CNPY3	T2DM	Wald ratio	1	-0.114509	0.0682788	0.0935262	0.891804	0.780098	1.0195	0.43989
17329_BDH2	T2DM	Inverse variance weighted	3	-0.067102	0.0320855	0.0364968	0.9351	0.878104	0.995794	0.625321
17331_KREMEN1	T2DM	Inverse variance weighted	3	0.0354057	0.0379059	0.350282	1.03604	0.961857	1.11594	0.938311
17333_ACADM	T2DM	Wald ratio	1	-0.00886918	0.0394678	0.822198	0.99117	0.917387	1.07089	0.935082
17343_SNPH	T2DM	Inverse variance weighted	2	-0.042093	0.0996756	0.672806	0.958781	0.788631	1.16564	0.976556
17350_CHMP2B	T2DM	Inverse variance weighted	3	0.00732974	0.0256128	0.774745	1.00736	0.958035	1.05922	0.99001
17357_SEPSECS	T2DM	Wald ratio	1	-0.118895	0.0777635	0.126283	0.887901	0.762379	1.03409	0.511584
17370_ABHD10	T2DM	Wald ratio	1	0.160083	0.139293	0.250451	1.17361	0.893212	1.54203	0.637617
17377_AKR1C3	T2DM	Inverse variance weighted	4	0.0769845	0.0468297	0.100192	1.08003	0.985307	1.18385	0.745801
17383_STARD5	T2DM	Inverse variance weighted	3	0.00720315	0.0166504	0.665297	1.00723	0.974889	1.04064	0.976556
17384_PFKM	T2DM	Wald ratio	1	0.118395	0.0547945	0.0307174	1.12569	1.01106	1.25332	0.235975
17391_RBM17	T2DM	Inverse variance weighted	3	0.0283056	0.0246845	0.251508	1.02871	0.980124	1.0797	0.880668
17396_ADH1A	T2DM	Wald ratio	1	0.0804383	0.0855158	0.346897	1.08376	0.916519	1.28152	0.72294
17398_HMOX1	T2DM	Inverse variance weighted	3	0.133756	0.0824522	0.104756	1.14311	0.972534	1.34361	0.764584
17403_ACADSB	T2DM	Inverse variance weighted	2	0.0562477	0.0835528	0.50082	1.05786	0.898062	1.24609	0.976556
17408_PMM1	T2DM	Wald ratio	1	-0.384106	0.147351	0.00914083	0.681059	0.51022	0.909102	0.152615
17410_CETN3	T2DM	Wald ratio	1	-0.0365239	0.0969773	0.706454	0.964135	0.79724	1.16597	0.895164
17419_TES	T2DM	Wald ratio	1	-0.0894603	0.140167	0.523316	0.914425	0.694761	1.20354	0.80067
17435_ETFA	T2DM	Wald ratio	1	-0.202999	0.133795	0.129206	0.816279	0.627987	1.06103	0.518453
17447_SFRP4	T2DM	Inverse variance weighted	2	0.0540825	0.0282252	0.0553518	1.05557	0.998762	1.11561	0.66612
17453_CP	T2DM	Inverse variance weighted	3	0.0093944	0.0954498	0.921597	1.00944	0.837204	1.21711	0.991955
17456_GOLM1	T2DM	Inverse variance weighted	3	-0.00764622	0.0214535	0.721534	0.992383	0.95152	1.035	0.976556
17513_ANXA11	T2DM	Inverse variance weighted	3	-0.0118322	0.0403917	0.769571	0.988238	0.913018	1.06965	0.985191
17514_RAB21	T2DM	Wald ratio	1	-0.264481	0.107263	0.013674	0.767605	0.622061	0.9472	0.16498
17515_HSPA13	T2DM	Wald ratio	1	0.0400746	0.0624418	0.521009	1.04089	0.920985	1.1764	0.80067
17675_ACOT13	T2DM	Inverse variance weighted	2	0.1068	0.113852	0.348211	1.11271	0.890165	1.3909	0.938311
17682_CD46	T2DM	Inverse variance weighted	2	-0.0112454	0.0301909	0.709537	0.988818	0.932003	1.0491	0.976556
17685_APOA4	T2DM	Wald ratio	1	-0.111325	0.0922892	0.227715	0.894648	0.74661	1.07204	0.622819
17686_TBCB	T2DM	Wald ratio	1	0.167718	0.137453	0.222395	1.1826	0.90331	1.54825	0.622614
17697_OVCA2	T2DM	Wald ratio	1	-0.0944417	0.0774717	0.222826	0.909881	0.781698	1.05908	0.622614
17698_WBP2	T2DM	Wald ratio	1	0.274476	0.181818	0.131142	1.31584	0.921375	1.87919	0.519883
17702_UGT1A1	T2DM	Wald ratio	1	-0.0665169	0.0341573	0.0514906	0.935647	0.875058	1.00043	0.304014
17706_PPP1R1A	T2DM	Wald ratio	1	0.0679012	0.111111	0.541126	1.07026	0.860814	1.33067	0.813035
17712_IDI1	T2DM	Wald ratio	1	-0.135593	0.109228	0.214466	0.873198	0.704914	1.08166	0.610402
17722_FKBP4	T2DM	Inverse variance weighted	2	-0.123769	0.181499	0.495285	0.883584	0.619089	1.26108	0.976556
17724_WWOX	T2DM	Wald ratio	1	0.336691	0.11223	0.0026998	1.40031	1.1238	1.74484	0.0788625
17726_SAR1A	T2DM	Inverse variance weighted	2	-0.133157	0.0771471	0.0843444	0.875327	0.752491	1.01822	0.692157
17737_IVD	T2DM	Inverse variance weighted	2	-0.113955	0.0529686	0.0314471	0.892298	0.804308	0.989915	0.579452
17738_CRNN	T2DM	Wald ratio	1	-0.183547	0.075188	0.0146395	0.832313	0.718266	0.964468	0.172871
17739_HADH	T2DM	Wald ratio	1	-0.204871	0.126074	0.104163	0.814752	0.636369	1.04314	0.462482
17746_FIS1	T2DM	Wald ratio	1	0.00748363	0.0579981	0.897332	1.00751	0.899251	1.12881	0.963287
17748_TP53I3	T2DM	Inverse variance weighted	6	0.00328201	0.0241052	0.8917	1.00329	0.956988	1.05183	0.991955
17751_CRYBB1	T2DM	Wald ratio	1	-0.0711806	0.0405093	0.0788935	0.931294	0.86021	1.00825	0.398053
17755_UGDH	T2DM	Wald ratio	1	-0.0208825	0.0225665	0.354772	0.979334	0.936962	1.02362	0.72294
17756_DCTD	T2DM	Inverse variance weighted	2	-0.1021	0.0681837	0.134285	0.90294	0.789986	1.03204	0.786124
17758_DCXR	T2DM	Inverse variance weighted	2	0.123443	0.0637705	0.0529001	1.13139	0.998454	1.28202	0.66612
17764_RHOC	T2DM	Wald ratio	1	-0.0601202	0.0631263	0.340904	0.941651	0.832063	1.06567	0.72294
17765_SNUPN	T2DM	Wald ratio	1	-0.176432	0.0493746	0.000352466	0.838256	0.760936	0.923432	0.0244523
17769_PCNP	T2DM	Wald ratio	1	0.00490196	0.0772059	0.949375	1.00491	0.863793	1.16909	0.984865
17773_NAPG	T2DM	Wald ratio	1	0.18707	0.0894085	0.036411	1.20571	1.0119	1.43665	0.259078
17776_PECR	T2DM	Wald ratio	1	-0.013601	0.0693005	0.844405	0.986491	0.861199	1.13001	0.946758
17781_MAP1LC3A	T2DM	Wald ratio	1	0.377016	0.131048	0.00401574	1.45793	1.12768	1.88489	0.101306
17782_ACAA1	T2DM	Inverse variance weighted	5	0.0188496	0.0317328	0.552506	1.01903	0.957579	1.08442	0.976556
17783_MMAB	T2DM	Inverse variance weighted	6	-0.0217638	0.0189019	0.249565	0.978471	0.942884	1.0154	0.880668
17786_GGPS1	T2DM	Wald ratio	1	-0.0232919	0.0962733	0.80883	0.976977	0.808975	1.17987	0.923664
17787_ECHS1	T2DM	Wald ratio	1	0.12628	0.145051	0.383979	1.1346	0.853832	1.50769	0.73996
17791_HPCAL1	T2DM	Wald ratio	1	0.091133	0.0862069	0.290446	1.09541	0.925119	1.29706	0.685948
17802_NANS	T2DM	Wald ratio	1	-0.18439	0.0760976	0.0153897	0.831611	0.716382	0.965375	0.177943
17808_NIT2	T2DM	Wald ratio	1	0.0707918	0.0776088	0.361683	1.07336	0.921897	1.2497	0.72294
17813_BPHL	T2DM	Inverse variance weighted	2	0.0643368	0.044086	0.144469	1.06645	0.97817	1.1627	0.811916
17814_BPNT1	T2DM	Wald ratio	1	-0.0333817	0.120464	0.781697	0.967169	0.763767	1.22474	0.916363
17819_FAHD1	T2DM	Inverse variance weighted	2	-0.00596703	0.0410526	0.884434	0.994051	0.9172	1.07734	0.991955
17821_NMT2	T2DM	Wald ratio	1	0.0912698	0.0952381	0.337895	1.09556	0.909012	1.3204	0.72294
17828_S100A14	T2DM	Wald ratio	1	0.0450958	0.0710259	0.52548	1.04613	0.910178	1.20238	0.801213
17832_IDI2	T2DM	Inverse variance weighted	2	-0.0518814	0.0688361	0.451032	0.949441	0.82961	1.08658	0.976556
17843_PPCS	T2DM	Wald ratio	1	0.0439024	0.062439	0.481978	1.04488	0.924522	1.18091	0.777833
17856_NT5M	T2DM	Wald ratio	1	0.0329372	0.0709677	0.642565	1.03349	0.899281	1.18772	0.865592
18162_IRAK4	T2DM	Wald ratio	1	0.0456853	0.100073	0.648015	1.04674	0.860315	1.27357	0.866435
18174_PDCD6IP	T2DM	Wald ratio	1	-0.0347904	0.0606601	0.566286	0.965808	0.857543	1.08774	0.835752
18175_VAT1	T2DM	Wald ratio	1	-0.334333	0.0974513	0.000601872	0.715815	0.591356	0.86647	0.0334039
18180_RTN4IP1	T2DM	Wald ratio	1	0.0790569	0.0957004	0.408755	1.08227	0.897165	1.30556	0.744226
18181_TSSC4	T2DM	Wald ratio	1	0.261635	0.280503	0.350957	1.29905	0.749648	2.25111	0.72294
18183_LDLRAP1	T2DM	Inverse variance weighted	2	0.0517412	0.0746136	0.488024	1.0531	0.909826	1.21894	0.976556
18185_ALDOB	T2DM	Inverse variance weighted	2	0.0306903	0.024454	0.209471	1.03117	0.982908	1.08179	0.861047
18188_GATM	T2DM	Wald ratio	1	0.0309221	0.0430701	0.472789	1.03141	0.94791	1.12225	0.771477
18197_CKMT2	T2DM	Wald ratio	1	-0.0457433	0.158196	0.772462	0.955287	0.700608	1.30255	0.915419
18198_HBQ1	T2DM	Wald ratio	1	0.018981	0.0769231	0.805099	1.01916	0.876527	1.18501	0.923203
18214_GCLM	T2DM	Inverse variance weighted	2	-0.0242596	0.0964743	0.801457	0.976032	0.807874	1.17919	0.991955
18215_THG1L	T2DM	Inverse variance weighted	4	-0.0221478	0.0166109	0.182424	0.978096	0.946764	1.01046	0.853315
18216_IL11RA	T2DM	Inverse variance weighted	3	0.048271	0.0259607	0.0629724	1.04946	0.997391	1.10424	0.66612
18218_CNRIP1	T2DM	Inverse variance weighted	8	0.01996	0.0185881	0.282908	1.02016	0.983662	1.05801	0.919043
18220_SRA1	T2DM	Inverse variance weighted	2	0.131282	0.0529459	0.0131551	1.14029	1.02789	1.26498	0.389115
18225_HEBP1	T2DM	Inverse variance weighted	5	-0.0162775	0.0135715	0.230377	0.983854	0.958029	1.01038	0.873877
18241_CPOX	T2DM	Inverse variance weighted	2	-0.0206929	0.0456202	0.650123	0.97952	0.895737	1.07114	0.976556
18243_CMPK1	T2DM	Wald ratio	1	-0.110312	0.0833333	0.185589	0.895555	0.760602	1.05445	0.569287
18244_ANXA7	T2DM	Inverse variance weighted	2	-0.069491	0.0775879	0.370443	0.932869	0.801265	1.08609	0.947887
18280_DTD2	T2DM	Inverse variance weighted	2	0.0441591	0.0948607	0.641562	1.04515	0.867823	1.25871	0.976556
18295_GRHPR	T2DM	Wald ratio	1	0.146481	0.159797	0.359317	1.15775	0.846435	1.58357	0.72294
18307_PPA2	T2DM	Wald ratio	1	0.119545	0.0948767	0.207669	1.12698	0.935744	1.35731	0.600294
18312_NDRG3	T2DM	Inverse variance weighted	3	-0.0545101	0.0871545	0.53168	0.946949	0.79825	1.12335	0.976556
18313_ASRGL1	T2DM	Inverse variance weighted	2	-0.0156262	0.0310296	0.61455	0.984495	0.926405	1.04623	0.976556
18315_RTP4	T2DM	Inverse variance weighted	4	0.0265022	0.0191195	0.165706	1.02686	0.989088	1.06607	0.830517
18319_PDHX	T2DM	Inverse variance weighted	2	0.0599053	0.155553	0.700153	1.06174	0.782722	1.44021	0.976556
18321_MTHFD2	T2DM	Inverse variance weighted	2	0.0012815	0.061821	0.983462	1.00128	0.88702	1.13026	0.995729
18330_PGM2	T2DM	Inverse variance weighted	3	0.0109496	0.0136956	0.424003	1.01101	0.984232	1.03852	0.976556
18332_CPLX1	T2DM	Wald ratio	1	0.0299296	0.116197	0.796734	1.03038	0.82052	1.29392	0.917402
18337_GMDS	T2DM	Wald ratio	1	0.169967	0.217822	0.435213	1.18527	0.773396	1.81647	0.757891
18342_PSAT1	T2DM	Inverse variance weighted	2	-0.0841778	0.0446785	0.0595544	0.919268	0.842192	1.0034	0.66612
18380_ALB	T2DM	Wald ratio	1	-0.0442502	0.123737	0.720631	0.956715	0.750681	1.2193	0.89733
18381_ALDH2	T2DM	Wald ratio	1	0.301205	0.0821468	0.000245733	1.35149	1.1505	1.58758	0.0227303
18382_COMT	T2DM	Wald ratio	1	-0.256691	0.0790754	0.00116976	0.773607	0.662537	0.903298	0.0463725
18386_GLRX	T2DM	Wald ratio	1	0.0260355	0.114793	0.820576	1.02638	0.819584	1.28535	0.935082
18387_ST13	T2DM	Wald ratio	1	-0.125954	0.14313	0.378859	0.881655	0.665985	1.16717	0.733908
18397_AKR1C4	T2DM	Inverse variance weighted	8	-0.00460381	0.0138792	0.740112	0.995407	0.968693	1.02286	0.976556
18398_AKR1D1	T2DM	Wald ratio	1	-0.63837	0.235993	0.0068297	0.528153	0.332566	0.838766	0.134446
18408_ARF4	T2DM	Inverse variance weighted	2	0.0707117	0.116937	0.545377	1.07327	0.853437	1.34973	0.976556
18413_ARL4D	T2DM	Wald ratio	1	0.173432	0.119926	0.148134	1.18938	0.940237	1.50454	0.539888
18422_MVD	T2DM	Wald ratio	1	0.059991	0.219666	0.784776	1.06183	0.690351	1.63319	0.916363
18432_RALB	T2DM	Wald ratio	1	0.0274542	0.0270383	0.309923	1.02783	0.974783	1.08377	0.692173
18458_PTGES2	T2DM	Wald ratio	1	0.0326864	0.118488	0.782654	1.03323	0.819099	1.30333	0.916363
18813_DDX19A	T2DM	Wald ratio	1	0.0487239	0.134902	0.717965	1.04993	0.80599	1.3677	0.89733
18830_ITLN1	T2DM	Inverse variance weighted	4	-0.0345918	0.0311832	0.267297	0.966	0.908727	1.02688	0.895874
18831_LRIG1	T2DM	Inverse variance weighted	7	0.00239934	0.0204648	0.906668	1.0024	0.962991	1.04343	0.991955
18832_SAA2	T2DM	Inverse variance weighted	4	-0.00700453	0.0183809	0.703146	0.99302	0.957882	1.02945	0.976556
18839_TG	T2DM	Wald ratio	1	-0.161554	0.137014	0.238357	0.85082	0.650443	1.11293	0.626957
18841_SERPINB13	T2DM	Inverse variance weighted	4	-0.0573544	0.0624117	0.358112	0.944259	0.835536	1.06713	0.938311
18864_PRSS3	T2DM	Inverse variance weighted	5	0.0280132	0.0460078	0.542605	1.02841	0.93973	1.12546	0.976556
18873_CEACAM8	T2DM	Inverse variance weighted	2	0.118197	0.0842823	0.160796	1.12547	0.954091	1.32762	0.824169
18876_CHST4	T2DM	Wald ratio	1	-0.106205	0.0799523	0.18406	0.89924	0.76881	1.0518	0.569287
18878_GREM1	T2DM	Inverse variance weighted	8	-0.00998391	0.0122059	0.413382	0.990066	0.966661	1.01404	0.974435
18880_COL3A1	T2DM	Wald ratio	1	-0.0945596	0.132124	0.474185	0.909774	0.70221	1.17869	0.771477
18917_AMY2A	T2DM	Inverse variance weighted	6	-0.0185057	0.0164184	0.259686	0.981664	0.950577	1.01377	0.8899
18918_PDE4A	T2DM	Inverse variance weighted	5	0.0171937	0.0394897	0.663275	1.01734	0.94157	1.09921	0.976556
18922_CD68	T2DM	Inverse variance weighted	2	0.0403157	0.207197	0.845725	1.04114	0.693648	1.56271	0.991955
18930_SLIT2	T2DM	Inverse variance weighted	2	0.19139	0.0766677	0.0125473	1.21093	1.04198	1.40728	0.383923
18933_TGM4	T2DM	Wald ratio	1	-0.295499	0.133072	0.0263789	0.74416	0.573314	0.965917	0.228754
18934_TGM2	T2DM	Wald ratio	1	0.0795344	0.070805	0.261315	1.08278	0.942477	1.24398	0.651551
19113_SH3BGRL2	T2DM	Wald ratio	1	0.0716389	0.0667321	0.283034	1.07427	0.94256	1.22438	0.677085
19115_CMBL	T2DM	Wald ratio	1	-0.185868	0.208909	0.373624	0.830383	0.55138	1.25056	0.729893
19117_PPP1R14A	T2DM	Inverse variance weighted	2	0.0141972	0.0309317	0.646246	1.0143	0.954632	1.07769	0.976556
19129_MTHFSD	T2DM	Inverse variance weighted	3	-0.154995	0.103347	0.133679	0.856419	0.699383	1.04872	0.786124
19130_SERPINB8	T2DM	Inverse variance weighted	3	0.0273263	0.0265842	0.303989	1.0277	0.975526	1.08267	0.933225
19136_ALDH6A1	T2DM	Inverse variance weighted	2	-0.104439	0.120399	0.385703	0.90083	0.71147	1.14059	0.959051
19150_PRPSAP2	T2DM	Wald ratio	1	0.0610169	0.110169	0.579684	1.06292	0.856488	1.3191	0.844422
19153_MPPED2	T2DM	Inverse variance weighted	2	-0.171833	0.125334	0.170377	0.84212	0.658699	1.07662	0.83301
19161_USP15	T2DM	Inverse variance weighted	2	0.0737636	0.0683265	0.280332	1.07655	0.941617	1.23082	0.915967
19187_STAMBP	T2DM	Inverse variance weighted	2	0.31283	0.274549	0.254523	1.36729	0.798288	2.34186	0.88846
19188_NAP1L4	T2DM	Wald ratio	1	0.0359179	0.0496009	0.468981	1.03657	0.940541	1.14241	0.771477
19194_DTD1	T2DM	Wald ratio	1	0.0139651	0.036409	0.701303	1.01406	0.94422	1.08907	0.894677
19197_ACAT1	T2DM	Wald ratio	1	-0.0114336	0.0853122	0.893386	0.988632	0.836402	1.16857	0.962775
19206_NUDT1	T2DM	Wald ratio	1	-0.0524617	0.0338983	0.121714	0.948891	0.887895	1.01408	0.504007
19207_ADK	T2DM	Wald ratio	1	-0.213904	0.11943	0.0732861	0.807426	0.638914	1.02038	0.380129
19213_SPINK4	T2DM	Inverse variance weighted	2	0.0507403	0.12862	0.693214	1.05205	0.817622	1.35369	0.976556
19223_RAB1A	T2DM	Wald ratio	1	0.441516	0.113674	0.000102727	1.55506	1.24448	1.94316	0.0157727
19233_ATOX1	T2DM	Wald ratio	1	-0.129222	0.168869	0.444142	0.878779	0.631154	1.22356	0.757891
19236_SUB1	T2DM	Wald ratio	1	0.0244648	0.159021	0.877731	1.02477	0.750349	1.39954	0.960362
19237_DDT	T2DM	Inverse variance weighted	2	0.0893746	0.0702497	0.203287	1.09349	0.952834	1.25491	0.861047
19241_RBP5	T2DM	Wald ratio	1	0.0364042	0.0661218	0.581934	1.03707	0.911016	1.18058	0.84548
19251_SRGN	T2DM	Inverse variance weighted	5	0.0238046	0.0467515	0.610631	1.02409	0.934421	1.12236	0.976556
19254_GMPR	T2DM	Inverse variance weighted	7	-0.0182972	0.0122653	0.135755	0.981869	0.958546	1.00576	0.78809
19261_SDCBP2	T2DM	Wald ratio	1	-0.316532	0.163306	0.0525901	0.728672	0.529081	1.00355	0.307237
19262_ACADVL	T2DM	Wald ratio	1	0.195021	0.130705	0.135683	1.21534	0.940671	1.5702	0.522943
19266_G3BP1	T2DM	Wald ratio	1	-0.167873	0.104197	0.107156	0.845461	0.689286	1.03702	0.468278
19267_HAGH	T2DM	Inverse variance weighted	2	0.00802564	0.0585104	0.8909	1.00806	0.898836	1.13055	0.991955
19277_TSTD1	T2DM	Inverse variance weighted	5	0.0177915	0.0224216	0.427487	1.01795	0.974184	1.06368	0.976556
19279_RBP1	T2DM	Wald ratio	1	0.258602	0.0876804	0.00318425	1.29512	1.09062	1.53796	0.0841553
19293_VPS26A	T2DM	Wald ratio	1	-0.0689842	0.0510592	0.176675	0.933341	0.844458	1.03158	0.563532
19334_TXNDC12	T2DM	Wald ratio	1	0.0511836	0.103647	0.621428	1.05252	0.859019	1.2896	0.861343
19338_LZIC	T2DM	Wald ratio	1	0.215558	0.164489	0.190037	1.24055	0.898669	1.71251	0.569853
19347_CA12	T2DM	Wald ratio	1	-0.0388548	0.132924	0.770051	0.96189	0.741273	1.24817	0.915419
19361_MATN3	T2DM	Inverse variance weighted	12	0.0150274	0.0142852	0.29282	1.01514	0.987112	1.04397	0.931862
19372_MDGA2	T2DM	Inverse variance weighted	10	0.016415	0.01763	0.35181	1.01655	0.982024	1.05229	0.938311
19376_NNMT	T2DM	Wald ratio	1	-0.022763	0.120879	0.850632	0.977494	0.771294	1.23882	0.951078
19377_OLFM2	T2DM	Inverse variance weighted	6	-0.019561	0.0228264	0.391474	0.980629	0.937723	1.0255	0.962839
19383_CINP	T2DM	Wald ratio	1	-0.153704	0.131481	0.242398	0.857526	0.662717	1.1096	0.628649
19437_VEGFA	T2DM	Inverse variance weighted	6	-0.00648184	0.0155045	0.675902	0.993539	0.963801	1.0242	0.976556
19446_GMPR2	T2DM	Inverse variance weighted	2	0.0698683	0.0616489	0.257077	1.07237	0.950313	1.2101	0.889093
19448_UPP1	T2DM	Wald ratio	1	0.049592	0.0546139	0.363854	1.05084	0.944168	1.16957	0.723795
19482_HDHD3	T2DM	Wald ratio	1	-0.0513254	0.036097	0.155063	0.949969	0.885081	1.01961	0.544269
19488_PDCD6	T2DM	Inverse variance weighted	2	0.0453912	0.0486293	0.350608	1.04644	0.951303	1.15108	0.938311
19523_PARK7	T2DM	Inverse variance weighted	2	-0.00273817	0.0556788	0.960777	0.997266	0.894162	1.11226	0.993598
19556_CR1	T2DM	Inverse variance weighted	8	-0.00668222	0.0169507	0.693422	0.99334	0.96088	1.0269	0.976556
19558_LRP4	T2DM	Inverse variance weighted	2	0.0107015	0.0175133	0.541165	1.01076	0.976652	1.04606	0.976556
19560_PLXNA4	T2DM	Wald ratio	1	0.109328	0.0742227	0.140758	1.11553	0.964497	1.29021	0.535074
19563_SEZ6L	T2DM	Inverse variance weighted	3	-0.0525694	0.0742297	0.478822	0.948788	0.820321	1.09737	0.976556
19578_DOK2	T2DM	Wald ratio	1	0.12202	0.255961	0.633567	1.12978	0.684092	1.86582	0.863955
19581_IGFBP5	T2DM	Wald ratio	1	-0.0972222	0.125	0.4367	0.907354	0.71019	1.15926	0.757891
19602_JUND	T2DM	Wald ratio	1	-0.0788591	0.11745	0.501948	0.92417	0.734136	1.16339	0.787493
19606_IHH	T2DM	Inverse variance weighted	3	0.0911501	0.0786369	0.246405	1.09543	0.938964	1.27798	0.879364
19615_NT5C3A	T2DM	Wald ratio	1	0.0937129	0.0996441	0.346973	1.09824	0.9034	1.33511	0.72294
19617_PTGR1	T2DM	Inverse variance weighted	7	0.0217052	0.0174976	0.214802	1.02194	0.987489	1.0576	0.861047
19622_INHBA	T2DM	Wald ratio	1	0.125934	0.076841	0.101236	1.13421	0.975627	1.31856	0.462482
19631_KNG1	T2DM	Inverse variance weighted	2	0.0040318	0.0273081	0.882626	1.00404	0.951713	1.05924	0.991955
19635_FGL2	T2DM	Wald ratio	1	0.270572	0.122734	0.027486	1.31071	1.03047	1.66717	0.231132
19637_CRH	T2DM	Wald ratio	1	-0.0288035	0.0790251	0.715495	0.971607	0.832191	1.13438	0.89733
2192_CCL27	T2DM	Wald ratio	1	-0.660156	0.178385	0.00021498	0.516771	0.364295	0.733065	0.0227303
2201_COL18A1	T2DM	Inverse variance weighted	5	0.0385829	0.0386307	0.31791	1.03934	0.963548	1.12109	0.934465
2212_PLAT	T2DM	Inverse variance weighted	4	0.100804	0.060475	0.0955414	1.10606	0.982429	1.24525	0.731218
2278_TIMP2	T2DM	Inverse variance weighted	2	0.0138623	0.0852018	0.870755	1.01396	0.858015	1.19824	0.991955
2381_C5	T2DM	Inverse variance weighted	2	-0.0428267	0.0510143	0.401186	0.958077	0.866915	1.05883	0.968309
2418_APOE	T2DM	Inverse variance weighted	6	0.106533	0.0276584	0.000117282	1.11241	1.05372	1.17438	0.026365
2421_BDNF	T2DM	Wald ratio	1	-0.0177743	0.0734158	0.808699	0.982383	0.850723	1.13442	0.923664
2436_CXCL16	T2DM	Inverse variance weighted	6	0.0695022	0.0299907	0.0204789	1.07197	1.01078	1.13688	0.508287
2474_APCS	T2DM	Inverse variance weighted	3	0.0310929	0.0313151	0.320756	1.03158	0.970169	1.09688	0.934465
2475_KIT	T2DM	Wald ratio	1	-0.116631	0.140389	0.406104	0.889914	0.675844	1.17179	0.744226
2516_CCL21	T2DM	Wald ratio	1	0.0528771	0.104199	0.61183	1.0543	0.859544	1.29318	0.861343
2567_CFI	T2DM	Inverse variance weighted	2	0.0301824	0.20882	0.885076	1.03064	0.684474	1.55188	0.991955
2571_IGFBP3	T2DM	Inverse variance weighted	4	-0.0629507	0.025141	0.0122831	0.93899	0.893841	0.986419	0.383923
2579_MMP9	T2DM	Wald ratio	1	-0.0823948	0.0521636	0.114211	0.920908	0.831407	1.02004	0.485895
2590_ROR1	T2DM	Inverse variance weighted	2	-0.0116529	0.0226468	0.606867	0.988415	0.945501	1.03328	0.976556
2597_VEGFA	T2DM	Inverse variance weighted	2	-0.0148631	0.0456933	0.74497	0.985247	0.900845	1.07756	0.976556
2602_ANGPT2	T2DM	Inverse variance weighted	3	-0.0834759	0.0550238	0.129245	0.919913	0.825866	1.02467	0.786124
2611_TYRO3	T2DM	Wald ratio	1	-0.178771	0.0707635	0.0115266	0.836297	0.72799	0.960718	0.159931
2617_ERBB3	T2DM	Wald ratio	1	0.056338	0.0610329	0.355967	1.05796	0.938675	1.19239	0.72294
2631_IL10RB	T2DM	Wald ratio	1	0.00992908	0.0978723	0.919194	1.00998	0.833684	1.22355	0.969243
2632_IL12RB1	T2DM	Wald ratio	1	0.102402	0.0821745	0.212708	1.10783	0.943027	1.30143	0.610402
2635_LAYN	T2DM	Wald ratio	1	-0.0114723	0.156788	0.94167	0.988593	0.727038	1.34424	0.979287
2637_MRC1	T2DM	Inverse variance weighted	9	0.0587085	0.0284931	0.0393559	1.06047	1.00287	1.12137	0.625321
2644_PRKCA	T2DM	Inverse variance weighted	2	0.0982365	0.0840644	0.242571	1.10322	0.935635	1.30083	0.873877
2647_GDI2	T2DM	Wald ratio	1	0.0592441	0.0674157	0.379516	1.06103	0.929702	1.21092	0.733908
2654_TNFRSF1A	T2DM	Wald ratio	1	0.090312	0.0844476	0.284869	1.09452	0.927553	1.29153	0.677659
2658_NTRK3	T2DM	Inverse variance weighted	5	-0.0246023	0.0420712	0.558696	0.975698	0.89847	1.05956	0.976556
2665_TNFRSF17	T2DM	Wald ratio	1	-0.000744602	0.0491437	0.987911	0.999256	0.907496	1.10029	0.990704
2681_HGF	T2DM	Wald ratio	1	-0.0166667	0.0626984	0.790376	0.983471	0.869745	1.11207	0.917402
2683_C3	T2DM	Wald ratio	1	-0.205282	0.121248	0.0904423	0.814418	0.642153	1.03289	0.43989
2697_PF4	T2DM	Inverse variance weighted	2	-0.0630473	0.0494173	0.202021	0.938899	0.852225	1.03439	0.861047
2700_PROS1	T2DM	Wald ratio	1	-0.184103	0.181538	0.310523	0.83185	0.582796	1.18734	0.692173
2705_CCL25	T2DM	Inverse variance weighted	6	-0.00976026	0.0215344	0.650375	0.990287	0.94936	1.03298	0.976556
2731_POR	T2DM	Inverse variance weighted	2	-0.0398765	0.0344836	0.247521	0.960908	0.898109	1.0281	0.880424
2741_SIGLEC6	T2DM	Inverse variance weighted	7	0.00922904	0.0160071	0.564237	1.00927	0.978099	1.04144	0.976556
2742_SIGLEC7	T2DM	Inverse variance weighted	3	0.0460337	0.0248821	0.0643027	1.04711	0.997269	1.09944	0.66612
2743_SHH	T2DM	Inverse variance weighted	2	-0.0152571	0.0619222	0.805379	0.984859	0.872298	1.11194	0.991955
2754_C3	T2DM	Wald ratio	1	-0.17378	0.102642	0.0904423	0.840481	0.687317	1.02778	0.43989
2771_IGFBP1	T2DM	Inverse variance weighted	2	0.0817831	0.0709026	0.248723	1.08522	0.944418	1.24701	0.880668
2778_IL22	T2DM	Wald ratio	1	-0.106434	0.169182	0.529278	0.899035	0.645306	1.25253	0.802594
2780_LTF	T2DM	Inverse variance weighted	4	-0.0409062	0.032983	0.214894	0.959919	0.899827	1.02402	0.861047
2789_MMP7	T2DM	Inverse variance weighted	3	0.0334822	0.0233102	0.150896	1.03405	0.987868	1.08239	0.822199
2797_APOB	T2DM	Wald ratio	1	-0.281465	0.125858	0.025328	0.754678	0.589697	0.965815	0.228754
2811_ANGPT1	T2DM	Wald ratio	1	0.0811209	0.0988201	0.411706	1.0845	0.893538	1.31628	0.744226
2813_AGRP	T2DM	Inverse variance weighted	2	-0.0306936	0.0396894	0.439319	0.969773	0.897193	1.04822	0.976556
2819_CDH5	T2DM	Inverse variance weighted	2	-0.0630215	0.0435508	0.147875	0.938923	0.862102	1.02259	0.817365
2827_CX3CL1	T2DM	Wald ratio	1	0.0419716	0.0586773	0.474427	1.04286	0.929567	1.16997	0.771477
2828_SPINT1	T2DM	Inverse variance weighted	2	0.0636878	0.0506506	0.208611	1.06576	0.965038	1.17699	0.861047
2831_KLK11	T2DM	Inverse variance weighted	6	-0.0139585	0.0104594	0.182027	0.986138	0.966128	1.00656	0.853315
2834_KLK8	T2DM	Inverse variance weighted	7	-0.0103674	0.0313242	0.740667	0.989686	0.930752	1.05235	0.976556
2836_LCN2	T2DM	Wald ratio	1	-0.0739779	0.0538611	0.169599	0.928692	0.83565	1.03209	0.55369
2843_SPINT2	T2DM	Inverse variance weighted	8	0.00744349	0.013025	0.567676	1.00747	0.982077	1.03352	0.976556
2844_TIE1	T2DM	Inverse variance weighted	4	0.0270196	0.0286236	0.345189	1.02739	0.971336	1.08667	0.938311
2851_C5	T2DM	Wald ratio	1	-0.0666667	0.0784946	0.395706	0.935507	0.802105	1.0911	0.744226
2855_MAPK3	T2DM	Wald ratio	1	0.526099	0.28228	0.0623572	1.69232	0.973195	2.94282	0.346083
2860_KPNA2	T2DM	Wald ratio	1	-0.0166667	0.154386	0.914032	0.983471	0.726684	1.331	0.969243
2864_MAP2K1	T2DM	Wald ratio	1	0.392157	0.141711	0.00565235	1.48017	1.1212	1.95406	0.121276
2888_C7	T2DM	Inverse variance weighted	6	-0.0173183	0.0115553	0.133942	0.982831	0.960821	1.00534	0.786124
2890_CCL28	T2DM	Wald ratio	1	0.117967	0.143376	0.41063	1.12521	0.84955	1.49031	0.744226
2900_CCL14	T2DM	Inverse variance weighted	6	0.00594857	0.0107068	0.578492	1.00597	0.985076	1.0273	0.976556
2911_MDK	T2DM	Inverse variance weighted	2	-0.138019	0.152479	0.365376	0.871082	0.64605	1.1745	0.944099
2913_CCL23	T2DM	Inverse variance weighted	6	-0.0112892	0.0134201	0.400226	0.988774	0.963105	1.01513	0.968309
2925_SERPINE1	T2DM	Inverse variance weighted	2	0.152307	0.101605	0.133871	1.16452	0.954241	1.42113	0.786124
2944_NBL1	T2DM	Inverse variance weighted	2	0.165372	0.162963	0.310212	1.17983	0.857241	1.62382	0.933225
2948_GHR	T2DM	Inverse variance weighted	3	-0.0463208	0.0410186	0.258787	0.954736	0.880983	1.03466	0.8899
2950_IGFBP4	T2DM	Wald ratio	1	0.18705	0.115108	0.104163	1.20569	0.962173	1.51083	0.462482
2961_PROC	T2DM	Inverse variance weighted	3	0.0476262	0.0481117	0.322218	1.04878	0.9544	1.15249	0.934465
2962_PTHLH	T2DM	Inverse variance weighted	3	-0.0348649	0.0462329	0.45078	0.965736	0.882072	1.05734	0.976556
2966_CLEC11A	T2DM	Inverse variance weighted	4	-0.0151285	0.0261943	0.56357	0.984985	0.935692	1.03688	0.976556
2968_TNFSF15	T2DM	Wald ratio	1	0.0181058	0.132312	0.891156	1.01827	0.785664	1.31974	0.962775
2972_BMP7	T2DM	Wald ratio	1	-0.429936	0.122611	0.000454053	0.650551	0.511578	0.827275	0.0279999
2974_CNTN1	T2DM	Inverse variance weighted	4	-0.0142565	0.02318	0.53853	0.985845	0.942057	1.03167	0.976556
2979_CXCL5	T2DM	Wald ratio	1	0.0683544	0.0622785	0.272396	1.07074	0.947706	1.20976	0.657304
2982_LGALS4	T2DM	Wald ratio	1	-0.163227	0.118199	0.167294	0.849398	0.67375	1.07084	0.552666
2985_CXCL1	T2DM	Inverse variance weighted	9	-0.00756852	0.0154872	0.625057	0.99246	0.962787	1.02305	0.976556
2991_IL1R1	T2DM	Inverse variance weighted	2	0.0136764	0.0324903	0.6738	1.01377	0.951225	1.08043	0.976556
2992_IL17RA	T2DM	Inverse variance weighted	9	0.0230934	0.0116182	0.0468469	1.02336	1.00032	1.04693	0.646507
2993_IL18RAP	T2DM	Wald ratio	1	0.0883436	0.104294	0.396962	1.09236	0.89041	1.34012	0.744226
2994_IL1RL2	T2DM	Inverse variance weighted	3	-0.0706735	0.0362608	0.0512914	0.931766	0.867843	1.0004	0.66612
3007_SIGLEC9	T2DM	Inverse variance weighted	6	-0.00616502	0.0105713	0.55977	0.993854	0.973473	1.01466	0.976556
3009_TGFBR3	T2DM	Inverse variance weighted	2	0.117168	0.0873056	0.179581	1.12431	0.947479	1.33414	0.853315
3024_SERPINF2	T2DM	Inverse variance weighted	4	0.0535076	0.0374497	0.153065	1.05497	0.980303	1.13531	0.822199
3025_FGF2	T2DM	Inverse variance weighted	3	0.0499822	0.0333361	0.133786	1.05125	0.984761	1.12223	0.786124
3028_CCL23	T2DM	Inverse variance weighted	3	0.00756665	0.014642	0.605311	1.0076	0.97909	1.03693	0.976556
3033_LGALS2	T2DM	Inverse variance weighted	2	0.0166074	0.0306128	0.587476	1.01675	0.957534	1.07962	0.976556
3038_CXCL11	T2DM	Inverse variance weighted	2	-0.00247513	0.0227767	0.913465	0.997528	0.953975	1.04307	0.991955
3040_CCL3	T2DM	Inverse variance weighted	2	0.0070687	0.026286	0.787995	1.00709	0.956522	1.06034	0.991915
3043_SPARC	T2DM	Wald ratio	1	-0.0178853	0.202525	0.929629	0.982274	0.66045	1.46092	0.973479
3044_CCL18	T2DM	Inverse variance weighted	7	-0.0106239	0.0114171	0.352097	0.989432	0.967537	1.01182	0.938311
3045_PTN	T2DM	Inverse variance weighted	3	0.0214167	0.0312434	0.49304	1.02165	0.960962	1.08617	0.976556
3049_PRSS1	T2DM	Wald ratio	1	-0.168731	0.146285	0.24873	0.844736	0.634163	1.12523	0.636153
3050_VWF	T2DM	Wald ratio	1	0.121019	0.0718835	0.0922698	1.12865	0.980324	1.29941	0.43989
3059_TNFSF13B	T2DM	Inverse variance weighted	3	-0.103691	0.0658043	0.115083	0.901504	0.792417	1.02561	0.783398
3066_LGALS3	T2DM	Inverse variance weighted	4	-0.0086769	0.0272078	0.749793	0.991361	0.939879	1.04566	0.976556
3077_F10	T2DM	Wald ratio	1	0.0998043	0.125245	0.425524	1.10495	0.864438	1.41239	0.756817
3132_VEGFC	T2DM	Wald ratio	1	-0.0235149	0.0628713	0.708393	0.976759	0.863516	1.10485	0.895576
3143_CD4	T2DM	Wald ratio	1	0.00823723	0.159802	0.95889	1.00827	0.737142	1.37913	0.985757
3151_IL2RA	T2DM	Wald ratio	1	-0.252498	0.106596	0.0178483	0.776858	0.630384	0.957365	0.194232
3152_TNFRSF1B	T2DM	Wald ratio	1	-0.0595198	0.0727088	0.413012	0.942217	0.817071	1.08653	0.744226
3166_CD33	T2DM	Inverse variance weighted	9	-0.00125614	0.0139904	0.928458	0.998745	0.97173	1.02651	0.991955
3168_ADAMTS5	T2DM	Inverse variance weighted	5	0.0292062	0.0233968	0.211923	1.02964	0.983486	1.07795	0.861047
3169_IDUA	T2DM	Inverse variance weighted	4	0.00993275	0.0181549	0.584302	1.00998	0.974675	1.04657	0.976556
3171_APP	T2DM	Wald ratio	1	-0.0166881	0.084724	0.843851	0.98345	0.832979	1.1611	0.946758
3172_ARSB	T2DM	Inverse variance weighted	2	0.11205	0.120999	0.354423	1.11857	0.882402	1.41794	0.938311
3173_NAAA	T2DM	Inverse variance weighted	5	0.0229747	0.0126518	0.0693822	1.02324	0.998179	1.04893	0.66612
3175_ADAMTS13	T2DM	Inverse variance weighted	10	-0.00407794	0.0152997	0.789826	0.99593	0.966508	1.02625	0.991915
3184_F7	T2DM	Inverse variance weighted	7	-0.0122198	0.0181031	0.499667	0.987855	0.953418	1.02353	0.976556
3191_WFIKKN1	T2DM	Inverse variance weighted	2	-0.0241327	0.0709258	0.733666	0.976156	0.849466	1.12174	0.976556
3194_GP6	T2DM	Inverse variance weighted	3	0.00347334	0.0297555	0.907075	1.00348	0.946629	1.06374	0.991955
3199_KLK12	T2DM	Wald ratio	1	-0.0130058	0.0462428	0.778519	0.987078	0.901548	1.08072	0.915419
3206_LYVE1	T2DM	Inverse variance weighted	5	0.0232983	0.0282528	0.409579	1.02357	0.968432	1.08185	0.974435
3210_METAP1	T2DM	Wald ratio	1	0.0503817	0.108397	0.642083	1.05167	0.850376	1.30062	0.865592
3212_ASAH2	T2DM	Inverse variance weighted	6	0.004708	0.0109951	0.668513	1.00472	0.983299	1.02661	0.976556
3213_NID1	T2DM	Inverse variance weighted	4	-0.0369842	0.0513059	0.470998	0.963691	0.871496	1.06564	0.976556
3216_PIGR	T2DM	Wald ratio	1	0.0274069	0.0463809	0.554581	1.02779	0.938474	1.1256	0.822975
3220_RET	T2DM	Inverse variance weighted	3	0.019058	0.0175767	0.278244	1.01924	0.984725	1.05497	0.915967
3232_ACP5	T2DM	Inverse variance weighted	3	0.0249601	0.0273625	0.361664	1.02527	0.971737	1.08176	0.938823
3234_CCDC80	T2DM	Inverse variance weighted	2	0.12207	0.0999078	0.221772	1.12983	0.928905	1.37422	0.862048
3235_WFIKKN2	T2DM	Inverse variance weighted	7	-0.000584826	0.0147196	0.968308	0.999415	0.970994	1.02867	0.993598
3280_ACAN	T2DM	Inverse variance weighted	2	0.0695201	0.0561607	0.215762	1.07199	0.960256	1.19673	0.861047
3283_TGFBI	T2DM	Inverse variance weighted	5	-0.0159041	0.0178969	0.374189	0.984222	0.950296	1.01936	0.952459
3285_C1R	T2DM	Inverse variance weighted	2	0.0177128	0.0460619	0.700575	1.01787	0.930002	1.11404	0.976556
3290_CD109	T2DM	Inverse variance weighted	7	0.0237182	0.0196369	0.227109	1.024	0.985338	1.06418	0.87182
3291_FCER2	T2DM	Inverse variance weighted	6	0.000752699	0.0173852	0.965466	1.00075	0.967227	1.03544	0.993598
3296_CNTN2	T2DM	Inverse variance weighted	11	-0.0164526	0.0131098	0.209484	0.983682	0.958728	1.00929	0.861047
3298_CNTN4	T2DM	Inverse variance weighted	8	-0.0152774	0.0222115	0.491568	0.984839	0.942884	1.02866	0.976556
3299_CNTN5	T2DM	Inverse variance weighted	5	0.0561382	0.0317305	0.0768575	1.05774	0.993965	1.12562	0.66612
3305_DLL4	T2DM	Wald ratio	1	-0.0565623	0.160901	0.725186	0.945008	0.689404	1.29538	0.89733
3310_FCGR2B	T2DM	Inverse variance weighted	9	-0.020301	0.0126718	0.109142	0.979904	0.955866	1.00455	0.771548
3311_FCGR3B	T2DM	Inverse variance weighted	2	0.0340197	0.0163073	0.0369633	1.03461	1.00206	1.06821	0.625321
3314_GFRA1	T2DM	Wald ratio	1	0.0626896	0.0343782	0.0682232	1.0647	0.995319	1.13891	0.358485
3316_SERPIND1	T2DM	Wald ratio	1	0.131378	0.165816	0.428181	1.1404	0.823969	1.57835	0.756817
3320_IGFBP7	T2DM	Inverse variance weighted	6	-0.00550483	0.0209498	0.792734	0.99451	0.954501	1.0362	0.991955
3322_LRIG3	T2DM	Inverse variance weighted	6	0.00856626	0.0251081	0.732972	1.0086	0.960169	1.05948	0.976556
3323_LRP8	T2DM	Inverse variance weighted	2	0.0438474	0.0356391	0.218579	1.04482	0.97433	1.12042	0.861047
3324_LY9	T2DM	Inverse variance weighted	7	-0.00705355	0.0140482	0.615599	0.992971	0.966003	1.02069	0.976556
3326_CADM1	T2DM	Wald ratio	1	-0.0533949	0.0481213	0.267176	0.948006	0.862679	1.04177	0.656118
3336_TFPI	T2DM	Wald ratio	1	0.328938	0.128938	0.0107372	1.38949	1.0792	1.789	0.15682
3340_THBS4	T2DM	Inverse variance weighted	2	0.0279565	0.0450457	0.534846	1.02835	0.941451	1.12327	0.976556
3343_ACY1	T2DM	Inverse variance weighted	2	0.0108198	0.0530909	0.838512	1.01088	0.910976	1.12174	0.991955
3344_SERPINC1	T2DM	Wald ratio	1	-0.371058	0.140878	0.00844125	0.690004	0.52352	0.909431	0.151126
3348_BMP1	T2DM	Wald ratio	1	0.0613426	0.12037	0.610321	1.06326	0.839807	1.34618	0.861343
3363_CSK	T2DM	Wald ratio	1	0.0176471	0.0970588	0.855725	1.0178	0.841484	1.23107	0.951759
3367_FETUB	T2DM	Inverse variance weighted	7	-0.018283	0.0222884	0.41205	0.981883	0.939913	1.02573	0.974435
3378_KLK7	T2DM	Inverse variance weighted	3	-0.0265987	0.0272962	0.329835	0.973752	0.923025	1.02727	0.938311
3389_SERPINA5	T2DM	Inverse variance weighted	2	-0.00108393	0.0319438	0.972931	0.998917	0.938292	1.06346	0.993598
3391_PIK3CG	T2DM	Wald ratio	1	0.0103306	0.142562	0.942233	1.01038	0.764074	1.3361	0.979287
3415_IBSP	T2DM	Wald ratio	1	0.0222458	0.0667373	0.738883	1.0225	0.897126	1.16538	0.89733
3419_CAMK2D	T2DM	Wald ratio	1	-0.0159453	0.143508	0.911528	0.984181	0.74288	1.30386	0.969243
3420_CA13	T2DM	Wald ratio	1	0.0156528	0.0327286	0.632465	1.01578	0.952662	1.08307	0.863955
3421_TNFSF8	T2DM	Inverse variance weighted	2	-0.0905485	0.0439679	0.0394536	0.91343	0.83801	0.995638	0.625321
3431_EPHA1	T2DM	Inverse variance weighted	6	0.0221298	0.0166063	0.182658	1.02238	0.989636	1.0562	0.853315
3434_FN1	T2DM	Wald ratio	1	-0.0465116	0.0559397	0.405713	0.954553	0.855428	1.06517	0.744226
3435_FN1	T2DM	Wald ratio	1	0.0471338	0.0566879	0.405713	1.04826	0.938029	1.17145	0.744226
3438_FSTL3	T2DM	Inverse variance weighted	2	-0.0227207	0.262937	0.93114	0.977536	0.58387	1.63662	0.991955
3440_GZMA	T2DM	Inverse variance weighted	5	0.103934	0.0383577	0.00673653	1.10953	1.02917	1.19616	0.29908
3445_IL15RA	T2DM	Wald ratio	1	0.333942	0.155109	0.0313233	1.39646	1.03038	1.89261	0.235975
3447_CXCL8	T2DM	Wald ratio	1	0.0341151	0.068941	0.620709	1.0347	0.903925	1.1844	0.861343
3448_INSR	T2DM	Wald ratio	1	0.186014	0.0909091	0.0407412	1.20444	1.00786	1.43936	0.275749
3449_SERPINA4	T2DM	Inverse variance weighted	6	0.0187383	0.0159416	0.239821	1.01892	0.987571	1.05125	0.873877
3459_PDGFRB	T2DM	Inverse variance weighted	8	-0.0110941	0.00683691	0.104659	0.988967	0.975803	1.00231	0.764584
3461_BCAN	T2DM	Inverse variance weighted	2	-0.0519792	0.0329492	0.114668	0.949349	0.889977	1.01268	0.783398
3470_SELE	T2DM	Wald ratio	1	-0.0684575	0.0580589	0.238357	0.933833	0.83339	1.04638	0.626957
3474_THBS1	T2DM	Wald ratio	1	-0.302676	0.140468	0.0311805	0.738839	0.561023	0.973013	0.235975
3481_XPNPEP1	T2DM	Wald ratio	1	-0.056713	0.0856481	0.507867	0.944865	0.798849	1.11757	0.789542
3484_AGT	T2DM	Inverse variance weighted	2	0.0311059	0.0710307	0.661443	1.03159	0.897525	1.18569	0.976556
3488_CAT	T2DM	Inverse variance weighted	3	0.00392653	0.0302569	0.896746	1.00393	0.946128	1.06527	0.991955
3499_IL17B	T2DM	Wald ratio	1	-0.121339	0.0934449	0.194113	0.885734	0.737499	1.06376	0.576111
3508_CCL22	T2DM	Inverse variance weighted	6	-0.0100972	0.0291249	0.728828	0.989954	0.935025	1.04811	0.976556
3518_CPB2	T2DM	Inverse variance weighted	5	0.0370054	0.0206864	0.0736346	1.0377	0.996466	1.08064	0.66612
3519_CCL17	T2DM	Inverse variance weighted	2	0.0174391	0.032525	0.591836	1.01759	0.954746	1.08457	0.976556
3535_DKK1	T2DM	Inverse variance weighted	6	-0.0186617	0.0283013	0.509643	0.981511	0.928549	1.03749	0.976556
3580_SERPINA1	T2DM	Inverse variance weighted	6	0.0271333	0.018959	0.152385	1.0275	0.990024	1.0664	0.822199
3593_CASP3	T2DM	Wald ratio	1	0.180696	0.0788894	0.0219922	1.19805	1.02642	1.39839	0.211901
3600_CHIT1	T2DM	Inverse variance weighted	7	0.00609278	0.00903975	0.500312	1.00611	0.988442	1.0241	0.976556
3605_MASP1	T2DM	Wald ratio	1	-0.0848485	0.0812121	0.296126	0.918651	0.783469	1.07716	0.688365
3651_KDR	T2DM	Inverse variance weighted	3	-0.0318756	0.0198692	0.108654	0.968627	0.93163	1.00709	0.771548
3710_PLG	T2DM	Inverse variance weighted	5	-0.0102131	0.0421187	0.808406	0.989839	0.911407	1.07502	0.991955
3719_CDKN1B	T2DM	Wald ratio	1	-0.0919635	0.089478	0.304054	0.912138	0.765412	1.08699	0.692173
3727_PYY	T2DM	Wald ratio	1	-0.15231	0.149813	0.309312	0.858722	0.640221	1.1518	0.692173
3795_ADAM9	T2DM	Wald ratio	1	-0.0607225	0.235204	0.796276	0.941084	0.593498	1.49224	0.917402
3796_ANGPTL4	T2DM	Wald ratio	1	0.301314	0.0894869	0.000759541	1.35163	1.13419	1.61076	0.0379475
3799_CA3	T2DM	Inverse variance weighted	5	0.0967361	0.0323693	0.00280342	1.10157	1.03385	1.17372	0.185356
3806_EPHA5	T2DM	Inverse variance weighted	3	-0.125775	0.0558283	0.0242662	0.881813	0.790414	0.983781	0.534808
3807_FGF23	T2DM	Wald ratio	1	0.0736434	0.124031	0.552679	1.07642	0.844123	1.37265	0.822351
3810_FGR	T2DM	Inverse variance weighted	2	0.0238357	0.0332821	0.473884	1.02412	0.959448	1.09316	0.976556
3820_MAPKAPK2	T2DM	Wald ratio	1	0.00564653	0.0367024	0.877731	1.00566	0.935859	1.08067	0.960362
3825_MAPK8	T2DM	Wald ratio	1	0.236234	0.119005	0.0471362	1.26647	1.00299	1.59917	0.287479
3831_PTEN	T2DM	Wald ratio	1	-0.171898	0.224215	0.44328	0.842065	0.542612	1.30678	0.757891
3835_TLR2	T2DM	Wald ratio	1	-0.131038	0.169775	0.440215	0.877185	0.628891	1.22351	0.757891
3848_GAPDH	T2DM	Wald ratio	1	-0.127633	0.16109	0.428181	0.880176	0.641869	1.20696	0.756817
3852_DNAJB1	T2DM	Wald ratio	1	-0.143403	0.128107	0.262968	0.866404	0.674021	1.1137	0.651551
3853_MDH1	T2DM	Wald ratio	1	0.186755	0.124503	0.133614	1.20533	0.944338	1.53846	0.522225
3866_SBDS	T2DM	Wald ratio	1	0.0417722	0.0860759	0.627468	1.04266	0.880789	1.23427	0.863379
3890_LDHB	T2DM	Inverse variance weighted	2	0.127235	0.159409	0.424771	1.13568	0.830934	1.5522	0.976556
3894_NAGK	T2DM	Inverse variance weighted	5	0.0304066	0.0366456	0.406681	1.03087	0.959427	1.10764	0.974435
3905_UBE2N	T2DM	Wald ratio	1	0.299685	0.118297	0.0112983	1.34943	1.07018	1.70156	0.159931
4125_AGER	T2DM	Wald ratio	1	-0.17029	0.0770751	0.0271467	0.84342	0.725164	0.980961	0.231132
4127_C6	T2DM	Inverse variance weighted	2	-0.0218543	0.0531177	0.680756	0.978383	0.881646	1.08573	0.976556
4131_FN1	T2DM	Wald ratio	1	-0.0420455	0.0505682	0.405713	0.958826	0.868351	1.05873	0.744226
4133_GZMB	T2DM	Wald ratio	1	0.0620301	0.0789474	0.432035	1.06399	0.911461	1.24205	0.757719
4141_CXCL10	T2DM	Wald ratio	1	-0.0235791	0.0255647	0.356356	0.976697	0.928964	1.02688	0.72294
4145_NTF3	T2DM	Inverse variance weighted	2	-0.0330868	0.0918048	0.718545	0.967455	0.808136	1.15818	0.976556
4152_KLKB1	T2DM	Inverse variance weighted	4	-0.0230724	0.0273541	0.398964	0.977192	0.92618	1.03101	0.968309
4154_SELP	T2DM	Inverse variance weighted	3	-0.00722922	0.0294222	0.805909	0.992797	0.937164	1.05173	0.991955
4157_F2	T2DM	Inverse variance weighted	2	-0.0264853	0.0778503	0.733699	0.973862	0.836046	1.1344	0.976556
4159_CFH	T2DM	Inverse variance weighted	2	0.000418086	0.0296196	0.988738	1.00042	0.943993	1.06022	0.99623
4160_MMP2	T2DM	Inverse variance weighted	2	-0.00223198	0.0650365	0.972623	0.997771	0.878356	1.13342	0.993598
4162_TF	T2DM	Wald ratio	1	0.00620262	0.0447967	0.889876	1.00622	0.921642	1.09856	0.962775
4187_PGD	T2DM	Wald ratio	1	-0.00306749	0.0591586	0.958647	0.996937	0.887791	1.1195	0.985757
4188_AKR7A2	T2DM	Wald ratio	1	-0.00462351	0.0554822	0.933586	0.995387	0.892822	1.10974	0.975782
4192_AKR1A1	T2DM	Inverse variance weighted	7	0.0677369	0.0220941	0.00217067	1.07008	1.02473	1.11744	0.174158
4209_VTA1	T2DM	Wald ratio	1	0.145161	0.143145	0.310542	1.15623	0.873364	1.5307	0.692173
4220_FER	T2DM	Wald ratio	1	0.00787402	0.102362	0.938685	1.00791	0.824683	1.23183	0.979267
4232_IGF1R	T2DM	Wald ratio	1	-0.30916	0.220102	0.160133	0.734063	0.476847	1.13002	0.545051
4249_NME2	T2DM	Wald ratio	1	-0.0297957	0.0570375	0.6014	0.970644	0.867978	1.08545	0.861343
4250_NSFL1C	T2DM	Wald ratio	1	0.324544	0.129817	0.0124193	1.3834	1.07262	1.78423	0.160296
4254_NUDCD3	T2DM	Wald ratio	1	-0.0996068	0.133683	0.456212	0.905193	0.696543	1.17634	0.764948
4276_PEBP1	T2DM	Inverse variance weighted	6	0.0397536	0.0290435	0.171075	1.04055	0.982975	1.10151	0.83301
4278_P4HB	T2DM	Inverse variance weighted	2	0.0214647	0.0670629	0.748917	1.0217	0.895853	1.16522	0.976556
4294_SPHK1	T2DM	Inverse variance weighted	2	0.116023	0.0729975	0.111968	1.12302	0.97331	1.29576	0.782965
4297_SPON1	T2DM	Inverse variance weighted	4	-0.00861187	0.0231308	0.70966	0.991425	0.947481	1.03741	0.976556
4309_TPI1	T2DM	Wald ratio	1	-0.0478011	0.141491	0.735485	0.953323	0.722438	1.258	0.89733
4314_DCTPP1	T2DM	Wald ratio	1	0.207358	0.172241	0.228635	1.23042	0.87789	1.72452	0.622819
4328_BOC	T2DM	Inverse variance weighted	3	-0.13654	0.146356	0.350857	0.872372	0.654818	1.1622	0.938311
4332_CLEC1B	T2DM	Inverse variance weighted	2	-0.0472323	0.0373618	0.206163	0.953866	0.886511	1.02634	0.861047
4337_CRP	T2DM	Inverse variance weighted	2	0.00827522	0.0709489	0.907148	1.00831	0.877407	1.15874	0.991955
4342_ICAM1	T2DM	Inverse variance weighted	9	0.0211752	0.0105068	0.0438642	1.0214	1.00058	1.04265	0.646507
4435_ENPP7	T2DM	Inverse variance weighted	11	0.0116193	0.0138485	0.401452	1.01169	0.984596	1.03952	0.968309
4440_FCRL3	T2DM	Inverse variance weighted	5	-0.00144946	0.0228166	0.949347	0.998552	0.95488	1.04422	0.991955
4455_MFGE8	T2DM	Inverse variance weighted	3	-0.0389936	0.0277628	0.160162	0.961757	0.910821	1.01554	0.824169
4464_SIGLEC1	T2DM	Inverse variance weighted	2	-0.0468265	0.185378	0.800577	0.954253	0.66354	1.37234	0.991955
4469_CHST15	T2DM	Inverse variance weighted	2	0.0814296	0.0553654	0.141354	1.08484	0.973277	1.20918	0.802433
4471_TGM3	T2DM	Inverse variance weighted	5	-0.0437854	0.022899	0.0558622	0.957159	0.91515	1.0011	0.66612
4480_C3	T2DM	Wald ratio	1	-0.0770713	0.103083	0.454663	0.925824	0.756454	1.13312	0.764948
4496_MMP12	T2DM	Inverse variance weighted	7	-0.0362903	0.0139893	0.00948283	0.96436	0.938278	0.991168	0.343829
4498_NCAM1	T2DM	Inverse variance weighted	3	-0.0341637	0.0190915	0.0735392	0.966413	0.930919	1.00326	0.66612
4500_CLEC11A	T2DM	Inverse variance weighted	4	-0.00572381	0.0251259	0.819798	0.994293	0.946513	1.04448	0.991955
4534_PRSS22	T2DM	Inverse variance weighted	3	0.0503153	0.0426817	0.238458	1.0516	0.967209	1.14336	0.873877
4541_CDON	T2DM	Inverse variance weighted	4	-0.00742776	0.0145893	0.610666	0.9926	0.964618	1.02139	0.976556
4548_FUT3	T2DM	Inverse variance weighted	9	0.0151237	0.0134969	0.262487	1.01524	0.988734	1.04245	0.895874
4549_FUT5	T2DM	Inverse variance weighted	11	-0.00340448	0.00903154	0.706207	0.996601	0.979115	1.0144	0.976556
4559_KYNU	T2DM	Inverse variance weighted	4	-0.024461	0.017907	0.171938	0.975836	0.94218	1.01069	0.83301
4563_PLCG1	T2DM	Wald ratio	1	0.275037	0.106129	0.00955448	1.31658	1.06932	1.62101	0.152615
4706_EPB41	T2DM	Inverse variance weighted	2	0.0142524	0.0723873	0.843913	1.01435	0.880182	1.16898	0.991955
4721_TFF3	T2DM	Inverse variance weighted	3	-0.0385169	0.0245455	0.1166	0.962215	0.91702	1.00964	0.783398
4763_AFM	T2DM	Inverse variance weighted	3	-0.0100388	0.0335852	0.765013	0.990011	0.926941	1.05737	0.982486
4771_SMPDL3A	T2DM	Inverse variance weighted	3	-0.00487923	0.0350024	0.889136	0.995133	0.929151	1.0658	0.991955
4775_GSN	T2DM	Inverse variance weighted	4	0.000892434	0.0290336	0.975479	1.00089	0.945526	1.0595	0.993598
4801_LPO	T2DM	Inverse variance weighted	2	0.0309328	0.0337786	0.359797	1.03142	0.965342	1.10201	0.938311
4811_ITIH4	T2DM	Inverse variance weighted	2	0.121244	0.0793167	0.126363	1.1289	0.966362	1.31878	0.786124
4831_SELL	T2DM	Inverse variance weighted	5	-0.0249625	0.0207757	0.229549	0.975347	0.936428	1.01588	0.873877
4834_EPHA2	T2DM	Inverse variance weighted	2	-0.0336777	0.0655649	0.607494	0.966883	0.850284	1.09947	0.976556
4866_NTRK2	T2DM	Wald ratio	1	-0.0249267	0.117302	0.831717	0.975381	0.775041	1.22751	0.93916
4867_VEGFA	T2DM	Inverse variance weighted	6	-0.00696219	0.0164851	0.672783	0.993062	0.961488	1.02567	0.976556
4900_C3	T2DM	Wald ratio	1	-0.206273	0.121834	0.0904423	0.813611	0.640782	1.03306	0.43989
4906_F5	T2DM	Inverse variance weighted	2	0.0372698	0.0274244	0.174147	1.03797	0.983653	1.09529	0.838647
4911_GSTP1	T2DM	Inverse variance weighted	2	-0.0234648	0.119781	0.844691	0.976808	0.772413	1.23529	0.991955
4922_CCL19	T2DM	Wald ratio	1	0.134576	0.151139	0.373245	1.14405	0.850734	1.5385	0.729893
4925_MMP13	T2DM	Wald ratio	1	-0.105178	0.106796	0.324699	0.900164	0.730155	1.10976	0.717959
4929_SHBG	T2DM	Inverse variance weighted	2	-0.0280721	0.112586	0.803098	0.972318	0.779783	1.21239	0.991955
4930_STC1	T2DM	Wald ratio	1	0.103586	0.089243	0.245758	1.10914	0.931154	1.32115	0.631692
4960_ANXA1	T2DM	Wald ratio	1	0.0445368	0.033848	0.188245	1.04554	0.978431	1.11726	0.569853
4962_CDNF	T2DM	Inverse variance weighted	5	-0.0106564	0.0201624	0.597133	0.9894	0.951063	1.02928	0.976556
4968_CAPG	T2DM	Inverse variance weighted	4	0.0118789	0.0242266	0.623903	1.01195	0.965021	1.06116	0.976556
4971_CTSZ	T2DM	Inverse variance weighted	5	-0.0526503	0.0348276	0.130599	0.948712	0.886112	1.01573	0.786124
4978_DBNL	T2DM	Wald ratio	1	-0.314246	0.106145	0.00307114	0.730339	0.59316	0.899244	0.0841553
4982_PI3	T2DM	Inverse variance weighted	3	0.0529889	0.0280465	0.0588484	1.05442	0.99802	1.114	0.66612
4984_ESD	T2DM	Inverse variance weighted	3	0.0140691	0.022027	0.523003	1.01417	0.971316	1.05891	0.976556
4989_FGG	T2DM	Wald ratio	1	0.00509338	0.049236	0.917607	1.00511	0.912644	1.10694	0.969243
4990_GP1BA	T2DM	Inverse variance weighted	4	0.0541345	0.0453181	0.232264	1.05563	0.965906	1.15368	0.873877
4991_GPC5	T2DM	Inverse variance weighted	9	0.0246383	0.0186958	0.187553	1.02494	0.988066	1.0632	0.860446
5000_LGALS3BP	T2DM	Inverse variance weighted	2	-0.000655794	0.0361508	0.985527	0.999344	0.930986	1.07272	0.99582
5005_MAPK12	T2DM	Wald ratio	1	0.186387	0.0753927	0.0134276	1.20489	1.03937	1.39676	0.16498
5006_MAPK13	T2DM	Wald ratio	1	0.0363322	0.0795848	0.648015	1.037	0.887227	1.21206	0.866435
5012_AK1	T2DM	Wald ratio	1	-0.242928	0.168053	0.148305	0.784328	0.564219	1.0903	0.539888
5015_PLA2G7	T2DM	Inverse variance weighted	6	0.068653	0.0677601	0.310975	1.07106	0.937858	1.22319	0.933225
5018_PRDX6	T2DM	Wald ratio	1	-0.00732899	0.0602606	0.903199	0.992698	0.882109	1.11715	0.965848
5021_PPA1	T2DM	Inverse variance weighted	2	0.123659	0.0411083	0.00262858	1.13163	1.04403	1.22658	0.184658
5034_PRSS2	T2DM	Inverse variance weighted	3	-0.00777054	0.0210282	0.711733	0.99226	0.952195	1.03401	0.976556
5036_TNFAIP6	T2DM	Inverse variance weighted	9	-0.0100322	0.0146542	0.493598	0.990018	0.961987	1.01887	0.976556
5060_CD274	T2DM	Inverse variance weighted	2	-0.0209604	0.026532	0.429525	0.979258	0.929635	1.03153	0.976556
5061_ICOSLG	T2DM	Wald ratio	1	0.0363409	0.120301	0.762589	1.03701	0.819182	1.31276	0.915419
5063_CD244	T2DM	Inverse variance weighted	2	-0.0446944	0.132119	0.735146	0.95629	0.73812	1.23894	0.976556
5066_CD300C	T2DM	Inverse variance weighted	3	0.0558148	0.0295415	0.0588422	1.0574	0.997916	1.12043	0.66612
5076_EPHA10	T2DM	Wald ratio	1	0.0576923	0.115385	0.617075	1.05939	0.844964	1.32823	0.861343
5078_EPHB6	T2DM	Inverse variance weighted	2	-0.0166777	0.0394889	0.672777	0.983461	0.910214	1.0626	0.976556
5085_IL20RA	T2DM	Wald ratio	1	-0.376206	0.135048	0.00534099	0.686461	0.526818	0.894481	0.121276
5090_LILRB1	T2DM	Inverse variance weighted	8	-0.00791579	0.0179155	0.658604	0.992115	0.957883	1.02757	0.976556
5092_JAG1	T2DM	Wald ratio	1	0.33237	0.099711	0.000858121	1.39427	1.14676	1.6952	0.0379475
5103_CD200R1	T2DM	Wald ratio	1	-0.138021	0.0755208	0.0676117	0.871081	0.751231	1.01005	0.358485
5105_RTN4R	T2DM	Inverse variance weighted	5	-0.017985	0.0259431	0.488155	0.982176	0.933482	1.03341	0.976556
5107_NOTCH1	T2DM	Inverse variance weighted	2	0.0105468	0.0910114	0.907744	1.0106	0.845493	1.20796	0.991955
5108_NOTCH3	T2DM	Wald ratio	1	-0.0654867	0.0725664	0.366824	0.936611	0.812437	1.07976	0.724492
5109_NRCAM	T2DM	Wald ratio	1	-0.163476	0.0972018	0.0926041	0.849187	0.701881	1.02741	0.43989
5112_CD200	T2DM	Wald ratio	1	-0.102344	0.0914062	0.262859	0.902719	0.754651	1.07984	0.651551
5116_ROBO2	T2DM	Inverse variance weighted	3	0.146238	0.061648	0.0176849	1.15747	1.02573	1.30613	0.47827
5121_SEMA6B	T2DM	Inverse variance weighted	2	-0.00961626	0.150188	0.948948	0.99043	0.737872	1.32943	0.991955
5128_SLAMF6	T2DM	Wald ratio	1	-0.0447269	0.0367232	0.223243	0.956259	0.889848	1.02763	0.622614
5129_SCARF1	T2DM	Inverse variance weighted	5	0.0409711	0.0231577	0.0768565	1.04182	0.995592	1.0902	0.66612
5131_TNFRSF19	T2DM	Wald ratio	1	-0.138756	0.0708134	0.050059	0.87044	0.757638	1.00004	0.298739
5132_IL27RA	T2DM	Inverse variance weighted	10	-0.00146284	0.0120553	0.903418	0.998538	0.975221	1.02241	0.991955
5134_HAVCR2	T2DM	Inverse variance weighted	6	0.0307436	0.0223935	0.169788	1.03122	0.986939	1.07749	0.83301
5139_UNC5C	T2DM	Inverse variance weighted	3	-0.0190772	0.0517767	0.712537	0.981104	0.886424	1.0859	0.976556
5196_NMT1	T2DM	Wald ratio	1	0.449024	0.143167	0.00171057	1.56678	1.18343	2.07432	0.0587183
5202_PPID	T2DM	Inverse variance weighted	2	-0.0255882	0.0275617	0.353203	0.974736	0.923477	1.02884	0.938311
5227_PDK1	T2DM	Inverse variance weighted	2	0.00287999	0.09888	0.976764	1.00288	0.826195	1.21736	0.993598
5238_PPIE	T2DM	Wald ratio	1	0.216791	0.231668	0.349387	1.24208	0.788771	1.95592	0.72294
5256_PDE5A	T2DM	Inverse variance weighted	2	0.0277201	0.0396232	0.484182	1.02811	0.951285	1.11113	0.976556
5275_VAV1	T2DM	Wald ratio	1	0.182547	0.126447	0.148834	1.20027	0.936796	1.53785	0.539888
5301_CCL11	T2DM	Wald ratio	1	-0.0613718	0.122744	0.617075	0.940473	0.739375	1.19627	0.861343
5337_CD86	T2DM	Wald ratio	1	-0.103499	0.155977	0.506977	0.901677	0.664173	1.22411	0.789542
5339_S100A9	T2DM	Wald ratio	1	0.0819367	0.134078	0.541126	1.08539	0.834555	1.41161	0.813035
5346_CPNE1	T2DM	Inverse variance weighted	8	-0.0275411	0.0113565	0.0153026	0.972835	0.95142	0.994732	0.430003
5349_DLL1	T2DM	Inverse variance weighted	2	-0.0982873	0.150189	0.512838	0.906388	0.67526	1.21663	0.976556
5350_GPC6	T2DM	Wald ratio	1	-0.148036	0.108761	0.173479	0.8624	0.696834	1.0673	0.563045
5353_IL1RN	T2DM	Inverse variance weighted	3	0.0842438	0.0373055	0.0239321	1.08789	1.01119	1.17042	0.534808
5355_TNFSF14	T2DM	Inverse variance weighted	2	-0.0121109	0.0635558	0.848873	0.987962	0.872249	1.11903	0.991955
5358_OMD	T2DM	Wald ratio	1	0.0293856	0.182547	0.872113	1.02982	0.720071	1.47282	0.960362
5400_LEPR	T2DM	Inverse variance weighted	9	0.0160803	0.014001	0.250757	1.01621	0.988703	1.04448	0.880668
5404_TNFRSF21	T2DM	Inverse variance weighted	2	0.030742	0.101583	0.762173	1.03122	0.845049	1.25841	0.982434
5430_SIRPA	T2DM	Inverse variance weighted	9	-0.0174652	0.0120002	0.145555	0.982686	0.959843	1.00607	0.813949
5443_NPPA	T2DM	Wald ratio	1	-0.106432	0.127106	0.402396	0.899036	0.700782	1.15338	0.744226
5451_ALCAM	T2DM	Inverse variance weighted	4	-0.0787449	0.0580035	0.174594	0.924276	0.824951	1.03556	0.838647
5452_ASGR1	T2DM	Inverse variance weighted	2	0.0839402	0.0711212	0.237904	1.08756	0.946052	1.25024	0.873877
5460_DDX19B	T2DM	Wald ratio	1	0.0507597	0.140539	0.717965	1.05207	0.798759	1.38571	0.89733
5462_FCN3	T2DM	Inverse variance weighted	5	0.0221081	0.0320924	0.490894	1.02235	0.960028	1.08873	0.976556
5463_GAS1	T2DM	Inverse variance weighted	2	0.0957544	0.0826154	0.246441	1.10049	0.93597	1.29393	0.879364
5465_HS6ST1	T2DM	Inverse variance weighted	2	-0.0421219	0.042105	0.317116	0.958753	0.882808	1.04123	0.934465
5475_PRKCB	T2DM	Wald ratio	1	0.283272	0.0891331	0.00148253	1.32747	1.11468	1.58087	0.0548535
5478_FOLH1	T2DM	Inverse variance weighted	2	0.03055	0.0994525	0.758705	1.03102	0.848422	1.25292	0.982434
5480_CCL5	T2DM	Inverse variance weighted	3	0.0386464	0.0312179	0.215732	1.0394	0.977711	1.10499	0.861047
5491_SPOCK2	T2DM	Inverse variance weighted	2	-0.028496	0.0332298	0.391145	0.971906	0.910623	1.03731	0.962839
5509_EGF	T2DM	Inverse variance weighted	3	-0.0190811	0.126058	0.879686	0.9811	0.76632	1.25608	0.991955
5532_FGFR1	T2DM	Inverse variance weighted	2	0.245282	0.0604559	4.97e-05	1.27798	1.13518	1.43875	0.0139553
5542_NRP1	T2DM	Inverse variance weighted	5	0.013496	0.0218782	0.537322	1.01359	0.971042	1.058	0.976556
5581_FGL1	T2DM	Inverse variance weighted	7	0.0328852	0.0152274	0.0308029	1.03343	1.00304	1.06474	0.579452
5586_MINPP1	T2DM	Wald ratio	1	-0.10865	0.07173	0.129847	0.897045	0.779393	1.03246	0.518453
5593_PDIA5	T2DM	Inverse variance weighted	7	-0.0127538	0.0135234	0.345633	0.987327	0.961501	1.01385	0.938311
5598_GREM2	T2DM	Wald ratio	1	-0.0658436	0.160494	0.681618	0.936277	0.68358	1.28239	0.890113
5601_PGLYRP2	T2DM	Inverse variance weighted	5	-0.0107572	0.0289013	0.709741	0.9893	0.934818	1.04696	0.976556
5605_MFNG	T2DM	Wald ratio	1	0.0499564	0.0608639	0.411767	1.05123	0.933012	1.18442	0.744226
5610_FAM171A1	T2DM	Inverse variance weighted	2	0.0930991	0.130323	0.474997	1.09757	0.850157	1.41699	0.976556
5615_FAM172A	T2DM	Wald ratio	1	-0.00413223	0.123967	0.973409	0.995876	0.781057	1.26978	0.985757
5620_PAM	T2DM	Inverse variance weighted	6	-0.0185428	0.0173629	0.285541	0.981628	0.948784	1.01561	0.924921
5621_THSD1	T2DM	Inverse variance weighted	2	-0.0144592	0.0277776	0.60269	0.985645	0.933417	1.04079	0.976556
5630_CD300A	T2DM	Inverse variance weighted	6	0.00433117	0.0137963	0.753569	1.00434	0.977546	1.03187	0.979204
5631_MLN	T2DM	Inverse variance weighted	7	0.0692863	0.0164155	2.43e-05	1.07174	1.03781	1.10679	0.00912102
5632_CRTAC1	T2DM	Inverse variance weighted	10	0.0156306	0.0150848	0.300119	1.01575	0.986161	1.04623	0.931862
5634_POFUT1	T2DM	Inverse variance weighted	5	0.00744234	0.0272139	0.784487	1.00747	0.95514	1.06267	0.991915
5636_MFAP4	T2DM	Inverse variance weighted	4	-0.0218119	0.0575397	0.704632	0.978424	0.874074	1.09523	0.976556
5637_NTNG1	T2DM	Inverse variance weighted	9	-0.0358124	0.0161184	0.0262944	0.964821	0.934817	0.995789	0.550609
5644_RNASE4	T2DM	Inverse variance weighted	4	-0.0211394	0.018416	0.251016	0.979082	0.944372	1.01507	0.880668
5648_CTRB2	T2DM	Inverse variance weighted	4	0.0359536	0.0327097	0.271693	1.03661	0.972235	1.10524	0.900834
5656_ENDOU	T2DM	Wald ratio	1	0.0330827	0.103759	0.749847	1.03364	0.843424	1.26675	0.908658
5657_ST3GAL1	T2DM	Inverse variance weighted	2	-0.00829475	0.0541543	0.878265	0.99174	0.891868	1.10279	0.991955
5663_PF4V1	T2DM	Inverse variance weighted	2	-0.00328531	0.0203023	0.871448	0.99672	0.957837	1.03718	0.991955
5671_CTRB1	T2DM	Inverse variance weighted	2	0.079893	0.0227233	0.000438257	1.08317	1.03599	1.1325	0.0615751
5676_ASIP	T2DM	Inverse variance weighted	2	-0.0352199	0.0253909	0.165409	0.965393	0.918525	1.01465	0.830517
5680_OBP2B	T2DM	Inverse variance weighted	3	-0.0102212	0.0179249	0.568524	0.989831	0.955659	1.02522	0.976556
5682_VASN	T2DM	Wald ratio	1	-0.194162	0.0951777	0.0413503	0.823524	0.683376	0.992415	0.276499
5687_PRKCSH	T2DM	Wald ratio	1	-0.103357	0.0839223	0.218106	0.901805	0.765027	1.06304	0.617597
5691_CRISPLD2	T2DM	Inverse variance weighted	6	0.0033782	0.0380808	0.929311	1.00338	0.93122	1.08114	0.991955
5701_CLEC3B	T2DM	Inverse variance weighted	2	0.104458	0.0401078	0.00920245	1.11011	1.02618	1.2009	0.343829
5704_GZMM	T2DM	Inverse variance weighted	2	0.0118264	0.121668	0.922566	1.0119	0.797205	1.2844	0.991955
5708_LEAP2	T2DM	Inverse variance weighted	5	-0.0114954	0.021674	0.595851	0.98857	0.947454	1.03147	0.976556
5713_IFNL3	T2DM	Wald ratio	1	0.0483333	0.17	0.77617	1.04952	0.752115	1.46453	0.915419
5731_SPINK6	T2DM	Inverse variance weighted	9	0.00840345	0.00979999	0.391171	1.00844	0.989254	1.028	0.962839
5736_TREML2	T2DM	Inverse variance weighted	8	-0.00856627	0.0151032	0.570589	0.99147	0.962551	1.02126	0.976556
5742_ACP6	T2DM	Inverse variance weighted	15	0.0159066	0.0111314	0.153009	1.01603	0.994106	1.03844	0.822199
5749_CLPS	T2DM	Inverse variance weighted	8	0.0117603	0.0187732	0.531024	1.01183	0.975276	1.04975	0.976556
5763_DEFB104A	T2DM	Inverse variance weighted	3	0.133273	0.079251	0.092635	1.14256	0.978183	1.33456	0.728124
5798_BID	T2DM	Wald ratio	1	0.0311296	0.107619	0.772385	1.03162	0.835434	1.27388	0.915419
5803_C3	T2DM	Wald ratio	1	0.140097	0.103382	0.175373	1.15038	0.939384	1.40878	0.563532
5810_TDGF1	T2DM	Inverse variance weighted	6	0.00593463	0.00821015	0.469778	1.00595	0.989894	1.02227	0.976556
5813_EPO	T2DM	Wald ratio	1	-0.0492041	0.104197	0.636768	0.951987	0.776134	1.16768	0.865324
5825_IFNGR1	T2DM	Inverse variance weighted	3	-0.0509478	0.0638237	0.42472	0.950328	0.838583	1.07696	0.976556
5837_LIFR	T2DM	Inverse variance weighted	5	0.0475537	0.0457192	0.298281	1.0487	0.958816	1.14702	0.931862
5867_ARG1	T2DM	Wald ratio	1	0.0427252	0.202079	0.832553	1.04365	0.702332	1.55084	0.93916
5900_HINT1	T2DM	Wald ratio	1	0.0402062	0.103093	0.696537	1.04103	0.850564	1.27414	0.894677
5918_PSME1	T2DM	Wald ratio	1	0.0236486	0.113176	0.834483	1.02393	0.820226	1.27823	0.939428
5963_DMKN	T2DM	Wald ratio	1	0.0495768	0.0882709	0.574359	1.05083	0.88388	1.24931	0.841839
5980_BOLA3	T2DM	Wald ratio	1	0.0308642	0.0582011	0.595902	1.03135	0.920158	1.15597	0.859027
5988_TNFSF14	T2DM	Wald ratio	1	-0.103004	0.153076	0.501013	0.902123	0.66829	1.21777	0.787493
6049_PTPRS	T2DM	Wald ratio	1	0.0503778	0.0901763	0.576394	1.05167	0.881291	1.25498	0.841839
6081_PCOLCE2	T2DM	Inverse variance weighted	10	0.0116083	0.0147081	0.429968	1.01168	0.982928	1.04126	0.976556
6086_CHRDL2	T2DM	Inverse variance weighted	5	0.0581608	0.0255662	0.022911	1.05989	1.00808	1.11435	0.534808
6151_MAP2K3	T2DM	Wald ratio	1	0.231884	0.146998	0.114689	1.26097	0.94532	1.68203	0.485895
6223_GUCA2B	T2DM	Inverse variance weighted	2	0.0324687	0.0452848	0.47338	1.033	0.945266	1.12888	0.976556
6252_SCGB3A1	T2DM	Inverse variance weighted	3	-0.0103625	0.0248912	0.677183	0.989691	0.942566	1.03917	0.976556
6283_MCEMP1	T2DM	Wald ratio	1	-0.113924	0.169304	0.501013	0.892326	0.640338	1.24348	0.787493
6342_NPNT	T2DM	Inverse variance weighted	3	0.0280069	0.043696	0.521556	1.0284	0.943992	1.12036	0.976556
6359_POMGNT2	T2DM	Inverse variance weighted	4	-0.00210391	0.0204891	0.918213	0.997898	0.958618	1.03879	0.991955
6364_TAPBPL	T2DM	Inverse variance weighted	7	-0.0228546	0.0115147	0.0471651	0.977405	0.955593	0.999714	0.646507
6366_TXNDC15	T2DM	Inverse variance weighted	3	0.0472535	0.0155167	0.00232417	1.04839	1.01698	1.08076	0.174158
6375_XXYLT1	T2DM	Inverse variance weighted	2	0.00526081	0.0299081	0.860373	1.00527	0.948039	1.06597	0.991955
6379_ADAMTSL2	T2DM	Inverse variance weighted	4	-0.00750867	0.0509966	0.882944	0.992519	0.898111	1.09685	0.991955
6382_MANBA	T2DM	Inverse variance weighted	5	-0.064538	0.0196416	0.001017	0.9375	0.902095	0.974296	0.0974164
6383_TLL1	T2DM	Wald ratio	1	0.138225	0.153584	0.36812	1.14823	0.849762	1.55154	0.724492
6385_VWA1	T2DM	Inverse variance weighted	7	-0.0261381	0.0283982	0.357355	0.974201	0.921458	1.02996	0.938311
6388_CCDC126	T2DM	Inverse variance weighted	3	0.0697075	0.0297311	0.0190476	1.07219	1.0115	1.13653	0.497894
6393_HSP90B1	T2DM	Inverse variance weighted	6	0.0102809	0.0106047	0.332311	1.01033	0.989551	1.03155	0.938311
6404_C1QL1	T2DM	Inverse variance weighted	2	-0.0311354	0.0315032	0.322995	0.969344	0.911301	1.03108	0.934465
6408_INHBC	T2DM	Wald ratio	1	-0.0907336	0.0627413	0.148134	0.913261	0.807585	1.03276	0.539888
6409_ADGRF5	T2DM	Inverse variance weighted	4	-0.0276237	0.0156546	0.0776349	0.972754	0.943361	1.00306	0.66612
6415_CPN2	T2DM	Inverse variance weighted	8	0.0144656	0.0152931	0.344204	1.01457	0.984611	1.04544	0.938311
6416_GKN2	T2DM	Inverse variance weighted	4	-0.0045515	0.0209456	0.827974	0.995459	0.955419	1.03718	0.991955
6425_MMP19	T2DM	Inverse variance weighted	3	0.0445225	0.0374786	0.234854	1.04553	0.971479	1.12522	0.873877
6433_FAM20A	T2DM	Inverse variance weighted	3	0.0157277	0.031357	0.615972	1.01585	0.955298	1.08024	0.976556
6434_AOC2	T2DM	Inverse variance weighted	2	-0.0844329	0.177499	0.634302	0.919033	0.648995	1.30143	0.976556
6444_PSG3	T2DM	Inverse variance weighted	5	0.0282893	0.0166546	0.0893958	1.02869	0.995656	1.06283	0.709565
6448_SEMA3C	T2DM	Wald ratio	1	0.0957179	0.0994962	0.336037	1.10045	0.905476	1.3374	0.72294
6455_HAPLN4	T2DM	Wald ratio	1	-0.191111	0.136889	0.162683	0.826041	0.631654	1.08025	0.547207
6471_CFHR4	T2DM	Inverse variance weighted	14	-0.0232817	0.0117224	0.0470243	0.976987	0.954796	0.999694	0.646507
6472_PMEL	T2DM	Inverse variance weighted	2	0.0505757	0.0354449	0.153614	1.05188	0.981281	1.12755	0.822199
6478_IGLON5	T2DM	Inverse variance weighted	2	-0.115396	0.0775014	0.1365	0.891013	0.765445	1.03718	0.78809
6485_IGLL1	T2DM	Inverse variance weighted	4	0.00562287	0.0206816	0.785716	1.00564	0.965689	1.04724	0.991915
6493_CPZ	T2DM	Wald ratio	1	-0.0758929	0.0997024	0.446541	0.926916	0.76238	1.12696	0.757891
6507_NCAM2	T2DM	Inverse variance weighted	6	-0.000872711	0.0203013	0.965711	0.999128	0.960152	1.03968	0.993598
6521_NPTX2	T2DM	Inverse variance weighted	2	0.226471	0.117688	0.054313	1.25417	0.995811	1.57955	0.66612
6525_DUSP13	T2DM	Wald ratio	1	-0.0210644	0.0552559	0.703043	0.979156	0.878652	1.09116	0.894677
6527_TRIL	T2DM	Wald ratio	1	0.118421	0.0798872	0.138246	1.12572	0.962561	1.31653	0.52915
6544_NELL1	T2DM	Inverse variance weighted	7	0.0270963	0.0266329	0.308963	1.02747	0.975208	1.08253	0.933225
6550_ICAM4	T2DM	Wald ratio	1	0.144601	0.0619718	0.0196307	1.15558	1.02341	1.30482	0.200424
6558_COLEC10	T2DM	Wald ratio	1	0.00612996	0.185942	0.973701	1.00615	0.698852	1.44857	0.985757
6572_LRRTM4	T2DM	Wald ratio	1	-0.125468	0.132959	0.345342	0.882084	0.679725	1.14469	0.72294
6576_ART4	T2DM	Inverse variance weighted	4	0.00854346	0.0177203	0.629714	1.00858	0.974152	1.04423	0.976556
6605_IGFALS	T2DM	Inverse variance weighted	5	-0.0118957	0.0240716	0.621181	0.988175	0.942635	1.03591	0.976556
6609_CNP	T2DM	Wald ratio	1	0.0322981	0.0944099	0.732272	1.03283	0.858348	1.24277	0.89733
6617_FCRL6	T2DM	Wald ratio	1	0.113949	0.0543549	0.036048	1.12069	1.00744	1.24668	0.259078
6620_LINGO1	T2DM	Wald ratio	1	0.354212	0.136069	0.00923649	1.42506	1.09146	1.86062	0.152615
6626_CHST12	T2DM	Inverse variance weighted	2	-0.0157644	0.0404316	0.696608	0.984359	0.909364	1.06554	0.976556
6627_PNLIPRP1	T2DM	Inverse variance weighted	2	-0.0163236	0.0431647	0.705305	0.983809	0.904	1.07066	0.976556
6649_NTN1	T2DM	Inverse variance weighted	3	0.0481553	0.0352496	0.1719	1.04933	0.979284	1.12439	0.83301
6713_LRP11	T2DM	Inverse variance weighted	9	-0.0280517	0.0153737	0.0680532	0.972338	0.943476	1.00208	0.66612
6899_PCBD2	T2DM	Wald ratio	1	0.142599	0.174086	0.412714	1.15327	0.819869	1.62224	0.744226
6904_LRRTM2	T2DM	Wald ratio	1	0.100821	0.106682	0.344631	1.10608	0.897379	1.36331	0.72294
6909_MGAT2	T2DM	Wald ratio	1	-0.129008	0.059542	0.0302603	0.878967	0.782149	0.98777	0.235975
6923_PLOD2	T2DM	Inverse variance weighted	2	-0.0309279	0.0677632	0.648094	0.969545	0.84896	1.10726	0.976556
6925_SNX8	T2DM	Inverse variance weighted	2	0.0107935	0.046967	0.818238	1.01085	0.921952	1.10832	0.991955
6927_NDST1	T2DM	Inverse variance weighted	2	0.00782643	0.0486127	0.872097	1.00786	0.916261	1.10861	0.991955
6930_ST8SIA6	T2DM	Wald ratio	1	0.150973	0.182879	0.40907	1.16296	0.812637	1.66432	0.744226
6955_SNX1	T2DM	Wald ratio	1	-0.0651526	0.066529	0.327427	0.936925	0.822383	1.06742	0.721118
6965_CNTNAP2	T2DM	Inverse variance weighted	6	-0.0126271	0.0184614	0.493991	0.987452	0.952361	1.02384	0.976556
6969_WFDC5	T2DM	Wald ratio	1	0.0957265	0.158974	0.547074	1.10046	0.805845	1.50278	0.818399
6984_IGSF8	T2DM	Inverse variance weighted	2	-0.0216367	0.0424601	0.610348	0.978596	0.900452	1.06352	0.976556
6986_HS3ST3B1	T2DM	Wald ratio	1	0.067623	0.163934	0.679973	1.06996	0.775933	1.47541	0.890113
6990_SDF2L1	T2DM	Wald ratio	1	-0.181387	0.162861	0.265384	0.834112	0.60617	1.14777	0.654613
6998_ASPH	T2DM	Inverse variance weighted	2	-0.00904134	0.106931	0.932617	0.990999	0.803623	1.22207	0.991955
7009_CD72	T2DM	Inverse variance weighted	2	0.172119	0.0524838	0.00104003	1.18782	1.0717	1.31651	0.0974164
7019_SEMA7A	T2DM	Wald ratio	1	-0.0716535	0.116535	0.538644	0.930853	0.740772	1.16971	0.813035
7050_NEGR1	T2DM	Wald ratio	1	-0.0279605	0.0559211	0.617075	0.972427	0.871477	1.08507	0.861343
7059_LILRA6	T2DM	Inverse variance weighted	9	0.00549814	0.0123988	0.657447	1.00551	0.981372	1.03025	0.976556
7083_MATN4	T2DM	Inverse variance weighted	4	0.0036951	0.0293109	0.89968	1.0037	0.947665	1.06305	0.991955
7089_SYT11	T2DM	Wald ratio	1	-0.299112	0.128332	0.0197655	0.741477	0.57658	0.953533	0.200424
7096_RMDN1	T2DM	Inverse variance weighted	4	0.0444083	0.0200083	0.0264528	1.04541	1.00521	1.08722	0.550609
7099_FSTL5	T2DM	Wald ratio	1	-0.192653	0.089456	0.0312712	0.824768	0.692126	0.98283	0.235975
7110_DNAJB11	T2DM	Inverse variance weighted	3	0.125301	0.0685462	0.0675536	1.13349	0.990991	1.29648	0.66612
7128_VWA2	T2DM	Inverse variance weighted	6	-0.0117831	0.0434617	0.786303	0.988286	0.907585	1.07616	0.991915
7140_CELA2A	T2DM	Wald ratio	1	-0.0863345	0.0601875	0.151451	0.917287	0.815216	1.03214	0.544269
7141_MGAT4B	T2DM	Inverse variance weighted	4	-0.0198701	0.0243373	0.414245	0.980326	0.934661	1.02822	0.974435
7145_ITIH3	T2DM	Inverse variance weighted	7	0.02615	0.013139	0.0465634	1.02649	1.0004	1.05327	0.646507
7156_FUT10	T2DM	Inverse variance weighted	7	-0.00681367	0.0176401	0.699303	0.993209	0.959457	1.02815	0.976556
7173_TMEM132C	T2DM	Inverse variance weighted	5	-0.0152358	0.0260811	0.559107	0.98488	0.935799	1.03653	0.976556
7179_NFASC	T2DM	Inverse variance weighted	4	0.0498365	0.0244379	0.0414185	1.0511	1.00194	1.10267	0.637732
7185_GP5	T2DM	Inverse variance weighted	2	0.0162075	0.058263	0.780876	1.01634	0.90666	1.13929	0.991915
7191_SLMAP	T2DM	Wald ratio	1	-0.014862	0.135881	0.912905	0.985248	0.754886	1.28591	0.969243
7198_FAM20B	T2DM	Inverse variance weighted	2	-0.248103	0.0724004	0.000610687	0.780279	0.677051	0.899246	0.0686412
7206_FBP1	T2DM	Inverse variance weighted	2	-0.161302	0.0909154	0.0760304	0.851035	0.712129	1.01704	0.66612
7208_MGAT4C	T2DM	Wald ratio	1	0.228665	0.166302	0.169131	1.25692	0.907296	1.74127	0.55369
7211_RNASE1	T2DM	Inverse variance weighted	5	-0.0134926	0.0262859	0.607741	0.986598	0.937055	1.03876	0.976556
7218_ATP1B2	T2DM	Inverse variance weighted	3	-0.0940277	0.0502739	0.0614413	0.910258	0.824841	1.00452	0.66612
7227_COCH	T2DM	Inverse variance weighted	3	-0.0268977	0.0238245	0.258902	0.973461	0.929049	1.02	0.8899
7251_C1QTNF3	T2DM	Inverse variance weighted	2	0.00700374	0.0494743	0.887425	1.00703	0.913962	1.10957	0.991955
7266_SERPINA9	T2DM	Inverse variance weighted	4	0.0460446	0.0349101	0.187187	1.04712	0.977869	1.12128	0.860446
7551_LRRC32	T2DM	Wald ratio	1	0.010101	0.113997	0.929394	1.01015	0.807887	1.26306	0.973479
7648_MYBPC1	T2DM	Wald ratio	1	-0.0394737	0.0704887	0.575479	0.961295	0.837251	1.10372	0.841839
7655_NPPB	T2DM	Inverse variance weighted	4	-0.0497735	0.0298686	0.0956308	0.951445	0.897344	1.00881	0.731218
7761_CHKB	T2DM	Inverse variance weighted	4	0.0433921	0.0663013	0.51281	1.04435	0.917082	1.18927	0.976556
7769_SH3BP2	T2DM	Inverse variance weighted	2	0.00388128	0.0243275	0.873241	1.00389	0.957145	1.05292	0.991955
7779_CHST11	T2DM	Inverse variance weighted	3	0.0216195	0.0225853	0.338445	1.02185	0.977607	1.06811	0.938311
7784_KNG1	T2DM	Inverse variance weighted	5	-0.00266593	0.0250791	0.915344	0.997338	0.949499	1.04759	0.991955
7806_B4GALT7	T2DM	Inverse variance weighted	7	0.0253702	0.0165376	0.125007	1.02569	0.992981	1.05949	0.786124
7808_GLCE	T2DM	Inverse variance weighted	7	-0.0148107	0.021402	0.488921	0.985298	0.944822	1.02751	0.976556
7810_C1QTNF5	T2DM	Inverse variance weighted	2	-0.0810752	0.0472281	0.086039	0.922124	0.840597	1.01156	0.700781
7866_DNAJC30	T2DM	Wald ratio	1	0.0019892	0.0630861	0.974846	1.00199	0.88545	1.13387	0.985757
7871_TMEM132A	T2DM	Inverse variance weighted	5	0.0292582	0.0369086	0.427941	1.02969	0.957832	1.10694	0.976556
7875_PLEK	T2DM	Inverse variance weighted	2	-0.0406096	0.0558848	0.46743	0.960204	0.860584	1.07136	0.976556
7891_UGT1A6	T2DM	Inverse variance weighted	3	-0.0657602	0.0314253	0.0363861	0.936355	0.880422	0.995842	0.625321
7916_S100A7	T2DM	Inverse variance weighted	8	-0.00907238	0.016471	0.581763	0.990969	0.959488	1.02348	0.976556
7921_FJX1	T2DM	Inverse variance weighted	4	0.0300852	0.024095	0.21181	1.03054	0.983005	1.08038	0.861047
7928_TPST1	T2DM	Inverse variance weighted	4	-0.0133089	0.0199559	0.504828	0.986779	0.948928	1.02614	0.976556
7948_GLTPD2	T2DM	Inverse variance weighted	4	0.0348816	0.0312218	0.263901	1.0355	0.97403	1.10084	0.895874
7950_BTNL9	T2DM	Wald ratio	1	-0.0298943	0.0692672	0.666047	0.970548	0.847336	1.11168	0.883015
7955_ITIH1	T2DM	Inverse variance weighted	8	-0.0100038	0.0183182	0.584987	0.990046	0.95513	1.02624	0.976556
7957_SCG3	T2DM	Inverse variance weighted	7	-0.0330782	0.0235717	0.160527	0.967463	0.923782	1.01321	0.824169
7981_B3GALT6	T2DM	Wald ratio	1	-0.221277	0.120567	0.0664621	0.801495	0.632808	1.01515	0.358485
7997_DOC2B	T2DM	Wald ratio	1	-0.459402	0.183761	0.0124193	0.631661	0.44062	0.905534	0.160296
7999_ENTPD1	T2DM	Inverse variance weighted	2	-0.0506923	0.09178	0.580726	0.950571	0.794072	1.13791	0.976556
8005_MXRA7	T2DM	Inverse variance weighted	5	0.0163027	0.0211775	0.441411	1.01644	0.97511	1.05951	0.976556
8006_DNAJB12	T2DM	Wald ratio	1	-0.142857	0.0912365	0.117398	0.866878	0.72493	1.03662	0.489894
8013_LMAN2L	T2DM	Inverse variance weighted	2	0.0665211	0.050039	0.183721	1.06878	0.968937	1.17892	0.853315
8014_MANEA	T2DM	Inverse variance weighted	6	0.00953086	0.00965165	0.323405	1.00958	0.990658	1.02886	0.934465
8024_TPST2	T2DM	Inverse variance weighted	2	0.0934575	0.0424367	0.0276456	1.09796	1.01033	1.19319	0.564976
8028_SPINK5	T2DM	Inverse variance weighted	2	0.0239417	0.0456629	0.600061	1.02423	0.936545	1.12013	0.976556
8035_C1orf198	T2DM	Wald ratio	1	-0.0493741	0.0716273	0.490622	0.951825	0.827155	1.09529	0.783646
8039_FAM177A1	T2DM	Inverse variance weighted	6	-0.0252977	0.0156729	0.106505	0.97502	0.945523	1.00544	0.770649
8043_COMP	T2DM	Inverse variance weighted	5	-0.00562564	0.048803	0.908229	0.99439	0.90368	1.09421	0.991955
8053_DNAJB14	T2DM	Wald ratio	1	0.0262217	0.0965435	0.785926	1.02657	0.849588	1.24042	0.916363
8065_PATE4	T2DM	Wald ratio	1	0.165354	0.0543307	0.0023386	1.17981	1.06063	1.31238	0.0721069
8080_MSMP	T2DM	Wald ratio	1	-0.395833	0.102564	0.000113677	0.673119	0.550538	0.822993	0.0157727
8097_LIPN	T2DM	Inverse variance weighted	4	-0.0305376	0.0247993	0.218178	0.969924	0.923907	1.01823	0.861047
8099_SPON2	T2DM	Inverse variance weighted	5	0.00241836	0.0215707	0.910734	1.00242	0.960924	1.04571	0.991955
8100_ADM2	T2DM	Wald ratio	1	0.0174497	0.052349	0.738883	1.0176	0.918371	1.12756	0.89733
8221_MIF	T2DM	Wald ratio	1	-0.0863836	0.127379	0.49767	0.917242	0.71459	1.17737	0.787493
8229_GXYLT1	T2DM	Inverse variance weighted	6	-0.00965489	0.0190738	0.612726	0.990392	0.95405	1.02812	0.976556
8231_FLT1	T2DM	Wald ratio	1	-0.15942	0.15942	0.317311	0.852638	0.623826	1.16538	0.704429
8235_CHGB	T2DM	Wald ratio	1	-0.0891055	0.110338	0.419338	0.914749	0.736853	1.13559	0.753179
8243_SPINK1	T2DM	Wald ratio	1	-0.157105	0.0635481	0.0134276	0.854614	0.754531	0.967973	0.16498
8244_FUT8	T2DM	Inverse variance weighted	10	0.00406695	0.00965054	0.673447	1.00408	0.985262	1.02325	0.976556
8248_SIGLEC14	T2DM	Inverse variance weighted	6	-0.0127228	0.00928527	0.170621	0.987358	0.969551	1.00549	0.83301
8250_PTPRJ	T2DM	Inverse variance weighted	2	0.033779	0.103726	0.744684	1.03436	0.844067	1.26754	0.976556
8252_NOTUM	T2DM	Inverse variance weighted	3	-0.0214124	0.0483063	0.657576	0.978815	0.890393	1.07602	0.976556
8269_ARSK	T2DM	Wald ratio	1	0.0548437	0.0594567	0.356313	1.05638	0.940173	1.18694	0.72294
8274_STX7	T2DM	Wald ratio	1	-0.0529462	0.0555081	0.340162	0.948431	0.850661	1.05744	0.72294
8275_PEAR1	T2DM	Inverse variance weighted	4	0.00727803	0.0272032	0.789051	1.0073	0.955003	1.06247	0.991915
8297_DNAJC10	T2DM	Inverse variance weighted	2	0.0682073	0.146563	0.641659	1.07059	0.803277	1.42685	0.976556
8299_LILRA4	T2DM	Inverse variance weighted	5	-0.0300899	0.0187319	0.108198	0.970358	0.935378	1.00665	0.771548
8300_PEX14	T2DM	Wald ratio	1	-0.127701	0.125737	0.309808	0.880116	0.687877	1.12608	0.692173
8309_HYAL1	T2DM	Inverse variance weighted	2	0.103784	0.0668056	0.1203	1.10936	0.97321	1.26456	0.784957
8310_ZG16B	T2DM	Wald ratio	1	0.00433604	0.0352304	0.902046	1.00435	0.937334	1.07615	0.965848
8323_TFF3	T2DM	Wald ratio	1	0.00334169	0.0685046	0.961094	1.00335	0.877282	1.14753	0.985757
8327_DPEP2	T2DM	Inverse variance weighted	3	0.0199055	0.0476385	0.676061	1.0201	0.929168	1.11994	0.976556
8336_GRAMD1C	T2DM	Inverse variance weighted	4	0.0715342	0.0377668	0.0582116	1.07415	0.997514	1.15668	0.66612
8337_PTPRU	T2DM	Inverse variance weighted	5	-0.00764575	0.0338029	0.821056	0.992383	0.928765	1.06036	0.991955
8345_GPX7	T2DM	Inverse variance weighted	7	-0.0284726	0.0200149	0.154861	0.971929	0.934539	1.01081	0.823764
8364_UST	T2DM	Inverse variance weighted	2	0.0724729	0.0426993	0.0896426	1.07516	0.988845	1.16902	0.709565
8368_TNFRSF1B	T2DM	Inverse variance weighted	2	-0.018059	0.0454579	0.691169	0.982103	0.898385	1.07362	0.976556
8376_LHB	T2DM	Inverse variance weighted	4	-0.00177845	0.0309248	0.95414	0.998223	0.939515	1.0606	0.991955
8394_RNASE2	T2DM	Wald ratio	1	-0.0118798	0.0475192	0.802587	0.98819	0.900309	1.08465	0.922228
8398_RARRES1	T2DM	Inverse variance weighted	6	0.0201294	0.0144216	0.162781	1.02033	0.991896	1.04959	0.824169
8427_RSPO3	T2DM	Wald ratio	1	0.0192637	0.0265411	0.467957	1.01945	0.967774	1.07389	0.771477
8428_NTM	T2DM	Inverse variance weighted	7	0.0202775	0.0130133	0.119182	1.02048	0.994785	1.04685	0.783398
8458_SNCA	T2DM	Wald ratio	1	0.0780911	0.136659	0.567709	1.08122	0.827156	1.41332	0.835752
8464_RSPO4	T2DM	Inverse variance weighted	3	-0.121801	0.0780558	0.118656	0.885324	0.759731	1.03168	0.783398
8468_KLK3	T2DM	Inverse variance weighted	2	0.0425322	0.0923645	0.64517	1.04345	0.870661	1.25053	0.976556
8469_IGFBP2	T2DM	Inverse variance weighted	2	0.019255	0.180802	0.915187	1.01944	0.715255	1.45299	0.991955
8479_MMP10	T2DM	Inverse variance weighted	7	0.0162144	0.0208775	0.437368	1.01635	0.975597	1.0588	0.976556
8480_EFEMP1	T2DM	Wald ratio	1	-0.106261	0.0758185	0.16106	0.89919	0.775021	1.04325	0.545051
8606_GPNMB	T2DM	Inverse variance weighted	7	0.017234	0.0141391	0.222886	1.01738	0.989576	1.04597	0.862048
8660_OLFML3	T2DM	Inverse variance weighted	2	0.126435	0.0716319	0.0775536	1.13478	0.986133	1.30582	0.66612
8664_PKDCC	T2DM	Inverse variance weighted	2	-0.0806686	0.0856555	0.346305	0.922499	0.779928	1.09113	0.938311
8697_GPC1	T2DM	Inverse variance weighted	5	-0.00335429	0.0210578	0.873441	0.996651	0.956354	1.03865	0.991955
8759_A4GALT	T2DM	Inverse variance weighted	4	0.00205067	0.0239301	0.93171	1.00205	0.956139	1.05017	0.991955
8768_BCL10	T2DM	Wald ratio	1	0.388988	0.161634	0.0161021	1.47549	1.07485	2.02545	0.179461
8778_NOG	T2DM	Inverse variance weighted	4	0.0202292	0.0318724	0.525629	1.02044	0.958639	1.08622	0.976556
8786_FAM171B	T2DM	Inverse variance weighted	2	0.0865603	0.0566574	0.126566	1.09042	0.975809	1.21849	0.786124
8794_DPEP1	T2DM	Inverse variance weighted	6	0.0149118	0.0194034	0.44218	1.01502	0.977146	1.05437	0.976556
8795_TFRC	T2DM	Wald ratio	1	-0.0670171	0.0854139	0.432679	0.935179	0.791023	1.10561	0.757719
8841_CILP2	T2DM	Wald ratio	1	-0.203345	0.107394	0.058299	0.815997	0.661108	1.00717	0.330163
8859_CA11	T2DM	Wald ratio	1	-0.0170049	0.0400439	0.671086	0.983139	0.908927	1.06341	0.886793
8866_QPCTL	T2DM	Inverse variance weighted	7	0.00585277	0.0226396	0.796006	1.00587	0.962212	1.05151	0.991955
8874_CLN5	T2DM	Wald ratio	1	0.0604651	0.05	0.226547	1.06233	0.963161	1.17171	0.622819
8877_EVA1C	T2DM	Wald ratio	1	-0.161383	0.110951	0.145795	0.850966	0.68465	1.05768	0.539888
8885_CACNA2D3	T2DM	Inverse variance weighted	5	-0.0506179	0.0427066	0.235919	0.950642	0.874308	1.03364	0.873877
8890_TMEM132B	T2DM	Inverse variance weighted	2	-0.0180609	0.0413973	0.662633	0.982101	0.905562	1.06511	0.976556
8892_PEAR1	T2DM	Wald ratio	1	0.0224172	0.0779727	0.77373	1.02267	0.877736	1.19154	0.915419
8893_PARP1	T2DM	Wald ratio	1	-0.197329	0.111276	0.0761735	0.82092	0.660056	1.02099	0.389202
8894_HNRNPAB	T2DM	Inverse variance weighted	2	-0.122401	0.0425109	0.00398575	0.884793	0.814059	0.961674	0.213584
8900_NEO1	T2DM	Wald ratio	1	-0.1581	0.229751	0.491367	0.853765	0.544215	1.33939	0.783646
8916_STIM1	T2DM	Wald ratio	1	-0.00946372	0.0704522	0.893143	0.990581	0.862819	1.13726	0.962775
8925_RRM2B	T2DM	Inverse variance weighted	2	0.0191039	0.0457984	0.676584	1.01929	0.931778	1.11502	0.976556
8932_ENTPD6	T2DM	Wald ratio	1	0.0532475	0.074605	0.475397	1.05469	0.911213	1.22076	0.771477
8953_HDGF	T2DM	Wald ratio	1	0.0682731	0.0977242	0.484783	1.07066	0.884028	1.29669	0.777833
8956_SCARF2	T2DM	Wald ratio	1	-0.0784062	0.0539846	0.146396	0.924589	0.831756	1.02778	0.539888
8969_CD14	T2DM	Inverse variance weighted	2	0.0196502	0.0360271	0.58546	1.01984	0.950314	1.09446	0.976556
8970_RIPK2	T2DM	Wald ratio	1	-0.118483	0.10545	0.261185	0.888267	0.722408	1.09221	0.651551
8982_THBS3	T2DM	Inverse variance weighted	4	-0.212717	0.0747043	0.00440702	0.808385	0.698278	0.935853	0.215369
8983_GOLM1	T2DM	Inverse variance weighted	3	-0.0512425	0.0546516	0.348439	0.950048	0.853543	1.05747	0.938311
9002_SERPINA11	T2DM	Inverse variance weighted	5	0.00360539	0.0288805	0.900652	1.00361	0.94838	1.06206	0.991955
9015_PRG3	T2DM	Inverse variance weighted	2	-0.158592	0.0838548	0.0585881	0.853344	0.724012	1.00578	0.66612
9018_PCDH10	T2DM	Inverse variance weighted	2	-0.034892	0.0598244	0.559732	0.96571	0.858861	1.08585	0.976556
9021_HAVCR1	T2DM	Inverse variance weighted	4	0.0200901	0.0324791	0.536209	1.02029	0.957367	1.08736	0.976556
9026_BTNL8	T2DM	Wald ratio	1	0.162709	0.17854	0.362121	1.17669	0.829253	1.66971	0.72294
9076_PENK	T2DM	Inverse variance weighted	6	-0.0129198	0.0169225	0.445184	0.987163	0.954958	1.02045	0.976556
9092_ANGPTL1	T2DM	Inverse variance weighted	2	-0.0746018	0.113693	0.511717	0.928113	0.742717	1.15979	0.976556
9094_CLEC4C	T2DM	Wald ratio	1	0.0301399	0.0785791	0.701303	1.0306	0.88349	1.2022	0.894677
9126_NT5DC3	T2DM	Inverse variance weighted	3	0.00496201	0.0163385	0.761357	1.00497	0.973301	1.03768	0.982434
9172_MMP8	T2DM	Inverse variance weighted	3	-0.0434864	0.0371801	0.242156	0.957446	0.890155	1.02982	0.873877
9173_PGM1	T2DM	Wald ratio	1	0.0127971	0.133455	0.923608	1.01288	0.779755	1.3157	0.970838
9175_DSCAM	T2DM	Inverse variance weighted	2	-0.036265	0.0395215	0.358827	0.964385	0.892501	1.04206	0.938311
9177_FAM3B	T2DM	Inverse variance weighted	6	0.0131634	0.0332518	0.6922	1.01325	0.949319	1.08149	0.976556
9183_IFNAR1	T2DM	Inverse variance weighted	7	0.0141156	0.0109939	0.19916	1.01422	0.992595	1.03631	0.861047
9188_CXCL9	T2DM	Wald ratio	1	0.144	0.0906667	0.112233	1.15488	0.966855	1.37948	0.482864
9191_TFF2	T2DM	Inverse variance weighted	2	-0.117354	0.0899989	0.192252	0.88927	0.745461	1.06082	0.861047
9201_TAGLN2	T2DM	Wald ratio	1	-0.0366379	0.0732759	0.617075	0.964025	0.835054	1.11292	0.861343
9211_SERPINF1	T2DM	Inverse variance weighted	3	-0.0272274	0.0302651	0.368318	0.97314	0.917092	1.03261	0.947887
9212_CTSF	T2DM	Inverse variance weighted	2	0.0179312	0.0372834	0.630557	1.01809	0.946349	1.09528	0.976556
9213_FTCD	T2DM	Inverse variance weighted	5	-0.00248595	0.017969	0.889967	0.997517	0.962997	1.03327	0.991955
9233_TFPI2	T2DM	Wald ratio	1	-0.120294	0.153352	0.432787	0.88666	0.65648	1.19755	0.757719
9234_TWSG1	T2DM	Inverse variance weighted	3	-0.0929405	0.0566997	0.101177	0.911248	0.815404	1.01836	0.74818
9241_SIRPG	T2DM	Wald ratio	1	0.0396301	0.0482166	0.411124	1.04043	0.946604	1.14355	0.744226
9244_PPT1	T2DM	Inverse variance weighted	2	-0.0524828	0.0471848	0.266016	0.948871	0.865053	1.04081	0.895874
9249_TMEM9	T2DM	Wald ratio	1	0.035061	0.10061	0.727476	1.03568	0.850327	1.26144	0.89733
9253_ABO	T2DM	Inverse variance weighted	9	0.0157934	0.0128939	0.220624	1.01592	0.990566	1.04192	0.861047
9256_NPTX1	T2DM	Inverse variance weighted	8	-0.0368232	0.0253975	0.147093	0.963847	0.917042	1.01304	0.817365
9263_SIAE	T2DM	Wald ratio	1	0.178021	0.0875186	0.0419424	1.19485	1.00651	1.41844	0.27712
9264_CTSO	T2DM	Inverse variance weighted	2	-0.0425226	0.0951823	0.655056	0.958369	0.795265	1.15492	0.976556
9265_GLIPR1	T2DM	Wald ratio	1	-0.024447	0.0733411	0.738883	0.975849	0.845189	1.12671	0.89733
9288_FKBP7	T2DM	Inverse variance weighted	3	0.0119763	0.0239498	0.617032	1.01205	0.965639	1.06069	0.976556
9294_MFAP2	T2DM	Inverse variance weighted	2	-0.190898	0.252513	0.449653	0.826217	0.503675	1.35531	0.976556
9297_B3GNT8	T2DM	Inverse variance weighted	4	0.0313888	0.0171783	0.0676646	1.03189	0.997722	1.06722	0.66612
9312_AZGP1	T2DM	Inverse variance weighted	2	0.0050304	0.0314591	0.872958	1.00504	0.944944	1.06896	0.991955
9313_CBLN1	T2DM	Inverse variance weighted	8	0.0164976	0.0283918	0.561194	1.01663	0.961606	1.07481	0.976556
9314_PSG5	T2DM	Inverse variance weighted	4	0.00418465	0.041081	0.918865	1.00419	0.926507	1.08839	0.991955
9316_WFDC1	T2DM	Inverse variance weighted	5	-0.00791591	0.014413	0.582855	0.992115	0.964481	1.02054	0.976556
9321_NMB	T2DM	Inverse variance weighted	2	-0.111893	0.0510238	0.0283108	0.89414	0.809046	0.988184	0.568238
9322_RCN1	T2DM	Wald ratio	1	-0.106628	0.0495677	0.0314634	0.89886	0.815641	0.990569	0.235975
9326_ITIH2	T2DM	Inverse variance weighted	8	-0.0120366	0.0121633	0.322376	0.988036	0.964759	1.01187	0.934465
9329_TREML1	T2DM	Inverse variance weighted	3	0.0456814	0.0522849	0.38228	1.04674	0.944786	1.1597	0.957143
9335_PSG9	T2DM	Inverse variance weighted	6	0.0364561	0.0417318	0.382346	1.03713	0.955674	1.12553	0.957143
9337_TAC1	T2DM	Inverse variance weighted	3	0.00468319	0.0245376	0.848637	1.00469	0.957518	1.05419	0.991955
9339_FKBP2	T2DM	Wald ratio	1	0.087822	0.187354	0.639248	1.09179	0.756244	1.57623	0.865324
9341_PDGFD	T2DM	Inverse variance weighted	4	0.0154343	0.0208131	0.458348	1.01555	0.97496	1.05784	0.976556
9343_IL2RB	T2DM	Wald ratio	1	-0.089876	0.0650826	0.167294	0.914044	0.804577	1.03841	0.552666
9348_C1RL	T2DM	Inverse variance weighted	4	0.0216727	0.0336142	0.51909	1.02191	0.956752	1.0915	0.976556
9350_FSTL4	T2DM	Inverse variance weighted	2	0.0925788	0.0996235	0.352741	1.097	0.902413	1.33355	0.938311
9357_CREG1	T2DM	Inverse variance weighted	2	-0.0193698	0.0513994	0.706286	0.980817	0.886821	1.08478	0.976556
9359_DLK2	T2DM	Wald ratio	1	-0.0167749	0.0454545	0.712092	0.983365	0.899545	1.075	0.89733
9360_EDIL3	T2DM	Inverse variance weighted	2	0.0622784	0.079711	0.434625	1.06426	0.910324	1.24422	0.976556
9369_LRRC4C	T2DM	Inverse variance weighted	4	0.0218865	0.0497792	0.660175	1.02213	0.927112	1.12688	0.976556
9370_GGH	T2DM	Inverse variance weighted	5	-0.0102869	0.0131271	0.433251	0.989766	0.964625	1.01556	0.976556
9380_PLA2G12B	T2DM	Inverse variance weighted	2	0.201081	0.0752286	0.00751897	1.22272	1.0551	1.41698	0.305587
9383_CHI3L2	T2DM	Wald ratio	1	0.23095	0.154748	0.135588	1.2598	0.930199	1.70618	0.522943
9384_CAMP	T2DM	Inverse variance weighted	2	-0.074731	0.063854	0.241864	0.927993	0.818825	1.05172	0.873877
9388_MCEE	T2DM	Wald ratio	1	-0.134709	0.0970874	0.165289	0.87397	0.722527	1.05716	0.552624
9398_GALP	T2DM	Wald ratio	1	-0.177895	0.148833	0.231983	0.83703	0.625247	1.12055	0.626667
9409_TPSAB1	T2DM	Inverse variance weighted	14	-0.018021	0.00857529	0.0355964	0.98214	0.965771	0.998787	0.625321
9416_CPM	T2DM	Inverse variance weighted	2	0.086675	0.0508775	0.088456	1.09054	0.98704	1.2049	0.709565
9449_C4BPA	T2DM	Inverse variance weighted	5	-0.00238196	0.0164005	0.884524	0.997621	0.966062	1.03021	0.991955
9478_PRPSAP1	T2DM	Wald ratio	1	-0.0751029	0.0730453	0.30387	0.927648	0.803907	1.07044	0.692173
9482_NUDT9	T2DM	Inverse variance weighted	2	-0.004275	0.0770822	0.955772	0.995734	0.85611	1.15813	0.991955
9525_PTK7	T2DM	Inverse variance weighted	2	-0.0706593	0.0692604	0.307635	0.931779	0.8135	1.06726	0.933225
9545_GZMK	T2DM	Inverse variance weighted	2	0.0597062	0.0575778	0.299752	1.06152	0.948241	1.18834	0.931862
9557_MANSC1	T2DM	Inverse variance weighted	3	0.0194009	0.0328774	0.555124	1.01959	0.95596	1.08746	0.976556
9565_PAWR	T2DM	Wald ratio	1	0.0142276	0.142276	0.920344	1.01433	0.767487	1.34056	0.969243
9574_BIN1	T2DM	Inverse variance weighted	2	0.0110572	0.0463639	0.811504	1.01112	0.923286	1.10731	0.991955
9580_LAMC2	T2DM	Inverse variance weighted	4	0.0174067	0.0222564	0.434159	1.01756	0.974125	1.06293	0.976556
9599_PIANP	T2DM	Wald ratio	1	0.0904283	0.0639873	0.15759	1.09464	0.965618	1.24091	0.544269
9638_TIGIT	T2DM	Wald ratio	1	0.0736715	0.0966184	0.445762	1.07645	0.890742	1.30088	0.757891
9713_PDGFRL	T2DM	Inverse variance weighted	6	0.015072	0.0223019	0.499157	1.01519	0.971767	1.06055	0.976556
9719_MMP16	T2DM	Wald ratio	1	-0.0858369	0.177396	0.628477	0.917744	0.648215	1.29934	0.863379
9747_MARK3	T2DM	Wald ratio	1	0.0946429	0.141071	0.502293	1.09927	0.83372	1.44939	0.787493
9754_NQO2	T2DM	Inverse variance weighted	7	-0.00186071	0.0108169	0.863423	0.998141	0.977202	1.01953	0.991955
9759_IDO1	T2DM	Wald ratio	1	0.135043	0.126496	0.285716	1.14459	0.89325	1.46664	0.677659
9765_NDE1	T2DM	Wald ratio	1	0.127065	0.0889454	0.153127	1.13549	0.953832	1.35175	0.544269
9772_NLGN2	T2DM	Wald ratio	1	-0.21768	0.163536	0.183162	0.804383	0.583792	1.10833	0.569287
9790_BRSK2	T2DM	Inverse variance weighted	2	-0.0372876	0.0370157	0.313769	0.963399	0.895979	1.03589	0.934465
9796_CEL	T2DM	Inverse variance weighted	8	-0.0115818	0.014742	0.432085	0.988485	0.960332	1.01746	0.976556
9816_ISOC1	T2DM	Inverse variance weighted	2	-0.00634856	0.0567388	0.91091	0.993672	0.88909	1.11055	0.991955
9828_LDHC	T2DM	Wald ratio	1	-0.243094	0.149171	0.10318	0.784198	0.585394	1.05052	0.462482
9829_SULT2A1	T2DM	Wald ratio	1	-0.0363722	0.0552669	0.510461	0.964281	0.865286	1.0746	0.791358
9832_HGD	T2DM	Inverse variance weighted	2	-0.018868	0.052164	0.717573	0.981309	0.885937	1.08695	0.976556
9834_ADH1B	T2DM	Wald ratio	1	0.032734	0.0244352	0.180368	1.03328	0.984955	1.08397	0.569287
9837_NQO1	T2DM	Inverse variance weighted	9	-0.0259732	0.0103902	0.0124267	0.974361	0.954719	0.994407	0.383923
9838_SMAD1	T2DM	Wald ratio	1	-0.004	0.138	0.976876	0.996008	0.759967	1.30536	0.985757
9841_PAICS	T2DM	Wald ratio	1	0.117342	0.114226	0.304292	1.1245	0.898937	1.40667	0.692173
9848_CCNH	T2DM	Wald ratio	1	-0.139148	0.0903427	0.123504	0.870099	0.728899	1.03865	0.504007
9863_TPM4	T2DM	Wald ratio	1	0.215574	0.152459	0.157368	1.24057	0.920125	1.67262	0.544269
9867_FBP2	T2DM	Inverse variance weighted	2	0.0145291	0.136901	0.91548	1.01464	0.77585	1.32691	0.991955
9869_NFKB1	T2DM	Wald ratio	1	-0.229833	0.100457	0.0221446	0.794667	0.652641	0.967599	0.211901
9876_ALDOC	T2DM	Inverse variance weighted	2	-0.0255307	0.0391658	0.514489	0.974792	0.902763	1.05257	0.976556
9883_GLO1	T2DM	Inverse variance weighted	2	0.019707	0.0483018	0.683275	1.0199	0.927776	1.12118	0.976556
9884_PPIL1	T2DM	Inverse variance weighted	8	0.014024	0.01914	0.46374	1.01412	0.976783	1.05289	0.976556
9886_XRCC4	T2DM	Wald ratio	1	-0.0130039	0.050065	0.795064	0.98708	0.894821	1.08885	0.917402
9894_MYO6	T2DM	Wald ratio	1	-0.00282302	0.190879	0.9882	0.997181	0.685953	1.44962	0.990704
9901_EGLN1	T2DM	Inverse variance weighted	5	0.0680385	0.0377484	0.0714795	1.07041	0.994069	1.15261	0.66612
9916_LRRC4B	T2DM	Inverse variance weighted	2	-0.0450907	0.210274	0.830206	0.955911	0.633036	1.44347	0.991955
9931_KRT1	T2DM	Inverse variance weighted	2	-0.0974093	0.121777	0.42377	0.907185	0.714557	1.15174	0.976556
9940_DUSP28	T2DM	Inverse variance weighted	2	0.130724	0.0522287	0.0123176	1.13965	1.02876	1.2625	0.383923
9962_CDHR5	T2DM	Wald ratio	1	-0.0356125	0.11396	0.754661	0.965014	0.771843	1.20653	0.912498
9964_MYZAP	T2DM	Wald ratio	1	-0.0349162	0.113128	0.757594	0.965686	0.77364	1.20541	0.914053
9995_DUT	T2DM	Wald ratio	1	0.123305	0.108508	0.255804	1.13123	0.914506	1.39931	0.648271

## Sheet: IS
exposure	outcome	method	nsnp	b	se	pval	or	or_lci95	or_uci95	p_fdr
10015_KCNAB2	IS	Wald ratio	1	-0.14875	0.2025	0.462603	0.861785	0.579465	1.28165	0.910422
10042_SGK3	IS	Wald ratio	1	-0.110916	0.246383	0.652582	0.895014	0.55221	1.45063	0.931249
[truncated: 1,328 more rows]

## Sheet: AF
exposure	outcome	method	nsnp	b	se	pval	or	or_lci95	or_uci95	p_fdr
[truncated: 1,362 more rows]

[truncated: 4 more sheets: EH, VTE, PAD, AS]
