# Supplementary material for: Exploring Potential Drug Targets in Multiple Cardiovascular Diseases: A Study Based on Proteome-Wide Mendelian Randomization and Colocalization Analysis
Source: Cardiovasc Ther. 2025 Feb 21;2025:5711316. doi: 10.1155/cdr/5711316 (PMC11870767; doi:10.1155/cdr/5711316)
Supplement: Supporting Information 3 — Result of PheWAS analysis of associations between nine CVD-associated plasma proteins and other disease outcomes. [file 5711316.f3.xlsx]

## Sheet: Sheet1
id.exposure	id.outcome	outcome	exposure	method	nsnp	b	se	pval	lo_ci	up_ci	or	or_lci95	or_uci95	p_fdr
10396_MCL1	finngen_R10_AB1_ACTINOMYCOSIS	Actinomycosis || id:finngen_R10_AB1_ACTINOMYCOSIS	exposure	Wald ratio	1	-1.16747	0.936063	0.212318	-3.00216	0.667209	0.311152	0.0496798	1.94879	0.89302
10396_MCL1	finngen_R10_AB1_AMOEBIASIS	Amoebiasis || id:finngen_R10_AB1_AMOEBIASIS	exposure	Wald ratio	1	-0.333141	0.747965	0.656033	-1.79915	1.13287	0.716669	0.165439	3.10456	0.975667
10396_MCL1	finngen_R10_AB1_ANOGENITAL_HERPES_SIMPLEX	Anogenital herpesviral [herpes simplex] infection || id:finngen_R10_AB1_ANOGENITAL_HERPES_SIMPLEX	exposure	Wald ratio	1	-0.134389	0.212195	0.52652	-0.550291	0.281513	0.87425	0.576782	1.32513	0.952681
10396_MCL1	finngen_R10_AB1_ASPERGILLOSIS	Aspergillosis || id:finngen_R10_AB1_ASPERGILLOSIS	exposure	Wald ratio	1	-0.7833	0.659475	0.234926	-2.07587	0.50927	0.456896	0.125447	1.66408	0.895683
10396_MCL1	finngen_R10_AB1_ATYPICAL_CNS_VIRUS	Atypical virus infections of central nervous system || id:finngen_R10_AB1_ATYPICAL_CNS_VIRUS	exposure	Wald ratio	1	-0.519471	0.561167	0.354603	-1.61936	0.580416	0.594835	0.198026	1.78678	0.926471
10396_MCL1	finngen_R10_AB1_BACT_BIR_OTHER_INF_AGENTS	Bacterial, viral and other infectious agents || id:finngen_R10_AB1_BACT_BIR_OTHER_INF_AGENTS	exposure	Wald ratio	1	-0.42106	0.182996	0.0213956	-0.779731	-0.0623886	0.656351	0.458529	0.939518	0.664574
10396_MCL1	finngen_R10_AB1_BACT_INTEST_OTH	Other bacterial intestinal infections || id:finngen_R10_AB1_BACT_INTEST_OTH	exposure	Wald ratio	1	-0.0460912	0.122493	0.706711	-0.286177	0.193995	0.954955	0.751129	1.21409	0.980235
10396_MCL1	finngen_R10_AB1_BACTINF_NOS	Bacterial infection, other or unspecified || id:finngen_R10_AB1_BACTINF_NOS	exposure	Wald ratio	1	-0.0906387	0.0692137	0.190349	-0.226298	0.0450201	0.913348	0.797481	1.04605	0.892012
10396_MCL1	finngen_R10_AB1_CANDIDIASIS	Candidiasis || id:finngen_R10_AB1_CANDIDIASIS	exposure	Wald ratio	1	0.256364	0.146097	0.0793013	-0.0299858	0.542714	1.29222	0.970459	1.72067	0.805309
10396_MCL1	finngen_R10_AB1_CHLAMYDIA_OTHER	Other sexually transmitted chlamydial diseases || id:finngen_R10_AB1_CHLAMYDIA_OTHER	exposure	Wald ratio	1	0.337657	0.212694	0.112394	-0.0792234	0.754538	1.40166	0.923834	2.12663	0.843325
10396_MCL1	finngen_R10_AB1_CHOLERA	Cholera || id:finngen_R10_AB1_CHOLERA	exposure	Wald ratio	1	0.0513446	0.251463	0.83821	-0.441522	0.544211	1.05269	0.643057	1.72325	0.991179
10396_MCL1	finngen_R10_AB1_DENGUE_FEVER	Dengue fever [classical dengue] || id:finngen_R10_AB1_DENGUE_FEVER	exposure	Wald ratio	1	-0.441427	1.33598	0.741087	-3.05995	2.1771	0.643118	0.0468898	8.82069	0.982078
10396_MCL1	finngen_R10_AB1_DERMATOPHYTOSIS	Dermatophytosis || id:finngen_R10_AB1_DERMATOPHYTOSIS	exposure	Wald ratio	1	-0.294192	0.151728	0.0525075	-0.591578	0.00319395	0.745133	0.553453	1.0032	0.760011
10396_MCL1	finngen_R10_AB1_EARLY_SYPHILIS	Early syphilis || id:finngen_R10_AB1_EARLY_SYPHILIS	exposure	Wald ratio	1	0.598048	0.558709	0.284434	-0.497022	1.69312	1.81857	0.60834	5.43641	0.908287
10396_MCL1	finngen_R10_AB1_EBV	Infectious mononucleosis || id:finngen_R10_AB1_EBV	exposure	Wald ratio	1	-0.0620523	0.179245	0.729202	-0.413372	0.289268	0.939834	0.661416	1.33545	0.981753
10396_MCL1	finngen_R10_AB1_ENTEROBIASIS	Enterobiasis || id:finngen_R10_AB1_ENTEROBIASIS	exposure	Wald ratio	1	-1.12698	0.928192	0.224685	-2.94623	0.692278	0.324011	0.0525372	1.99826	0.89327
10396_MCL1	finngen_R10_AB1_ERYSIPELAS	Erysipelas || id:finngen_R10_AB1_ERYSIPELAS	exposure	Wald ratio	1	0.00015337	0.0667518	0.998167	-0.13068	0.130987	1.00015	0.877498	1.13995	0.999994
10396_MCL1	finngen_R10_AB1_GASTROENTERITIS_NOS	Diarrhoea and gastroenteritis of presumed infectious origin || id:finngen_R10_AB1_GASTROENTERITIS_NOS	exposure	Wald ratio	1	0.00101399	0.0554289	0.985405	-0.107627	0.109655	1.00101	0.897963	1.11589	0.999704
10396_MCL1	finngen_R10_AB1_GONOCOCCAL	Gonococcal infection || id:finngen_R10_AB1_GONOCOCCAL	exposure	Wald ratio	1	-0.317057	0.313105	0.311241	-0.930742	0.296629	0.728289	0.394261	1.34532	0.914813
10396_MCL1	finngen_R10_AB1_HELMINTIASES	Helminthiases || id:finngen_R10_AB1_HELMINTIASES	exposure	Wald ratio	1	-0.405485	0.420057	0.33439	-1.2288	0.417826	0.666653	0.292645	1.51866	0.917967
10396_MCL1	finngen_R10_AB1_HEPATITIS_A	Acute hepatitis A || id:finngen_R10_AB1_HEPATITIS_A	exposure	Wald ratio	1	-0.578625	0.805863	0.472745	-2.15812	1.00087	0.560669	0.115543	2.72064	0.938014
10396_MCL1	finngen_R10_AB1_HEPATITIS_B	Acute hepatitis B || id:finngen_R10_AB1_HEPATITIS_B	exposure	Wald ratio	1	-0.823946	0.863642	0.340065	-2.51668	0.868791	0.438697	0.0807269	2.38403	0.920246
10396_MCL1	finngen_R10_AB1_HERPES_SIMPLEX	Herpesviral [herpes simplex] infections || id:finngen_R10_AB1_HERPES_SIMPLEX	exposure	Wald ratio	1	0.262554	0.158421	0.0974558	-0.0479518	0.57306	1.30025	0.95318	1.77369	0.832946
10396_MCL1	finngen_R10_AB1_HIV_INFECT_PARASITES	Human immunodeficiency virus [HIV] disease resulting in infectious and parasitic diseases || id:finngen_R10_AB1_HIV_INFECT_PARASITES	exposure	Wald ratio	1	-0.20768	1.23216	0.866151	-2.62272	2.20736	0.812467	0.0726053	9.09166	0.993315
10396_MCL1	finngen_R10_AB1_HIV_NOS	Unspecified human immunodeficiency virus [HIV] disease || id:finngen_R10_AB1_HIV_NOS	exposure	Wald ratio	1	-0.614993	0.578982	0.288147	-1.7498	0.519812	0.540645	0.173809	1.68171	0.910051
10396_MCL1	finngen_R10_AB1_INTESTINAL_INFECTIONS	Intestinal infectious diseases || id:finngen_R10_AB1_INTESTINAL_INFECTIONS	exposure	Wald ratio	1	-0.00625206	0.0477081	0.895737	-0.0997599	0.0872557	0.993767	0.905055	1.09118	0.99487
10396_MCL1	finngen_R10_AB1_LATE_SYPHILIS	Late syphilis || id:finngen_R10_AB1_LATE_SYPHILIS	exposure	Wald ratio	1	0.0874811	0.490595	0.858475	-0.874085	1.04905	1.09142	0.417244	2.85493	0.993021
10396_MCL1	finngen_R10_AB1_LISTERIOSIS	Listeriosis || id:finngen_R10_AB1_LISTERIOSIS	exposure	Wald ratio	1	1.15255	0.839293	0.169677	-0.49246	2.79757	3.16627	0.611121	16.4047	0.881513
10396_MCL1	finngen_R10_AB1_LYME	Lyme disease || id:finngen_R10_AB1_LYME	exposure	Wald ratio	1	0.0493519	0.192497	0.79766	-0.327943	0.426647	1.05059	0.720404	1.53211	0.987685
10396_MCL1	finngen_R10_AB1_MALARIA	Malaria || id:finngen_R10_AB1_MALARIA	exposure	Wald ratio	1	-0.566929	0.805508	0.481547	-2.14572	1.01187	0.567265	0.116983	2.75073	0.9399
10396_MCL1	finngen_R10_AB1_MALARIA_FALCIPARIUM	Plasmodium falciparum malaria || id:finngen_R10_AB1_MALARIA_FALCIPARIUM	exposure	Wald ratio	1	-0.0221129	1.14919	0.984648	-2.27452	2.23029	0.97813	0.102846	9.30259	0.999704
10396_MCL1	finngen_R10_AB1_MALARIA_NOS	Other parasitologically confirmed or unspecified malaria || id:finngen_R10_AB1_MALARIA_NOS	exposure	Wald ratio	1	-0.238991	1.24879	0.848229	-2.68662	2.20863	0.787422	0.0681109	9.10328	0.992639
10396_MCL1	finngen_R10_AB1_MEASLES	Measles || id:finngen_R10_AB1_MEASLES	exposure	Wald ratio	1	0.904838	0.5219	0.0829648	-0.118087	1.92776	2.47153	0.888619	6.87411	0.807588
10396_MCL1	finngen_R10_AB1_MENINGOCOCCAL	Meningococcal infection || id:finngen_R10_AB1_MENINGOCOCCAL	exposure	Wald ratio	1	0.79919	0.631209	0.205468	-0.437979	2.03636	2.22374	0.645339	7.66266	0.89302
10396_MCL1	finngen_R10_AB1_MUMPS	Mumps || id:finngen_R10_AB1_MUMPS	exposure	Wald ratio	1	0.0100059	0.342902	0.976721	-0.662083	0.682094	1.01006	0.515776	1.97802	0.999704
10396_MCL1	finngen_R10_AB1_MYCOSES	Mycoses || id:finngen_R10_AB1_MYCOSES	exposure	Wald ratio	1	-0.0781937	0.101462	0.440901	-0.277058	0.120671	0.924785	0.75801	1.12825	0.933894
10396_MCL1	finngen_R10_AB1_MYSOSIS_NOS	Other mycoses, not elsewhere classified/unspecified || id:finngen_R10_AB1_MYSOSIS_NOS	exposure	Wald ratio	1	-0.0475085	1.16043	0.967344	-2.32196	2.22694	0.953602	0.0980812	9.27148	0.999544
10396_MCL1	finngen_R10_AB1_OTHER_BACT_INOTHER	Other bacterial agents as the cause of diseases classified to other chapters || id:finngen_R10_AB1_OTHER_BACT_INOTHER	exposure	Wald ratio	1	-0.318777	0.575266	0.579483	-1.4463	0.808743	0.727037	0.23544	2.24508	0.963487
10396_MCL1	finngen_R10_AB1_OTHER_BACTERIAL	Other bacterial diseases || id:finngen_R10_AB1_OTHER_BACTERIAL	exposure	Wald ratio	1	-0.000106392	0.0468797	0.998189	-0.0919906	0.0917778	0.999894	0.912114	1.09612	0.999994
10396_MCL1	finngen_R10_AB1_OTHER_CESTODE	Other cestode infections || id:finngen_R10_AB1_OTHER_CESTODE	exposure	Wald ratio	1	-1.42691	0.986413	0.14802	-3.36028	0.506462	0.24005	0.0347256	1.65941	0.873279
10396_MCL1	finngen_R10_AB1_OTHER_CHLAMYDIAE	Other diseases caused by chlamydiae || id:finngen_R10_AB1_OTHER_CHLAMYDIAE	exposure	Wald ratio	1	0.230512	0.511294	0.652105	-0.771625	1.23265	1.25924	0.462261	3.4303	0.975667
10396_MCL1	finngen_R10_AB1_OTHER_CONDITIONS	Human immunodeficiency virus [HIV] disease resulting in other conditions || id:finngen_R10_AB1_OTHER_CONDITIONS	exposure	Wald ratio	1	-0.2027	0.439227	0.644445	-1.06358	0.658184	0.816523	0.345216	1.93128	0.975667
10396_MCL1	finngen_R10_AB1_OTHER_INFECTIONS	Other infectious diseases || id:finngen_R10_AB1_OTHER_INFECTIONS	exposure	Wald ratio	1	0.37624	0.192345	0.050457	-0.000756101	0.753236	1.4568	0.999244	2.12386	0.751944
10396_MCL1	finngen_R10_AB1_OTHER_INFESTATIONS	Other infestations || id:finngen_R10_AB1_OTHER_INFESTATIONS	exposure	Wald ratio	1	-3.10644	1.26685	0.0142026	-5.58946	-0.623414	0.0447602	0.00373704	0.536111	0.609849
10396_MCL1	finngen_R10_AB1_OTHER_MOSQUITO_FEVER	Other mosquito-borne viral fevers || id:finngen_R10_AB1_OTHER_MOSQUITO_FEVER	exposure	Wald ratio	1	1.13563	1.18141	0.336427	-1.17993	3.45118	3.11312	0.307301	31.5376	0.918221
10396_MCL1	finngen_R10_AB1_OTHER_MYCOBAC	Infection due to other mycobacteria || id:finngen_R10_AB1_OTHER_MYCOBAC	exposure	Wald ratio	1	-0.40694	0.470489	0.387078	-1.3291	0.515219	0.665684	0.264716	1.674	0.930174
10396_MCL1	finngen_R10_AB1_OTHER_PROTOZOAL	Other protozoal intestinal diseases || id:finngen_R10_AB1_OTHER_PROTOZOAL	exposure	Wald ratio	1	0.259763	0.50062	0.603842	-0.721451	1.24098	1.29662	0.486046	3.459	0.967904
10396_MCL1	finngen_R10_AB1_OTHER_SEPSIS	Other septicaemia || id:finngen_R10_AB1_OTHER_SEPSIS	exposure	Wald ratio	1	0.130793	0.0842373	0.120502	-0.0343125	0.295898	1.13973	0.966269	1.34433	0.853491
10396_MCL1	finngen_R10_AB1_OTHER_SPIROCHAETAL	Other spirochaetal diseases || id:finngen_R10_AB1_OTHER_SPIROCHAETAL	exposure	Wald ratio	1	0.0484961	0.187274	0.795668	-0.318561	0.415553	1.04969	0.727195	1.51521	0.987435
10396_MCL1	finngen_R10_AB1_OTHER_SUPERF_MYCOSIS	Other superficial mycoses || id:finngen_R10_AB1_OTHER_SUPERF_MYCOSIS	exposure	Wald ratio	1	-0.387225	0.397915	0.330487	-1.16714	0.392689	0.678938	0.311256	1.48096	0.91652
10396_MCL1	finngen_R10_AB1_OTHER_VIRAL	Other viral diseases || id:finngen_R10_AB1_OTHER_VIRAL	exposure	Wald ratio	1	-0.167074	0.0924096	0.0706113	-0.348197	0.0140491	0.846137	0.70596	1.01415	0.795161
10396_MCL1	finngen_R10_AB1_PARASITIC_NOS	Unspecified parasitic disease || id:finngen_R10_AB1_PARASITIC_NOS	exposure	Wald ratio	1	0.832243	0.59615	0.162706	-0.336212	2.0007	2.29847	0.714472	7.39421	0.876148
10396_MCL1	finngen_R10_AB1_PEDICULOSIS_ACARIASIS_OTHERINFEST	Pediculosis, acariasis and other infestations || id:finngen_R10_AB1_PEDICULOSIS_ACARIASIS_OTHERINFEST	exposure	Wald ratio	1	0.293943	0.232841	0.206798	-0.162425	0.750311	1.34171	0.85008	2.11766	0.89302
10396_MCL1	finngen_R10_AB1_PEDICULOSIS_AND_PHTHIRIAASIS	Pediculosis and phthiriasis || id:finngen_R10_AB1_PEDICULOSIS_AND_PHTHIRIAASIS	exposure	Wald ratio	1	0.263062	0.999874	0.792478	-1.69669	2.22281	1.30091	0.183289	9.23328	0.987129
10396_MCL1	finngen_R10_AB1_PNEUMOCYSTOSIS	Pneumocystosis || id:finngen_R10_AB1_PNEUMOCYSTOSIS	exposure	Wald ratio	1	-0.615511	0.500639	0.218903	-1.59676	0.365742	0.540365	0.202551	1.44158	0.89327
10396_MCL1	finngen_R10_AB1_POLIOMYELITIS	Acute poliomyelitis || id:finngen_R10_AB1_POLIOMYELITIS	exposure	Wald ratio	1	-0.138442	0.493024	0.778863	-1.10477	0.827885	0.870714	0.331287	2.28847	0.985493
10396_MCL1	finngen_R10_AB1_PROTOZOAL	Protozoal diseases || id:finngen_R10_AB1_PROTOZOAL	exposure	Wald ratio	1	-0.903787	0.360146	0.0120901	-1.60967	-0.197902	0.405033	0.199953	0.82045	0.609849
10396_MCL1	finngen_R10_AB1_RELAP_FEVER	Relapsing fevers || id:finngen_R10_AB1_RELAP_FEVER	exposure	Wald ratio	1	-1.72701	1.27584	0.175857	-4.22767	0.773645	0.177815	0.0145864	2.16765	0.884803
10396_MCL1	finngen_R10_AB1_RESP_TUBERCU_CONF	Respiratory tuberculosis, bacteriologically and histologically confirmed || id:finngen_R10_AB1_RESP_TUBERCU_CONF	exposure	Wald ratio	1	-0.497084	0.395325	0.208606	-1.27192	0.277752	0.608302	0.280293	1.32016	0.89302
10396_MCL1	finngen_R10_AB1_RESP_TUBERCU_NONCONF	Respiratory tuberculosis, not confirmed bacteriologically or histologically || id:finngen_R10_AB1_RESP_TUBERCU_NONCONF	exposure	Wald ratio	1	0.0282981	0.252615	0.910807	-0.466826	0.523423	1.0287	0.626989	1.68779	0.997057
10396_MCL1	finngen_R10_AB1_RUBELLA	Rubella [German measles] || id:finngen_R10_AB1_RUBELLA	exposure	Wald ratio	1	-0.487492	0.298834	0.102824	-1.07321	0.0982229	0.614165	0.34191	1.10321	0.836118
10396_MCL1	finngen_R10_AB1_SALMONELLA_OTH	Other salmonella infections || id:finngen_R10_AB1_SALMONELLA_OTH	exposure	Wald ratio	1	0.163478	0.283753	0.564529	-0.392678	0.719634	1.1776	0.675246	2.05368	0.958888
10396_MCL1	finngen_R10_AB1_SCABIES	Scabies || id:finngen_R10_AB1_SCABIES	exposure	Wald ratio	1	0.363262	0.273564	0.184216	-0.172924	0.899448	1.43801	0.841201	2.45824	0.890155
10396_MCL1	finngen_R10_AB1_SCARLET_FEVER	Scarlet fever || id:finngen_R10_AB1_SCARLET_FEVER	exposure	Wald ratio	1	-0.130862	0.697083	0.85109	-1.49714	1.23542	0.877339	0.223768	3.43982	0.992834
10396_MCL1	finngen_R10_AB1_SEQULAE_INF_NOS	Sequelae of other and unspecified infectious and parasitic diseases || id:finngen_R10_AB1_SEQULAE_INF_NOS	exposure	Wald ratio	1	-0.138865	0.224938	0.537005	-0.579744	0.302014	0.870346	0.560042	1.35258	0.954726
10396_MCL1	finngen_R10_AB1_SEQULAE_POLIO	Sequelae of poliomyelitis || id:finngen_R10_AB1_SEQULAE_POLIO	exposure	Wald ratio	1	-0.245675	0.63166	0.697324	-1.48373	0.992379	0.782176	0.22679	2.69765	0.980235
10396_MCL1	finngen_R10_AB1_SEQULAE_TUBERCU	Sequelae of tuberculosis || id:finngen_R10_AB1_SEQULAE_TUBERCU	exposure	Wald ratio	1	-0.945831	0.384937	0.0140061	-1.70031	-0.191354	0.388357	0.182627	0.82584	0.609849
10396_MCL1	finngen_R10_AB1_SEQULEAE_OF_INFECTIONS_AND_PARASITES	Sequelae of infectious and parasitic diseases || id:finngen_R10_AB1_SEQULEAE_OF_INFECTIONS_AND_PARASITES	exposure	Wald ratio	1	-0.317616	0.186833	0.0891302	-0.683808	0.0485758	0.727882	0.504691	1.04977	0.818582
10396_MCL1	finngen_R10_AB1_SEXUAL_TRANSMISSION	Infections with a predominantly sexual mode of transmission || id:finngen_R10_AB1_SEXUAL_TRANSMISSION	exposure	Wald ratio	1	-0.0126497	0.0893662	0.887436	-0.187807	0.162508	0.98743	0.828774	1.17646	0.993654
10396_MCL1	finngen_R10_AB1_SEXUAL_TRANSMISSION_NOS	Other predominantly sexually transmitted diseases, not elsewhere classified || id:finngen_R10_AB1_SEXUAL_TRANSMISSION_NOS	exposure	Wald ratio	1	-0.0533902	0.123481	0.665469	-0.295413	0.188633	0.94801	0.744224	1.2076	0.977114
10396_MCL1	finngen_R10_AB1_SHIGELLOSIS	Shigellosis || id:finngen_R10_AB1_SHIGELLOSIS	exposure	Wald ratio	1	0.277178	0.990579	0.77962	-1.66436	2.21871	1.3194	0.189313	9.19549	0.985493
10396_MCL1	finngen_R10_AB1_STREPTO_SEPSIS	Streptococcal septicaemia || id:finngen_R10_AB1_STREPTO_SEPSIS	exposure	Wald ratio	1	-0.182243	0.192618	0.34408	-0.559774	0.195289	0.833399	0.571338	1.21566	0.924458
10396_MCL1	finngen_R10_AB1_STREPTSTAPHYCOCC_INOTHER	Streptococcus and staphylococcus as the cause of diseases classified to other chapters || id:finngen_R10_AB1_STREPTSTAPHYCOCC_INOTHER	exposure	Wald ratio	1	0.186728	0.740583	0.800936	-1.26482	1.63827	1.2053	0.282291	5.14627	0.9881
10396_MCL1	finngen_R10_AB1_SYPHILIS	Syphilis || id:finngen_R10_AB1_SYPHILIS	exposure	Wald ratio	1	0.380894	0.353879	0.281776	-0.312709	1.0745	1.46359	0.731462	2.92852	0.907199
10396_MCL1	finngen_R10_AB1_SYPHILIS_NOS	Other and unspecified syphilis || id:finngen_R10_AB1_SYPHILIS_NOS	exposure	Wald ratio	1	-0.915408	1.08287	0.397912	-3.03782	1.20701	0.400353	0.047939	3.34347	0.930174
10396_MCL1	finngen_R10_AB1_TICK_BORNE_ENCEPHALITIS	Tick-borne viral encephalitis || id:finngen_R10_AB1_TICK_BORNE_ENCEPHALITIS	exposure	Wald ratio	1	0.226645	1.01201	0.822791	-1.75688	2.21017	1.25438	0.172582	9.11731	0.989135
10396_MCL1	finngen_R10_AB1_TOXOPLASMOSIS	Toxoplasmosis || id:finngen_R10_AB1_TOXOPLASMOSIS	exposure	Wald ratio	1	-1.20826	0.480522	0.0119213	-2.15008	-0.266433	0.298718	0.116475	0.766107	0.609849
10396_MCL1	finngen_R10_AB1_TRICHOMONIASIS	Trichomoniasis || id:finngen_R10_AB1_TRICHOMONIASIS	exposure	Wald ratio	1	-0.226822	0.618356	0.713757	-1.4388	0.985154	0.797062	0.237212	2.67823	0.980235
10396_MCL1	finngen_R10_AB1_TUBERCU_OTH_ORG	Tuberculosis of other organs || id:finngen_R10_AB1_TUBERCU_OTH_ORG	exposure	Wald ratio	1	-0.353852	0.362634	0.329172	-1.06461	0.356911	0.701979	0.344861	1.42891	0.915797
10396_MCL1	finngen_R10_AB1_TUBERCULOSIS	Tuberculosis || id:finngen_R10_AB1_TUBERCULOSIS	exposure	Wald ratio	1	-0.125537	0.18665	0.501213	-0.491371	0.240296	0.882023	0.611787	1.27163	0.943042
10396_MCL1	finngen_R10_AB1_TULARAEMIA	Tularaemia || id:finngen_R10_AB1_TULARAEMIA	exposure	Wald ratio	1	-0.455644	0.551958	0.409085	-1.53748	0.626194	0.634039	0.214921	1.87048	0.930174
10396_MCL1	finngen_R10_AB1_TYPHOIDPARATHYPHOID	Typhoid and paratyphoid fevers || id:finngen_R10_AB1_TYPHOIDPARATHYPHOID	exposure	Wald ratio	1	1.14004	0.881782	0.196051	-0.58825	2.86834	3.1269	0.555298	17.6077	0.892012
10396_MCL1	finngen_R10_AB1_VARICELLA	Varicella [chickenpox] || id:finngen_R10_AB1_VARICELLA	exposure	Wald ratio	1	0.192573	0.254059	0.448461	-0.305383	0.690528	1.21236	0.736841	1.99477	0.933894
10396_MCL1	finngen_R10_AB1_VIRAAL_CONJUNCT	Viral conjunctivitis || id:finngen_R10_AB1_VIRAAL_CONJUNCT	exposure	Wald ratio	1	-0.792147	0.382933	0.0385807	-1.5427	-0.0415985	0.452871	0.213804	0.959255	0.713955
10396_MCL1	finngen_R10_AB1_VIRAL_CNS	Viral infections of the central nervous system || id:finngen_R10_AB1_VIRAL_CNS	exposure	Wald ratio	1	-0.182122	0.197065	0.355396	-0.568369	0.204125	0.8335	0.566449	1.22645	0.926471
10396_MCL1	finngen_R10_AB1_VIRAL_ENCEPHALITIS_NOS	Viral encephalitis, not elsewhere classified/unspecified || id:finngen_R10_AB1_VIRAL_ENCEPHALITIS_NOS	exposure	Wald ratio	1	0.0138953	0.399817	0.972276	-0.769746	0.797536	1.01399	0.463131	2.22006	0.999704
10396_MCL1	finngen_R10_AB1_VIRAL_HEMOR_FEVER_NOS	Viral haemorrhagic fevers, not elsewhere classified/unspecified || id:finngen_R10_AB1_VIRAL_HEMOR_FEVER_NOS	exposure	Wald ratio	1	-0.280839	0.194589	0.148952	-0.662234	0.100555	0.75515	0.515698	1.10578	0.873279
10396_MCL1	finngen_R10_AB1_VIRAL_HEPATITIS	Viral hepatitis || id:finngen_R10_AB1_VIRAL_HEPATITIS	exposure	Wald ratio	1	-0.198263	0.196987	0.314186	-0.584359	0.187832	0.820154	0.557463	1.20663	0.915364
10396_MCL1	finngen_R10_AB1_VIRAL_INOTHER	Viral agents as the cause of diseases classified to other chapters || id:finngen_R10_AB1_VIRAL_INOTHER	exposure	Wald ratio	1	-0.275592	0.390052	0.479845	-1.04009	0.488911	0.759123	0.353421	1.63054	0.939499
10396_MCL1	finngen_R10_AB1_VIRAL_MENINGITIS	Viral meningitis || id:finngen_R10_AB1_VIRAL_MENINGITIS	exposure	Wald ratio	1	-0.329087	0.283192	0.245211	-0.884144	0.22597	0.719581	0.413068	1.25354	0.897153
10396_MCL1	finngen_R10_AB1_VIRAL_NOS	Other viral diseases, not elsewhere classified || id:finngen_R10_AB1_VIRAL_NOS	exposure	Wald ratio	1	-0.14555	0.11971	0.224041	-0.380181	0.0890817	0.864547	0.683737	1.09317	0.89327
10396_MCL1	finngen_R10_AB1_VIRAL_OTHER_INTEST_INFECTIONS	Viral and other specified intestinal infections || id:finngen_R10_AB1_VIRAL_OTHER_INTEST_INFECTIONS	exposure	Wald ratio	1	-0.137546	0.106385	0.196042	-0.34606	0.0709681	0.871494	0.70747	1.07355	0.892012
10396_MCL1	finngen_R10_AB1_VIRAL_SKIN_MUCOUS_MEMBRANE	Viral infections characterized by skin and mucous membrane lesions || id:finngen_R10_AB1_VIRAL_SKIN_MUCOUS_MEMBRANE	exposure	Wald ratio	1	-0.0368946	0.0777545	0.635143	-0.189293	0.115504	0.963778	0.827544	1.12244	0.973351
10396_MCL1	finngen_R10_AB1_VIRAL_SKIN_NOS	Other viral infections characterized by skin and mucous membrane lesions, not elsewhere classified || id:finngen_R10_AB1_VIRAL_SKIN_NOS	exposure	Wald ratio	1	-0.317234	0.289811	0.273682	-0.885264	0.250796	0.72816	0.412605	1.28505	0.90606
10396_MCL1	finngen_R10_AB1_VIRAL_WARTS	Viral warts || id:finngen_R10_AB1_VIRAL_WARTS	exposure	Wald ratio	1	-0.00811342	0.17015	0.961968	-0.341608	0.325381	0.991919	0.710627	1.38456	0.998686
10396_MCL1	finngen_R10_AB1_VIRAN_CNS_INFECTIONS_NOS	Viral infections of central nervous system, not elsewhere classified/unspecified || id:finngen_R10_AB1_VIRAN_CNS_INFECTIONS_NOS	exposure	Wald ratio	1	-0.224912	0.509091	0.658641	-1.22273	0.772907	0.798587	0.294425	2.16605	0.97653
10396_MCL1	finngen_R10_AB1_WHOOPCOUGH	Whooping cough || id:finngen_R10_AB1_WHOOPCOUGH	exposure	Wald ratio	1	0.627904	0.763387	0.410779	-0.868334	2.12414	1.87368	0.41965	8.36572	0.930174
10396_MCL1	finngen_R10_AB1_ZOONOTIC_BACTERIAL	Certain zoonotic bacterial diseases || id:finngen_R10_AB1_ZOONOTIC_BACTERIAL	exposure	Wald ratio	1	-0.0760379	0.446428	0.864754	-0.951036	0.798961	0.926781	0.38634	2.22323	0.993315
10396_MCL1	finngen_R10_AB1_ZOSTER	Zoster [herpes zoster] || id:finngen_R10_AB1_ZOSTER	exposure	Wald ratio	1	-0.0961782	0.129874	0.458965	-0.350731	0.158374	0.908302	0.704173	1.1716	0.934755
10396_MCL1	finngen_R10_ABDOM_HERNIA	Hernia of abdominal wall || id:finngen_R10_ABDOM_HERNIA	exposure	Wald ratio	1	-0.193705	0.0713251	0.00661147	-0.333503	-0.0539079	0.823901	0.71641	0.947519	0.508137
10396_MCL1	finngen_R10_ABDOM_HERNIA_POSTOP	Hernia of abdominal wall, postoperative || id:finngen_R10_ABDOM_HERNIA_POSTOP	exposure	Wald ratio	1	-0.107155	0.124559	0.389637	-0.351292	0.136981	0.898386	0.703778	1.14681	0.930174
10396_MCL1	finngen_R10_ABPA	Allergic bronchopulmonary aspergillosis (ABPA) || id:finngen_R10_ABPA	exposure	Wald ratio	1	-1.44948	0.990792	0.14348	-3.39143	0.492469	0.234692	0.0336604	1.63635	0.873279
10396_MCL1	finngen_R10_ACUTE_DRUGADVERS_INTERSTITIAL_LUNG_DISORD	Acute drug-induced interstitial lung disorder || id:finngen_R10_ACUTE_DRUGADVERS_INTERSTITIAL_LUNG_DISORD	exposure	Wald ratio	1	-0.11749	0.69039	0.864869	-1.47065	1.23567	0.889149	0.229775	3.4407	0.993315
10396_MCL1	finngen_R10_AD_AM_EXMORE	Alzheimer’s disease (Atypical or mixed) (more control exclusions) || id:finngen_R10_AD_AM_EXMORE	exposure	Wald ratio	1	0.00153843	0.199839	0.993858	-0.390145	0.393222	1.00154	0.676959	1.48175	0.999869
10396_MCL1	finngen_R10_AD_EO_EXMORE	Alzheimer’s disease (Early onset) (more control exclusions) || id:finngen_R10_AD_EO_EXMORE	exposure	Wald ratio	1	0.20224	0.245982	0.410977	-0.279884	0.684365	1.22414	0.755871	1.98251	0.930174
10396_MCL1	finngen_R10_AD_LO_EXMORE	Alzheimer’s disease (Late onset) (more control exclusions) || id:finngen_R10_AD_LO_EXMORE	exposure	Wald ratio	1	0.139451	0.123953	0.260577	-0.103497	0.382399	1.14964	0.901678	1.4658	0.903403
10396_MCL1	finngen_R10_AD_U_EXMORE	Alzheimer’s disease (undefined) (more control exclusions) || id:finngen_R10_AD_U_EXMORE	exposure	Wald ratio	1	0.160407	0.452444	0.722938	-0.726383	1.0472	1.17399	0.483655	2.84965	0.980892
10396_MCL1	finngen_R10_ALCO_PRESCRIPTION	Use of disulfiram, acamprosate or naltrexone || id:finngen_R10_ALCO_PRESCRIPTION	exposure	Wald ratio	1	0.412565	0.174915	0.0183414	0.0697306	0.755398	1.51069	1.07222	2.12846	0.645798
10396_MCL1	finngen_R10_ALCODELIRIUM	Alcohol withdrawal state with delirium || id:finngen_R10_ALCODELIRIUM	exposure	Wald ratio	1	0.174748	0.200678	0.383869	-0.21858	0.568077	1.19095	0.803659	1.76487	0.930174
10396_MCL1	finngen_R10_ALCOHOLACUTE10	Acute alcohol intoxication || id:finngen_R10_ALCOHOLACUTE10	exposure	Wald ratio	1	0.136328	0.114758	0.234851	-0.0885986	0.361254	1.14606	0.915213	1.43513	0.895683
10396_MCL1	finngen_R10_ALCOPANCACU	Alcohol-induced acute pancreatitis || id:finngen_R10_ALCOPANCACU	exposure	Wald ratio	1	-0.202735	0.297569	0.495678	-0.785969	0.380499	0.816494	0.455678	1.46301	0.942596
10396_MCL1	finngen_R10_ALCOPANCCHRON	Alcohol-induced chronic pancreatitis || id:finngen_R10_ALCOPANCCHRON	exposure	Wald ratio	1	-0.205029	0.214026	0.338081	-0.62452	0.214462	0.814624	0.535519	1.23919	0.919471
10396_MCL1	finngen_R10_ALLERG_ASTHMA	Allergic asthma (mode) || id:finngen_R10_ALLERG_ASTHMA	exposure	Wald ratio	1	-0.0458913	0.095366	0.630366	-0.232809	0.141026	0.955146	0.792305	1.15145	0.972057
10396_MCL1	finngen_R10_ALLERG_RHINITIS	Allergic rhinitis || id:finngen_R10_ALLERG_RHINITIS	exposure	Wald ratio	1	0.0301277	0.0883207	0.733015	-0.142981	0.203236	1.03059	0.866771	1.22536	0.981861
10396_MCL1	finngen_R10_ALLERGIC_CONTACT_DERMA_DRUGS_CONTACT_W_SKIN	Allergic contact dermatitis due to drugs in contact with skin || id:finngen_R10_ALLERGIC_CONTACT_DERMA_DRUGS_CONTACT_W_SKIN	exposure	Wald ratio	1	-0.162375	0.386022	0.674021	-0.918977	0.594228	0.850123	0.398927	1.81163	0.978533
10396_MCL1	finngen_R10_AMN2	Transient global amnesia || id:finngen_R10_AMN2	exposure	Wald ratio	1	-0.0279331	0.186519	0.880954	-0.39351	0.337644	0.972453	0.674685	1.40164	0.993601
10396_MCL1	finngen_R10_ANAPH_SHOCK_ADVER_EFFECT_CORRE_DRUG_MEDICAM_PROPE_ADMINISTE	Anaphylactic shock due to adverse effect of correct drug or medication properly administered || id:finngen_R10_ANAPH_SHOCK_ADVER_EFFECT_CORRE_DRUG_MEDICAM_PROPE_ADMINISTE	exposure	Wald ratio	1	-0.53147	0.521746	0.308374	-1.55409	0.491151	0.58774	0.211381	1.6342	0.913765
10396_MCL1	finngen_R10_ANOSMIA	Anosmia || id:finngen_R10_ANOSMIA	exposure	Wald ratio	1	-0.0724443	0.353913	0.83781	-0.766114	0.621226	0.930118	0.464816	1.86121	0.991179
10396_MCL1	finngen_R10_ANTIDEPRESSANTS	Depression medications || id:finngen_R10_ANTIDEPRESSANTS	exposure	Wald ratio	1	-0.0356836	0.0469291	0.447032	-0.127665	0.0562975	0.964946	0.880148	1.05791	0.933894
10396_MCL1	finngen_R10_APPENDACUT_COMPLIC	Acute appendicitis, with complications || id:finngen_R10_APPENDACUT_COMPLIC	exposure	Wald ratio	1	-0.0886441	0.112909	0.432397	-0.309945	0.132657	0.915171	0.733487	1.14186	0.933322
10396_MCL1	finngen_R10_APPENDACUT_NOCOMPLIC	Acute appendicitis, no complications || id:finngen_R10_APPENDACUT_NOCOMPLIC	exposure	Wald ratio	1	-0.0302219	0.063323	0.633173	-0.154335	0.0938912	0.97023	0.856985	1.09844	0.972942
10396_MCL1	finngen_R10_ARTHRO_SPEC	Other specific arthropathies || id:finngen_R10_ARTHRO_SPEC	exposure	Wald ratio	1	-0.01233	0.364187	0.972992	-0.726137	0.701477	0.987746	0.483774	2.01673	0.999704
10396_MCL1	finngen_R10_ARTRHO_POSTDYSENTERIC	Postdysenteric arthropathy || id:finngen_R10_ARTRHO_POSTDYSENTERIC	exposure	Wald ratio	1	-0.565606	0.570706	0.321655	-1.68419	0.552979	0.568016	0.185595	1.73842	0.915797
10396_MCL1	finngen_R10_ASTHMA_ACUTE_RESPIRATORY_INFECTIONS	Asthma-related acute respiratory infections || id:finngen_R10_ASTHMA_ACUTE_RESPIRATORY_INFECTIONS	exposure	Wald ratio	1	0.032852	0.0740764	0.657412	-0.112338	0.178042	1.0334	0.893742	1.19488	0.976075
10396_MCL1	finngen_R10_ASTHMA_ALLERG	Asthma and allergy || id:finngen_R10_ASTHMA_ALLERG	exposure	Wald ratio	1	0.0356675	0.135977	0.793087	-0.230848	0.302183	1.03631	0.79386	1.35281	0.987129
10396_MCL1	finngen_R10_ASTHMA_CHILD_EXMORE	Childhood asthma (age<16) (more control exclusions) || id:finngen_R10_ASTHMA_CHILD_EXMORE	exposure	Wald ratio	1	-0.0911327	0.135153	0.500125	-0.356033	0.173767	0.912897	0.70045	1.18978	0.942767
10396_MCL1	finngen_R10_ASTHMA_EOSINOPHIL_SUGG	Suggestive for eosinophilic asthma || id:finngen_R10_ASTHMA_EOSINOPHIL_SUGG	exposure	Wald ratio	1	-0.412444	0.157431	0.00879707	-0.721009	-0.103879	0.66203	0.486262	0.901334	0.56904
10396_MCL1	finngen_R10_ASTHMA_INFECTIONS	Asthma-related infections || id:finngen_R10_ASTHMA_INFECTIONS	exposure	Wald ratio	1	0.00442271	0.0636932	0.944641	-0.120416	0.129261	1.00443	0.886552	1.13799	0.99867
10396_MCL1	finngen_R10_ASTHMA_MIXED_EXMORE	Asthma mixed form (mode) (more control exclusions) || id:finngen_R10_ASTHMA_MIXED_EXMORE	exposure	Wald ratio	1	0.0745587	0.217755	0.732052	-0.352241	0.501359	1.07741	0.703111	1.65096	0.981861
10396_MCL1	finngen_R10_ASTHMA_NAS	Asthma, unspecified (mode) || id:finngen_R10_ASTHMA_NAS	exposure	Wald ratio	1	-0.0337571	0.0660517	0.609302	-0.163219	0.0957043	0.966806	0.849406	1.10043	0.968279
10396_MCL1	finngen_R10_ASTHMA_OBESITY	Obesity related asthma || id:finngen_R10_ASTHMA_OBESITY	exposure	Wald ratio	1	-0.0592979	0.0910807	0.515016	-0.237816	0.11922	0.942426	0.788348	1.12662	0.948881
10396_MCL1	finngen_R10_ASTHMA_OPPORTUNIST_INFECTIONS	Asthma and opportunity respiratory infection || id:finngen_R10_ASTHMA_OPPORTUNIST_INFECTIONS	exposure	Wald ratio	1	-0.0186404	0.271826	0.945328	-0.55142	0.514139	0.981532	0.576131	1.6722	0.99867
10396_MCL1	finngen_R10_ASTHMA_PNEUMONIA	Asthma-related pneumonia || id:finngen_R10_ASTHMA_PNEUMONIA	exposure	Wald ratio	1	0.0424023	0.0849853	0.617824	-0.124169	0.208973	1.04331	0.883231	1.23241	0.970314
10396_MCL1	finngen_R10_AUD	Alcohol use disorder, ICD-based || id:finngen_R10_AUD	exposure	Wald ratio	1	0.025921	0.0751695	0.730219	-0.121411	0.173253	1.02626	0.88567	1.18917	0.981753
10396_MCL1	finngen_R10_AUD_SWEDISH	Alcohol use disorder, Swedish definition || id:finngen_R10_AUD_SWEDISH	exposure	Wald ratio	1	-0.0436788	0.0643697	0.497416	-0.169843	0.0824858	0.957261	0.843797	1.08598	0.942741
10396_MCL1	finngen_R10_AUTOIMMUNE	Autoimmune diseases || id:finngen_R10_AUTOIMMUNE	exposure	Wald ratio	1	-0.0314328	0.0349375	0.368286	-0.0999102	0.0370446	0.969056	0.904919	1.03774	0.929358
10396_MCL1	finngen_R10_AUTOIMMUNE_HYPERTHYROIDISM	Autoimmune hyperthyroidism || id:finngen_R10_AUTOIMMUNE_HYPERTHYROIDISM	exposure	Wald ratio	1	-0.192874	0.215796	0.371439	-0.615833	0.230085	0.824586	0.540191	1.25871	0.930111
10396_MCL1	finngen_R10_AUTOIMMUNE_NONTHYROID	Autoimmune diseases excluding thyroid diseases || id:finngen_R10_AUTOIMMUNE_NONTHYROID	exposure	Wald ratio	1	-0.0627056	0.0436942	0.151258	-0.148346	0.022935	0.93922	0.862133	1.0232	0.873279
10396_MCL1	finngen_R10_AUTOIMMUNE_NONTHYROID_STRICT	Autoimmune diseases excluding thyroid diseases, strict definition || id:finngen_R10_AUTOIMMUNE_NONTHYROID_STRICT	exposure	Wald ratio	1	-0.0578009	0.0442455	0.191428	-0.144522	0.0289204	0.943838	0.865436	1.02934	0.892012
10396_MCL1	finngen_R10_BACT_INTEST_INFECTION_NOS	Other specified/unspecified bacterial intestinal infections || id:finngen_R10_BACT_INTEST_INFECTION_NOS	exposure	Wald ratio	1	-0.204343	0.219641	0.352189	-0.634839	0.226152	0.815183	0.530021	1.25377	0.926387
10396_MCL1	finngen_R10_BLEEDING	Bleeding || id:finngen_R10_BLEEDING	exposure	Wald ratio	1	0.025276	0.0516014	0.624253	-0.0758627	0.126415	1.0256	0.926943	1.13475	0.971443
10396_MCL1	finngen_R10_BMI_IRN	Body-mass index, inverse-rank normalized || id:finngen_R10_BMI_IRN	exposure	Wald ratio	1	-0.0158809	0.0165553	0.337426	-0.0483294	0.0165675	0.984245	0.95282	1.01671	0.919337
10396_MCL1	finngen_R10_BRONCHITIS	Bronchitis || id:finngen_R10_BRONCHITIS	exposure	Wald ratio	1	0.0346816	0.0422974	0.412247	-0.0482213	0.117584	1.03529	0.952923	1.12478	0.930174
10396_MCL1	finngen_R10_BRUXISM	Bruxism || id:finngen_R10_BRUXISM	exposure	Wald ratio	1	0.486807	0.433218	0.261141	-0.362302	1.33591	1.62711	0.696072	3.80347	0.90438
10396_MCL1	finngen_R10_C_DIFFICILE_ENTEROCOLITIS	Enterocolitis due to Clostridium difficile || id:finngen_R10_C_DIFFICILE_ENTEROCOLITIS	exposure	Wald ratio	1	-0.13179	0.16634	0.42819	-0.457817	0.194237	0.876525	0.632663	1.21438	0.93198
10396_MCL1	finngen_R10_C_STROKE	STROKE || id:finngen_R10_C_STROKE	exposure	Wald ratio	1	0.0669505	0.0545085	0.21935	-0.0398861	0.173787	1.06924	0.960899	1.1898	0.89327
10396_MCL1	finngen_R10_C3_ADRENAL_GLAND_EXALLC	Malignant neoplasm of adrenal gland (controls excluding all cancers) || id:finngen_R10_C3_ADRENAL_GLAND_EXALLC	exposure	Wald ratio	1	0.248017	1.00937	0.805903	-1.73034	2.22637	1.28148	0.177224	9.26619	0.988703
10396_MCL1	finngen_R10_C3_ALL_EXALLC	Acute lymphocytic leukaemia (controls excluding all cancers) || id:finngen_R10_C3_ALL_EXALLC	exposure	Wald ratio	1	0.256018	0.712338	0.719292	-1.14016	1.6522	1.29178	0.319766	5.21845	0.980871
10396_MCL1	finngen_R10_C3_AML_EXALLC	Acute myeloid leukaemia (controls excluding all cancers) || id:finngen_R10_C3_AML_EXALLC	exposure	Wald ratio	1	0.225603	0.591998	0.703138	-0.934713	1.38592	1.25308	0.392699	3.9985	0.980235
10396_MCL1	finngen_R10_C3_ANUS_ANALCANAL_EXALLC	Malignant neoplasm of anus and anal canal (controls excluding all cancers) || id:finngen_R10_C3_ANUS_ANALCANAL_EXALLC	exposure	Wald ratio	1	-1.09909	0.922761	0.233618	-2.9077	0.70952	0.333173	0.0546009	2.03301	0.895137
10396_MCL1	finngen_R10_C3_ASTROCYTOMA_EXALLC	Brain astrocytoma (controls excluding all cancers) || id:finngen_R10_C3_ASTROCYTOMA_EXALLC	exposure	Wald ratio	1	0.192817	1.04153	0.853129	-1.84859	2.23422	1.21266	0.157459	9.33921	0.992834
10396_MCL1	finngen_R10_C3_BASAL_CELL_CARCINOMA_EXALLC	Basal cell carcinoma (controls excluding all cancers) || id:finngen_R10_C3_BASAL_CELL_CARCINOMA_EXALLC	exposure	Wald ratio	1	0.0992253	0.0744988	0.182892	-0.0467924	0.245243	1.10432	0.954286	1.27793	0.890155
10396_MCL1	finngen_R10_C3_BASAL_CELL_CARCINOMA_INCLAVO_EXALLC	Basal cell carcinoma, including avohilmo (controls excluding all cancers) || id:finngen_R10_C3_BASAL_CELL_CARCINOMA_INCLAVO_EXALLC	exposure	Wald ratio	1	0.0896225	0.0735998	0.223338	-0.0546331	0.233878	1.09376	0.946833	1.26349	0.89327
10396_MCL1	finngen_R10_C3_BILIARY_GALLBLADDER_EXALLC	Malignant neoplasm of intrahepatic ducts, biliary tract and gallbladder (controls excluding all cancers) || id:finngen_R10_C3_BILIARY_GALLBLADDER_EXALLC	exposure	Wald ratio	1	-0.180326	0.276752	0.514671	-0.72276	0.362107	0.834998	0.485411	1.43635	0.948812
10396_MCL1	finngen_R10_C3_BLADDER_EXALLC	Malignant neoplasm of bladder (controls excluding all cancers) || id:finngen_R10_C3_BLADDER_EXALLC	exposure	Wald ratio	1	0.484186	0.209198	0.0206411	0.0741578	0.894215	1.62285	1.07698	2.44541	0.663351
10396_MCL1	finngen_R10_C3_BONE_CARTILAGE_EXALLC	Malignant neoplasm of bone and articular cartilage (controls excluding all cancers) || id:finngen_R10_C3_BONE_CARTILAGE_EXALLC	exposure	Wald ratio	1	-1.23503	0.651823	0.0581283	-2.5126	0.0425453	0.290827	0.0810571	1.04346	0.779287
10396_MCL1	finngen_R10_C3_BRAIN_EXALLC	Malignant neoplasm of brain (controls excluding all cancers) || id:finngen_R10_C3_BRAIN_EXALLC	exposure	Wald ratio	1	-0.388818	0.341443	0.254808	-1.05805	0.28041	0.677857	0.347133	1.32367	0.900975
10396_MCL1	finngen_R10_C3_BREAST_ERNEG_EXALLC	Malignant neoplasm of breast, HER-negative (controls excluding all cancers) || id:finngen_R10_C3_BREAST_ERNEG_EXALLC	exposure	Wald ratio	1	0.147492	0.127159	0.246088	-0.10174	0.396724	1.15892	0.903265	1.48695	0.8978
10396_MCL1	finngen_R10_C3_BREAST_ERPLUS_EXALLC	Malignant neoplasm of breast, HER-positive (controls excluding all cancers) || id:finngen_R10_C3_BREAST_ERPLUS_EXALLC	exposure	Wald ratio	1	-0.0347425	0.100057	0.72842	-0.230854	0.161369	0.965854	0.793855	1.17512	0.981753
10396_MCL1	finngen_R10_C3_BREAST_EXALLC	Malignant neoplasm of breast (controls excluding all cancers) || id:finngen_R10_C3_BREAST_EXALLC	exposure	Wald ratio	1	0.0542461	0.0772127	0.482333	-0.0970907	0.205583	1.05574	0.907474	1.22824	0.940199
10396_MCL1	finngen_R10_C3_BRONCHUS_LUNG_EXALLC	Malignant neoplasm of bronchus and lung (controls excluding all cancers) || id:finngen_R10_C3_BRONCHUS_LUNG_EXALLC	exposure	Wald ratio	1	-0.0303535	0.123192	0.80538	-0.27181	0.211103	0.970103	0.761999	1.23504	0.988562
10396_MCL1	finngen_R10_C3_CANCER_EXALLC	Malignant neoplasm (controls excluding all cancers) || id:finngen_R10_C3_CANCER_EXALLC	exposure	Wald ratio	1	0.000983416	0.0397091	0.980242	-0.0768464	0.0788132	1.00098	0.926032	1.082	0.999704
10396_MCL1	finngen_R10_C3_CERVIX_ADENO_EXALLC	Adenocarcinomas of cervix (controls excluding all cancers) || id:finngen_R10_C3_CERVIX_ADENO_EXALLC	exposure	Wald ratio	1	0.529845	0.849654	0.53289	-1.13548	2.19517	1.69867	0.321269	8.98151	0.95369
10396_MCL1	finngen_R10_C3_CERVIX_SQUAM_EXALLC	Squamous cell neoplasms and carcinoma of cervix (controls excluding all cancers) || id:finngen_R10_C3_CERVIX_SQUAM_EXALLC	exposure	Wald ratio	1	1.12761	0.759605	0.137686	-0.36122	2.61643	3.08825	0.696825	13.6868	0.869409
10396_MCL1	finngen_R10_C3_CERVIX_UTERI_EXALLC	Malignant neoplasm of cervix uteri (controls excluding all cancers) || id:finngen_R10_C3_CERVIX_UTERI_EXALLC	exposure	Wald ratio	1	0.734822	0.480023	0.125817	-0.206023	1.67567	2.08511	0.813815	5.34236	0.857962
10396_MCL1	finngen_R10_C3_CHONDROSARCOMA_EXALLC	Chondrosarcoma (controls excluding all cancers) || id:finngen_R10_C3_CHONDROSARCOMA_EXALLC	exposure	Wald ratio	1	0.192247	1.0452	0.854066	-1.85635	2.24085	1.21197	0.156241	9.40129	0.992834
10396_MCL1	finngen_R10_C3_CLL_EXALLC	Chronic lymphocytic leukaemia (controls excluding all cancers) || id:finngen_R10_C3_CLL_EXALLC	exposure	Wald ratio	1	-0.72525	0.378742	0.0555065	-1.46758	0.017085	0.484204	0.230482	1.01723	0.772817
10396_MCL1	finngen_R10_C3_CML_EXALLC	Chronic myeloid leukaemia (controls excluding all cancers) || id:finngen_R10_C3_CML_EXALLC	exposure	Wald ratio	1	-1.06876	0.914648	0.242608	-2.86147	0.723951	0.343434	0.0571847	2.06257	0.896926
10396_MCL1	finngen_R10_C3_COLON_ADENO_EXALLC	Colon adenocarcinoma (controls excluding all cancers) || id:finngen_R10_C3_COLON_ADENO_EXALLC	exposure	Wald ratio	1	0.0136945	0.170914	0.936138	-0.321298	0.348687	1.01379	0.725207	1.41721	0.99867
10396_MCL1	finngen_R10_C3_COLON_EXALLC	Malignant neoplasm of colon (controls excluding all cancers) || id:finngen_R10_C3_COLON_EXALLC	exposure	Wald ratio	1	-0.0420475	0.150542	0.780009	-0.337111	0.253016	0.958824	0.71383	1.2879	0.985493
10396_MCL1	finngen_R10_C3_COLORECTAL_ADENO_EXALLC	Colorectal adenocarcinoma (controls excluding all cancers) || id:finngen_R10_C3_COLORECTAL_ADENO_EXALLC	exposure	Wald ratio	1	-0.0605836	0.130969	0.643665	-0.317283	0.196116	0.941215	0.728125	1.21667	0.975667
10396_MCL1	finngen_R10_C3_COLORECTAL_EXALLC	Colorectal cancer (controls excluding all cancers) || id:finngen_R10_C3_COLORECTAL_EXALLC	exposure	Wald ratio	1	-0.0600298	0.118766	0.613246	-0.292811	0.172752	0.941736	0.746163	1.18857	0.968611
10396_MCL1	finngen_R10_C3_COLORECTAL_NEUROENDO_EXALLC	Colorectal neuroendocrine tumor and carcinoma (controls excluding all cancers) || id:finngen_R10_C3_COLORECTAL_NEUROENDO_EXALLC	exposure	Wald ratio	1	-0.281583	0.519688	0.587935	-1.30017	0.737006	0.754588	0.272485	2.08967	0.963581
10396_MCL1	finngen_R10_C3_CORPUS_UTERI_EXALLC	Malignant neoplasm of corpus uteri (controls excluding all cancers) || id:finngen_R10_C3_CORPUS_UTERI_EXALLC	exposure	Wald ratio	1	-0.259791	0.217655	0.232638	-0.686394	0.166813	0.771213	0.503388	1.18153	0.895137
10396_MCL1	finngen_R10_C3_DLBCL_EXALLC	Diffuse large B-cell lymphoma (controls excluding all cancers) || id:finngen_R10_C3_DLBCL_EXALLC	exposure	Wald ratio	1	-0.0650375	0.294132	0.825001	-0.641536	0.511461	0.937032	0.526483	1.66773	0.989162
10396_MCL1	finngen_R10_C3_EYE_ADNEXA_EXALLC	Malignant neoplasm of eye and adnexa (controls excluding all cancers) || id:finngen_R10_C3_EYE_ADNEXA_EXALLC	exposure	Wald ratio	1	0.0657148	0.641389	0.918394	-1.19141	1.32284	1.06792	0.303794	3.75405	0.997766
10396_MCL1	finngen_R10_C3_FIBROSARCOMA_EXALLC	Fibrosarcoma (controls excluding all cancers) || id:finngen_R10_C3_FIBROSARCOMA_EXALLC	exposure	Wald ratio	1	-0.639299	0.71416	0.370693	-2.03905	0.760454	0.527662	0.130152	2.13925	0.929659
10396_MCL1	finngen_R10_C3_GASTRINT_STROM_EXALLC	Gastrointestinal stromal tumor and sarcoma (controls excluding all cancers) || id:finngen_R10_C3_GASTRINT_STROM_EXALLC	exposure	Wald ratio	1	-1.21515	0.580198	0.0362271	-2.35234	-0.0779606	0.296666	0.0951466	0.925001	0.713955
10396_MCL1	finngen_R10_C3_GBM_ASTROCYTOMA_EXALLC	Brain glioblastoma and astrocytoma (controls excluding all cancers) || id:finngen_R10_C3_GBM_ASTROCYTOMA_EXALLC	exposure	Wald ratio	1	-0.84763	0.53364	0.112198	-1.89357	0.198305	0.428429	0.150534	1.21933	0.843325
10396_MCL1	finngen_R10_C3_GBM_EXALLC	Brain glioblastoma (controls excluding all cancers) || id:finngen_R10_C3_GBM_EXALLC	exposure	Wald ratio	1	-1.16545	0.613483	0.0574692	-2.36788	0.0369778	0.311782	0.0936794	1.03767	0.778609
10396_MCL1	finngen_R10_C3_HEAD_AND_NECK_EXALLC	Malignant neoplasm of head and neck (controls excluding all cancers) || id:finngen_R10_C3_HEAD_AND_NECK_EXALLC	exposure	Wald ratio	1	0.00442181	0.200903	0.98244	-0.389348	0.398192	1.00443	0.677498	1.48913	0.999704
10396_MCL1	finngen_R10_C3_HEPATOCELLU_CARC_EXALLC	Hepatocellular carcinoma (controls excluding all cancers) || id:finngen_R10_C3_HEPATOCELLU_CARC_EXALLC	exposure	Wald ratio	1	-0.337144	0.434869	0.438175	-1.18949	0.515198	0.713806	0.304377	1.67397	0.933894
10396_MCL1	finngen_R10_C3_HYPOPHARYNX_EXALLC	Malignant neoplasm of hypopharynx (controls excluding all cancers) || id:finngen_R10_C3_HYPOPHARYNX_EXALLC	exposure	Wald ratio	1	-0.459158	0.955825	0.630958	-2.33258	1.41426	0.631815	0.0970455	4.11344	0.972057
10396_MCL1	finngen_R10_C3_KIDNEY_CHROMOPHOBE_EXALLC	Chromophobe cell carcinoma of kidney (controls excluding all cancers) || id:finngen_R10_C3_KIDNEY_CHROMOPHOBE_EXALLC	exposure	Wald ratio	1	1.14421	0.963568	0.235043	-0.744387	3.0328	3.13995	0.475025	20.7552	0.895825
10396_MCL1	finngen_R10_C3_KIDNEY_CLEAR_CELL_CARCINOMA_EXALLC	Clear cell adenocarcinoma of kidney (controls excluding all cancers) || id:finngen_R10_C3_KIDNEY_CLEAR_CELL_CARCINOMA_EXALLC	exposure	Wald ratio	1	-0.148681	0.31572	0.637694	-0.767493	0.470131	0.861844	0.464175	1.6002	0.973912
10396_MCL1	finngen_R10_C3_KIDNEY_NOTRENALPELVIS_EXALLC	Malignant neoplasm of kidney, except renal pelvis (controls excluding all cancers) || id:finngen_R10_C3_KIDNEY_NOTRENALPELVIS_EXALLC	exposure	Wald ratio	1	0.00163308	0.195993	0.993352	-0.382514	0.38578	1.00163	0.682144	1.47076	0.999704
10396_MCL1	finngen_R10_C3_KIDNEY_PAPILLARYADENO_EXALLC	Adenocarcinoma and Papillary adenocarcinoma of kidney (controls excluding all cancers) || id:finngen_R10_C3_KIDNEY_PAPILLARYADENO_EXALLC	exposure	Wald ratio	1	0.114451	0.631069	0.856084	-1.12244	1.35135	1.12126	0.325483	3.86262	0.993021
10396_MCL1	finngen_R10_C3_LEIOMYOSARCOMA_EXALLC	Leiomyosarcoma (controls excluding all cancers) || id:finngen_R10_C3_LEIOMYOSARCOMA_EXALLC	exposure	Wald ratio	1	-1.11716	0.715538	0.118455	-2.51962	0.285292	0.327207	0.0804903	1.33015	0.852108
10396_MCL1	finngen_R10_C3_LIP_EXALLC	Malignant neoplasm of lip (controls excluding all cancers) || id:finngen_R10_C3_LIP_EXALLC	exposure	Wald ratio	1	-0.207157	0.626353	0.740845	-1.43481	1.02049	0.812892	0.238161	2.77457	0.982078
10396_MCL1	finngen_R10_C3_LIPOSARCOMA_EXALLC	Liposarcoma (controls excluding all cancers) || id:finngen_R10_C3_LIPOSARCOMA_EXALLC	exposure	Wald ratio	1	-0.232571	0.724535	0.748215	-1.65266	1.18752	0.792493	0.19154	3.27893	0.983065
10396_MCL1	finngen_R10_C3_LUNG_NEUROENDO_EXALLC	Neuroendocrine tumor and carcinoma of lung (controls excluding all cancers) || id:finngen_R10_C3_LUNG_NEUROENDO_EXALLC	exposure	Wald ratio	1	0.230361	0.724806	0.750619	-1.19026	1.65098	1.25905	0.304142	5.21209	0.98362
10396_MCL1	finngen_R10_C3_LUNG_NONSMALL_EXALLC	Non-small cell lung cancer (controls excluding all cancers) || id:finngen_R10_C3_LUNG_NONSMALL_EXALLC	exposure	Wald ratio	1	-0.0174886	0.134373	0.896448	-0.280859	0.245882	0.982663	0.755135	1.27875	0.995219
10396_MCL1	finngen_R10_C3_MACROGLOBULINEMIA_EXALLC	Waldenstrom macroglobulinemia, lymphoplasmacytic lymphoma (controls excluding all cancers) || id:finngen_R10_C3_MACROGLOBULINEMIA_EXALLC	exposure	Wald ratio	1	0.153667	1.05711	0.884423	-1.91828	2.22561	1.1661	0.14686	9.25914	0.993614
10396_MCL1	finngen_R10_C3_MANTLE_CELL_LYMPHOMA_EXALLC	Mantle cell lymphoma (controls excluding all cancers) || id:finngen_R10_C3_MANTLE_CELL_LYMPHOMA_EXALLC	exposure	Wald ratio	1	-0.038962	0.674036	0.953905	-1.36007	1.28215	0.961787	0.256642	3.60438	0.99867
10396_MCL1	finngen_R10_C3_MARGINAL_ZONE_LYMPHOMA_EXALLC	Marginal zone B-cell lymphoma (controls excluding all cancers) || id:finngen_R10_C3_MARGINAL_ZONE_LYMPHOMA_EXALLC	exposure	Wald ratio	1	-0.0939686	0.683813	0.8907	-1.43424	1.24631	0.910311	0.238296	3.47747	0.993995
10396_MCL1	finngen_R10_C3_MELANOMA_EXALLC	Malignant melanoma (controls excluding all cancers) || id:finngen_R10_C3_MELANOMA_EXALLC	exposure	Wald ratio	1	-0.124166	0.146336	0.39616	-0.410984	0.162652	0.883233	0.662998	1.17663	0.930174
10396_MCL1	finngen_R10_C3_MELANOMA_SKIN_EXALLC	Malignant melanoma of skin (controls excluding all cancers) || id:finngen_R10_C3_MELANOMA_SKIN_EXALLC	exposure	Wald ratio	1	-0.182634	0.169597	0.28154	-0.515045	0.149777	0.833073	0.597474	1.16158	0.907199
10396_MCL1	finngen_R10_C3_MENINGIOMA_EXALLC	Brain meningioma (controls excluding all cancers) || id:finngen_R10_C3_MENINGIOMA_EXALLC	exposure	Wald ratio	1	-0.323385	0.265223	0.222734	-0.843223	0.196453	0.723696	0.430322	1.21708	0.89327
10396_MCL1	finngen_R10_C3_MESOTHELIOMA_EXALLC	Mesothelioma (controls excluding all cancers) || id:finngen_R10_C3_MESOTHELIOMA_EXALLC	exposure	Wald ratio	1	-0.861058	0.505194	0.0883045	-1.85124	0.129122	0.422715	0.157043	1.13783	0.818582
10396_MCL1	finngen_R10_C3_MULT_MYELOMA_EXALLC	Multiple myeloma (controls excluding all cancers) || id:finngen_R10_C3_MULT_MYELOMA_EXALLC	exposure	Wald ratio	1	0.254012	0.384369	0.508706	-0.499352	1.00738	1.28919	0.606924	2.73841	0.947319
10396_MCL1	finngen_R10_C3_MYELODYSP_SYNDR_EXALLC	Myelodysplastic syndrome (controls excluding all cancers) || id:finngen_R10_C3_MYELODYSP_SYNDR_EXALLC	exposure	Wald ratio	1	0.0425044	0.653139	0.948113	-1.23765	1.32266	1.04342	0.290066	3.75338	0.99867
10396_MCL1	finngen_R10_C3_NASAL_CAVITY_SINUSES_EXALLC	Malignant neoplasm of nasal cavity and sinuses (controls excluding all cancers) || id:finngen_R10_C3_NASAL_CAVITY_SINUSES_EXALLC	exposure	Wald ratio	1	1.14184	0.806228	0.156695	-0.438366	2.72205	3.13253	0.64509	15.2114	0.875735
10396_MCL1	finngen_R10_C3_NASOPHARYNX_EXALLC	Malignant neoplasm of nasopharynx (controls excluding all cancers) || id:finngen_R10_C3_NASOPHARYNX_EXALLC	exposure	Wald ratio	1	0.09806	1.08733	0.92814	-2.0331	2.22922	1.10303	0.130929	9.29259	0.99867
10396_MCL1	finngen_R10_C3_NONHODGKIN_EXALLC	Non-Hodgkin lymphoma, all (controls excluding all cancers) || id:finngen_R10_C3_NONHODGKIN_EXALLC	exposure	Wald ratio	1	0.0603065	0.29953	0.840435	-0.526773	0.647386	1.06216	0.590508	1.91054	0.991234
10396_MCL1	finngen_R10_C3_NSCLC_ADENO_EXALLC	Non-small cell lung cancer, adenocarcinoma (controls excluding all cancers) || id:finngen_R10_C3_NSCLC_ADENO_EXALLC	exposure	Wald ratio	1	-0.0197192	0.243058	0.935339	-0.496113	0.456675	0.980474	0.608893	1.57882	0.99867
10396_MCL1	finngen_R10_C3_NSCLC_SQUAM_EXALLC	Non-small cell lung cancer, squamous (controls excluding all cancers) || id:finngen_R10_C3_NSCLC_SQUAM_EXALLC	exposure	Wald ratio	1	-0.0227396	0.240497	0.92467	-0.494114	0.448635	0.977517	0.610111	1.56617	0.99867
10396_MCL1	finngen_R10_C3_OESOPHAGUS_EXALLC	Malignant neoplasm of oesophagus (controls excluding all cancers) || id:finngen_R10_C3_OESOPHAGUS_EXALLC	exposure	Wald ratio	1	0.0285411	0.379019	0.939974	-0.714335	0.771417	1.02895	0.489517	2.16283	0.99867
10396_MCL1	finngen_R10_C3_ORALCAVITY_EXALLC	Malignant neoplasm of oral cavity (controls excluding all cancers) || id:finngen_R10_C3_ORALCAVITY_EXALLC	exposure	Wald ratio	1	0.0197028	0.327529	0.952031	-0.622253	0.661659	1.0199	0.536734	1.93801	0.99867
10396_MCL1	finngen_R10_C3_OSTEOSARCOMA_EXALLC	Osteosarcoma (controls excluding all cancers) || id:finngen_R10_C3_OSTEOSARCOMA_EXALLC	exposure	Wald ratio	1	-1.48135	0.679388	0.0292266	-2.81295	-0.149748	0.227331	0.0600277	0.860925	0.692413
10396_MCL1	finngen_R10_C3_OTHER_SKIN_EXALLC	Other malignant neoplasms of skin (=non-melanoma skin cancer) (controls excluding all cancers) || id:finngen_R10_C3_OTHER_SKIN_EXALLC	exposure	Wald ratio	1	0.0923305	0.0769478	0.230174	-0.0584872	0.243148	1.09673	0.94319	1.27526	0.894377
10396_MCL1	finngen_R10_C3_OVARY_ENDOMETROID_EXALLC	Endometroid carcinoma of ovary (controls excluding all cancers) || id:finngen_R10_C3_OVARY_ENDOMETROID_EXALLC	exposure	Wald ratio	1	0.230981	0.594754	0.697746	-0.934736	1.3967	1.25984	0.39269	4.04184	0.980235
10396_MCL1	finngen_R10_C3_OVARY_EXALLC	Malignant neoplasm of ovary (controls excluding all cancers) || id:finngen_R10_C3_OVARY_EXALLC	exposure	Wald ratio	1	-0.259142	0.291475	0.373964	-0.830434	0.312149	0.771713	0.43586	1.36636	0.930174
10396_MCL1	finngen_R10_C3_OVARY_GRANULOSA_EXALLC	Granulosa cell carcinoma of ovary (controls excluding all cancers) || id:finngen_R10_C3_OVARY_GRANULOSA_EXALLC	exposure	Wald ratio	1	1.14088	1.24193	0.358285	-1.2933	3.57507	3.12954	0.274364	35.6971	0.926471
10396_MCL1	finngen_R10_C3_OVARY_MUCINO_EXALLC	Mucinous and mucinous cystic tumor (controls excluding all cancers) || id:finngen_R10_C3_OVARY_MUCINO_EXALLC	exposure	Wald ratio	1	0.42676	0.901245	0.63584	-1.33968	2.1932	1.53228	0.261929	8.96386	0.973679
10396_MCL1	finngen_R10_C3_OVARY_SEROUS_EXALLC	Serous carcinoma of ovary (controls excluding all cancers) || id:finngen_R10_C3_OVARY_SEROUS_EXALLC	exposure	Wald ratio	1	-0.147854	0.32525	0.649407	-0.785343	0.489635	0.862557	0.455963	1.63172	0.975667
10396_MCL1	finngen_R10_C3_PANCREAS_ADENO_DUCTAL_EXALLC	Adenocarcinoma and ductal carcinoma of pancreas (controls excluding all cancers) || id:finngen_R10_C3_PANCREAS_ADENO_DUCTAL_EXALLC	exposure	Wald ratio	1	0.173066	0.353221	0.624158	-0.519247	0.865379	1.18894	0.594969	2.37591	0.971443
10396_MCL1	finngen_R10_C3_PANCREAS_EXALLC	Malignant neoplasm of pancreas (controls excluding all cancers) || id:finngen_R10_C3_PANCREAS_EXALLC	exposure	Wald ratio	1	0.285922	0.236658	0.226983	-0.177927	0.749771	1.33099	0.837003	2.11651	0.89327
10396_MCL1	finngen_R10_C3_PANCREAS_NEUROENDOCRINE_EXALLC	Neuroendocrine tumor and carcinoma of pancreas (controls excluding all cancers) || id:finngen_R10_C3_PANCREAS_NEUROENDOCRINE_EXALLC	exposure	Wald ratio	1	0.558069	0.820467	0.496388	-1.05005	2.16619	1.7473	0.349921	8.72494	0.942596
10396_MCL1	finngen_R10_C3_PAROTIDGLAND_EXALLC	Malignant neoplasm of parotid gland (controls excluding all cancers) || id:finngen_R10_C3_PAROTIDGLAND_EXALLC	exposure	Wald ratio	1	0.695615	0.71551	0.330954	-0.706785	2.09801	2.00494	0.493227	8.14997	0.91652
10396_MCL1	finngen_R10_C3_PENIS_EXALLC	Malignant neoplasm of penis (controls excluding all cancers) || id:finngen_R10_C3_PENIS_EXALLC	exposure	Wald ratio	1	-1.09106	1.12934	0.333996	-3.30457	1.12246	0.335862	0.0367149	3.07241	0.917967
10396_MCL1	finngen_R10_C3_PROSTATE_EXALLC	Malignant neoplasm of prostate (controls excluding all cancers) || id:finngen_R10_C3_PROSTATE_EXALLC	exposure	Wald ratio	1	0.0826188	0.090484	0.361203	-0.0947299	0.259967	1.08613	0.909619	1.29689	0.926471
10396_MCL1	finngen_R10_C3_RECTUM_ADENO	Adenocarcinoma and papilloma adenocarcinoma of rectum || id:finngen_R10_C3_RECTUM_ADENO	exposure	Wald ratio	1	-0.142751	0.195056	0.464263	-0.525061	0.239559	0.86697	0.591519	1.27069	0.936742
10396_MCL1	finngen_R10_C3_RECTUM_ADENO_MUCINO_EXALLC	Adenocarcinoma, papilloma adenocarcinoma and mucinous carcinomas of rectum (controls excluding all cancers) || id:finngen_R10_C3_RECTUM_ADENO_MUCINO_EXALLC	exposure	Wald ratio	1	-0.104146	0.193673	0.590756	-0.483746	0.275454	0.901094	0.61647	1.31713	0.965211
10396_MCL1	finngen_R10_C3_RECTUM_EXALLC	Malignant neoplasm of rectum (controls excluding all cancers) || id:finngen_R10_C3_RECTUM_EXALLC	exposure	Wald ratio	1	-0.0349094	0.196021	0.858652	-0.41911	0.349291	0.965693	0.657632	1.41806	0.993021
10396_MCL1	finngen_R10_C3_RECTUM_NEUROENDOCRINE_EXALLC	Neuroendocrine tumor and carcinoma of rectum (controls excluding all cancers) || id:finngen_R10_C3_RECTUM_NEUROENDOCRINE_EXALLC	exposure	Wald ratio	1	1.13493	1.05064	0.280043	-0.924329	3.19418	3.11094	0.396797	24.3902	0.907199
10396_MCL1	finngen_R10_C3_RENAL_PELVIS_EXALLC	Malignant neoplasm of renal pelvis (controls excluding all cancers) || id:finngen_R10_C3_RENAL_PELVIS_EXALLC	exposure	Wald ratio	1	0.562414	0.821559	0.493616	-1.04784	2.17267	1.7549	0.350694	8.7817	0.942596
10396_MCL1	finngen_R10_C3_SCLC_EXALLC	Small cell lung cancer (controls excluding all cancers) || id:finngen_R10_C3_SCLC_EXALLC	exposure	Wald ratio	1	0.265637	0.35787	0.457921	-0.435788	0.967062	1.30426	0.646755	2.63021	0.934755
10396_MCL1	finngen_R10_C3_SKIN_EXALLC	Malignant neoplasm of skin (controls excluding all cancers) || id:finngen_R10_C3_SKIN_EXALLC	exposure	Wald ratio	1	0.0527351	0.0711178	0.45838	-0.0866558	0.192126	1.05415	0.916993	1.21182	0.934755
10396_MCL1	finngen_R10_C3_SMALL_INTESTINE_ADENO_EXALLC	Adenocarcinoma of small intestine (controls excluding all cancers) || id:finngen_R10_C3_SMALL_INTESTINE_ADENO_EXALLC	exposure	Wald ratio	1	1.12096	1.20714	0.353095	-1.24504	3.48695	3.06778	0.287928	32.6862	0.926471
10396_MCL1	finngen_R10_C3_SMALL_INTESTINE_EXALLC	Malignant neoplasm of small intestine (controls excluding all cancers) || id:finngen_R10_C3_SMALL_INTESTINE_EXALLC	exposure	Wald ratio	1	-0.250053	0.420814	0.552369	-1.07485	0.574743	0.778759	0.341349	1.77667	0.955863
10396_MCL1	finngen_R10_C3_SMALL_INTESTINE_NEUROENDOCRINE_EXALLC	Neuroendocrine tumor and carcinoma of small intestine (controls excluding all cancers) || id:finngen_R10_C3_SMALL_INTESTINE_NEUROENDOCRINE_EXALLC	exposure	Wald ratio	1	-0.725009	0.552352	0.189323	-1.80762	0.357601	0.48432	0.164044	1.4299	0.892012
10396_MCL1	finngen_R10_C3_SQUOMOUS_CELL_CARCINOMA_SKIN_EXALLC	Squamous cell neoplasms and carcinomas of the skin (controls excluding all cancers) || id:finngen_R10_C3_SQUOMOUS_CELL_CARCINOMA_SKIN_EXALLC	exposure	Wald ratio	1	-0.0468875	0.166797	0.77863	-0.373811	0.280035	0.954195	0.688107	1.32318	0.985493
10396_MCL1	finngen_R10_C3_STOMACH_ADENO_EXALLC	Adenocarcinoma and papillary adenocarcinoma of stomach (controls excluding all cancers) || id:finngen_R10_C3_STOMACH_ADENO_EXALLC	exposure	Wald ratio	1	0.326787	0.343468	0.341383	-0.346409	0.999984	1.38651	0.707223	2.71824	0.920989
10396_MCL1	finngen_R10_C3_STOMACH_EXALLC	Malignant neoplasm of stomach (controls excluding all cancers) || id:finngen_R10_C3_STOMACH_EXALLC	exposure	Wald ratio	1	0.0113987	0.256123	0.964502	-0.490602	0.5134	1.01146	0.612257	1.67096	0.9989
10396_MCL1	finngen_R10_C3_STOMACH_NEUROENDOCRINE_EXALLC	Neuroendocrine tumor and carcinoma of stomach (controls excluding all cancers) || id:finngen_R10_C3_STOMACH_NEUROENDOCRINE_EXALLC	exposure	Wald ratio	1	0.464893	0.876577	0.595869	-1.2532	2.18298	1.59184	0.28559	8.87274	0.965649
10396_MCL1	finngen_R10_C3_TESTIS_EXALLC	Malignant neoplasm of testis (controls excluding all cancers) || id:finngen_R10_C3_TESTIS_EXALLC	exposure	Wald ratio	1	-0.272243	0.482032	0.572223	-1.21703	0.672541	0.761669	0.296109	1.95921	0.961007
10396_MCL1	finngen_R10_C3_TESTIS_NONSEMINOMA_EXALLC	Non-seminoma of testis (controls excluding all cancers) || id:finngen_R10_C3_TESTIS_NONSEMINOMA_EXALLC	exposure	Wald ratio	1	0.620259	0.747263	0.406515	-0.844375	2.08489	1.85941	0.429826	8.04374	0.930174
10396_MCL1	finngen_R10_C3_TESTIS_SEMINOMA_EXALLC	Seminoma of testis (controls excluding all cancers) || id:finngen_R10_C3_TESTIS_SEMINOMA_EXALLC	exposure	Wald ratio	1	-0.580911	0.574628	0.312048	-1.70718	0.545359	0.559389	0.181376	1.72523	0.914813
10396_MCL1	finngen_R10_C3_THYMUS_EXALLC	Malignant neoplasm of thymus (controls excluding all cancers) || id:finngen_R10_C3_THYMUS_EXALLC	exposure	Wald ratio	1	-0.928262	1.08698	0.393114	-3.05874	1.20222	0.39524	0.0469467	3.32749	0.930174
10396_MCL1	finngen_R10_C3_THYROID_FOLLICULAR_EXALLC	Follicular adenocarcinoma of thyroid gland (controls excluding all cancers) || id:finngen_R10_C3_THYROID_FOLLICULAR_EXALLC	exposure	Wald ratio	1	0.586443	0.793299	0.459758	-0.968424	2.14131	1.79758	0.379681	8.51057	0.934755
10396_MCL1	finngen_R10_C3_THYROID_GLAND_EXALLC	Malignant neoplasm of thyroid gland (controls excluding all cancers) || id:finngen_R10_C3_THYROID_GLAND_EXALLC	exposure	Wald ratio	1	0.236597	0.223392	0.289549	-0.201252	0.674447	1.26693	0.817706	1.96295	0.912186
10396_MCL1	finngen_R10_C3_THYROID_PAPILLARY_ADENO_EXALLC	Papillary adenocarcinoma of thyroid gland (controls excluding all cancers) || id:finngen_R10_C3_THYROID_PAPILLARY_ADENO_EXALLC	exposure	Wald ratio	1	0.184326	0.254898	0.469596	-0.315274	0.683927	1.20241	0.729589	1.98164	0.937485
10396_MCL1	finngen_R10_C3_TONSIL_BASETONGUE	Malignant cancer of tonsil and base of tongue || id:finngen_R10_C3_TONSIL_BASETONGUE	exposure	Wald ratio	1	0.337604	0.429762	0.432126	-0.50473	1.17994	1.40159	0.603668	3.25417	0.933322
10396_MCL1	finngen_R10_C3_URINARY_TRACT_EXALLC	Malignant neoplasm of urinary organs (controls excluding all cancers) || id:finngen_R10_C3_URINARY_TRACT_EXALLC	exposure	Wald ratio	1	0.0115187	0.187465	0.951005	-0.355913	0.37895	1.01159	0.700534	1.46075	0.99867
10396_MCL1	finngen_R10_C3_VULVA_EXALLC	Malignant neoplasm of vulva (controls excluding all cancers) || id:finngen_R10_C3_VULVA_EXALLC	exposure	Wald ratio	1	0.0716121	0.646115	0.911747	-1.19477	1.338	1.07424	0.302773	3.8114	0.997057
10396_MCL1	finngen_R10_CAMPYLOENTERITIS	Campylobacter enteritis || id:finngen_R10_CAMPYLOENTERITIS	exposure	Wald ratio	1	-0.0346089	0.335599	0.917863	-0.692382	0.623165	0.965983	0.500382	1.86482	0.997766
10396_MCL1	finngen_R10_CARDIAC_ARRHYTM	Cardiac arrhythmias || id:finngen_R10_CARDIAC_ARRHYTM	exposure	Wald ratio	1	0.0095512	0.0461796	0.836145	-0.0809608	0.100063	1.0096	0.92223	1.10524	0.991179
10396_MCL1	finngen_R10_CARDIOMYOPATHY_DRUGS_OTHER_EXTER_AGENTS	Cardiomyopathy due to drugs and other external agents || id:finngen_R10_CARDIOMYOPATHY_DRUGS_OTHER_EXTER_AGENTS	exposure	Wald ratio	1	-0.0898881	1.17855	0.939204	-2.39985	2.22007	0.914033	0.0907317	9.20799	0.99867
10396_MCL1	finngen_R10_CD2_BENIGN_ADRENAL	Benign neoplasm: Adrenal gland || id:finngen_R10_CD2_BENIGN_ADRENAL	exposure	Wald ratio	1	0.216238	0.219818	0.325257	-0.214605	0.647081	1.2414	0.80686	1.90996	0.915797
10396_MCL1	finngen_R10_CD2_BENIGN_ANUS_ANAL_CANAL	Benign neoplasm: Anus and anal canal || id:finngen_R10_CD2_BENIGN_ANUS_ANAL_CANAL	exposure	Wald ratio	1	-0.716752	0.353241	0.0424509	-1.4091	-0.0243992	0.488336	0.244362	0.975896	0.722802
10396_MCL1	finngen_R10_CD2_BENIGN_APPENDIX	Benign neoplasm: Appendix || id:finngen_R10_CD2_BENIGN_APPENDIX	exposure	Wald ratio	1	0.849174	0.582116	0.144628	-0.291774	1.99012	2.33772	0.746937	7.31643	0.873279
10396_MCL1	finngen_R10_CD2_BENIGN_ASCENDING_COLON	Benign neoplasm: Ascending colon || id:finngen_R10_CD2_BENIGN_ASCENDING_COLON	exposure	Wald ratio	1	-0.0695941	0.158353	0.660309	-0.379966	0.240778	0.932772	0.683884	1.27224	0.976854
10396_MCL1	finngen_R10_CD2_BENIGN_BLADDER	Benign neoplasm: Bladder || id:finngen_R10_CD2_BENIGN_BLADDER	exposure	Wald ratio	1	0.475043	0.618101	0.442159	-0.736435	1.68652	1.60808	0.478818	5.40065	0.933894
10396_MCL1	finngen_R10_CD2_BENIGN_BONE_CARTILAGE	Benign neoplasm of bone and articular cartilage || id:finngen_R10_CD2_BENIGN_BONE_CARTILAGE	exposure	Wald ratio	1	-0.139589	0.189172	0.460577	-0.510367	0.231188	0.869715	0.600275	1.2601	0.934755
10396_MCL1	finngen_R10_CD2_BENIGN_BONE_CARTILAGE_NOS	Benign neoplasm: Bone and articular cartilage, unspecified || id:finngen_R10_CD2_BENIGN_BONE_CARTILAGE_NOS	exposure	Wald ratio	1	-0.71995	0.651754	0.269318	-1.99739	0.557487	0.486777	0.135689	1.74628	0.905496
10396_MCL1	finngen_R10_CD2_BENIGN_BONE_LONG_LOWER	Benign neoplasm: Long bones of lower limb || id:finngen_R10_CD2_BENIGN_BONE_LONG_LOWER	exposure	Wald ratio	1	0.271278	0.315875	0.390443	-0.347837	0.890394	1.31164	0.706214	2.43609	0.930174
10396_MCL1	finngen_R10_CD2_BENIGN_BONE_LOWER_JAW	Benign neoplasm: Lower jaw bone || id:finngen_R10_CD2_BENIGN_BONE_LOWER_JAW	exposure	Wald ratio	1	-2.06899	0.853278	0.0153188	-3.74141	-0.396563	0.126314	0.0237206	0.672628	0.611025
10396_MCL1	finngen_R10_CD2_BENIGN_BONE_SCAPULA_LONG_UPPER	Benign neoplasm: Scapula and long bones of upper limb || id:finngen_R10_CD2_BENIGN_BONE_SCAPULA_LONG_UPPER	exposure	Wald ratio	1	-0.506672	0.559581	0.365228	-1.60345	0.590107	0.602497	0.201201	1.80418	0.928888
10396_MCL1	finngen_R10_CD2_BENIGN_BONE_SHORT_LOWER	Benign neoplasm: Short bones of lower limb || id:finngen_R10_CD2_BENIGN_BONE_SHORT_LOWER	exposure	Wald ratio	1	0.568914	0.571697	0.319672	-0.551612	1.68944	1.76635	0.576021	5.41644	0.915797
10396_MCL1	finngen_R10_CD2_BENIGN_BONE_SHORT_UPPER	Benign neoplasm: Short bones of upper limb || id:finngen_R10_CD2_BENIGN_BONE_SHORT_UPPER	exposure	Wald ratio	1	-0.194334	0.466297	0.676854	-1.10828	0.719608	0.823383	0.330127	2.05363	0.978533
10396_MCL1	finngen_R10_CD2_BENIGN_BONE_SKULL_FACE	Benign neoplasm: Bones of skull and face || id:finngen_R10_CD2_BENIGN_BONE_SKULL_FACE	exposure	Wald ratio	1	-0.436159	0.600215	0.467427	-1.61258	0.740262	0.646515	0.199372	2.09648	0.936859
10396_MCL1	finngen_R10_CD2_BENIGN_BRAIN_CNS	Benign neoplasm of brain and other parts of central nervous system || id:finngen_R10_CD2_BENIGN_BRAIN_CNS	exposure	Wald ratio	1	-0.244174	0.21912	0.265134	-0.673648	0.185301	0.783351	0.509845	1.20358	0.905496
10396_MCL1	finngen_R10_CD2_BENIGN_BRAIN_INFRATENT	Benign neoplasm: Brain, infratentorial || id:finngen_R10_CD2_BENIGN_BRAIN_INFRATENT	exposure	Wald ratio	1	-0.266362	0.730052	0.715221	-1.69726	1.16454	0.766162	0.183184	3.20445	0.980235
10396_MCL1	finngen_R10_CD2_BENIGN_BRAIN_NOS	Benign neoplasm: Brain, unspecified || id:finngen_R10_CD2_BENIGN_BRAIN_NOS	exposure	Wald ratio	1	0.673449	0.73163	0.357323	-0.760545	2.10744	1.96099	0.467412	8.22718	0.926471
10396_MCL1	finngen_R10_CD2_BENIGN_BRAIN_SUPRATENT	Benign neoplasm: Brain, supratentorial || id:finngen_R10_CD2_BENIGN_BRAIN_SUPRATENT	exposure	Wald ratio	1	-0.860276	0.435488	0.0482195	-1.71383	-0.00671898	0.423045	0.180174	0.993304	0.744959
10396_MCL1	finngen_R10_CD2_BENIGN_BREAST	Benign neoplasm of breast || id:finngen_R10_CD2_BENIGN_BREAST	exposure	Wald ratio	1	-0.0987683	0.156312	0.527474	-0.40514	0.207603	0.905953	0.666884	1.23072	0.952739
10396_MCL1	finngen_R10_CD2_BENIGN_BRONCHUS_LUNG	Benign neoplasm: Bronchus and lung || id:finngen_R10_CD2_BENIGN_BRONCHUS_LUNG	exposure	Wald ratio	1	-0.148669	0.496571	0.764641	-1.12195	0.82461	0.861854	0.325645	2.28099	0.984994
10396_MCL1	finngen_R10_CD2_BENIGN_CAECUM	Benign neoplasm: Caecum || id:finngen_R10_CD2_BENIGN_CAECUM	exposure	Wald ratio	1	-0.392286	0.182088	0.0312108	-0.749178	-0.0353934	0.675511	0.472755	0.965226	0.692413
10396_MCL1	finngen_R10_CD2_BENIGN_CAROTIDBODY	Benign neoplasm: Carotid body || id:finngen_R10_CD2_BENIGN_CAROTIDBODY	exposure	Wald ratio	1	-1.80715	1.05595	0.0870076	-3.87682	0.262511	0.164121	0.0207166	1.30019	0.817022
10396_MCL1	finngen_R10_CD2_BENIGN_CERVIX_UTERI	Other benign neoplasm of uterus: Cervix uteri || id:finngen_R10_CD2_BENIGN_CERVIX_UTERI	exposure	Wald ratio	1	-1.31864	0.747877	0.0778705	-2.78448	0.147199	0.267499	0.0617613	1.15858	0.801995
10396_MCL1	finngen_R10_CD2_BENIGN_CHOROID	Benign neoplasm: Choroid || id:finngen_R10_CD2_BENIGN_CHOROID	exposure	Wald ratio	1	0.259668	0.251185	0.301243	-0.232655	0.751991	1.2965	0.792427	2.12122	0.913765
10396_MCL1	finngen_R10_CD2_BENIGN_CILIARY	Benign neoplasm: Ciliary body || id:finngen_R10_CD2_BENIGN_CILIARY	exposure	Wald ratio	1	1.13485	1.05535	0.282227	-0.933639	3.20334	3.11072	0.39312	24.6147	0.907199
10396_MCL1	finngen_R10_CD2_BENIGN_CNS_NOS	Benign neoplasm: Central nervous system, other parts/unspecified || id:finngen_R10_CD2_BENIGN_CNS_NOS	exposure	Wald ratio	1	-0.936941	0.889423	0.292146	-2.68021	0.806329	0.391825	0.0685487	2.23967	0.912754
10396_MCL1	finngen_R10_CD2_BENIGN_COLON	Benign neoplasm: Colon || id:finngen_R10_CD2_BENIGN_COLON	exposure	Wald ratio	1	-0.077141	0.0730155	0.290739	-0.220251	0.0659693	0.925759	0.802317	1.06819	0.912338
10396_MCL1	finngen_R10_CD2_BENIGN_COLON_NOS	Benign neoplasm: Colon, unspecified || id:finngen_R10_CD2_BENIGN_COLON_NOS	exposure	Wald ratio	1	-0.0807798	0.110662	0.465409	-0.297677	0.136117	0.922397	0.742541	1.14582	0.936742
10396_MCL1	finngen_R10_CD2_BENIGN_COLORECANI	Benign neoplasm of colon, rectum, anus and anal canal || id:finngen_R10_CD2_BENIGN_COLORECANI	exposure	Wald ratio	1	-0.0847677	0.0663722	0.201547	-0.214857	0.0453219	0.918726	0.806657	1.04636	0.8926
10396_MCL1	finngen_R10_CD2_BENIGN_CONJUNCTIVA	Benign neoplasm: Conjunctiva || id:finngen_R10_CD2_BENIGN_CONJUNCTIVA	exposure	Wald ratio	1	-0.334298	0.314413	0.287671	-0.950546	0.281951	0.715841	0.38653	1.32571	0.909854
10396_MCL1	finngen_R10_CD2_BENIGN_CONNECTIVE_SOFT	Other benign neoplasms of connective and other soft tissue || id:finngen_R10_CD2_BENIGN_CONNECTIVE_SOFT	exposure	Wald ratio	1	0.248179	0.169461	0.143051	-0.0839642	0.580323	1.28169	0.919464	1.78661	0.873279
10396_MCL1	finngen_R10_CD2_BENIGN_CONNSOFT_ABD	Benign neoplasm: Connective and other soft tissue of abdomen || id:finngen_R10_CD2_BENIGN_CONNSOFT_ABD	exposure	Wald ratio	1	-1.45664	0.631941	0.0211656	-2.69524	-0.218031	0.233019	0.0675261	0.804101	0.664574
10396_MCL1	finngen_R10_CD2_BENIGN_CONNSOFT_PELVIS	Benign neoplasm: Connective and other soft tissue of pelvis || id:finngen_R10_CD2_BENIGN_CONNSOFT_PELVIS	exposure	Wald ratio	1	-0.143416	1.20812	0.905505	-2.51133	2.2245	0.866393	0.0811601	9.24885	0.996452
10396_MCL1	finngen_R10_CD2_BENIGN_CONNSOFT_THX	Benign neoplasm: Connective and other soft tissue of thorax || id:finngen_R10_CD2_BENIGN_CONNSOFT_THX	exposure	Wald ratio	1	1.13891	0.901418	0.206424	-0.627874	2.90569	3.12335	0.533725	18.2778	0.89302
10396_MCL1	finngen_R10_CD2_BENIGN_CONNSOFT_TRUNK	Benign neoplasm: Connective and other soft tissue of trunk, unspecified || id:finngen_R10_CD2_BENIGN_CONNSOFT_TRUNK	exposure	Wald ratio	1	0.129902	0.759916	0.864269	-1.35953	1.61934	1.13872	0.256781	5.04974	0.993315
10396_MCL1	finngen_R10_CD2_BENIGN_CONNSOFT_UPPERLIMB	Benign neoplasm: Connective and other soft tissue of upper limb, including shoulder || id:finngen_R10_CD2_BENIGN_CONNSOFT_UPPERLIMB	exposure	Wald ratio	1	0.183926	0.262058	0.482772	-0.329709	0.69756	1.20193	0.719133	2.00885	0.940199
10396_MCL1	finngen_R10_CD2_BENIGN_CORPUS_UTERI	Other benign neoplasm of uterus: Corpus uteri || id:finngen_R10_CD2_BENIGN_CORPUS_UTERI	exposure	Wald ratio	1	-0.212595	0.718302	0.767254	-1.62047	1.19528	0.808483	0.197806	3.30447	0.985144
10396_MCL1	finngen_R10_CD2_BENIGN_CRANIAL_NERVE	Benign neoplasm: Cranial nerves || id:finngen_R10_CD2_BENIGN_CRANIAL_NERVE	exposure	Wald ratio	1	-0.21639	0.345623	0.531257	-0.893811	0.46103	0.805421	0.409094	1.58571	0.953498
10396_MCL1	finngen_R10_CD2_BENIGN_DESCENDING_COLON	Benign neoplasm: Descending colon || id:finngen_R10_CD2_BENIGN_DESCENDING_COLON	exposure	Wald ratio	1	0.0279569	0.226112	0.901599	-0.415222	0.471136	1.02835	0.660194	1.60181	0.995669
10396_MCL1	finngen_R10_CD2_BENIGN_DIGESTIVE_NOS	Benign neoplasm: Ill-defined sites within the digestive system || id:finngen_R10_CD2_BENIGN_DIGESTIVE_NOS	exposure	Wald ratio	1	-1.01736	0.78277	0.193709	-2.55159	0.516874	0.36155	0.0779579	1.67678	0.892012
10396_MCL1	finngen_R10_CD2_BENIGN_DUODENUM	Benign neoplasm: Duodenum || id:finngen_R10_CD2_BENIGN_DUODENUM	exposure	Wald ratio	1	0.322648	0.363791	0.37513	-0.390382	1.03568	1.38078	0.676798	2.81701	0.930174
10396_MCL1	finngen_R10_CD2_BENIGN_EAR_NASAL_SINUS	Benign neoplasm: Middle ear, nasal cavity and accessory sinuses || id:finngen_R10_CD2_BENIGN_EAR_NASAL_SINUS	exposure	Wald ratio	1	0.119793	0.279233	0.667918	-0.427505	0.667091	1.12726	0.652134	1.94856	0.97712
10396_MCL1	finngen_R10_CD2_BENIGN_EAR_RESP	Benign neoplasm of middle ear and respiratory system || id:finngen_R10_CD2_BENIGN_EAR_RESP	exposure	Wald ratio	1	0.00212463	0.19069	0.99111	-0.371628	0.375878	1.00213	0.68961	1.45627	0.999704
10396_MCL1	finngen_R10_CD2_BENIGN_ENDOCRINE_NOS	Benign neoplasm: Endocrine gland, other/unspecified || id:finngen_R10_CD2_BENIGN_ENDOCRINE_NOS	exposure	Wald ratio	1	1.14128	0.940105	0.224749	-0.701322	2.98389	3.13078	0.495929	19.7645	0.89327
10396_MCL1	finngen_R10_CD2_BENIGN_ENDOCRINE_OTH	Benign neoplasm of other and unspecified endocrine glands || id:finngen_R10_CD2_BENIGN_ENDOCRINE_OTH	exposure	Wald ratio	1	0.191965	0.156272	0.219295	-0.114328	0.498258	1.21163	0.891965	1.64585	0.89327
10396_MCL1	finngen_R10_CD2_BENIGN_ENDOCRINE_PANCREAS	Benign neoplasm: Endocrine pancreas || id:finngen_R10_CD2_BENIGN_ENDOCRINE_PANCREAS	exposure	Wald ratio	1	-0.470658	0.763745	0.537729	-1.9676	1.02628	0.624591	0.139792	2.79067	0.954921
10396_MCL1	finngen_R10_CD2_BENIGN_EPIDIDYMIS	Benign neoplasm: Epididymis || id:finngen_R10_CD2_BENIGN_EPIDIDYMIS	exposure	Wald ratio	1	1.14879	1.04367	0.27102	-0.896811	3.19439	3.15437	0.407868	24.3953	0.905496
10396_MCL1	finngen_R10_CD2_BENIGN_EXTRAHEPATIC_BILE	Benign neoplasm: Extrahepatic bile ducts || id:finngen_R10_CD2_BENIGN_EXTRAHEPATIC_BILE	exposure	Wald ratio	1	0.0758558	1.10226	0.945134	-2.08458	2.23629	1.07881	0.12436	9.35854	0.99867
10396_MCL1	finngen_R10_CD2_BENIGN_EYE	Benign neoplasm of eye and adnexa || id:finngen_R10_CD2_BENIGN_EYE	exposure	Wald ratio	1	0.103378	0.181847	0.569701	-0.253041	0.459798	1.10891	0.776436	1.58375	0.959761
10396_MCL1	finngen_R10_CD2_BENIGN_FEMALE_GEN_NOS	Benign neoplasm: Female genital organ, unspecified || id:finngen_R10_CD2_BENIGN_FEMALE_GEN_NOS	exposure	Wald ratio	1	-1.8062	1.05749	0.0876348	-3.87887	0.266478	0.164278	0.0206741	1.30536	0.818508
10396_MCL1	finngen_R10_CD2_BENIGN_FEMALE_GEN_OTH	Benign neoplasm of other and unspecified female genital organs || id:finngen_R10_CD2_BENIGN_FEMALE_GEN_OTH	exposure	Wald ratio	1	-0.663613	0.221373	0.00272008	-1.0975	-0.229723	0.514987	0.333703	0.794754	0.355287
10396_MCL1	finngen_R10_CD2_BENIGN_FLOOROFMOUTH	Benign neoplasm: Floor of mouth || id:finngen_R10_CD2_BENIGN_FLOOROFMOUTH	exposure	Wald ratio	1	1.12899	0.957073	0.238147	-0.746869	3.00486	3.09254	0.473848	20.1833	0.896153
10396_MCL1	finngen_R10_CD2_BENIGN_HEAMANGIOMA_LYMPHANGIOMA	Haemangioma and lymphangioma, any site || id:finngen_R10_CD2_BENIGN_HEAMANGIOMA_LYMPHANGIOMA	exposure	Wald ratio	1	-0.196925	0.184734	0.286429	-0.559004	0.165155	0.821252	0.571778	1.17958	0.909016
10396_MCL1	finngen_R10_CD2_BENIGN_HEART	Benign neoplasm: Heart || id:finngen_R10_CD2_BENIGN_HEART	exposure	Wald ratio	1	-0.638868	1.00054	0.523133	-2.59993	1.32219	0.527889	0.074279	3.75163	0.951254
10396_MCL1	finngen_R10_CD2_BENIGN_HEMANGIOMA	Haemangioma, any site || id:finngen_R10_CD2_BENIGN_HEMANGIOMA	exposure	Wald ratio	1	-0.165552	0.191311	0.386844	-0.540522	0.209418	0.847426	0.582444	1.23296	0.930174
10396_MCL1	finngen_R10_CD2_BENIGN_HYPOPHARYNX	Benign neoplasm: Hypopharynx || id:finngen_R10_CD2_BENIGN_HYPOPHARYNX	exposure	Wald ratio	1	-0.0557459	0.827528	0.946292	-1.6777	1.56621	0.945779	0.186803	4.78846	0.99867
10396_MCL1	finngen_R10_CD2_BENIGN_INTRATHORACIC	Benign neoplasm of other and unspecified intrathoracic organs || id:finngen_R10_CD2_BENIGN_INTRATHORACIC	exposure	Wald ratio	1	-0.483043	0.554282	0.383494	-1.56944	0.603349	0.616903	0.208163	1.82823	0.930174
10396_MCL1	finngen_R10_CD2_BENIGN_INTRATHORACIC_NOS	Benign neoplasm: Other specified/unspecified intrathoracic organs (+ respiratory system NOS of Icd-9) || id:finngen_R10_CD2_BENIGN_INTRATHORACIC_NOS	exposure	Wald ratio	1	-1.138	1.13758	0.317132	-3.36764	1.09165	0.320461	0.0344708	2.97919	0.915797
10396_MCL1	finngen_R10_CD2_BENIGN_KIDNEY	Benign neoplasm: Kidney || id:finngen_R10_CD2_BENIGN_KIDNEY	exposure	Wald ratio	1	0.0160854	0.327586	0.960837	-0.625982	0.658153	1.01622	0.534736	1.93122	0.99867
10396_MCL1	finngen_R10_CD2_BENIGN_LARYNX	Benign neoplasm: Larynx || id:finngen_R10_CD2_BENIGN_LARYNX	exposure	Wald ratio	1	-0.100485	0.308133	0.744342	-0.704424	0.503455	0.904399	0.494393	1.65443	0.982869
10396_MCL1	finngen_R10_CD2_BENIGN_LEIOMYOMA_UTERI	Leiomyoma of uterus || id:finngen_R10_CD2_BENIGN_LEIOMYOMA_UTERI	exposure	Wald ratio	1	-0.0888895	0.0587103	0.130017	-0.203962	0.0261828	0.914947	0.815494	1.02653	0.860134
10396_MCL1	finngen_R10_CD2_BENIGN_LIP	Benign neoplasm: Lip || id:finngen_R10_CD2_BENIGN_LIP	exposure	Wald ratio	1	-0.0196339	0.384044	0.959227	-0.77236	0.733093	0.980558	0.461921	2.08151	0.99867
10396_MCL1	finngen_R10_CD2_BENIGN_LIPO_INTRATHO	Benign lipomatous neoplasm of of intra-abdominal organs || id:finngen_R10_CD2_BENIGN_LIPO_INTRATHO	exposure	Wald ratio	1	1.13508	1.11429	0.308363	-1.04892	3.31908	3.11142	0.350316	27.6349	0.913765
10396_MCL1	finngen_R10_CD2_BENIGN_LIPO_NOS	Benign lipomatous neoplasm of other sites/unspecified || id:finngen_R10_CD2_BENIGN_LIPO_NOS	exposure	Wald ratio	1	0.137476	0.182201	0.450529	-0.219637	0.49459	1.14737	0.80281	1.63983	0.933894
10396_MCL1	finngen_R10_CD2_BENIGN_LIPO_SKIN_HEADFACENECK	Benign lipomatous neoplasm of skin and subcutaneous tissue of head, face and neck || id:finngen_R10_CD2_BENIGN_LIPO_SKIN_HEADFACENECK	exposure	Wald ratio	1	-0.19392	0.218913	0.375708	-0.622989	0.235149	0.823724	0.536339	1.2651	0.930174
10396_MCL1	finngen_R10_CD2_BENIGN_LIPO_SKIN_LIMBS	Benign lipomatous neoplasm of skin and subcutaneous tissue of limbs || id:finngen_R10_CD2_BENIGN_LIPO_SKIN_LIMBS	exposure	Wald ratio	1	-0.113592	0.197416	0.565024	-0.500528	0.273343	0.892622	0.606211	1.31435	0.959225
10396_MCL1	finngen_R10_CD2_BENIGN_LIPO_SKIN_NOS	Benign lipomatous neoplasm of skin and subcutaneous tissue of other and unspecified sites || id:finngen_R10_CD2_BENIGN_LIPO_SKIN_NOS	exposure	Wald ratio	1	-0.444483	0.672144	0.508425	-1.76188	0.872919	0.641156	0.171721	2.39389	0.947319
10396_MCL1	finngen_R10_CD2_BENIGN_LIPO_SKIN_TRUNK	Benign lipomatous neoplasm of skin and subcutaneous tissue of trunk || id:finngen_R10_CD2_BENIGN_LIPO_SKIN_TRUNK	exposure	Wald ratio	1	-0.205435	0.151132	0.174048	-0.501653	0.0907829	0.814293	0.605529	1.09503	0.88282
10396_MCL1	finngen_R10_CD2_BENIGN_LIPOMATOUS	Benign lipomatous neoplasm || id:finngen_R10_CD2_BENIGN_LIPOMATOUS	exposure	Wald ratio	1	-0.0667167	0.0956018	0.485265	-0.254096	0.120663	0.93546	0.775617	1.12824	0.941241
10396_MCL1	finngen_R10_CD2_BENIGN_LIVE_BILE	Benign neoplasm: Liver/bile ducts || id:finngen_R10_CD2_BENIGN_LIVE_BILE	exposure	Wald ratio	1	-0.725476	0.37634	0.0538909	-1.4631	0.012151	0.484094	0.231517	1.01223	0.764551
10396_MCL1	finngen_R10_CD2_BENIGN_LIVER	Benign neoplasm: Liver || id:finngen_R10_CD2_BENIGN_LIVER	exposure	Wald ratio	1	-0.849173	0.402085	0.0346927	-1.63726	-0.0610874	0.427768	0.194512	0.940741	0.706342
10396_MCL1	finngen_R10_CD2_BENIGN_LYMPHANGIOMA	Lymphangioma, anys site || id:finngen_R10_CD2_BENIGN_LYMPHANGIOMA	exposure	Wald ratio	1	-0.701671	0.646577	0.277829	-1.96896	0.56562	0.495756	0.139602	1.76054	0.907153
10396_MCL1	finngen_R10_CD2_BENIGN_LYMPHNODES	Benign neoplasm: Lymph nodes || id:finngen_R10_CD2_BENIGN_LYMPHNODES	exposure	Wald ratio	1	0.0946232	1.08867	0.930738	-2.03918	2.22842	1.09924	0.130136	9.28522	0.99867
10396_MCL1	finngen_R10_CD2_BENIGN_MALE_GEN	Benign neoplasm of male genital organs || id:finngen_R10_CD2_BENIGN_MALE_GEN	exposure	Wald ratio	1	0.508448	0.382861	0.184171	-0.241961	1.25886	1.66271	0.785087	3.52139	0.890155
10396_MCL1	finngen_R10_CD2_BENIGN_MEDIASTINUM	Benign neoplasm: Mediastinum || id:finngen_R10_CD2_BENIGN_MEDIASTINUM	exposure	Wald ratio	1	0.198639	1.028	0.84678	-1.81624	2.21352	1.21974	0.162636	9.14786	0.992141
10396_MCL1	finngen_R10_CD2_BENIGN_MELANOCYTIC	Melanocytic naevi || id:finngen_R10_CD2_BENIGN_MELANOCYTIC	exposure	Wald ratio	1	-0.122769	0.0957614	0.199831	-0.310462	0.0649231	0.884468	0.733108	1.06708	0.892417
10396_MCL1	finngen_R10_CD2_BENIGN_MELANOCYTIC_EAR	Melanocytic naevi of ear and external auricular canal || id:finngen_R10_CD2_BENIGN_MELANOCYTIC_EAR	exposure	Wald ratio	1	0.186771	0.736703	0.799864	-1.25717	1.63071	1.20535	0.284459	5.1075	0.987685
10396_MCL1	finngen_R10_CD2_BENIGN_MELANOCYTIC_EYELID	Melanocytic naevi of eyelid, including canthus || id:finngen_R10_CD2_BENIGN_MELANOCYTIC_EYELID	exposure	Wald ratio	1	-0.366093	0.586556	0.532535	-1.51574	0.783557	0.693438	0.219645	2.18925	0.953524
10396_MCL1	finngen_R10_CD2_BENIGN_MELANOCYTIC_FACE	Melanocytic naevi of other and unspecified parts of face || id:finngen_R10_CD2_BENIGN_MELANOCYTIC_FACE	exposure	Wald ratio	1	0.0493636	0.232112	0.831583	-0.405576	0.504303	1.0506	0.666593	1.65583	0.989812
10396_MCL1	finngen_R10_CD2_BENIGN_MELANOCYTIC_LIP	Melanocytic naevi of lip || id:finngen_R10_CD2_BENIGN_MELANOCYTIC_LIP	exposure	Wald ratio	1	-0.108906	0.596841	0.855213	-1.27871	1.0609	0.896814	0.278395	2.88897	0.993021
10396_MCL1	finngen_R10_CD2_BENIGN_MELANOCYTIC_LOWERLIMB	Melanocytic naevi of lower limb, including hip || id:finngen_R10_CD2_BENIGN_MELANOCYTIC_LOWERLIMB	exposure	Wald ratio	1	-0.0924683	0.272582	0.734435	-0.626728	0.441792	0.911678	0.534337	1.55549	0.981861
10396_MCL1	finngen_R10_CD2_BENIGN_MELANOCYTIC_NOS	Melanocytic naevi, other sites/unspecified || id:finngen_R10_CD2_BENIGN_MELANOCYTIC_NOS	exposure	Wald ratio	1	-0.147004	0.197971	0.457751	-0.535028	0.241019	0.86329	0.585653	1.27255	0.934755
10396_MCL1	finngen_R10_CD2_BENIGN_MELANOCYTIC_SCALPNECK	Melanocytic naevi of scalp and neck || id:finngen_R10_CD2_BENIGN_MELANOCYTIC_SCALPNECK	exposure	Wald ratio	1	-0.426023	0.371755	0.251804	-1.15466	0.302616	0.653101	0.315164	1.3534	0.900975
10396_MCL1	finngen_R10_CD2_BENIGN_MELANOCYTIC_TRUNK	Melanocytic naevi of trunk || id:finngen_R10_CD2_BENIGN_MELANOCYTIC_TRUNK	exposure	Wald ratio	1	-0.381325	0.14023	0.00654228	-0.656175	-0.106475	0.682956	0.518832	0.898998	0.507705
10396_MCL1	finngen_R10_CD2_BENIGN_MELANOCYTIC_UPPERLIMB	Melanocytic naevi of upper limb, including shoulder || id:finngen_R10_CD2_BENIGN_MELANOCYTIC_UPPERLIMB	exposure	Wald ratio	1	0.378789	0.379825	0.318632	-0.365668	1.12325	1.46051	0.693733	3.07482	0.915797
10396_MCL1	finngen_R10_CD2_BENIGN_MENINGES	Benign neoplasm of meninges || id:finngen_R10_CD2_BENIGN_MENINGES	exposure	Wald ratio	1	-0.0527163	0.181187	0.77109	-0.407843	0.302411	0.948649	0.665083	1.35312	0.985493
10396_MCL1	finngen_R10_CD2_BENIGN_MENINGES_CEREBRAL	Benign neoplasm: Cerebral meninges || id:finngen_R10_CD2_BENIGN_MENINGES_CEREBRAL	exposure	Wald ratio	1	-0.0672857	0.191513	0.725335	-0.44265	0.308079	0.934928	0.642332	1.36081	0.981332
10396_MCL1	finngen_R10_CD2_BENIGN_MENINGES_NOS	Beningn neoplasm: Meninges, unspecified || id:finngen_R10_CD2_BENIGN_MENINGES_NOS	exposure	Wald ratio	1	0.0444929	0.456882	0.922422	-0.850995	0.939981	1.0455	0.42699	2.55993	0.99867
10396_MCL1	finngen_R10_CD2_BENIGN_MENINGES_SPINAL	Benign neoplasm: Spinal meninges || id:finngen_R10_CD2_BENIGN_MENINGES_SPINAL	exposure	Wald ratio	1	0.210367	0.59274	0.722659	-0.951402	1.37214	1.23413	0.386199	3.94377	0.980892
10396_MCL1	finngen_R10_CD2_BENIGN_MOUTH_NOS	Benign neoplasm: Other and unspecified parts of mouth || id:finngen_R10_CD2_BENIGN_MOUTH_NOS	exposure	Wald ratio	1	0.0345991	0.297093	0.907289	-0.547703	0.616902	1.0352	0.578276	1.85318	0.99656
10396_MCL1	finngen_R10_CD2_BENIGN_MOUTH_PHARYNX	Benign neoplasm of mouth and pharynx || id:finngen_R10_CD2_BENIGN_MOUTH_PHARYNX	exposure	Wald ratio	1	-0.113139	0.163057	0.487768	-0.432731	0.206452	0.893026	0.648735	1.22931	0.941738
10396_MCL1	finngen_R10_CD2_BENIGN_NASOPHARYNX	Benign neoplasm: Nasopharynx || id:finngen_R10_CD2_BENIGN_NASOPHARYNX	exposure	Wald ratio	1	-0.501385	0.610481	0.411478	-1.69793	0.695158	0.605691	0.183062	2.00403	0.930174
10396_MCL1	finngen_R10_CD2_BENIGN_NOS	Benign neoplasm: Other/unspecified site || id:finngen_R10_CD2_BENIGN_NOS	exposure	Wald ratio	1	-0.121497	0.453445	0.788744	-1.01025	0.767255	0.885594	0.364129	2.15385	0.986435
10396_MCL1	finngen_R10_CD2_BENIGN_OESOPHAGUS	Benign neoplasm: Oesophagus || id:finngen_R10_CD2_BENIGN_OESOPHAGUS	exposure	Wald ratio	1	-0.492673	0.516285	0.339949	-1.50459	0.519245	0.610991	0.222108	1.68076	0.920132
10396_MCL1	finngen_R10_CD2_BENIGN_ORBIT_NOS	Benign neoplasm: Orbit, unspecified || id:finngen_R10_CD2_BENIGN_ORBIT_NOS	exposure	Wald ratio	1	0.193027	0.734782	0.792782	-1.24715	1.6332	1.21292	0.287324	5.12024	0.987129
10396_MCL1	finngen_R10_CD2_BENIGN_OROPHA_OTHER	Benign neoplasm: Other parts of oropharynx || id:finngen_R10_CD2_BENIGN_OROPHA_OTHER	exposure	Wald ratio	1	0.817644	0.612127	0.181633	-0.382125	2.01741	2.26516	0.68241	7.51884	0.89015
10396_MCL1	finngen_R10_CD2_BENIGN_OTHER_NOS	Benign neoplasm of other and unspecified sites || id:finngen_R10_CD2_BENIGN_OTHER_NOS	exposure	Wald ratio	1	-0.144842	0.313212	0.643764	-0.758737	0.469052	0.865159	0.468257	1.59848	0.975667
10396_MCL1	finngen_R10_CD2_BENIGN_OTHERDIGESTIVE	Benign neoplasm of other and ill-defined parts of digestive system || id:finngen_R10_CD2_BENIGN_OTHERDIGESTIVE	exposure	Wald ratio	1	-0.0591957	0.129463	0.647499	-0.312944	0.194552	0.942522	0.731291	1.21477	0.975667
10396_MCL1	finngen_R10_CD2_BENIGN_OVARY	Benign neoplasm of ovary || id:finngen_R10_CD2_BENIGN_OVARY	exposure	Wald ratio	1	-0.216479	0.12794	0.0906402	-0.467242	0.0342842	0.805349	0.626728	1.03488	0.818582
10396_MCL1	finngen_R10_CD2_BENIGN_PANCREAS	Benign neoplasm: Pancreas || id:finngen_R10_CD2_BENIGN_PANCREAS	exposure	Wald ratio	1	0.354578	0.38711	0.359688	-0.404158	1.11331	1.42558	0.667538	3.04443	0.926471
10396_MCL1	finngen_R10_CD2_BENIGN_PARATHYROID	Benign neoplasm: Parathyroid gland || id:finngen_R10_CD2_BENIGN_PARATHYROID	exposure	Wald ratio	1	-0.0605641	0.585023	0.917547	-1.20721	1.08608	0.941233	0.29903	2.96264	0.997766
10396_MCL1	finngen_R10_CD2_BENIGN_PAROTID	Benign neoplasm: Parotid gland || id:finngen_R10_CD2_BENIGN_PAROTID	exposure	Wald ratio	1	-0.120884	0.197682	0.540865	-0.508341	0.266574	0.886137	0.601493	1.30548	0.954921
10396_MCL1	finngen_R10_CD2_BENIGN_PELVIC_BONES_SACRUM_COCCYX	Benign neoplasm: Pelvic bones, sacrum and coccyx || id:finngen_R10_CD2_BENIGN_PELVIC_BONES_SACRUM_COCCYX	exposure	Wald ratio	1	0.255048	0.997987	0.798288	-1.70101	2.2111	1.29052	0.1825	9.12578	0.987685
10396_MCL1	finngen_R10_CD2_BENIGN_PENIS	Benign neoplasm: Penis || id:finngen_R10_CD2_BENIGN_PENIS	exposure	Wald ratio	1	-1.63968	1.25879	0.192715	-4.1069	0.82754	0.194042	0.0164587	2.28768	0.892012
10396_MCL1	finngen_R10_CD2_BENIGN_PERIPH_AUTO_NEURO	Benign neoplasm: Peripheral nerves and autonomic nervous system || id:finngen_R10_CD2_BENIGN_PERIPH_AUTO_NEURO	exposure	Wald ratio	1	-0.115353	0.453425	0.799184	-1.00407	0.773361	0.891051	0.366386	2.16704	0.987685
10396_MCL1	finngen_R10_CD2_BENIGN_PHARYNX_NOS	Benign neoplasm: Pharynx, unspecified || id:finngen_R10_CD2_BENIGN_PHARYNX_NOS	exposure	Wald ratio	1	-0.0451506	0.670494	0.946312	-1.35932	1.26902	0.955854	0.256836	3.55735	0.99867
10396_MCL1	finngen_R10_CD2_BENIGN_PINEAL	Benign neoplasm: Pineal gland || id:finngen_R10_CD2_BENIGN_PINEAL	exposure	Wald ratio	1	-0.328909	1.286	0.798135	-2.84947	2.19165	0.719708	0.057875	8.94998	0.987685
10396_MCL1	finngen_R10_CD2_BENIGN_PITUITARY_CRANIPHAR	Benign neoplasm: Pituitary gland, craniopharyngeal duct || id:finngen_R10_CD2_BENIGN_PITUITARY_CRANIPHAR	exposure	Wald ratio	1	0.235127	0.247086	0.341301	-0.249162	0.719416	1.26507	0.779453	2.05323	0.920989
10396_MCL1	finngen_R10_CD2_BENIGN_PROSTATE	Benign neoplasm: Prostate || id:finngen_R10_CD2_BENIGN_PROSTATE	exposure	Wald ratio	1	0.692091	0.727155	0.341208	-0.733131	2.11731	1.99789	0.480402	8.30879	0.920989
10396_MCL1	finngen_R10_CD2_BENIGN_RECTOSIGMOID_JUNC	Benign neoplasm: Rectosigmoid junction || id:finngen_R10_CD2_BENIGN_RECTOSIGMOID_JUNC	exposure	Wald ratio	1	-0.230238	0.295749	0.43628	-0.809906	0.34943	0.794345	0.4449	1.41826	0.933372
10396_MCL1	finngen_R10_CD2_BENIGN_RECTUM	Benign neoplasm: Rectum || id:finngen_R10_CD2_BENIGN_RECTUM	exposure	Wald ratio	1	-0.0709021	0.132812	0.593445	-0.331215	0.18941	0.931553	0.718051	1.20854	0.965499
10396_MCL1	finngen_R10_CD2_BENIGN_RECTUM_ANAL	Benign neoplasm: Rectum, anus and anal canal || id:finngen_R10_CD2_BENIGN_RECTUM_ANAL	exposure	Wald ratio	1	-0.147087	0.123184	0.232461	-0.388529	0.0943539	0.863218	0.678054	1.09895	0.895137
10396_MCL1	finngen_R10_CD2_BENIGN_RESPIRATORY_NOS	Benign neoplasm: Respiratory system, unspecified || id:finngen_R10_CD2_BENIGN_RESPIRATORY_NOS	exposure	Wald ratio	1	-0.245528	1.25078	0.844375	-2.69706	2.206	0.782291	0.0674037	9.07931	0.991925
10396_MCL1	finngen_R10_CD2_BENIGN_RETINA	Benign neoplasm: Retina || id:finngen_R10_CD2_BENIGN_RETINA	exposure	Wald ratio	1	0.567149	0.809667	0.483633	-1.0198	2.1541	1.76323	0.360668	8.62009	0.940459
10396_MCL1	finngen_R10_CD2_BENIGN_RETROPERITONEUM_PERITONEUM	Benign neoplasm of soft tissue of retroperitoneum and peritoneum || id:finngen_R10_CD2_BENIGN_RETROPERITONEUM_PERITONEUM	exposure	Wald ratio	1	-1.47062	0.770265	0.0562305	-2.98034	0.039095	0.229782	0.0507754	1.03987	0.774898
10396_MCL1	finngen_R10_CD2_BENIGN_RIBS_STERNUM_CLAVICLE	Benign neoplasm: Ribs, sternum and clavicle || id:finngen_R10_CD2_BENIGN_RIBS_STERNUM_CLAVICLE	exposure	Wald ratio	1	1.13324	1.14714	0.323208	-1.11515	3.38164	3.10572	0.327866	29.4189	0.915797
10396_MCL1	finngen_R10_CD2_BENIGN_SALIVARY	Benign neoplasm of major salivary glands || id:finngen_R10_CD2_BENIGN_SALIVARY	exposure	Wald ratio	1	-0.0273886	0.172953	0.874175	-0.366377	0.3116	0.972983	0.693241	1.36561	0.993315
10396_MCL1	finngen_R10_CD2_BENIGN_SALIVARY_KNOWN	Benign neoplasm: salivary glands, exclude unknown (D119) || id:finngen_R10_CD2_BENIGN_SALIVARY_KNOWN	exposure	Wald ratio	1	-0.035629	0.186246	0.84829	-0.400671	0.329413	0.964998	0.66987	1.39015	0.992639
10396_MCL1	finngen_R10_CD2_BENIGN_SALIVARY_NOS	Benign neoplasm: other/unspecified salivary gland || id:finngen_R10_CD2_BENIGN_SALIVARY_NOS	exposure	Wald ratio	1	0.0170498	0.32701	0.958418	-0.62389	0.65799	1.0172	0.535856	1.93091	0.99867
10396_MCL1	finngen_R10_CD2_BENIGN_SCROTUM	Benign neoplasm: Scrotum || id:finngen_R10_CD2_BENIGN_SCROTUM	exposure	Wald ratio	1	1.14794	0.912695	0.208485	-0.640947	2.93682	3.15168	0.526793	18.8558	0.89302
10396_MCL1	finngen_R10_CD2_BENIGN_SIGMOID_COLON	Benign neoplasm: Sigmoid colon || id:finngen_R10_CD2_BENIGN_SIGMOID_COLON	exposure	Wald ratio	1	-0.12763	0.130371	0.327591	-0.383157	0.127897	0.880179	0.681706	1.13644	0.915797
10396_MCL1	finngen_R10_CD2_BENIGN_SKIN	Other benign neoplasms of skin || id:finngen_R10_CD2_BENIGN_SKIN	exposure	Wald ratio	1	0.0429165	0.0838907	0.608947	-0.121509	0.207342	1.04385	0.885583	1.2304	0.968279
10396_MCL1	finngen_R10_CD2_BENIGN_SMALL_INTESTINE	Benign neoplasm: Small intestine || id:finngen_R10_CD2_BENIGN_SMALL_INTESTINE	exposure	Wald ratio	1	0.206025	0.286139	0.471514	-0.354807	0.766858	1.22878	0.701309	2.15299	0.937881
10396_MCL1	finngen_R10_CD2_BENIGN_SMALL_INTESTINE_OTH	Benign neoplasm: Other and unspecified parts of small intestine || id:finngen_R10_CD2_BENIGN_SMALL_INTESTINE_OTH	exposure	Wald ratio	1	0.0543485	0.454986	0.904918	-0.837424	0.946121	1.05585	0.432824	2.5757	0.99614
10396_MCL1	finngen_R10_CD2_BENIGN_SPINAL_CORD	Benign neoplasm: Spinal cord || id:finngen_R10_CD2_BENIGN_SPINAL_CORD	exposure	Wald ratio	1	-0.0589469	0.476762	0.9016	-0.993401	0.875507	0.942757	0.370315	2.40009	0.995669
10396_MCL1	finngen_R10_CD2_BENIGN_STOMACH	Benign neoplasm: Stomach || id:finngen_R10_CD2_BENIGN_STOMACH	exposure	Wald ratio	1	-0.00346604	0.17721	0.984395	-0.350798	0.343866	0.99654	0.704126	1.41039	0.999704
10396_MCL1	finngen_R10_CD2_BENIGN_TESTIS	Benign neoplasm: Testis || id:finngen_R10_CD2_BENIGN_TESTIS	exposure	Wald ratio	1	0.493357	0.862563	0.567345	-1.19727	2.18398	1.63781	0.302018	8.8816	0.959625
10396_MCL1	finngen_R10_CD2_BENIGN_THYMUS	Benign neoplasm: Thymus || id:finngen_R10_CD2_BENIGN_THYMUS	exposure	Wald ratio	1	-1.58859	1.24292	0.201209	-4.02472	0.847531	0.204213	0.0178685	2.33388	0.8926
10396_MCL1	finngen_R10_CD2_BENIGN_THYROID	Benign neoplasm of thyroid gland || id:finngen_R10_CD2_BENIGN_THYROID	exposure	Wald ratio	1	-0.151094	0.31329	0.629606	-0.765143	0.462955	0.859767	0.465268	1.58876	0.972057
10396_MCL1	finngen_R10_CD2_BENIGN_TONGUE	Benign neoplasm: Tongue || id:finngen_R10_CD2_BENIGN_TONGUE	exposure	Wald ratio	1	-0.581765	0.340102	0.0871626	-1.24837	0.0848356	0.558911	0.286973	1.08854	0.817271
10396_MCL1	finngen_R10_CD2_BENIGN_TONSIL	Benign neoplasm: Tonsil || id:finngen_R10_CD2_BENIGN_TONSIL	exposure	Wald ratio	1	-0.0921303	0.528713	0.861666	-1.12841	0.944146	0.911986	0.323548	2.57062	0.993021
10396_MCL1	finngen_R10_CD2_BENIGN_TRANSVERSE_COLON	Benign neoplasm: Transverse colon || id:finngen_R10_CD2_BENIGN_TRANSVERSE_COLON	exposure	Wald ratio	1	0.027474	0.183771	0.881158	-0.332718	0.387666	1.02785	0.716973	1.47354	0.993601
10396_MCL1	finngen_R10_CD2_BENIGN_URINARY	Benign neoplasm of urinary organs || id:finngen_R10_CD2_BENIGN_URINARY	exposure	Wald ratio	1	0.180896	0.271481	0.505199	-0.351206	0.712998	1.19829	0.703839	2.0401	0.94623
10396_MCL1	finngen_R10_CD2_BENIGN_URINARY_NOS	Benign neoplasm: Urinary organ, other/unspecified || id:finngen_R10_CD2_BENIGN_URINARY_NOS	exposure	Wald ratio	1	0.161269	1.05287	0.878264	-1.90236	2.2249	1.175	0.149216	9.25256	0.993601
10396_MCL1	finngen_R10_CD2_BENIGN_UTERINE_TUBES_LIGAMENTS	Benign neoplasm: Uterine tubes and ligaments || id:finngen_R10_CD2_BENIGN_UTERINE_TUBES_LIGAMENTS	exposure	Wald ratio	1	-0.161267	0.704077	0.818832	-1.54126	1.21872	0.851065	0.214112	3.38287	0.988739
10396_MCL1	finngen_R10_CD2_BENIGN_UTERUS_NOS	Other benign neoplasm of uterus: Other parts/unspecified || id:finngen_R10_CD2_BENIGN_UTERUS_NOS	exposure	Wald ratio	1	0.339082	0.285109	0.234318	-0.219731	0.897895	1.40366	0.802735	2.45443	0.895683
10396_MCL1	finngen_R10_CD2_BENIGN_UTERUS_OTH	Other benign neoplasms of uterus || id:finngen_R10_CD2_BENIGN_UTERUS_OTH	exposure	Wald ratio	1	0.0868022	0.248879	0.72726	-0.401	0.574604	1.09068	0.66965	1.77643	0.981753
10396_MCL1	finngen_R10_CD2_BENIGN_VAGINA	Benign neoplasm: Vulva || id:finngen_R10_CD2_BENIGN_VAGINA	exposure	Wald ratio	1	-0.915384	0.295188	0.00192857	-1.49395	-0.336815	0.400363	0.224484	0.714041	0.31228
10396_MCL1	finngen_R10_CD2_BENIGN_VULVA	Benign neoplasm: Vagina || id:finngen_R10_CD2_BENIGN_VULVA	exposure	Wald ratio	1	0.0455057	0.500918	0.927616	-0.936293	1.0273	1.04656	0.392079	2.79353	0.99867
10396_MCL1	finngen_R10_CD2_EYE_NOS_EXALLC	Benign neoplasm: Eye, unspecified (controls excluding all cancers) || id:finngen_R10_CD2_EYE_NOS_EXALLC	exposure	Wald ratio	1	-0.136438	0.8523	0.872816	-1.80695	1.53407	0.87246	0.164155	4.63701	0.993315
10396_MCL1	finngen_R10_CD2_FOLLICULAR_LYMPHOMA_EXALLC	Follicular lymphoma (controls excluding all cancers) || id:finngen_R10_CD2_FOLLICULAR_LYMPHOMA_EXALLC	exposure	Wald ratio	1	-0.131138	0.270465	0.627774	-0.66125	0.398973	0.877096	0.516206	1.49029	0.971973
10396_MCL1	finngen_R10_CD2_HODGKIN_LYMPHOMA_EXALLC	Hodgkin lymphoma (controls excluding all cancers) || id:finngen_R10_CD2_HODGKIN_LYMPHOMA_EXALLC	exposure	Wald ratio	1	-0.30301	0.321334	0.345693	-0.932825	0.326804	0.738591	0.393441	1.38653	0.925209
10396_MCL1	finngen_R10_CD2_IMMUNOPROLIFERATIVE_EXALLC	Malignant immunoproliferative diseases (controls excluding all cancers) || id:finngen_R10_CD2_IMMUNOPROLIFERATIVE_EXALLC	exposure	Wald ratio	1	-0.0631383	0.588222	0.914521	-1.21605	1.08978	0.938814	0.296397	2.97361	0.997057
10396_MCL1	finngen_R10_CD2_INSITU_BLADDER_EXALLC	Carcinoma in situ, bladder (controls excluding all cancers) || id:finngen_R10_CD2_INSITU_BLADDER_EXALLC	exposure	Wald ratio	1	-0.60568	0.353494	0.0866372	-1.29853	0.0871681	0.545703	0.272933	1.09108	0.817022
10396_MCL1	finngen_R10_CD2_INSITU_BREAST_EXALLC	Carcinoma in situ of breast (controls excluding all cancers) || id:finngen_R10_CD2_INSITU_BREAST_EXALLC	exposure	Wald ratio	1	-0.175583	0.613573	0.774752	-1.37819	1.02702	0.838968	0.252035	2.79273	0.985493
10396_MCL1	finngen_R10_CD2_INSITU_BREAST_INTRADUCTAL_EXALLC	Carcinoma in situ of breast, intraductal (controls excluding all cancers) || id:finngen_R10_CD2_INSITU_BREAST_INTRADUCTAL_EXALLC	exposure	Wald ratio	1	-0.168163	0.197763	0.395143	-0.555779	0.219452	0.845216	0.573625	1.24539	0.930174
10396_MCL1	finngen_R10_CD2_INSITU_BREAST_LOBULAR_EXALLC	Carcinoma in situ of breast, lobular (controls excluding all cancers) || id:finngen_R10_CD2_INSITU_BREAST_LOBULAR_EXALLC	exposure	Wald ratio	1	0.791824	0.657454	0.228443	-0.496785	2.08043	2.20742	0.608484	8.00794	0.893319
10396_MCL1	finngen_R10_CD2_INSITU_CERVIX_UTERI_EXALLC	Carcinoma in situ of cervix uteri (controls excluding all cancers) || id:finngen_R10_CD2_INSITU_CERVIX_UTERI_EXALLC	exposure	Wald ratio	1	-0.236322	0.196933	0.230134	-0.62231	0.149666	0.789526	0.536703	1.16145	0.894377
10396_MCL1	finngen_R10_CD2_INSITU_COLON_EXALLC	Carcinoma in situ of colon (controls excluding all cancers) || id:finngen_R10_CD2_INSITU_COLON_EXALLC	exposure	Wald ratio	1	-0.0550735	0.832271	0.94724	-1.68632	1.57618	0.946416	0.185199	4.83644	0.99867
10396_MCL1	finngen_R10_CD2_INSITU_ENDOMETRIUM_EXALLC	Carcinoma in situ of endometrium (controls excluding all cancers) || id:finngen_R10_CD2_INSITU_ENDOMETRIUM_EXALLC	exposure	Wald ratio	1	-1.76488	0.814508	0.0302496	-3.36132	-0.168445	0.171207	0.0346895	0.844978	0.692413
10396_MCL1	finngen_R10_CD2_INSITU_MELANOMA_EXALLC	Melanoma in situ (controls excluding all cancers) || id:finngen_R10_CD2_INSITU_MELANOMA_EXALLC	exposure	Wald ratio	1	-0.0737621	0.305975	0.809499	-0.673473	0.525949	0.928893	0.509934	1.69206	0.988739
10396_MCL1	finngen_R10_CD2_INSITU_ORALCAVITY_EXALLC	Carcinoma in situ of lip, oral cavity and pharynx (controls excluding all cancers) || id:finngen_R10_CD2_INSITU_ORALCAVITY_EXALLC	exposure	Wald ratio	1	1.13813	1.25037	0.362698	-1.31259	3.58886	3.12093	0.269122	36.1927	0.927499
10396_MCL1	finngen_R10_CD2_INSITU_PROSTATE_EXALLC	Carcinoma in situ of prostate (controls excluding all cancers) || id:finngen_R10_CD2_INSITU_PROSTATE_EXALLC	exposure	Wald ratio	1	-0.0864388	0.841608	0.918196	-1.73599	1.56311	0.917192	0.176226	4.77366	0.997766
10396_MCL1	finngen_R10_CD2_INSITU_RECTUM_EXALLC	Carcinoma in situ of rectum (controls excluding all cancers) || id:finngen_R10_CD2_INSITU_RECTUM_EXALLC	exposure	Wald ratio	1	0.0901271	1.09215	0.934231	-2.05049	2.23075	1.09431	0.128671	9.30683	0.99867
10396_MCL1	finngen_R10_CD2_INSITU_SKIN_EXALLC	Carcinoma in situ of skin (controls excluding all cancers) || id:finngen_R10_CD2_INSITU_SKIN_EXALLC	exposure	Wald ratio	1	-0.174823	0.212298	0.410236	-0.590928	0.241282	0.839605	0.553813	1.27288	0.930174
10396_MCL1	finngen_R10_CD2_INSITU_VAGINA_EXALLC	Carcinoma in situ of vagina (controls excluding all cancers) || id:finngen_R10_CD2_INSITU_VAGINA_EXALLC	exposure	Wald ratio	1	-0.753984	1.03927	0.468148	-2.79095	1.28298	0.470488	0.0613631	3.60737	0.937074
10396_MCL1	finngen_R10_CD2_INSITU_VULVA_EXALLC	Carcinoma in situ of vulva (controls excluding all cancers) || id:finngen_R10_CD2_INSITU_VULVA_EXALLC	exposure	Wald ratio	1	1.14584	0.752054	0.127604	-0.328182	2.61987	3.14509	0.720232	13.7339	0.857962
10396_MCL1	finngen_R10_CD2_LEIOMYOMA_ENDOMETRIOSIS_EXALLC	Benign leiomyoma with endometriosis (controls excluding all cancers) || id:finngen_R10_CD2_LEIOMYOMA_ENDOMETRIOSIS_EXALLC	exposure	Wald ratio	1	0.125251	0.1394	0.368918	-0.147972	0.398474	1.13343	0.862455	1.48955	0.929537
10396_MCL1	finngen_R10_CD2_LEUKAEMIA_NAS_EXALLC	Leukaemia of unspecified cell type (controls excluding all cancers) || id:finngen_R10_CD2_LEUKAEMIA_NAS_EXALLC	exposure	Wald ratio	1	-0.145561	0.606979	0.810476	-1.33524	1.04412	0.864537	0.263095	2.84089	0.988739
10396_MCL1	finngen_R10_CD2_LYMPHOID_LEUKAEMIA_EXALLC	Lymphoid leukaemia (controls excluding all cancers) || id:finngen_R10_CD2_LYMPHOID_LEUKAEMIA_EXALLC	exposure	Wald ratio	1	-0.206902	0.239936	0.388511	-0.677177	0.263373	0.813099	0.508049	1.30131	0.930174
10396_MCL1	finngen_R10_CD2_MONOCYTIC_LEUKAEMIA_EXALLC	Monocytic leukaemia (controls excluding all cancers) || id:finngen_R10_CD2_MONOCYTIC_LEUKAEMIA_EXALLC	exposure	Wald ratio	1	1.1386	1.00054	0.255125	-0.822453	3.09965	3.12239	0.439353	22.1902	0.900975
10396_MCL1	finngen_R10_CD2_MULTIPLE_MYELOMA_PLASMA_CELL_EXALLC	Multiple myeloma and malignant plasma cell neoplasms (controls excluding all cancers) || id:finngen_R10_CD2_MULTIPLE_MYELOMA_PLASMA_CELL_EXALLC	exposure	Wald ratio	1	-0.571767	0.265972	0.0315766	-1.09307	-0.0504626	0.564527	0.335185	0.950789	0.692413
10396_MCL1	finngen_R10_CD2_MYELOID_LEUKAEMIA_EXALLC	Myeloid leukaemia (controls excluding all cancers) || id:finngen_R10_CD2_MYELOID_LEUKAEMIA_EXALLC	exposure	Wald ratio	1	0.136653	0.357853	0.702558	-0.564739	0.838045	1.14643	0.568509	2.31184	0.980235
10396_MCL1	finngen_R10_CD2_NONFOLLICULAR_LYMPHOMA_EXALLC	Non-follicular lymphoma (controls excluding all cancers) || id:finngen_R10_CD2_NONFOLLICULAR_LYMPHOMA_EXALLC	exposure	Wald ratio	1	-0.400333	0.181936	0.0277777	-0.756927	-0.0437394	0.670097	0.469106	0.957203	0.691608
10396_MCL1	finngen_R10_CD2_NONHODGKIN_NAS_EXALLC	Other and unspecified types of non-Hodgkin lymphoma (controls excluding all cancers) || id:finngen_R10_CD2_NONHODGKIN_NAS_EXALLC	exposure	Wald ratio	1	0.262765	0.279795	0.347663	-0.285634	0.811163	1.30052	0.751538	2.25052	0.925383
10396_MCL1	finngen_R10_CD2_OTHER_LEUKAEMIA_SPECIFIED_EXALLC	Other leukaemias of specified cell type (controls excluding all cancers) || id:finngen_R10_CD2_OTHER_LEUKAEMIA_SPECIFIED_EXALLC	exposure	Wald ratio	1	-1.26279	1.16919	0.280119	-3.5544	1.02883	0.282864	0.0285984	2.79778	0.907199
10396_MCL1	finngen_R10_CD2_PRIMARY_LYMPHOID_HEMATOPOIETIC_EXALLC	Primary_lymphoid and hematopoietic malignant neoplasms (controls excluding all cancers) || id:finngen_R10_CD2_PRIMARY_LYMPHOID_HEMATOPOIETIC_EXALLC	exposure	Wald ratio	1	-0.232433	0.10751	0.0306215	-0.443153	-0.0217124	0.792603	0.642009	0.978522	0.692413
10396_MCL1	finngen_R10_CD2_PRIMARY_LYMPHOID_HEMATOPOIETIC_NAS_EXALLC	Other and unspecified malignant neoplasms of lymphoid, haematopoietic and related tissue (controls excluding all cancers) || id:finngen_R10_CD2_PRIMARY_LYMPHOID_HEMATOPOIETIC_NAS_EXALLC	exposure	Wald ratio	1	-0.00619753	0.570275	0.991329	-1.12394	1.11154	0.993822	0.324998	3.03904	0.999704
10396_MCL1	finngen_R10_CD2_TNK_LYMPHOMA_EXALLC	Mature T/NK-cell lymphomas (controls excluding all cancers) || id:finngen_R10_CD2_TNK_LYMPHOMA_EXALLC	exposure	Wald ratio	1	0.028613	0.504924	0.95481	-0.961039	1.01826	1.02903	0.382495	2.76839	0.99867
10396_MCL1	finngen_R10_CD2_UVEAMELANOMA_EXALLC	Melanoma of uvea (controls excluding all cancers) || id:finngen_R10_CD2_UVEAMELANOMA_EXALLC	exposure	Wald ratio	1	-0.0475581	0.583087	0.934995	-1.19041	1.09529	0.953555	0.304097	2.99005	0.99867
10396_MCL1	finngen_R10_CHARCOT	Charcot foot || id:finngen_R10_CHARCOT	exposure	Wald ratio	1	0.201629	0.423207	0.633768	-0.627857	1.03111	1.22339	0.533734	2.80419	0.973073
10396_MCL1	finngen_R10_CHILDHOOD_ALLERGY	Childhood allergy (age < 16) || id:finngen_R10_CHILDHOOD_ALLERGY	exposure	Wald ratio	1	0.131226	0.137954	0.341488	-0.139164	0.401616	1.14023	0.870085	1.49424	0.920989
10396_MCL1	finngen_R10_CHIRBIL_NAS	Biliary cirrhosis, NAS || id:finngen_R10_CHIRBIL_NAS	exposure	Wald ratio	1	-1.00536	1.10185	0.361546	-3.16499	1.15428	0.365915	0.0422147	3.17173	0.926471
10396_MCL1	finngen_R10_CHIRBIL_PRIM	Primary biliary cholangitis (PBC) || id:finngen_R10_CHIRBIL_PRIM	exposure	Wald ratio	1	-0.535594	0.40113	0.181807	-1.32181	0.250621	0.585321	0.266652	1.28482	0.89015
10396_MCL1	finngen_R10_CHIRHEP_NAS	Cirrhosis of liver, NAS || id:finngen_R10_CHIRHEP_NAS	exposure	Wald ratio	1	-0.657275	0.215995	0.00234219	-1.08062	-0.233926	0.518262	0.339384	0.791421	0.337115
10396_MCL1	finngen_R10_CHONDRO_OTH	Other chondrocalcinosis || id:finngen_R10_CHONDRO_OTH	exposure	Wald ratio	1	-0.453022	0.550183	0.41028	-1.53138	0.625337	0.635704	0.216237	1.86888	0.930174
10396_MCL1	finngen_R10_CHRONHEP_NAS	Chronic hepatitis NAS || id:finngen_R10_CHRONHEP_NAS	exposure	Wald ratio	1	0.496772	0.496293	0.316843	-0.475961	1.46951	1.64341	0.621288	4.34709	0.915797
10396_MCL1	finngen_R10_CHRONLARGE	Crohn's disease of large intestine || id:finngen_R10_CHRONLARGE	exposure	Wald ratio	1	-0.38079	0.233481	0.102906	-0.838414	0.0768327	0.683321	0.432396	1.07986	0.836118
10396_MCL1	finngen_R10_CHRONMYELOPRO	Chronic myeloproliferative disease || id:finngen_R10_CHRONMYELOPRO	exposure	Wald ratio	1	-0.908726	0.376213	0.0157155	-1.6461	-0.171349	0.403037	0.1928	0.842527	0.613409
10396_MCL1	finngen_R10_CHRONNAS	Crohn's disease NAS || id:finngen_R10_CHRONNAS	exposure	Wald ratio	1	-0.212069	0.204832	0.300515	-0.61354	0.189403	0.808909	0.541431	1.20853	0.913765
10396_MCL1	finngen_R10_CHRONOTH	Other Crohn's disease || id:finngen_R10_CHRONOTH	exposure	Wald ratio	1	-0.488898	0.19944	0.0142322	-0.879801	-0.0979947	0.613302	0.414865	0.906654	0.609849
10396_MCL1	finngen_R10_CHRONSMALL	Crohn's disease of small intestine || id:finngen_R10_CHRONSMALL	exposure	Wald ratio	1	-0.223888	0.204593	0.27382	-0.624891	0.177115	0.799404	0.53532	1.19377	0.90606
10396_MCL1	finngen_R10_CHRYSTAL_NOS	Other/unspecified crystal arthropathies || id:finngen_R10_CHRYSTAL_NOS	exposure	Wald ratio	1	1.1357	0.773946	0.142264	-0.381237	2.65263	3.11335	0.683016	14.1913	0.873279
10396_MCL1	finngen_R10_CIRRHOSIS_BROAD	Cirrhosis, broad definition used in the article https://doi.org/10.1101/594523 || id:finngen_R10_CIRRHOSIS_BROAD	exposure	Wald ratio	1	-0.339364	0.142876	0.0175378	-0.619402	-0.059327	0.712223	0.538266	0.942399	0.63715
10396_MCL1	finngen_R10_CML	Chronic myeloid leukaemia [CML], BCR/ABL-positive || id:finngen_R10_CML	exposure	Wald ratio	1	-0.142416	0.604712	0.813813	-1.32765	1.04282	0.867261	0.265099	2.8372	0.988739
10396_MCL1	finngen_R10_CMV_HEPATITIS	Cytomegaloviral hepatitis || id:finngen_R10_CMV_HEPATITIS	exposure	Wald ratio	1	0.0246419	1.12242	0.982484	-2.17529	2.22458	1.02495	0.113575	9.24958	0.999704
10396_MCL1	finngen_R10_CMV_NOS	Other/unspecified cytomegaloviral diseases || id:finngen_R10_CMV_NOS	exposure	Wald ratio	1	-0.0229301	0.435758	0.958034	-0.877016	0.831156	0.977331	0.416023	2.29597	0.99867
10396_MCL1	finngen_R10_CMV_PNEUMONIA	Cytomegaloviral pneumonitis || id:finngen_R10_CMV_PNEUMONIA	exposure	Wald ratio	1	1.12367	1.33893	0.401338	-1.50063	3.74797	3.07614	0.222991	42.4351	0.930174
10396_MCL1	finngen_R10_COLONPSEUDOP	Pseudopolyposis of colon || id:finngen_R10_COLONPSEUDOP	exposure	Wald ratio	1	0.0615819	1.10648	0.955616	-2.10712	2.23028	1.06352	0.121588	9.3025	0.99867
10396_MCL1	finngen_R10_CONGEN_HEART_ARTER	Congenital malformations of heart and great arteries || id:finngen_R10_CONGEN_HEART_ARTER	exposure	Wald ratio	1	-0.0278812	0.148912	0.851478	-0.319748	0.263986	0.972504	0.726332	1.30211	0.992834
10396_MCL1	finngen_R10_COPD_EARLY	Early onset COPD || id:finngen_R10_COPD_EARLY	exposure	Wald ratio	1	-0.101928	0.110359	0.355692	-0.318232	0.114375	0.903094	0.727434	1.12117	0.926471
10396_MCL1	finngen_R10_COPD_INSUFFICIENCY	COPD-related respiratory insufficiency || id:finngen_R10_COPD_INSUFFICIENCY	exposure	Wald ratio	1	-0.144734	0.160701	0.367776	-0.459708	0.170239	0.865252	0.631468	1.18559	0.929068
10396_MCL1	finngen_R10_COPD_LATER	Later onset COPD || id:finngen_R10_COPD_LATER	exposure	Wald ratio	1	-0.0113213	0.0938225	0.903955	-0.195213	0.172571	0.988743	0.822659	1.18836	0.996063
10396_MCL1	finngen_R10_COPD_OPPORTUNIST_INFECTIONS	COPD related to chronic (opportunist) infections || id:finngen_R10_COPD_OPPORTUNIST_INFECTIONS	exposure	Wald ratio	1	-0.170602	0.369484	0.644275	-0.89479	0.553586	0.843157	0.408694	1.73948	0.975667
10396_MCL1	finngen_R10_CPAP	Continuous positive airway pressure || id:finngen_R10_CPAP	exposure	Wald ratio	1	0.139808	0.11278	0.215105	-0.0812413	0.360857	1.15005	0.921971	1.43456	0.89302
10396_MCL1	finngen_R10_CREST	CR(E)ST syndrome || id:finngen_R10_CREST	exposure	Wald ratio	1	0.556838	0.471249	0.237355	-0.366809	1.48049	1.74515	0.692942	4.39508	0.896153
10396_MCL1	finngen_R10_CROHN_ARTHR	Arthropathy in Crohn disease || id:finngen_R10_CROHN_ARTHR	exposure	Wald ratio	1	-0.489407	0.556462	0.379131	-1.58007	0.601258	0.612989	0.20596	1.82441	0.930174
10396_MCL1	finngen_R10_D3_ACQHAEMOLYTICANAEMIA	Acquired haemolytic anaemia || id:finngen_R10_D3_ACQHAEMOLYTICANAEMIA	exposure	Wald ratio	1	-0.959999	0.375421	0.0105542	-1.69582	-0.224173	0.382893	0.183448	0.799177	0.609849
10396_MCL1	finngen_R10_D3_ACQHAEMOLYTICANAEMIANAS	Other and unspecified acquired haemolytic anaemias || id:finngen_R10_D3_ACQHAEMOLYTICANAEMIANAS	exposure	Wald ratio	1	-1.37084	0.598276	0.021945	-2.54346	-0.19822	0.253893	0.0785939	0.82019	0.664574
10396_MCL1	finngen_R10_D3_ACQPUREREDCLLAPLASIA	Acquired pure red cell aplasia [erythroblastopenia] || id:finngen_R10_D3_ACQPUREREDCLLAPLASIA	exposure	Wald ratio	1	0.564582	0.813881	0.487876	-1.03063	2.15979	1.75871	0.356784	8.66932	0.941738
10396_MCL1	finngen_R10_D3_ACUTEPOSTBLEEDANAEMIA	Acute posthaemorrhagic anaemia || id:finngen_R10_D3_ACUTEPOSTBLEEDANAEMIA	exposure	Wald ratio	1	-0.160359	0.295421	0.587257	-0.739385	0.418666	0.851838	0.477407	1.51993	0.963581
10396_MCL1	finngen_R10_D3_AGRANULOCYTOSIS	Agranulocytosis || id:finngen_R10_D3_AGRANULOCYTOSIS	exposure	Wald ratio	1	0.0120829	0.161168	0.940238	-0.303806	0.327972	1.01216	0.738004	1.38815	0.99867
10396_MCL1	finngen_R10_D3_AIHA_OTHER	Other autoimmune haemolytic anaemias || id:finngen_R10_D3_AIHA_OTHER	exposure	Wald ratio	1	-0.954352	0.545325	0.0801075	-2.02319	0.114484	0.385061	0.132233	1.12129	0.805334
10396_MCL1	finngen_R10_D3_ALLERGPURPURA	Allergic purpura || id:finngen_R10_D3_ALLERGPURPURA	exposure	Wald ratio	1	0.188003	0.313458	0.54866	-0.426376	0.802381	1.20684	0.652871	2.23085	0.955863
10396_MCL1	finngen_R10_D3_ANAEMIA	Anaemias || id:finngen_R10_D3_ANAEMIA	exposure	Wald ratio	1	0.00190571	0.0791476	0.98079	-0.153224	0.157035	1.00191	0.857938	1.17004	0.999704
10396_MCL1	finngen_R10_D3_ANAEMIA_B12_DEF	Vitamin B12 deficiency anaemia || id:finngen_R10_D3_ANAEMIA_B12_DEF	exposure	Wald ratio	1	0.115963	0.157298	0.46099	-0.192341	0.424266	1.12295	0.825025	1.52847	0.934755
10396_MCL1	finngen_R10_D3_ANAEMIA_FOLATEDEF	Folate deficiency anaemia || id:finngen_R10_D3_ANAEMIA_FOLATEDEF	exposure	Wald ratio	1	-0.0239509	0.666363	0.971328	-1.33002	1.28212	0.976334	0.264471	3.60428	0.999704
10396_MCL1	finngen_R10_D3_ANAEMIA_IRONDEF	Iron deficiency anaemia || id:finngen_R10_D3_ANAEMIA_IRONDEF	exposure	Wald ratio	1	0.0142057	0.0797487	0.85862	-0.142102	0.170513	1.01431	0.867533	1.18591	0.993021
10396_MCL1	finngen_R10_D3_ANAEMIA_IRONDEF_BLOODLOSS	Iron deficiency anaemia secondary to blood loss (chronic) || id:finngen_R10_D3_ANAEMIA_IRONDEF_BLOODLOSS	exposure	Wald ratio	1	0.123808	0.132058	0.348491	-0.135027	0.382642	1.1318	0.873692	1.46615	0.925383
10396_MCL1	finngen_R10_D3_ANAEMIA_IRONDEF_NAS	Other and unspecified iron deficiency || id:finngen_R10_D3_ANAEMIA_IRONDEF_NAS	exposure	Wald ratio	1	-0.03389	0.0918824	0.712246	-0.21398	0.146199	0.966678	0.807365	1.15743	0.980235
10396_MCL1	finngen_R10_D3_ANAEMIAINCHRONICDISEASE	Anaemia in chronic diseases classified elsewhere || id:finngen_R10_D3_ANAEMIAINCHRONICDISEASE	exposure	Wald ratio	1	-0.599945	0.37731	0.111822	-1.33947	0.139583	0.548842	0.261984	1.14979	0.842871
10396_MCL1	finngen_R10_D3_ANAEMIANAS	Other and unspecified anaemias || id:finngen_R10_D3_ANAEMIANAS	exposure	Wald ratio	1	0.00589306	0.0808418	0.941889	-0.152557	0.164343	1.00591	0.85851	1.17862	0.99867
10396_MCL1	finngen_R10_D3_BLOODNAS	Other and unspecified diseases of blood and blood-forming organs || id:finngen_R10_D3_BLOODNAS	exposure	Wald ratio	1	0.361142	0.356561	0.311133	-0.337718	1.06	1.43497	0.713397	2.88637	0.914813
10396_MCL1	finngen_R10_D3_BLOODOTHER	Other diseases of blood and blood-forming organs || id:finngen_R10_D3_BLOODOTHER	exposure	Wald ratio	1	0.0972129	0.111403	0.382868	-0.121137	0.315563	1.10209	0.885913	1.37103	0.930174
10396_MCL1	finngen_R10_D3_COAGDEF	Chronic Coagulation defects || id:finngen_R10_D3_COAGDEF	exposure	Wald ratio	1	-0.125634	0.362808	0.72913	-0.836738	0.585469	0.881938	0.433121	1.79583	0.981753
10396_MCL1	finngen_R10_D3_COAGDEF_PURPUR_HAEMORRHAGIC	Coagulation defects, purpura and other haemorrhagic conditions || id:finngen_R10_D3_COAGDEF_PURPUR_HAEMORRHAGIC	exposure	Wald ratio	1	0.124075	0.120744	0.304144	-0.112583	0.360733	1.1321	0.893523	1.43438	0.913765
10396_MCL1	finngen_R10_D3_COAGDEFNAS	Other and unspecified coagulation defects || id:finngen_R10_D3_COAGDEFNAS	exposure	Wald ratio	1	-0.189975	0.257214	0.460157	-0.694114	0.314164	0.82698	0.499517	1.36911	0.934755
10396_MCL1	finngen_R10_D3_COAGOTHER	Other coagulation defects || id:finngen_R10_D3_COAGOTHER	exposure	Wald ratio	1	-0.070609	0.20492	0.730418	-0.472252	0.331034	0.931826	0.623596	1.39241	0.981753
10396_MCL1	finngen_R10_D3_COMBIMMUDEF	Combined immunodeficiencies || id:finngen_R10_D3_COMBIMMUDEF	exposure	Wald ratio	1	-1.1107	0.521045	0.0330328	-2.13195	-0.0894555	0.329327	0.118605	0.914429	0.694918
10396_MCL1	finngen_R10_D3_COMPLEMENTDEF	Defects in the complement system || id:finngen_R10_D3_COMPLEMENTDEF	exposure	Wald ratio	1	0.701712	0.704211	0.319031	-0.678543	2.08197	2.0172	0.507356	8.02022	0.915797
10396_MCL1	finngen_R10_D3_CVID	Common variable immunodeficiency || id:finngen_R10_D3_CVID	exposure	Wald ratio	1	0.317473	0.686918	0.643959	-1.02889	1.66383	1.37365	0.357405	5.2795	0.975667
10396_MCL1	finngen_R10_D3_CVID_BCELL	Common variable immunodeficiency with predominant abnormalities of B-cell numbers and function || id:finngen_R10_D3_CVID_BCELL	exposure	Wald ratio	1	0.10341	1.08465	0.924045	-2.02251	2.22933	1.10895	0.132323	9.29361	0.99867
10396_MCL1	finngen_R10_D3_CVIDNAS	Other or unspecified common variable immunodeficiency || id:finngen_R10_D3_CVIDNAS	exposure	Wald ratio	1	0.260035	0.998979	0.794632	-1.69796	2.21803	1.29698	0.183056	9.18924	0.987435
10396_MCL1	finngen_R10_D3_CYSTSPLEEN	Cyst of spleen || id:finngen_R10_D3_CYSTSPLEEN	exposure	Wald ratio	1	1.12019	1.29249	0.386112	-1.4131	3.65348	3.06544	0.243388	38.6088	0.930174
10396_MCL1	finngen_R10_D3_DEF_IGG	Selective deficiency of immunoglobulin G [IgG] subclasses || id:finngen_R10_D3_DEF_IGG	exposure	Wald ratio	1	-0.819622	0.666726	0.21895	-2.12641	0.48716	0.440598	0.119265	1.62769	0.89327
10396_MCL1	finngen_R10_D3_DEF_IIGA	Selective deficiency of immunoglobulin A [IgA]y || id:finngen_R10_D3_DEF_IIGA	exposure	Wald ratio	1	-0.712678	0.837811	0.394967	-2.35479	0.929431	0.490329	0.0949137	2.53307	0.930174
10396_MCL1	finngen_R10_D3_DISSEINTRAVASCCOAG	Disseminated intravascular coagulation [defibrination syndrome] || id:finngen_R10_D3_DISSEINTRAVASCCOAG	exposure	Wald ratio	1	0.183977	1.04121	0.859748	-1.8568	2.22475	1.20199	0.156172	9.25118	0.993021
10396_MCL1	finngen_R10_D3_FAMIERYTHROCYTOCIS	Familial erythrocytosis || id:finngen_R10_D3_FAMIERYTHROCYTOCIS	exposure	Wald ratio	1	0.614852	0.779302	0.430125	-0.91258	2.14228	1.84938	0.401487	8.51886	0.932708
10396_MCL1	finngen_R10_D3_HAEMOLYTICANAEMIA	Haemolytic anaemias || id:finngen_R10_D3_HAEMOLYTICANAEMIA	exposure	Wald ratio	1	-0.433932	0.316438	0.170281	-1.05415	0.186287	0.647957	0.348488	1.20477	0.881513
10396_MCL1	finngen_R10_D3_HAEMORRHAGCIRGUANTICO	Haemorrhagic disorder due to circulating anticoagulants || id:finngen_R10_D3_HAEMORRHAGCIRGUANTICO	exposure	Wald ratio	1	0.586567	0.56305	0.29752	-0.517012	1.69014	1.79781	0.5963	5.42027	0.913765
10396_MCL1	finngen_R10_D3_HAEMORRHAGICNAS	Other and unspecified haemorrhagic conditions || id:finngen_R10_D3_HAEMORRHAGICNAS	exposure	Wald ratio	1	0.409541	0.457094	0.370271	-0.486364	1.30545	1.50613	0.614858	3.68933	0.929537
10396_MCL1	finngen_R10_D3_HEREDFVIIIDEF	Hereditary factor VIII deficiency || id:finngen_R10_D3_HEREDFVIIIDEF	exposure	Wald ratio	1	0.144134	1.05932	0.891772	-1.93213	2.2204	1.15504	0.144839	9.21102	0.994173
10396_MCL1	finngen_R10_D3_HEREDHYPOGAMMA	Hereditary hypogammaglobulinemia || id:finngen_R10_D3_HEREDHYPOGAMMA	exposure	Wald ratio	1	-1.24756	0.952072	0.190073	-3.11362	0.618501	0.287205	0.0444397	1.85614	0.892012
10396_MCL1	finngen_R10_D3_HEREDOTHCLOFACTORS	Hereditary deficiency of other clotting factors || id:finngen_R10_D3_HEREDOTHCLOFACTORS	exposure	Wald ratio	1	0.496054	0.608656	0.415073	-0.696912	1.68902	1.64223	0.498121	5.41417	0.930174
10396_MCL1	finngen_R10_D3_HERESPHERO	Hereditary spherocytosis || id:finngen_R10_D3_HERESPHERO	exposure	Wald ratio	1	0.0931277	1.10192	0.932648	-2.06663	2.25289	1.0976	0.126612	9.51516	0.99867
10396_MCL1	finngen_R10_D3_HYPERSPLENISM	Hypersplenism || id:finngen_R10_D3_HYPERSPLENISM	exposure	Wald ratio	1	-0.918209	0.882751	0.298262	-2.6484	0.811983	0.399234	0.0707643	2.25237	0.913765
10396_MCL1	finngen_R10_D3_IMMUDEF	Immunodeficiencies || id:finngen_R10_D3_IMMUDEF	exposure	Wald ratio	1	-0.433109	0.247216	0.0797829	-0.917653	0.051434	0.64849	0.399456	1.05278	0.805334
10396_MCL1	finngen_R10_D3_IMMUDEFANTIBODY	Immunodeficiency with predominantly antibody defects || id:finngen_R10_D3_IMMUDEFANTIBODY	exposure	Wald ratio	1	-0.685786	0.339894	0.0436281	-1.35198	-0.0195937	0.503694	0.258728	0.980597	0.727342
10396_MCL1	finngen_R10_D3_IMMUDEFANTIBODYNAS	Other and unspecified immunodeficiencies with predominantly antibody defects || id:finngen_R10_D3_IMMUDEFANTIBODYNAS	exposure	Wald ratio	1	-0.209181	0.506902	0.679851	-1.20271	0.784347	0.811248	0.300379	2.19098	0.979763
10396_MCL1	finngen_R10_D3_IMMUDEFNAS	Other or unspecified immunodeficiency || id:finngen_R10_D3_IMMUDEFNAS	exposure	Wald ratio	1	-1.06208	0.91314	0.244788	-2.85183	0.727679	0.345737	0.0577386	2.07027	0.896926
10396_MCL1	finngen_R10_D3_IMMUDEFOTHER	Other immunodeficiencies || id:finngen_R10_D3_IMMUDEFOTHER	exposure	Wald ratio	1	-0.174838	0.546338	0.748955	-1.24566	0.895985	0.839593	0.287751	2.44975	0.983218
10396_MCL1	finngen_R10_D3_IMMUDEFWITHMAJORDEF	Immunodeficiency associated with other major defects || id:finngen_R10_D3_IMMUDEFWITHMAJORDEF	exposure	Wald ratio	1	1.14004	1.13264	0.314159	-1.07994	3.36003	3.1269	0.339616	28.7899	0.915364
10396_MCL1	finngen_R10_D3_IMMUNEMECHANISM	Certain disorders involving the immune mechanism || id:finngen_R10_D3_IMMUNEMECHANISM	exposure	Wald ratio	1	-0.154327	0.120633	0.200789	-0.390769	0.0821143	0.856991	0.676536	1.08558	0.8926
10396_MCL1	finngen_R10_D3_INFARCTSPLEEN	Infarction of spleen || id:finngen_R10_D3_INFARCTSPLEEN	exposure	Wald ratio	1	-0.00548247	0.808667	0.994591	-1.59047	1.57951	0.994533	0.20383	4.85255	0.999994
10396_MCL1	finngen_R10_D3_ITP	Idiopathic thrombocytopenic purpura || id:finngen_R10_D3_ITP	exposure	Wald ratio	1	0.200198	0.327025	0.540419	-0.440771	0.841167	1.22164	0.64354	2.31907	0.954921
10396_MCL1	finngen_R10_D3_KELA_IMMUDEF	Kela reimbursement Agammaglobulinemia (D80-84) || id:finngen_R10_D3_KELA_IMMUDEF	exposure	Wald ratio	1	-0.641301	0.636293	0.313516	-1.88843	0.605832	0.526607	0.151309	1.83278	0.915152
10396_MCL1	finngen_R10_D3_NEFELOF	Nezelof syndrome || id:finngen_R10_D3_NEFELOF	exposure	Wald ratio	1	-1.35742	0.799431	0.089511	-2.92431	0.209465	0.257324	0.0537019	1.23302	0.818582
10396_MCL1	finngen_R10_D3_NONAIHA_OTHER	Haemolytic-uraemic syndrome || id:finngen_R10_D3_NONAIHA_OTHER	exposure	Wald ratio	1	0.0341573	1.11201	0.975495	-2.14538	2.21369	1.03475	0.117024	9.14943	0.999704
10396_MCL1	finngen_R10_D3_NONHEREDHYPOGAMMA	Nonhereditary hypogammaglobulinemia || id:finngen_R10_D3_NONHEREDHYPOGAMMA	exposure	Wald ratio	1	-0.71227	0.549157	0.194623	-1.78862	0.364078	0.490529	0.167191	1.43919	0.892012
10396_MCL1	finngen_R10_D3_NUTRIANAEMIAOTHER	Other nutritional anaemias || id:finngen_R10_D3_NUTRIANAEMIAOTHER	exposure	Wald ratio	1	0.855703	0.552823	0.121651	-0.227829	1.93924	2.35303	0.79626	6.95344	0.855316
10396_MCL1	finngen_R10_D3_OTHDISLYMPHORETANDRETICULOHIST	Other specified diseases with participation of lymphoreticular and reticulohistiocytic tissue || id:finngen_R10_D3_OTHDISLYMPHORETANDRETICULOHIST	exposure	Wald ratio	1	0.166509	1.0456	0.873474	-1.88287	2.21588	1.18117	0.152154	9.16949	0.993315
10396_MCL1	finngen_R10_D3_OTHERAPLASTICANAEMIA	Other and unspecified aplastic anaemias || id:finngen_R10_D3_OTHERAPLASTICANAEMIA	exposure	Wald ratio	1	0.188208	0.522948	0.718924	-0.83677	1.21319	1.20708	0.433107	3.36418	0.980871
10396_MCL1	finngen_R10_D3_OTHERBLOOD	Other diseases of blood and blood-forming organs || id:finngen_R10_D3_OTHERBLOOD	exposure	Wald ratio	1	0.0226225	0.210752	0.914518	-0.390451	0.435696	1.02288	0.676752	1.54604	0.997057
10396_MCL1	finngen_R10_D3_OTHERWHITECELL	Other disorders of white blood cells || id:finngen_R10_D3_OTHERWHITECELL	exposure	Wald ratio	1	0.232022	0.241042	0.335758	-0.24042	0.704464	1.26115	0.786298	2.02276	0.917987
10396_MCL1	finngen_R10_D3_OTHNONTHROMBOCYTOPENPURPURA	Other nonthrombocytopenic purpura || id:finngen_R10_D3_OTHNONTHROMBOCYTOPENPURPURA	exposure	Wald ratio	1	0.138168	0.615644	0.822424	-1.06849	1.34483	1.14817	0.343525	3.83754	0.98906
10396_MCL1	finngen_R10_D3_OTHPRIMTHROMBOCYTOPENIA	Other primary thrombocytopenia || id:finngen_R10_D3_OTHPRIMTHROMBOCYTOPENIA	exposure	Wald ratio	1	1.14322	0.929655	0.218802	-0.678908	2.96534	3.13684	0.50717	19.4013	0.89327
10396_MCL1	finngen_R10_D3_PURPURA_AND3_OTHER_HAEMORRHAGIC	Purpura and other haemorrhagic conditions || id:finngen_R10_D3_PURPURA_AND3_OTHER_HAEMORRHAGIC	exposure	Wald ratio	1	0.202775	0.147269	0.168544	-0.0858731	0.491423	1.2248	0.917711	1.63464	0.881513
10396_MCL1	finngen_R10_D3_QUALIPATELETDEF	Qualitative platelet defects || id:finngen_R10_D3_QUALIPATELETDEF	exposure	Wald ratio	1	0.480555	0.867061	0.579419	-1.21889	2.18	1.61697	0.295559	8.84626	0.963487
10396_MCL1	finngen_R10_D3_SARCOIDOSIS	Sarcoidosis || id:finngen_R10_D3_SARCOIDOSIS	exposure	Wald ratio	1	-0.142613	0.146775	0.331225	-0.430292	0.145065	0.867089	0.650319	1.15611	0.91652
10396_MCL1	finngen_R10_D3_SCIDA	Severe combined immunodeficiency [SCID] with reticular dysgenesis || id:finngen_R10_D3_SCIDA	exposure	Wald ratio	1	-0.515385	0.969711	0.595084	-2.41602	1.38525	0.597271	0.0892763	3.99582	0.965556
10396_MCL1	finngen_R10_D3_SCNDPOLYCYTHAEMIA	Secondary polycythaemia || id:finngen_R10_D3_SCNDPOLYCYTHAEMIA	exposure	Wald ratio	1	0.0253248	0.377615	0.94653	-0.714801	0.76545	1.02565	0.48929	2.14996	0.99867
10396_MCL1	finngen_R10_D3_SCNDTHROMBOCYTOPENIA	Secondary thrombocytopenia || id:finngen_R10_D3_SCNDTHROMBOCYTOPENIA	exposure	Wald ratio	1	0.157662	0.527369	0.764971	-0.875982	1.19131	1.17077	0.416453	3.29138	0.984994
10396_MCL1	finngen_R10_D3_SICKLECELLDIS	Sickle-cell disorders || id:finngen_R10_D3_SICKLECELLDIS	exposure	Wald ratio	1	1.12576	1.22041	0.356297	-1.26625	3.51777	3.08257	0.281887	33.7093	0.926471
10396_MCL1	finngen_R10_D3_SIDEROANAEMIAHERED	Hereditary sideroblastic anaemia || id:finngen_R10_D3_SIDEROANAEMIAHERED	exposure	Wald ratio	1	0.510159	0.854443	0.550463	-1.16455	2.18487	1.66556	0.312063	8.88948	0.955863
10396_MCL1	finngen_R10_D3_SIDEROANAMIEAOTHER	Other sideroblastic anaemias || id:finngen_R10_D3_SIDEROANAMIEAOTHER	exposure	Wald ratio	1	-0.176373	0.86483	0.838401	-1.87144	1.51869	0.838305	0.153902	4.56626	0.991179
10396_MCL1	finngen_R10_D3_SIDEROANASCND	Secondary sideroblastic anaemia || id:finngen_R10_D3_SIDEROANASCND	exposure	Wald ratio	1	1.13565	0.975526	0.244368	-0.776383	3.04768	3.11319	0.460067	21.0664	0.896926
10396_MCL1	finngen_R10_D3_SPLEENDISEASE	Diseases of spleen || id:finngen_R10_D3_SPLEENDISEASE	exposure	Wald ratio	1	0.25146	0.450415	0.576649	-0.631353	1.13427	1.2859	0.531872	3.10892	0.962531
10396_MCL1	finngen_R10_D3_SPLEENNAS	Other and unspecified diseases of spleen || id:finngen_R10_D3_SPLEENNAS	exposure	Wald ratio	1	1.14107	0.934772	0.222203	-0.691086	2.97322	3.13011	0.501031	19.5548	0.89327
10396_MCL1	finngen_R10_D3_THROMBOCYTOPENIANAS	Thrombocytopenia, unspecified || id:finngen_R10_D3_THROMBOCYTOPENIANAS	exposure	Wald ratio	1	0.257962	0.214903	0.229997	-0.163247	0.679171	1.29429	0.849381	1.97224	0.894377
10396_MCL1	finngen_R10_D3_VONVILLEBRAND	Von Willebrand disease || id:finngen_R10_D3_VONVILLEBRAND	exposure	Wald ratio	1	-0.821886	0.498996	0.0995418	-1.79992	0.156146	0.439602	0.165313	1.169	0.833399
10396_MCL1	finngen_R10_D3_WHITEBLOODCELLNAS	Other and unspecified disorders of white blood cells || id:finngen_R10_D3_WHITEBLOODCELLNAS	exposure	Wald ratio	1	0.0882585	0.283614	0.755655	-0.467625	0.644142	1.09227	0.626488	1.90435	0.983837
10396_MCL1	finngen_R10_DEATH	Any death || id:finngen_R10_DEATH	exposure	Wald ratio	1	0.0203728	0.0511213	0.690248	-0.079825	0.120571	1.02058	0.923278	1.12814	0.980145
10396_MCL1	finngen_R10_DENTAL_TMD	TMD related pain || id:finngen_R10_DENTAL_TMD	exposure	Wald ratio	1	0.0821513	0.0900416	0.361574	-0.0943303	0.258633	1.08562	0.909982	1.29516	0.926471
10396_MCL1	finngen_R10_DENTAL_TMD_FIBRO	TMD muscular pain linked with fibromyalgia || id:finngen_R10_DENTAL_TMD_FIBRO	exposure	Wald ratio	1	0.0796656	0.0969198	0.411091	-0.110297	0.269628	1.08292	0.895568	1.30948	0.930174
10396_MCL1	finngen_R10_DERMATOPOLY_FG	Dermatopolymyositis (FG) || id:finngen_R10_DERMATOPOLY_FG	exposure	Wald ratio	1	0.41856	0.455446	0.35809	-0.474115	1.31124	1.51977	0.622436	3.71075	0.926471
10396_MCL1	finngen_R10_DM_NEOVASCULAR_GLAUCOMA	Neovascular glaucoma || id:finngen_R10_DM_NEOVASCULAR_GLAUCOMA	exposure	Wald ratio	1	0.00451644	0.276689	0.986977	-0.537795	0.546828	1.00453	0.584035	1.72776	0.999704
10396_MCL1	finngen_R10_DRUGADVERS_ADRENOCORTICAL_INSUFFICIENCY	Drug-induced adrenocortical insufficiency || id:finngen_R10_DRUGADVERS_ADRENOCORTICAL_INSUFFICIENCY	exposure	Wald ratio	1	0.377657	0.467098	0.418792	-0.537854	1.29317	1.45886	0.584	3.64432	0.930458
10396_MCL1	finngen_R10_DRUGADVERS_CATAR	Drug-induced cataract || id:finngen_R10_DRUGADVERS_CATAR	exposure	Wald ratio	1	-0.672322	0.371555	0.0703758	-1.40057	0.0559248	0.510522	0.246457	1.05752	0.795161
10396_MCL1	finngen_R10_DRUGADVERS_DYSTON	Drug-induced dystonia || id:finngen_R10_DRUGADVERS_DYSTON	exposure	Wald ratio	1	1.14866	1.00921	0.255046	-0.829394	3.12672	3.15398	0.436314	22.7991	0.900975
10396_MCL1	finngen_R10_DRUGADVERS_GOUT	Drug-induced gout || id:finngen_R10_DRUGADVERS_GOUT	exposure	Wald ratio	1	-1.3164	0.836451	0.115535	-2.95584	0.323044	0.268099	0.0520348	1.38133	0.84831
10396_MCL1	finngen_R10_DRUGADVERS_HEADA_NOT_ELSEW_CLASSIFIED	Drug-induced headache, not elsewhere classified || id:finngen_R10_DRUGADVERS_HEADA_NOT_ELSEW_CLASSIFIED	exposure	Wald ratio	1	1.15686	0.788441	0.1423	-0.388481	2.70221	3.17994	0.678086	14.9126	0.873279
10396_MCL1	finngen_R10_DRUGADVERS_NEUTROPENIA	Drug-induced neutropenia || id:finngen_R10_DRUGADVERS_NEUTROPENIA	exposure	Wald ratio	1	0.152199	0.205339	0.458567	-0.250266	0.554665	1.16439	0.778594	1.74136	0.934755
10396_MCL1	finngen_R10_DRUGADVERS_OSTEOPO	Drug-induced osteoporosis || id:finngen_R10_DRUGADVERS_OSTEOPO	exposure	Wald ratio	1	-0.496407	0.555014	0.371105	-1.58424	0.59142	0.608714	0.205105	1.80655	0.929972
10396_MCL1	finngen_R10_DRUGADVERS_SYSTEMIC_LUPUS_ERYTHEMAT	Drug-induced systemic lupus erythematosus || id:finngen_R10_DRUGADVERS_SYSTEMIC_LUPUS_ERYTHEMAT	exposure	Wald ratio	1	-0.0578808	0.673892	0.931554	-1.37871	1.26295	0.943762	0.251904	3.53583	0.99867
10396_MCL1	finngen_R10_DRUGADVERS_TREMOR	Drug-induced tremor || id:finngen_R10_DRUGADVERS_TREMOR	exposure	Wald ratio	1	0.125289	0.761855	0.869374	-1.36795	1.61853	1.13348	0.254629	5.04564	0.993315
10396_MCL1	finngen_R10_DRY_AMD	Dry age-related macular degeneration (includes geographic atrophy) || id:finngen_R10_DRY_AMD	exposure	Wald ratio	1	-0.0315687	0.122354	0.796398	-0.271383	0.208245	0.968924	0.762325	1.23152	0.987435
10396_MCL1	finngen_R10_DUODENAL_ULCER_UNSPE_ACUTE_CHRONIC_WO_HAEMORRHAGE_PERFORATION	Duodenal ulcer - Unspecified as acute or chronic, without haemorrhage or perforation, drug-induced || id:finngen_R10_DUODENAL_ULCER_UNSPE_ACUTE_CHRONIC_WO_HAEMORRHAGE_PERFORATION	exposure	Wald ratio	1	0.488962	0.853627	0.566777	-1.18415	2.16207	1.63062	0.306007	8.68911	0.959625
10396_MCL1	finngen_R10_E4_ACIDOSIS	Acidosis || id:finngen_R10_E4_ACIDOSIS	exposure	Wald ratio	1	0.58356	0.398867	0.143456	-0.19822	1.36534	1.79241	0.820189	3.91705	0.873279
10396_MCL1	finngen_R10_E4_ACROMEG	Acromegaly and pituitary gigantism || id:finngen_R10_E4_ACROMEG	exposure	Wald ratio	1	-1.00995	0.698429	0.148168	-2.37887	0.358969	0.364236	0.0926549	1.43185	0.873279
10396_MCL1	finngen_R10_E4_ADDISON	Adrenocortical insufficiency || id:finngen_R10_E4_ADDISON	exposure	Wald ratio	1	-0.0102058	0.305879	0.973383	-0.609728	0.589316	0.989846	0.543499	1.80276	0.999704
10396_MCL1	finngen_R10_E4_ADREACT	Other adrenocortical overactivity || id:finngen_R10_E4_ADREACT	exposure	Wald ratio	1	-1.19427	0.51595	0.0206295	-2.20553	-0.183006	0.302926	0.110192	0.832763	0.663351
10396_MCL1	finngen_R10_E4_ADREMEDHYPER	Adrenomedullary hyperfunction || id:finngen_R10_E4_ADREMEDHYPER	exposure	Wald ratio	1	0.188903	1.03993	0.855858	-1.84936	2.22716	1.20792	0.157338	9.27353	0.993021
10396_MCL1	finngen_R10_E4_ADRENAS	Disorders of adrenal gland, other and/or unspecified || id:finngen_R10_E4_ADRENAS	exposure	Wald ratio	1	-1.11943	0.801324	0.16242	-2.69003	0.451162	0.326465	0.0678791	1.57014	0.876148
10396_MCL1	finngen_R10_E4_ADRENOGEN	Adrenogenital disorders || id:finngen_R10_E4_ADRENOGEN	exposure	Wald ratio	1	-0.77881	0.85031	0.359713	-2.44542	0.887798	0.458952	0.0866898	2.42977	0.926471
10396_MCL1	finngen_R10_E4_ALKALOSIS	Alkalosis || id:finngen_R10_E4_ALKALOSIS	exposure	Wald ratio	1	-2.38307	1.15404	0.0389257	-4.64499	-0.121142	0.0922672	0.00960962	0.885908	0.715621
10396_MCL1	finngen_R10_E4_AMINO	Other disorders of amino-acid metabolism || id:finngen_R10_E4_AMINO	exposure	Wald ratio	1	-0.522602	0.793056	0.509913	-2.07699	1.03179	0.592976	0.125307	2.80608	0.947368
10396_MCL1	finngen_R10_E4_AMYL_ORGAN	Organ-limited amyloidosis || id:finngen_R10_E4_AMYL_ORGAN	exposure	Wald ratio	1	0.323158	0.956951	0.735593	-1.55247	2.19878	1.38148	0.211725	9.01403	0.981861
10396_MCL1	finngen_R10_E4_AMYL_SCNDSYST	Secondary systemic amyloidosis || id:finngen_R10_E4_AMYL_SCNDSYST	exposure	Wald ratio	1	1.12004	0.95444	0.240595	-0.750667	2.99074	3.06496	0.472052	19.9004	0.896153
10396_MCL1	finngen_R10_E4_AMYLNAS	Amyloidosis, other/unspecified || id:finngen_R10_E4_AMYLNAS	exposure	Wald ratio	1	-0.236115	0.444965	0.59567	-1.10825	0.636017	0.78969	0.330137	1.88894	0.965642
10396_MCL1	finngen_R10_E4_ANTIDIU	Syndrome of inappropriate secretion of antidiuretic hormone || id:finngen_R10_E4_ANTIDIU	exposure	Wald ratio	1	-0.019742	0.812932	0.980625	-1.61309	1.5736	0.980452	0.199271	4.82401	0.999704
10396_MCL1	finngen_R10_E4_AROMAMINO	Disorders of aromatic amino-acid metabolism || id:finngen_R10_E4_AROMAMINO	exposure	Wald ratio	1	1.14408	0.990315	0.24798	-0.796937	3.0851	3.13955	0.450707	21.8696	0.898928
10396_MCL1	finngen_R10_E4_CARBO	Other disorders of carbohydrate metabolism || id:finngen_R10_E4_CARBO	exposure	Wald ratio	1	0.581268	0.797291	0.465969	-0.981422	2.14396	1.7883	0.374778	8.53315	0.936742
10396_MCL1	finngen_R10_E4_CARBONAS	Disorder of carbohydrate metabolism, other/unspecified || id:finngen_R10_E4_CARBONAS	exposure	Wald ratio	1	1.14141	0.905549	0.207503	-0.633468	2.91628	3.13117	0.530748	18.4725	0.89302
10396_MCL1	finngen_R10_E4_CARCISDR	Carcinoid syndrome || id:finngen_R10_E4_CARCISDR	exposure	Wald ratio	1	-0.538973	0.618	0.38314	-1.75025	0.672306	0.583347	0.17373	1.95875	0.930174
10396_MCL1	finngen_R10_E4_CONGEIOD	Congenital iodine-deficiency syndrome/hypothyroidism || id:finngen_R10_E4_CONGEIOD	exposure	Wald ratio	1	0.00856631	0.315479	0.978337	-0.609773	0.626906	1.0086	0.543474	1.87181	0.999704
10396_MCL1	finngen_R10_E4_CUSHING	Cushing syndrome || id:finngen_R10_E4_CUSHING	exposure	Wald ratio	1	0.405913	0.529079	0.442959	-0.631082	1.44291	1.50067	0.532016	4.23298	0.933894
10396_MCL1	finngen_R10_E4_CYSTFIBRO	Cystic fibrosis || id:finngen_R10_E4_CYSTFIBRO	exposure	Wald ratio	1	0.0109763	1.13393	0.992277	-2.21152	2.23348	1.01104	0.109534	9.33224	0.999704
10396_MCL1	finngen_R10_E4_DELPUB	Delayed puberty || id:finngen_R10_E4_DELPUB	exposure	Wald ratio	1	0.143604	0.628301	0.819211	-1.08787	1.37507	1.15443	0.336935	3.95537	0.988739
10396_MCL1	finngen_R10_E4_DIABINSIPIDUS	Diabetes insipidus || id:finngen_R10_E4_DIABINSIPIDUS	exposure	Wald ratio	1	-0.422522	0.596242	0.478547	-1.59116	0.746113	0.655392	0.20369	2.10879	0.93949
10396_MCL1	finngen_R10_E4_DISPUB	Disorders of puberty || id:finngen_R10_E4_DISPUB	exposure	Wald ratio	1	-0.0596853	0.481737	0.901397	-1.00389	0.884518	0.942061	0.366452	2.42182	0.995614
10396_MCL1	finngen_R10_E4_DYSPOLYGL	Polyglandular dysfunction || id:finngen_R10_E4_DYSPOLYGL	exposure	Wald ratio	1	0.0355916	1.1191	0.974629	-2.15785	2.22903	1.03623	0.115574	9.29086	0.999704
10396_MCL1	finngen_R10_E4_ENDINOTH	Disorders of endocrine glands in diseases classified elsewhere || id:finngen_R10_E4_ENDINOTH	exposure	Wald ratio	1	-0.525281	1.37119	0.701658	-3.21282	2.16226	0.591389	0.040243	8.69073	0.980235
10396_MCL1	finngen_R10_E4_ENDODIS	Other endocrine disorders || id:finngen_R10_E4_ENDODIS	exposure	Wald ratio	1	0.280043	0.24245	0.248067	-0.195158	0.755245	1.32319	0.822705	2.12813	0.898956
10396_MCL1	finngen_R10_E4_ENDODISNAS	Endocrine disorders, other/unspecified || id:finngen_R10_E4_ENDODISNAS	exposure	Wald ratio	1	0.129379	0.405589	0.749733	-0.665574	0.924333	1.13812	0.513978	2.52019	0.983525
10396_MCL1	finngen_R10_E4_ENDOGLAND	Disorders of other endocrine glands || id:finngen_R10_E4_ENDOGLAND	exposure	Wald ratio	1	0.0307459	0.0756422	0.684401	-0.117513	0.179005	1.03122	0.889129	1.19603	0.980145
10396_MCL1	finngen_R10_E4_ENDOMETPOSTOP	Postprocedural endocrine and metabolic disorders, not elsewhere classified || id:finngen_R10_E4_ENDOMETPOSTOP	exposure	Wald ratio	1	-0.0355295	0.157188	0.821176	-0.343617	0.272558	0.965094	0.7092	1.31332	0.989046
10396_MCL1	finngen_R10_E4_FE_DEF	Iron deficiency || id:finngen_R10_E4_FE_DEF	exposure	Wald ratio	1	0.194907	0.467882	0.676991	-0.722142	1.11196	1.2152	0.485711	3.0403	0.978533
10396_MCL1	finngen_R10_E4_FH	Familial hypercholesterolemia || id:finngen_R10_E4_FH	exposure	Wald ratio	1	0.195814	0.13127	0.135782	-0.0614761	0.453104	1.2163	0.940375	1.57319	0.865798
10396_MCL1	finngen_R10_E4_FH_IHD	Familial hypercholesterolemia, with ischemic heart disease || id:finngen_R10_E4_FH_IHD	exposure	Wald ratio	1	0.259815	0.179394	0.147535	-0.0917973	0.611427	1.29669	0.91229	1.84306	0.873279
10396_MCL1	finngen_R10_E4_FLUIDELECTRO	Other disorders of fluid, electrolyte and acid-base balance || id:finngen_R10_E4_FLUIDELECTRO	exposure	Wald ratio	1	0.0542919	0.0953001	0.568885	-0.132496	0.24108	1.05579	0.875906	1.27262	0.959625
10396_MCL1	finngen_R10_E4_FLUIDELECTRONAS	Other disorders of electrolyte and fluid balance, not elsewhere classified || id:finngen_R10_E4_FLUIDELECTRONAS	exposure	Wald ratio	1	0.194222	0.600043	0.746181	-0.981863	1.37031	1.21437	0.374612	3.93656	0.982869
10396_MCL1	finngen_R10_E4_FLUIDOVER	Fluid overload || id:finngen_R10_E4_FLUIDOVER	exposure	Wald ratio	1	-0.0465359	1.16114	0.968031	-2.32237	2.2293	0.95453	0.098041	9.29334	0.999704
10396_MCL1	finngen_R10_E4_GILBERT	Gilbert syndrome || id:finngen_R10_E4_GILBERT	exposure	Wald ratio	1	-0.770904	0.66055	0.243185	-2.06558	0.523775	0.462595	0.126744	1.68839	0.896926
10396_MCL1	finngen_R10_E4_GLUCOPANCREAS	Other disorders of glucose regulation and pancreatic internal secretion || id:finngen_R10_E4_GLUCOPANCREAS	exposure	Wald ratio	1	0.0705229	0.182692	0.699481	-0.287553	0.428599	1.07307	0.750097	1.53511	0.980235
10396_MCL1	finngen_R10_E4_GOITREDIFF	Nontoxic diffuse goitre || id:finngen_R10_E4_GOITREDIFF	exposure	Wald ratio	1	-0.648237	0.311934	0.0376983	-1.25963	-0.0368456	0.522967	0.283759	0.963825	0.713955
10396_MCL1	finngen_R10_E4_GOITREMULTINOD	Nontoxic multinodular goitre || id:finngen_R10_E4_GOITREMULTINOD	exposure	Wald ratio	1	-0.186903	0.12052	0.120947	-0.423122	0.0493155	0.829524	0.654999	1.05055	0.854137
10396_MCL1	finngen_R10_E4_GOITRENAS	Other and/or unspecified nontoxic goitre || id:finngen_R10_E4_GOITRENAS	exposure	Wald ratio	1	-0.130817	0.191152	0.493749	-0.505475	0.243841	0.877379	0.603219	1.27614	0.942596
10396_MCL1	finngen_R10_E4_GOITRENOD	Nontoxic single thyroid nodule || id:finngen_R10_E4_GOITRENOD	exposure	Wald ratio	1	-0.0605388	0.204758	0.76749	-0.461865	0.340787	0.941257	0.630107	1.40605	0.985144
10396_MCL1	finngen_R10_E4_GRAVES_OPHT_STRICT	Graves ophthalmopathy, strict || id:finngen_R10_E4_GRAVES_OPHT_STRICT	exposure	Wald ratio	1	-0.334534	0.390572	0.391708	-1.10006	0.430987	0.715671	0.332853	1.53878	0.930174
10396_MCL1	finngen_R10_E4_GRAVES_STRICT	Graves disease, strict definition || id:finngen_R10_E4_GRAVES_STRICT	exposure	Wald ratio	1	-0.161804	0.171601	0.345729	-0.498142	0.174535	0.850608	0.607659	1.19069	0.925209
10396_MCL1	finngen_R10_E4_HYPERALDO	Hyperaldosteronism || id:finngen_R10_E4_HYPERALDO	exposure	Wald ratio	1	-0.572532	0.354521	0.106322	-1.26739	0.122329	0.564096	0.281565	1.13013	0.838628
10396_MCL1	finngen_R10_E4_HYPERALI	Other hyperalimentation || id:finngen_R10_E4_HYPERALI	exposure	Wald ratio	1	1.14255	0.982286	0.244769	-0.782735	3.06783	3.13474	0.457154	21.4951	0.896926
10396_MCL1	finngen_R10_E4_HYPERALISEQ	Sequelae of hyperalimentation || id:finngen_R10_E4_HYPERALISEQ	exposure	Wald ratio	1	1.13137	1.31093	0.388119	-1.43805	3.7008	3.09992	0.237391	40.4795	0.930174
10396_MCL1	finngen_R10_E4_HYPERCHOL	Pure hypercholesterolaemia || id:finngen_R10_E4_HYPERCHOL	exposure	Wald ratio	1	0.0945854	0.0597592	0.113473	-0.0225428	0.211713	1.0992	0.977709	1.23579	0.847071
10396_MCL1	finngen_R10_E4_HYPERCHYLO	Hyperchylomicronaemia || id:finngen_R10_E4_HYPERCHYLO	exposure	Wald ratio	1	-0.0523706	1.16032	0.964	-2.3266	2.22186	0.948977	0.0976272	9.22445	0.9989
10396_MCL1	finngen_R10_E4_HYPERGLYCER	Pure hyperglyceridaemia || id:finngen_R10_E4_HYPERGLYCER	exposure	Wald ratio	1	-0.472277	0.376755	0.21001	-1.21072	0.266164	0.623581	0.297983	1.30495	0.89302
10396_MCL1	finngen_R10_E4_HYPERKALAEMIA	Hyperkalaemia || id:finngen_R10_E4_HYPERKALAEMIA	exposure	Wald ratio	1	0.28409	0.235869	0.228421	-0.178214	0.746394	1.32855	0.836763	2.10938	0.893319
10396_MCL1	finngen_R10_E4_HYPERLIPMIX	Mixed hyperlipidaemia || id:finngen_R10_E4_HYPERLIPMIX	exposure	Wald ratio	1	0.611798	0.278743	0.0281748	0.0654611	1.15813	1.84374	1.06765	3.18399	0.692376
10396_MCL1	finngen_R10_E4_HYPERLIPNAS	Hyperlipidaemia, other/unspecified || id:finngen_R10_E4_HYPERLIPNAS	exposure	Wald ratio	1	0.0936847	0.0848083	0.269305	-0.0725394	0.259909	1.09821	0.930029	1.29681	0.905496
10396_MCL1	finngen_R10_E4_HYPEROSMHNAT	Hyperosmolality and hypernatraemia || id:finngen_R10_E4_HYPEROSMHNAT	exposure	Wald ratio	1	-0.126932	0.491059	0.796032	-1.08941	0.835544	0.880794	0.336416	2.30607	0.987435
10396_MCL1	finngen_R10_E4_HYPERPARA	Hyperparathyroidism || id:finngen_R10_E4_HYPERPARA	exposure	Wald ratio	1	-0.0808088	0.124115	0.514993	-0.324074	0.162456	0.92237	0.723197	1.1764	0.948881
10396_MCL1	finngen_R10_E4_HYPERPIT	Hyperfunction of pituitary gland || id:finngen_R10_E4_HYPERPIT	exposure	Wald ratio	1	0.189378	0.240171	0.430396	-0.281356	0.660112	1.2085	0.754759	1.93501	0.932708
10396_MCL1	finngen_R10_E4_HYPERPITNAS	Hyperfunction of pituitary gland, other and/or unspecified || id:finngen_R10_E4_HYPERPITNAS	exposure	Wald ratio	1	-2.03663	1.34129	0.128912	-4.66557	0.592305	0.130467	0.0094139	1.80815	0.859713
10396_MCL1	finngen_R10_E4_HYPERPRO	Hyperprolactinaemia || id:finngen_R10_E4_HYPERPRO	exposure	Wald ratio	1	0.338942	0.290477	0.243271	-0.230392	0.908276	1.40346	0.794223	2.48004	0.896926
10396_MCL1	finngen_R10_E4_HYPERPRO_ADVERSE	Hyperprolactinaemia, drug-induced || id:finngen_R10_E4_HYPERPRO_ADVERSE	exposure	Wald ratio	1	0.668014	0.736258	0.364243	-0.775052	2.11108	1.95036	0.46068	8.25716	0.928127
10396_MCL1	finngen_R10_E4_HYPERURI	Hyperuricaemia without signs of inflammatory arthritis and tophaceous disease || id:finngen_R10_E4_HYPERURI	exposure	Wald ratio	1	1.15635	0.812267	0.154559	-0.435691	2.74839	3.17832	0.646818	15.6175	0.875316
10396_MCL1	finngen_R10_E4_HYPOCOMA	Nondiabetic hypoglycaemic coma || id:finngen_R10_E4_HYPOCOMA	exposure	Wald ratio	1	0.460585	0.848042	0.58705	-1.20158	2.12275	1.585	0.30072	8.35405	0.963581
10396_MCL1	finngen_R10_E4_HYPODRUG	Drug-induced hypoglycaemia without coma || id:finngen_R10_E4_HYPODRUG	exposure	Wald ratio	1	-0.0274989	0.436484	0.949766	-0.883007	0.828009	0.972876	0.413538	2.28876	0.99867
10396_MCL1	finngen_R10_E4_HYPOKALAEMIA	Hypokalaemia || id:finngen_R10_E4_HYPOKALAEMIA	exposure	Wald ratio	1	0.0676742	0.162889	0.677803	-0.251588	0.386936	1.07002	0.777565	1.47246	0.979256
10396_MCL1	finngen_R10_E4_HYPOOSMNAT	Hypo-osmolality and hyponatraemia || id:finngen_R10_E4_HYPOOSMNAT	exposure	Wald ratio	1	-0.0706695	0.129527	0.585343	-0.324542	0.183203	0.93177	0.722858	1.20106	0.963581
10396_MCL1	finngen_R10_E4_HYPOPARA	Hypoparathyroidism || id:finngen_R10_E4_HYPOPARA	exposure	Wald ratio	1	0.506841	0.301638	0.0928997	-0.0843692	1.09805	1.66004	0.919092	2.99832	0.820702
10396_MCL1	finngen_R10_E4_HYPOPIT	Hypopituitarism || id:finngen_R10_E4_HYPOPIT	exposure	Wald ratio	1	0.30999	0.208915	0.13786	-0.0994837	0.719463	1.36341	0.905305	2.05333	0.869409
10396_MCL1	finngen_R10_E4_HYPOTHALDYSF	Hypothalamic dysfunction, including iatrogenic, not elsewhere classified || id:finngen_R10_E4_HYPOTHALDYSF	exposure	Wald ratio	1	-2.81604	1.22443	0.0214552	-5.21592	-0.416156	0.0598427	0.00542946	0.659578	0.664574
10396_MCL1	finngen_R10_E4_HYTHY_AI_DX	Hypothyroidism, autoimmune, DX-based || id:finngen_R10_E4_HYTHY_AI_DX	exposure	Wald ratio	1	1.12371	0.960206	0.24189	-0.758297	3.00571	3.07623	0.468463	20.2005	0.896926
10396_MCL1	finngen_R10_E4_HYTHY_AI_STRICT	Hypothyroidism, strict autoimmune || id:finngen_R10_E4_HYTHY_AI_STRICT	exposure	Wald ratio	1	0.0252751	0.0507484	0.618451	-0.0741918	0.124742	1.0256	0.928494	1.13286	0.970329
10396_MCL1	finngen_R10_E4_HYTHYPOSTINF	Postinfectious hypothyroidism || id:finngen_R10_E4_HYTHYPOSTINF	exposure	Wald ratio	1	-0.384315	0.762638	0.614312	-1.87909	1.11046	0.680917	0.15273	3.03574	0.968611
10396_MCL1	finngen_R10_E4_HYTHYSUBS	Hypothyroidism due to medicaments and other exogenous substances || id:finngen_R10_E4_HYTHYSUBS	exposure	Wald ratio	1	0.560393	0.574965	0.329731	-0.566539	1.68733	1.75136	0.567486	5.40501	0.916282
10396_MCL1	finngen_R10_E4_IRON_MET	Disorders of iron metabolism || id:finngen_R10_E4_IRON_MET	exposure	Wald ratio	1	0.690247	0.514099	0.17939	-0.317387	1.69788	1.99421	0.728049	5.46236	0.887317
10396_MCL1	finngen_R10_E4_LACTOCON	Congenital lactase deficiency || id:finngen_R10_E4_LACTOCON	exposure	Wald ratio	1	-1.40764	1.20366	0.242216	-3.76682	0.951535	0.24472	0.0231255	2.58968	0.896926
10396_MCL1	finngen_R10_E4_LACTONAS	Lactose intolerance, other/unspecified || id:finngen_R10_E4_LACTONAS	exposure	Wald ratio	1	0.00277719	0.344123	0.993561	-0.671703	0.677257	1.00278	0.510838	1.96847	0.999782
10396_MCL1	finngen_R10_E4_LIPODEF	Lipoprotein deficiency || id:finngen_R10_E4_LIPODEF	exposure	Wald ratio	1	-1.42488	1.21248	0.239921	-3.80134	0.951569	0.240537	0.0223409	2.58977	0.896153
10396_MCL1	finngen_R10_E4_LIPOMATOSIS	Lipomatosis, not elsewhere classified || id:finngen_R10_E4_LIPOMATOSIS	exposure	Wald ratio	1	1.14259	1.16779	0.327867	-1.14628	3.43146	3.13488	0.317816	30.9219	0.915797
10396_MCL1	finngen_R10_E4_LIPOPROT	Disorders of lipoprotein metabolism and other lipidaemias || id:finngen_R10_E4_LIPOPROT	exposure	Wald ratio	1	0.0991548	0.0510214	0.0519682	-0.000847124	0.199157	1.10424	0.999153	1.22037	0.75993
10396_MCL1	finngen_R10_E4_LIPOPROTNAS	Disorder of lipoprotein metabolism, unspecified || id:finngen_R10_E4_LIPOPROTNAS	exposure	Wald ratio	1	0.136847	0.144865	0.344836	-0.147088	0.420783	1.14665	0.863218	1.52315	0.924458
10396_MCL1	finngen_R10_E4_LOCALADIP	Localized adiposity || id:finngen_R10_E4_LOCALADIP	exposure	Wald ratio	1	-0.00958632	0.810547	0.990564	-1.59826	1.57909	0.990459	0.202248	4.85052	0.999704
10396_MCL1	finngen_R10_E4_MALNUTRITION	Malnutrition || id:finngen_R10_E4_MALNUTRITION	exposure	Wald ratio	1	0.387106	0.415067	0.351008	-0.426425	1.20064	1.47271	0.652839	3.32223	0.925709
10396_MCL1	finngen_R10_E4_MARAKWASH	Marasmic kwashiorkor || id:finngen_R10_E4_MARAKWASH	exposure	Wald ratio	1	1.13583	1.1609	0.327875	-1.13954	3.41119	3.11375	0.319967	30.3014	0.915797
10396_MCL1	finngen_R10_E4_METABOLIA	Metabolic disorders || id:finngen_R10_E4_METABOLIA	exposure	Wald ratio	1	0.0710608	0.0439335	0.105778	-0.0150488	0.15717	1.07365	0.985064	1.1702	0.837452
10396_MCL1	finngen_R10_E4_METABONAS	Metabolic disorder, other/unspecified || id:finngen_R10_E4_METABONAS	exposure	Wald ratio	1	-0.840499	0.931264	0.366772	-2.66578	0.984777	0.431495	0.0695454	2.67722	0.928888
10396_MCL1	finngen_R10_E4_MG_DEF	Magnesium deficiency || id:finngen_R10_E4_MG_DEF	exposure	Wald ratio	1	1.13698	1.10125	0.301861	-1.02146	3.29543	3.11735	0.360069	26.9889	0.913765
10396_MCL1	finngen_R10_E4_MG_MET	Disorders of magnesium metabolism || id:finngen_R10_E4_MG_MET	exposure	Wald ratio	1	0.678267	0.733814	0.355329	-0.760009	2.11654	1.97046	0.467662	8.30239	0.926471
10396_MCL1	finngen_R10_E4_MINERAL_MET	Disorders of mineral metabolism || id:finngen_R10_E4_MINERAL_MET	exposure	Wald ratio	1	0.418965	0.196281	0.0328006	0.0342541	0.803676	1.52039	1.03485	2.23374	0.693052
10396_MCL1	finngen_R10_E4_MINERAL_METNAS	Disorder of mineral metabolism, other/unspecified || id:finngen_R10_E4_MINERAL_METNAS	exposure	Wald ratio	1	-1.0304	1.16689	0.377219	-3.31752	1.25671	0.356862	0.0362427	3.51383	0.930174
10396_MCL1	finngen_R10_E4_NONTOXIC_THYROID	Nontoxic goitre/thyroid nodule || id:finngen_R10_E4_NONTOXIC_THYROID	exposure	Wald ratio	1	-0.126484	0.0971891	0.193116	-0.316974	0.0640071	0.881189	0.72835	1.0661	0.892012
10396_MCL1	finngen_R10_E4_NUTRI_DEF_NAS	Other specified/unspecified nutritional deficiencies || id:finngen_R10_E4_NUTRI_DEF_NAS	exposure	Wald ratio	1	0.460063	0.621758	0.459338	-0.758584	1.67871	1.58417	0.468329	5.35863	0.934755
10396_MCL1	finngen_R10_E4_OBESITY	Obesity || id:finngen_R10_E4_OBESITY	exposure	Wald ratio	1	-0.0101376	0.0642268	0.874583	-0.136022	0.115747	0.989914	0.872823	1.12271	0.993321
10396_MCL1	finngen_R10_E4_OBESITYCAL	Obesity due to excess calories || id:finngen_R10_E4_OBESITYCAL	exposure	Wald ratio	1	0.00228746	0.0757538	0.975911	-0.14619	0.150765	1.00229	0.863994	1.16272	0.999704
10396_MCL1	finngen_R10_E4_OBESITYDRUG	Drug-induced obesity || id:finngen_R10_E4_OBESITYDRUG	exposure	Wald ratio	1	0.517692	0.592131	0.381962	-0.642885	1.67827	1.67815	0.525774	5.35628	0.930174
10396_MCL1	finngen_R10_E4_OBESITYNAS	Obesity, other/unspecified || id:finngen_R10_E4_OBESITYNAS	exposure	Wald ratio	1	-0.106681	0.0878858	0.2248	-0.278938	0.0655748	0.898812	0.756587	1.06777	0.89327
10396_MCL1	finngen_R10_E4_OBESITYXTRMALV	Extreme obesity with alveolar hypoventilation || id:finngen_R10_E4_OBESITYXTRMALV	exposure	Wald ratio	1	0.26825	0.288787	0.352948	-0.297772	0.834271	1.30767	0.742471	2.30314	0.926471
10396_MCL1	finngen_R10_E4_OVARDYS	Ovarian dysfunction || id:finngen_R10_E4_OVARDYS	exposure	Wald ratio	1	-0.163037	0.204491	0.425289	-0.563839	0.237766	0.84956	0.56902	1.26841	0.931657
10396_MCL1	finngen_R10_E4_OVARDYSNAS	Ovarian dysfunction, other/unspecified || id:finngen_R10_E4_OVARDYSNAS	exposure	Wald ratio	1	0.606762	0.78402	0.438983	-0.929917	2.14344	1.83448	0.394586	8.52874	0.933894
10396_MCL1	finngen_R10_E4_OVARFAIL	Primary ovarian failure || id:finngen_R10_E4_OVARFAIL	exposure	Wald ratio	1	0.28178	0.405478	0.487098	-0.512957	1.07652	1.32549	0.598722	2.93444	0.941518
10396_MCL1	finngen_R10_E4_PANCSECNAS	Disorder of pancreatic internal secretion, other and/or unspecified || id:finngen_R10_E4_PANCSECNAS	exposure	Wald ratio	1	0.400759	0.646703	0.535459	-0.866779	1.6683	1.49296	0.420303	5.30313	0.954384
10396_MCL1	finngen_R10_E4_PARANAS	Disorders of parathyroid gland, other and/or unspecified || id:finngen_R10_E4_PARANAS	exposure	Wald ratio	1	-0.0965797	0.683533	0.887637	-1.43631	1.24315	0.907938	0.237805	3.4665	0.993654
10396_MCL1	finngen_R10_E4_PARATHYRO	Disorders of parathyroid gland || id:finngen_R10_E4_PARATHYRO	exposure	Wald ratio	1	-0.00780677	0.116857	0.946736	-0.236846	0.221232	0.992224	0.789113	1.24761	0.99867
10396_MCL1	finngen_R10_E4_PCOS	Polycystic ovarian syndrome || id:finngen_R10_E4_PCOS	exposure	Wald ratio	1	-0.445045	0.242794	0.0668007	-0.920922	0.0308318	0.640795	0.398152	1.03131	0.79051
10396_MCL1	finngen_R10_E4_PCOS_BROAD	Polycystic ovarian syndrome, broad definition || id:finngen_R10_E4_PCOS_BROAD	exposure	Wald ratio	1	-0.150107	0.162976	0.357032	-0.46954	0.169327	0.860616	0.62529	1.18451	0.926471
10396_MCL1	finngen_R10_E4_PCOS_CONCORTIUM	Polycystic ovarian syndrome, consortium definition || id:finngen_R10_E4_PCOS_CONCORTIUM	exposure	Wald ratio	1	-0.0484979	0.0567185	0.392516	-0.159666	0.0626704	0.952659	0.852428	1.06468	0.930174
10396_MCL1	finngen_R10_E4_PHOS_MET	Disorders of phosphorus metabolism and phosphatases || id:finngen_R10_E4_PHOS_MET	exposure	Wald ratio	1	-0.0309716	0.859997	0.971272	-1.71656	1.65462	0.969503	0.179682	5.2311	0.999704
10396_MCL1	finngen_R10_E4_PITUDISNAS	Disorders of pituitary gland, other and/or unspecified || id:finngen_R10_E4_PITUDISNAS	exposure	Wald ratio	1	1.14248	0.802613	0.154607	-0.430645	2.7156	3.13452	0.650089	15.1137	0.875316
10396_MCL1	finngen_R10_E4_PLASMAPROT	Disorders of plasma-protein metabolism, not elsewhere classified || id:finngen_R10_E4_PLASMAPROT	exposure	Wald ratio	1	0.0587524	0.676664	0.930809	-1.26751	1.38501	1.06051	0.281532	3.99488	0.99867
10396_MCL1	finngen_R10_E4_PORBILIR	Disorders of porphyrin and bilirubin metabolism || id:finngen_R10_E4_PORBILIR	exposure	Wald ratio	1	-1.09879	0.531431	0.0386768	-2.1404	-0.0571869	0.333274	0.117608	0.944417	0.71416
10396_MCL1	finngen_R10_E4_PRECOXCENTPUB	Precocious central puberty || id:finngen_R10_E4_PRECOXCENTPUB	exposure	Wald ratio	1	0.157688	0.748545	0.833153	-1.30946	1.62484	1.1708	0.269965	5.07759	0.990561
10396_MCL1	finngen_R10_E4_PREPUB	Precocious puberty || id:finngen_R10_E4_PREPUB	exposure	Wald ratio	1	0.477256	0.872375	0.584326	-1.2326	2.18711	1.61165	0.291534	8.90943	0.963581
10396_MCL1	finngen_R10_E4_PROTMALMODMILD	Protein-energy malnutrition of moderate and mild degree || id:finngen_R10_E4_PROTMALMODMILD	exposure	Wald ratio	1	0.75353	0.661441	0.254609	-0.542894	2.04995	2.12449	0.581064	7.76755	0.900975
10396_MCL1	finngen_R10_E4_PROTMALNAS	Unspecified protein-energy malnutrition || id:finngen_R10_E4_PROTMALNAS	exposure	Wald ratio	1	0.519591	0.839901	0.536158	-1.12662	2.1658	1.68134	0.324128	8.72155	0.954698
10396_MCL1	finngen_R10_E4_PUBDISNAS	Disorders of puberty, other/unspecified || id:finngen_R10_E4_PUBDISNAS	exposure	Wald ratio	1	-1.09798	0.921623	0.233515	-2.90436	0.708402	0.333544	0.0547838	2.03074	0.895137
10396_MCL1	finngen_R10_E4_SEQUMAL	Sequelae of malnutrition and other nutritional deficiencies || id:finngen_R10_E4_SEQUMAL	exposure	Wald ratio	1	1.13675	1.14813	0.322131	-1.11358	3.38708	3.11662	0.32838	29.5795	0.915797
10396_MCL1	finngen_R10_E4_SPHINGOLIP	Disorders of sphingolipid metabolism and other lipid storage disorders || id:finngen_R10_E4_SPHINGOLIP	exposure	Wald ratio	1	1.14088	0.917816	0.213852	-0.658035	2.93981	3.12954	0.517868	18.9122	0.89302
10396_MCL1	finngen_R10_E4_TESTICDYSNAS	Testicular dysfunction, other/unspecified || id:finngen_R10_E4_TESTICDYSNAS	exposure	Wald ratio	1	0.374886	0.936697	0.688994	-1.46104	2.21081	1.45483	0.231995	9.12313	0.980145
10396_MCL1	finngen_R10_E4_TESTICHYPO	Testicular hypofunction || id:finngen_R10_E4_TESTICHYPO	exposure	Wald ratio	1	0.2048	0.346704	0.554717	-0.47474	0.884341	1.22728	0.622047	2.42139	0.955863
10396_MCL1	finngen_R10_E4_THIA_DEF	Thiamine deficiency || id:finngen_R10_E4_THIA_DEF	exposure	Wald ratio	1	-0.809075	0.744808	0.277352	-2.2689	0.650749	0.44527	0.103426	1.91698	0.907153
10396_MCL1	finngen_R10_E4_THYCRISIS	Thyroid crisis or storm || id:finngen_R10_E4_THYCRISIS	exposure	Wald ratio	1	-2.18958	1.12367	0.0513423	-4.39197	0.0128016	0.111963	0.0123764	1.01288	0.754908
10396_MCL1	finngen_R10_E4_THYMUSDIS	Diseases of thymus || id:finngen_R10_E4_THYMUSDIS	exposure	Wald ratio	1	1.13273	1.13889	0.319936	-1.0995	3.36497	3.10412	0.333037	28.9325	0.915797
10396_MCL1	finngen_R10_E4_THYROID	Disorders of the thyroid gland || id:finngen_R10_E4_THYROID	exposure	Wald ratio	1	-0.00132712	0.0433849	0.975597	-0.0863614	0.0837072	0.998674	0.917263	1.08731	0.999704
10396_MCL1	finngen_R10_E4_THYROIDITACU	Acute thyroiditis || id:finngen_R10_E4_THYROIDITACU	exposure	Wald ratio	1	-0.230249	0.883432	0.794378	-1.96178	1.50128	0.794336	0.140608	4.48742	0.987435
10396_MCL1	finngen_R10_E4_THYROIDITAUTOIM	Autoimmune thyroiditis || id:finngen_R10_E4_THYROIDITAUTOIM	exposure	Wald ratio	1	-0.461011	0.427953	0.28137	-1.2998	0.377777	0.630646	0.272587	1.45904	0.907199
10396_MCL1	finngen_R10_E4_THYROIDITCHRON	Chronic thyroiditis || id:finngen_R10_E4_THYROIDITCHRON	exposure	Wald ratio	1	-0.00190482	0.907337	0.998325	-1.78028	1.77647	0.998097	0.16859	5.90899	0.999994
10396_MCL1	finngen_R10_E4_THYROIDITDRUG	Drug-induced thyroiditis || id:finngen_R10_E4_THYROIDITDRUG	exposure	Wald ratio	1	-0.545019	1.37764	0.692387	-3.2452	2.15516	0.579831	0.0389609	8.62926	0.980145
10396_MCL1	finngen_R10_E4_THYROIDITNAS	Thyroiditis, unspecified || id:finngen_R10_E4_THYROIDITNAS	exposure	Wald ratio	1	-0.0946744	0.446273	0.831994	-0.96937	0.780021	0.909669	0.379322	2.18152	0.990091
10396_MCL1	finngen_R10_E4_THYROIDITSUBAC	Subacute thyroiditis || id:finngen_R10_E4_THYROIDITSUBAC	exposure	Wald ratio	1	-0.377824	0.29596	0.201742	-0.957907	0.202258	0.685351	0.383695	1.22416	0.892626
10396_MCL1	finngen_R10_E4_THYROIDNASOTH	Disorder of thyroid, unspecified || id:finngen_R10_E4_THYROIDNASOTH	exposure	Wald ratio	1	-0.886683	0.537085	0.0987557	-1.93937	0.166004	0.41202	0.143795	1.18058	0.833006
10396_MCL1	finngen_R10_E4_THYTOXFAC	Thyrotoxicosis factitia || id:finngen_R10_E4_THYTOXFAC	exposure	Wald ratio	1	-0.573428	0.982885	0.559616	-2.49988	1.35303	0.56359	0.0820946	3.86912	0.956938
10396_MCL1	finngen_R10_E4_THYTOXGOITDIF	Thyrotoxicosis with diffuse goitre || id:finngen_R10_E4_THYTOXGOITDIF	exposure	Wald ratio	1	-0.198917	0.138684	0.151481	-0.470738	0.0729037	0.819618	0.624541	1.07563	0.873279
10396_MCL1	finngen_R10_E4_THYTOXGOITMULT	Thyrotoxicosis with toxic multinodular goitre || id:finngen_R10_E4_THYTOXGOITMULT	exposure	Wald ratio	1	0.0827805	0.235701	0.725431	-0.379194	0.544755	1.0863	0.684413	1.72419	0.981383
10396_MCL1	finngen_R10_E4_THYTOXNOD	Thyrotoxicosis with toxic single thyroid nodule || id:finngen_R10_E4_THYTOXNOD	exposure	Wald ratio	1	0.464308	0.623431	0.456415	-0.757617	1.68623	1.59091	0.468782	5.3991	0.934755
10396_MCL1	finngen_R10_E4_VIT_A_DEF	Vitamin A deficiency || id:finngen_R10_E4_VIT_A_DEF	exposure	Wald ratio	1	0.481598	0.859778	0.575383	-1.20357	2.16676	1.61866	0.300122	8.72998	0.961977
10396_MCL1	finngen_R10_E4_VIT_B_DEF	Deficiency of other B group vitamins || id:finngen_R10_E4_VIT_B_DEF	exposure	Wald ratio	1	0.521021	0.377977	0.168065	-0.219813	1.26186	1.68375	0.802669	3.53197	0.881513
10396_MCL1	finngen_R10_E4_VIT_D_DEF	Vitamin D deficiency || id:finngen_R10_E4_VIT_D_DEF	exposure	Wald ratio	1	0.152463	0.432529	0.724469	-0.695294	1.00022	1.1647	0.498928	2.71888	0.980892
10396_MCL1	finngen_R10_E4_VOLUME	Volume depletion || id:finngen_R10_E4_VOLUME	exposure	Wald ratio	1	0.0648937	0.174838	0.710515	-0.277789	0.407576	1.06705	0.757457	1.50317	0.980235
10396_MCL1	finngen_R10_ENTEROPATH_E_COLI	Enteropathogenic Escherichia coli infection || id:finngen_R10_ENTEROPATH_E_COLI	exposure	Wald ratio	1	0.0632767	1.10423	0.954303	-2.10102	2.22757	1.06532	0.122332	9.27728	0.99867
10396_MCL1	finngen_R10_EPILEPTIC_SEIZU_RELATED_DRUGS	Epileptic seizures related to drugs || id:finngen_R10_EPILEPTIC_SEIZU_RELATED_DRUGS	exposure	Wald ratio	1	-1.16352	0.940213	0.2159	-3.00633	0.6793	0.312386	0.0494728	1.9725	0.89302
10396_MCL1	finngen_R10_EPISEIZALCO	Epileptic seizures related to alcohol || id:finngen_R10_EPISEIZALCO	exposure	Wald ratio	1	0.247141	0.712998	0.728875	-1.15033	1.64462	1.28036	0.316531	5.17902	0.981753
10396_MCL1	finngen_R10_ERECTILE_DYSFUNCTION	Erectile dysfunction || id:finngen_R10_ERECTILE_DYSFUNCTION	exposure	Wald ratio	1	-0.260015	0.198056	0.18924	-0.648205	0.128176	0.77104	0.522984	1.13675	0.892012
10396_MCL1	finngen_R10_ESOSINOPHIL_DISEASE	Eosinophilic disease (BM) || id:finngen_R10_ESOSINOPHIL_DISEASE	exposure	Wald ratio	1	0.396165	0.459461	0.388556	-0.504378	1.29671	1.48611	0.603881	3.65724	0.930174
10396_MCL1	finngen_R10_F5_ADHD	Disturbance of activity and attention || id:finngen_R10_F5_ADHD	exposure	Wald ratio	1	-0.163389	0.187077	0.382457	-0.53006	0.203282	0.849261	0.588569	1.22542	0.930174
10396_MCL1	finngen_R10_F5_AGORAPHOBIA	Agoraphobia || id:finngen_R10_F5_AGORAPHOBIA	exposure	Wald ratio	1	-0.282079	0.301227	0.34905	-0.872484	0.308326	0.754214	0.417912	1.36114	0.925383
10396_MCL1	finngen_R10_F5_ALCOHOL_DEPENDENCE	Alcohol dependence || id:finngen_R10_F5_ALCOHOL_DEPENDENCE	exposure	Wald ratio	1	0.0801676	0.0945973	0.396738	-0.105243	0.265578	1.08347	0.900106	1.30419	0.930174
10396_MCL1	finngen_R10_F5_ALCOHOLAC	Acute alcohol intoxication || id:finngen_R10_F5_ALCOHOLAC	exposure	Wald ratio	1	0.105029	0.0969757	0.278788	-0.0850432	0.295101	1.11074	0.918473	1.34326	0.907153
10396_MCL1	finngen_R10_F5_ALLANXIOUS	All anxiety disorders || id:finngen_R10_F5_ALLANXIOUS	exposure	Wald ratio	1	0.0706455	0.0612513	0.248758	-0.0494071	0.190698	1.0732	0.951794	1.21009	0.899718
10396_MCL1	finngen_R10_F5_ALZHDEMENT	Dementia in Alzheimer disease || id:finngen_R10_F5_ALZHDEMENT	exposure	Wald ratio	1	-0.0929446	0.127413	0.46571	-0.342674	0.156784	0.911244	0.70987	1.16974	0.936742
10396_MCL1	finngen_R10_F5_ANAPER	Anankastic personality disorder || id:finngen_R10_F5_ANAPER	exposure	Wald ratio	1	-0.284318	0.284899	0.318299	-0.842721	0.274085	0.752527	0.430537	1.31533	0.915797
10396_MCL1	finngen_R10_F5_ANOREX	Anorexia (incl.atypical) || id:finngen_R10_F5_ANOREX	exposure	Wald ratio	1	0.0271261	0.207342	0.895912	-0.379265	0.433517	1.0275	0.684365	1.54267	0.994932
10396_MCL1	finngen_R10_F5_ANXIETY	Other anxiety disorders || id:finngen_R10_F5_ANXIETY	exposure	Wald ratio	1	0.0998434	0.0727083	0.169689	-0.0426649	0.242352	1.105	0.958232	1.27424	0.881513
10396_MCL1	finngen_R10_F5_ANXPER	Anxious personality disorder || id:finngen_R10_F5_ANXPER	exposure	Wald ratio	1	-0.171296	0.388344	0.659145	-0.932451	0.589858	0.842572	0.393588	1.80373	0.976604
10396_MCL1	finngen_R10_F5_BEHAVE	Behavioural syndromes associated with physiological disturbances and physical factors || id:finngen_R10_F5_BEHAVE	exposure	Wald ratio	1	-0.0511739	0.090304	0.570928	-0.22817	0.125822	0.950113	0.795989	1.13408	0.959841
10396_MCL1	finngen_R10_F5_BEHEMOCHILD	Behavioural and emotional disorders with onset usually occurring in childhood and adolescence || id:finngen_R10_F5_BEHEMOCHILD	exposure	Wald ratio	1	-0.0426894	0.122262	0.726967	-0.282323	0.196944	0.958209	0.75403	1.21768	0.981753
10396_MCL1	finngen_R10_F5_BIPO	Bipolar affective disorders || id:finngen_R10_F5_BIPO	exposure	Wald ratio	1	0.215677	0.119271	0.0705605	-0.0180939	0.449448	1.2407	0.982069	1.56745	0.795161
10396_MCL1	finngen_R10_F5_BULIMIA	Bulimia nervosa (incl. atypical) || id:finngen_R10_F5_BULIMIA	exposure	Wald ratio	1	-0.205599	0.287899	0.475144	-0.769882	0.358684	0.81416	0.463068	1.43144	0.938257
10396_MCL1	finngen_R10_F5_CANNABIS	Mental and behavioural disorders due to cannabinoids || id:finngen_R10_F5_CANNABIS	exposure	Wald ratio	1	0.467066	0.315826	0.139175	-0.151954	1.08609	1.59531	0.859028	2.96265	0.87059
10396_MCL1	finngen_R10_F5_DELIRIUM	Delirium, not induced by alcohol and other psychoactive substances || id:finngen_R10_F5_DELIRIUM	exposure	Wald ratio	1	0.0607181	0.165285	0.713355	-0.26324	0.384676	1.0626	0.768557	1.46914	0.980235
10396_MCL1	finngen_R10_F5_DELUSIO	Persistent delusional disorders || id:finngen_R10_F5_DELUSIO	exposure	Wald ratio	1	-0.132779	0.205707	0.518617	-0.535965	0.270406	0.875658	0.585104	1.3105	0.949896
10396_MCL1	finngen_R10_F5_DEMENTIA	Dementia || id:finngen_R10_F5_DEMENTIA	exposure	Wald ratio	1	0.129512	0.0775498	0.0949091	-0.0224854	0.28151	1.13827	0.977766	1.32513	0.825921
10396_MCL1	finngen_R10_F5_DEMENTIA_INCLAVO	Dementia, including avohilmo || id:finngen_R10_F5_DEMENTIA_INCLAVO	exposure	Wald ratio	1	0.122758	0.0753543	0.103297	-0.0249365	0.270452	1.13061	0.975372	1.31056	0.836118
10396_MCL1	finngen_R10_F5_DEMINOTH	Dementia in other diseases classified elsewhere || id:finngen_R10_F5_DEMINOTH	exposure	Wald ratio	1	0.0451033	0.267578	0.866142	-0.479349	0.569555	1.04614	0.619186	1.76748	0.993315
10396_MCL1	finngen_R10_F5_DEMNAS	Unspecified dementia || id:finngen_R10_F5_DEMNAS	exposure	Wald ratio	1	0.092114	0.149973	0.53908	-0.201833	0.38606	1.09649	0.817232	1.47117	0.954921
10396_MCL1	finngen_R10_F5_DEPPER	Dependent personality disorder || id:finngen_R10_F5_DEPPER	exposure	Wald ratio	1	0.194055	0.353703	0.583253	-0.499202	0.887313	1.21416	0.607015	2.4286	0.963581
10396_MCL1	finngen_R10_F5_DEPRESSIO	Depression || id:finngen_R10_F5_DEPRESSIO	exposure	Wald ratio	1	0.05248	0.0477989	0.272234	-0.0412059	0.146166	1.05388	0.959632	1.15739	0.90606
10396_MCL1	finngen_R10_F5_DEPRESSION_DYSTHYMIA	Depression or dysthymia || id:finngen_R10_F5_DEPRESSION_DYSTHYMIA	exposure	Wald ratio	1	-0.0175947	0.0465111	0.705215	-0.108756	0.0735671	0.982559	0.896949	1.07634	0.980235
10396_MCL1	finngen_R10_F5_DEPRESSION_PSYCHOTIC	Psychotic depression || id:finngen_R10_F5_DEPRESSION_PSYCHOTIC	exposure	Wald ratio	1	-0.0711119	0.21734	0.743523	-0.497098	0.354874	0.931358	0.608293	1.426	0.982717
10396_MCL1	finngen_R10_F5_DEPRESSION_RECURRENT	Recurrent or chronic depression || id:finngen_R10_F5_DEPRESSION_RECURRENT	exposure	Wald ratio	1	-0.122361	0.0727442	0.092555	-0.26494	0.0202177	0.884829	0.767252	1.02042	0.820702
10396_MCL1	finngen_R10_F5_DISPER	Dissocial personality disorder || id:finngen_R10_F5_DISPER	exposure	Wald ratio	1	0.205941	0.414642	0.619421	-0.606758	1.01864	1.22868	0.545115	2.76943	0.970383
10396_MCL1	finngen_R10_F5_DISSOCIATIVE	Dissociative [conversion] disorders || id:finngen_R10_F5_DISSOCIATIVE	exposure	Wald ratio	1	0.324698	0.264361	0.219359	-0.19345	0.842846	1.38361	0.824111	2.32297	0.89327
10396_MCL1	finngen_R10_F5_EATOTH	Other eating disorders || id:finngen_R10_F5_EATOTH	exposure	Wald ratio	1	-0.0504558	0.241543	0.834535	-0.523881	0.422969	0.950796	0.592218	1.52649	0.991083
10396_MCL1	finngen_R10_F5_EMOCHILD	Emotional disorders and disorders of social functioning with onset specific to childhood || id:finngen_R10_F5_EMOCHILD	exposure	Wald ratio	1	-0.238232	0.237246	0.315303	-0.703233	0.22677	0.78802	0.494983	1.25454	0.915428
10396_MCL1	finngen_R10_F5_EMOPER	Emotionally unstable personality disorder || id:finngen_R10_F5_EMOPER	exposure	Wald ratio	1	0.205364	0.145366	0.157731	-0.0795521	0.490281	1.22797	0.92353	1.63278	0.876148
10396_MCL1	finngen_R10_F5_GAD	Generalized anxiety disorder || id:finngen_R10_F5_GAD	exposure	Wald ratio	1	-0.113218	0.132819	0.393981	-0.373544	0.147108	0.892956	0.688291	1.15848	0.930174
10396_MCL1	finngen_R10_F5_GENDER	Gender identity disorders || id:finngen_R10_F5_GENDER	exposure	Wald ratio	1	-0.178263	0.505258	0.724226	-1.16857	0.812041	0.836722	0.310812	2.2525	0.980892
10396_MCL1	finngen_R10_F5_HABIT	Habit and impulse disorders || id:finngen_R10_F5_HABIT	exposure	Wald ratio	1	-0.18029	0.416578	0.665169	-0.996783	0.636203	0.835028	0.369065	1.88929	0.977114
10396_MCL1	finngen_R10_F5_HALLUCIN	Mental and behavioural disorders due to hallucinogens || id:finngen_R10_F5_HALLUCIN	exposure	Wald ratio	1	-0.617821	0.819597	0.450963	-2.22423	0.98859	0.539118	0.10815	2.68744	0.933894
10396_MCL1	finngen_R10_F5_HISPER	Histrionic personality disorder || id:finngen_R10_F5_HISPER	exposure	Wald ratio	1	0.160787	0.74562	0.829267	-1.30063	1.6222	1.17443	0.27236	5.06423	0.989162
10396_MCL1	finngen_R10_F5_HYPERKIN	Hyperkinetic disorders (excl. ADHD) || id:finngen_R10_F5_HYPERKIN	exposure	Wald ratio	1	-0.230894	0.44541	0.60419	-1.1039	0.64211	0.793824	0.331576	1.90049	0.96794
10396_MCL1	finngen_R10_F5_HYPERSOMNIA	Hypersomnia || id:finngen_R10_F5_HYPERSOMNIA	exposure	Wald ratio	1	-0.387459	0.466393	0.40611	-1.30159	0.52667	0.678779	0.272099	1.69328	0.930174
10396_MCL1	finngen_R10_F5_INSOMNIA	Insomnia || id:finngen_R10_F5_INSOMNIA	exposure	Wald ratio	1	0.134903	0.139321	0.332901	-0.138166	0.407972	1.14443	0.870954	1.50377	0.917434
10396_MCL1	finngen_R10_F5_KELAMENT	Kela-code for severe mental illness || id:finngen_R10_F5_KELAMENT	exposure	Wald ratio	1	0.0389518	0.0978855	0.69068	-0.152904	0.230807	1.03972	0.858212	1.25962	0.980145
10396_MCL1	finngen_R10_F5_KELARET	Kela-code for behavioural disturbances in mental retardation || id:finngen_R10_F5_KELARET	exposure	Wald ratio	1	-0.0187954	0.58199	0.974237	-1.1595	1.12191	0.98138	0.313644	3.0707	0.999704
10396_MCL1	finngen_R10_F5_MANIA	Manic episode || id:finngen_R10_F5_MANIA	exposure	Wald ratio	1	0.266308	0.316277	0.399782	-0.353594	0.886211	1.30514	0.70216	2.42592	0.930174
10396_MCL1	finngen_R10_F5_MENTALUNSPE	Mental disorders, not otherwise specified || id:finngen_R10_F5_MENTALUNSPE	exposure	Wald ratio	1	-0.0551082	0.193345	0.775625	-0.434064	0.323847	0.946383	0.647871	1.38244	0.985493
10396_MCL1	finngen_R10_F5_MENTORG	Other mental disorders due to brain damage and dysfunction and to physical disease || id:finngen_R10_F5_MENTORG	exposure	Wald ratio	1	-0.0856754	0.162046	0.597006	-0.403285	0.231935	0.917892	0.668121	1.26104	0.965739
10396_MCL1	finngen_R10_F5_MILDRET	Mild mental retardation || id:finngen_R10_F5_MILDRET	exposure	Wald ratio	1	0.277513	0.354249	0.433402	-0.416815	0.971841	1.31984	0.659143	2.6428	0.933372
10396_MCL1	finngen_R10_F5_MIXEDDEV	Mixed specific developmental disorders || id:finngen_R10_F5_MIXEDDEV	exposure	Wald ratio	1	-0.699082	0.403808	0.0834114	-1.49055	0.0923806	0.497041	0.22525	1.09678	0.81053
10396_MCL1	finngen_R10_F5_MIXPER	Mixed and other personality disorders || id:finngen_R10_F5_MIXPER	exposure	Wald ratio	1	-0.1402	0.179973	0.435975	-0.492947	0.212546	0.869184	0.610824	1.23682	0.933372
10396_MCL1	finngen_R10_F5_MODRET	Moderate mental retardation || id:finngen_R10_F5_MODRET	exposure	Wald ratio	1	-0.165378	0.704807	0.814486	-1.5468	1.21604	0.847573	0.212928	3.37381	0.988739
10396_MCL1	finngen_R10_F5_MOOD	Mood [affective] disorders || id:finngen_R10_F5_MOOD	exposure	Wald ratio	1	0.0585888	0.045806	0.200875	-0.031191	0.148368	1.06034	0.96929	1.15994	0.8926
10396_MCL1	finngen_R10_F5_MOODOTH	Other and unspecified mood [affective] disorders || id:finngen_R10_F5_MOODOTH	exposure	Wald ratio	1	0.233415	0.195486	0.232469	-0.149738	0.616568	1.26291	0.860934	1.85256	0.895137
10396_MCL1	finngen_R10_F5_NEUROTICOTH	Other neurotic disorders || id:finngen_R10_F5_NEUROTICOTH	exposure	Wald ratio	1	0.39282	0.235715	0.0956124	-0.0691805	0.854821	1.48115	0.933158	2.35095	0.828308
10396_MCL1	finngen_R10_F5_NIGHTMARES	Nightmares || id:finngen_R10_F5_NIGHTMARES	exposure	Wald ratio	1	1.13056	1.27702	0.375987	-1.37239	3.63351	3.0974	0.253501	37.8455	0.930174
10396_MCL1	finngen_R10_F5_OCD	Obsessive-compulsive disorder || id:finngen_R10_F5_OCD	exposure	Wald ratio	1	-0.261969	0.205924	0.203316	-0.66558	0.141642	0.769535	0.513975	1.15216	0.89302
10396_MCL1	finngen_R10_F5_OPIOIDS	Mental and behavioural disorders due to opioids || id:finngen_R10_F5_OPIOIDS	exposure	Wald ratio	1	-0.0487379	0.27821	0.860935	-0.594029	0.496554	0.952431	0.552098	1.64305	0.993021
10396_MCL1	finngen_R10_F5_OTHERSUB	Mental and behavioural disorders due to multiple drug use and use of multiple drugs and use of other psychoactive substances || id:finngen_R10_F5_OTHERSUB	exposure	Wald ratio	1	0.339361	0.197638	0.0859638	-0.0480094	0.726731	1.40405	0.953125	2.06831	0.816852
10396_MCL1	finngen_R10_F5_OTHPER	Other specified and unspecified personality disorders || id:finngen_R10_F5_OTHPER	exposure	Wald ratio	1	0.168973	0.169464	0.318716	-0.163177	0.501123	1.18409	0.849441	1.65057	0.915797
10396_MCL1	finngen_R10_F5_OTHRET	Other and unspecified mental retardation || id:finngen_R10_F5_OTHRET	exposure	Wald ratio	1	-0.0572729	0.443544	0.897258	-0.926619	0.812073	0.944336	0.39589	2.25257	0.99532
10396_MCL1	finngen_R10_F5_PANIC	Panic disorder || id:finngen_R10_F5_PANIC	exposure	Wald ratio	1	0.0588641	0.13175	0.65503	-0.199366	0.317095	1.06063	0.81925	1.37313	0.975667
10396_MCL1	finngen_R10_F5_PARAPER	Paranoid personality disorder || id:finngen_R10_F5_PARAPER	exposure	Wald ratio	1	0.248161	0.383468	0.517535	-0.503435	0.999757	1.28167	0.604451	2.71762	0.949223
10396_MCL1	finngen_R10_F5_PERSBEHORG	Personality and behavioural disorders due to brain disease, damage and dysfunction || id:finngen_R10_F5_PERSBEHORG	exposure	Wald ratio	1	0.641248	0.437485	0.142714	-0.216224	1.49872	1.89885	0.805555	4.47595	0.873279
10396_MCL1	finngen_R10_F5_PERSMOOD	Persistent mood disorders || id:finngen_R10_F5_PERSMOOD	exposure	Wald ratio	1	0.192517	0.112068	0.0858234	-0.027137	0.412171	1.2123	0.973228	1.51009	0.816073
10396_MCL1	finngen_R10_F5_PERSOCHANGE	Enduring personality changes || id:finngen_R10_F5_PERSOCHANGE	exposure	Wald ratio	1	-1.88964	0.831353	0.0230281	-3.51909	-0.260187	0.151126	0.0296263	0.770907	0.665123
10396_MCL1	finngen_R10_F5_PERSOTH	Other and unspecified disorders of adult personality and behaviour || id:finngen_R10_F5_PERSOTH	exposure	Wald ratio	1	0.211986	0.731034	0.771831	-1.22084	1.64481	1.23613	0.294982	5.18004	0.985493
10396_MCL1	finngen_R10_F5_PERVASIVE	Pervasive developmental disorders excl. Autism + Asperger || id:finngen_R10_F5_PERVASIVE	exposure	Wald ratio	1	-0.443573	0.560233	0.428497	-1.54163	0.654484	0.641739	0.214032	1.92415	0.932045
10396_MCL1	finngen_R10_F5_PHOBANX	Phobic anxiety disorders || id:finngen_R10_F5_PHOBANX	exposure	Wald ratio	1	0.0085284	0.139274	0.951172	-0.264449	0.281506	1.00856	0.767628	1.32512	0.99867
10396_MCL1	finngen_R10_F5_PHYSBEHOTH	Unspecified behavioural syndromes associated with physiological disturbances and physical factors +Physiological and behavioural factors associated with disorders of diseases classified elsewhere || id:finngen_R10_F5_PHYSBEHOTH	exposure	Wald ratio	1	0.213768	0.421655	0.612173	-0.612675	1.04021	1.23834	0.541899	2.82981	0.968611
10396_MCL1	finngen_R10_F5_PSYCHDEV	Disorders of psychological development || id:finngen_R10_F5_PSYCHDEV	exposure	Wald ratio	1	0.0581103	0.156057	0.709621	-0.247762	0.363982	1.05983	0.780546	1.43905	0.980235
10396_MCL1	finngen_R10_F5_PSYCHDEVOTH	Other and unspecified disorders of psychological development || id:finngen_R10_F5_PSYCHDEVOTH	exposure	Wald ratio	1	0.300951	0.583437	0.605977	-0.842585	1.44449	1.35114	0.430596	4.23968	0.96825
10396_MCL1	finngen_R10_F5_PSYCHOTH	Other and unspecified nonorganic psychotic disorders || id:finngen_R10_F5_PSYCHOTH	exposure	Wald ratio	1	-0.085323	0.138391	0.53754	-0.356569	0.185923	0.918216	0.700074	1.20433	0.954921
10396_MCL1	finngen_R10_F5_PSYTRANS	Acute and transient psychotic disorders || id:finngen_R10_F5_PSYTRANS	exposure	Wald ratio	1	0.170048	0.171946	0.322682	-0.166966	0.507062	1.18536	0.846228	1.66041	0.915797
10396_MCL1	finngen_R10_F5_PTSD	Post-traumatic stress disorder || id:finngen_R10_F5_PTSD	exposure	Wald ratio	1	-0.0913698	0.190275	0.631086	-0.464309	0.28157	0.91268	0.628569	1.32521	0.972057
10396_MCL1	finngen_R10_F5_SCHIZOAFF	Schizoaffective disorder || id:finngen_R10_F5_SCHIZOAFF	exposure	Wald ratio	1	0.175118	0.229439	0.445319	-0.274583	0.624819	1.19139	0.759889	1.86791	0.933894
10396_MCL1	finngen_R10_F5_SCHIZOTYP	Schizotypal disorder || id:finngen_R10_F5_SCHIZOTYP	exposure	Wald ratio	1	-0.166598	0.37088	0.653289	-0.893524	0.560327	0.846539	0.409211	1.75124	0.975667
10396_MCL1	finngen_R10_F5_SCHIZPER	Schizoid personality disorder || id:finngen_R10_F5_SCHIZPER	exposure	Wald ratio	1	0.652643	0.39596	0.0993007	-0.123439	1.42873	1.92061	0.883875	4.17338	0.833006
10396_MCL1	finngen_R10_F5_SCHOLA	Specific development disorders of scholastic skills || id:finngen_R10_F5_SCHOLA	exposure	Wald ratio	1	-0.254194	0.273149	0.352057	-0.789566	0.281178	0.775541	0.454042	1.32469	0.926351
10396_MCL1	finngen_R10_F5_SCHZPHR	Schizophrenia || id:finngen_R10_F5_SCHZPHR	exposure	Wald ratio	1	0.0765744	0.169221	0.650901	-0.255099	0.408248	1.07958	0.77484	1.50418	0.975667
10396_MCL1	finngen_R10_F5_SEDAHYP	Mental and behavioural disorders due to sedatives or hypnotics || id:finngen_R10_F5_SEDAHYP	exposure	Wald ratio	1	0.168941	0.201391	0.401541	-0.225785	0.563667	1.18405	0.79789	1.7571	0.930174
10396_MCL1	finngen_R10_F5_SEVRET	Severe mental retardation || id:finngen_R10_F5_SEVRET	exposure	Wald ratio	1	-0.905773	1.07861	0.401042	-3.01984	1.2083	0.404229	0.0488089	3.34778	0.930174
10396_MCL1	finngen_R10_F5_SEXDYS	Sexual dysfunction || id:finngen_R10_F5_SEXDYS	exposure	Wald ratio	1	-0.710547	0.484458	0.142462	-1.66008	0.238991	0.491375	0.190123	1.26997	0.873279
10396_MCL1	finngen_R10_F5_SEXPREF	Disorders of sexual preference || id:finngen_R10_F5_SEXPREF	exposure	Wald ratio	1	1.13132	1.23026	0.357796	-1.28	3.54263	3.09974	0.278038	34.5578	0.926471
10396_MCL1	finngen_R10_F5_SEXUAL	Physiological and behavioural disorders associated with sexual development and orientation || id:finngen_R10_F5_SEXUAL	exposure	Wald ratio	1	1.15509	1.33673	0.387526	-1.46491	3.77509	3.17431	0.231099	43.6013	0.930174
10396_MCL1	finngen_R10_F5_SLEEP_NOS	Sleep disorders, other/unspecified || id:finngen_R10_F5_SLEEP_NOS	exposure	Wald ratio	1	-0.399866	0.322173	0.21455	-1.03133	0.231594	0.67041	0.356534	1.26061	0.89302
10396_MCL1	finngen_R10_F5_SLEEPTERRORS	Sleep terrors [night terrors] || id:finngen_R10_F5_SLEEPTERRORS	exposure	Wald ratio	1	-0.397708	1.31503	0.762323	-2.97518	2.17976	0.671858	0.0510384	8.84418	0.984529
10396_MCL1	finngen_R10_F5_SLEEPWAKE	Disorder of the sleep-wake schedule || id:finngen_R10_F5_SLEEPWAKE	exposure	Wald ratio	1	0.142729	0.436042	0.743419	-0.711913	0.997372	1.15342	0.490704	2.71115	0.982717
10396_MCL1	finngen_R10_F5_SLEEPWALKING	Sleepwalking [somnambulism] || id:finngen_R10_F5_SLEEPWALKING	exposure	Wald ratio	1	-1.12379	1.13359	0.32151	-3.34562	1.09804	0.325045	0.0352384	2.99828	0.915797
10396_MCL1	finngen_R10_F5_SOCPHOB	Social phobias || id:finngen_R10_F5_SOCPHOB	exposure	Wald ratio	1	0.00289536	0.182066	0.987312	-0.353955	0.359746	1.0029	0.701907	1.43296	0.999704
10396_MCL1	finngen_R10_F5_SOLVENT	Mental and behavioural disorders due to use of volatile solvents || id:finngen_R10_F5_SOLVENT	exposure	Wald ratio	1	1.1576	1.02592	0.259171	-0.853206	3.16841	3.1823	0.426047	23.7697	0.902908
10396_MCL1	finngen_R10_F5_SOMATOFORM	Somatoform disorder || id:finngen_R10_F5_SOMATOFORM	exposure	Wald ratio	1	0.131576	0.126927	0.299909	-0.117201	0.380353	1.14062	0.889407	1.4628	0.913765
10396_MCL1	finngen_R10_F5_SPEECH	Specific development disorders of speech and language || id:finngen_R10_F5_SPEECH	exposure	Wald ratio	1	0.27721	0.232317	0.232774	-0.17813	0.732551	1.31944	0.836833	2.08038	0.895137
10396_MCL1	finngen_R10_F5_STIMUL	Mental and behavioural disorders due to use of other stimulants, including caffeine || id:finngen_R10_F5_STIMUL	exposure	Wald ratio	1	0.308325	0.320466	0.335993	-0.319789	0.936439	1.36114	0.726302	2.55088	0.91807
10396_MCL1	finngen_R10_F5_STRESSOTH	Other reaction to severe stress, and adjustment disorders || id:finngen_R10_F5_STRESSOTH	exposure	Wald ratio	1	0.148648	0.0793902	0.0611555	-0.006957	0.304253	1.16026	0.993067	1.35561	0.786273
10396_MCL1	finngen_R10_F5_SUBSNOALCO	Substance use, excluding alcohol || id:finngen_R10_F5_SUBSNOALCO	exposure	Wald ratio	1	0.105963	0.115449	0.358704	-0.120316	0.332242	1.11178	0.88664	1.39409	0.926471
10396_MCL1	finngen_R10_F5_UNSORG	Unspecified organic or symptomatic mental disorder || id:finngen_R10_F5_UNSORG	exposure	Wald ratio	1	0.410243	0.913988	0.65354	-1.38117	2.20166	1.50718	0.251283	9.04001	0.975667
10396_MCL1	finngen_R10_F5_VASCDEM	Vascular dementia || id:finngen_R10_F5_VASCDEM	exposure	Wald ratio	1	0.610693	0.223883	0.00637707	0.171883	1.0495	1.84171	1.18754	2.85623	0.504178
10396_MCL1	finngen_R10_FALLS	Falls/tendency to fall || id:finngen_R10_FALLS	exposure	Wald ratio	1	0.0377306	0.034702	0.276916	-0.0302854	0.105747	1.03845	0.970169	1.11154	0.907153
10396_MCL1	finngen_R10_FE	Focal epilepsy || id:finngen_R10_FE	exposure	Wald ratio	1	-0.0973262	0.110406	0.378029	-0.313721	0.119069	0.90726	0.730723	1.12645	0.930174
10396_MCL1	finngen_R10_FE_MODE	Focal epilepsy, mode (most common among epilepsy diagnosis) || id:finngen_R10_FE_MODE	exposure	Wald ratio	1	-0.360204	0.256983	0.161016	-0.86389	0.143483	0.697534	0.421519	1.15429	0.876148
10396_MCL1	finngen_R10_FE_STRICT	Focal epilepsy, strict definition || id:finngen_R10_FE_STRICT	exposure	Wald ratio	1	-0.0156137	0.115916	0.892851	-0.242809	0.211582	0.984508	0.784421	1.23563	0.994173
10396_MCL1	finngen_R10_FELTY	Felty syndrome || id:finngen_R10_FELTY	exposure	Wald ratio	1	-0.402536	0.766071	0.599267	-1.90403	1.09896	0.668622	0.148966	3.00105	0.966356
10396_MCL1	finngen_R10_FEMHER_BILATERAL	Femoral hernia, bilateral || id:finngen_R10_FEMHER_BILATERAL	exposure	Wald ratio	1	-1.90713	1.07414	0.075816	-4.01244	0.198183	0.148506	0.0180891	1.21919	0.800154
10396_MCL1	finngen_R10_FG_CARDMYO	Cardiomyopathy (excluding other) || id:finngen_R10_FG_CARDMYO	exposure	Wald ratio	1	-0.0480655	0.14395	0.738451	-0.330207	0.234076	0.953071	0.718775	1.26374	0.981861
10396_MCL1	finngen_R10_FG_CVD	Cardiovascular diseases (excluding rheumatic etc) || id:finngen_R10_FG_CVD	exposure	Wald ratio	1	0.0191712	0.0362363	0.596764	-0.051852	0.0901944	1.01936	0.949469	1.09439	0.965649
10396_MCL1	finngen_R10_FG_DOAAC	Diseases of arteries, arterioles and capillaries (FINNGEN) || id:finngen_R10_FG_DOAAC	exposure	Wald ratio	1	0.0643682	0.0795293	0.418305	-0.0915092	0.220246	1.06649	0.912553	1.24638	0.930174
10396_MCL1	finngen_R10_FG_OTHHEART	Other heart diseases || id:finngen_R10_FG_OTHHEART	exposure	Wald ratio	1	-0.0192367	0.0486348	0.69245	-0.114561	0.0760876	0.980947	0.891758	1.07906	0.980145
10396_MCL1	finngen_R10_FIBROLIV	Fibrosis of liver || id:finngen_R10_FIBROLIV	exposure	Wald ratio	1	-0.901267	0.76178	0.236767	-2.39436	0.591822	0.406055	0.0912315	1.80728	0.896153
10396_MCL1	finngen_R10_FOOD_ALLERGY	Food allergy || id:finngen_R10_FOOD_ALLERGY	exposure	Wald ratio	1	0.18373	1.04286	0.860153	-1.86027	2.22773	1.20169	0.155631	9.27875	0.993021
10396_MCL1	finngen_R10_FTD	Frontotemporal dementia || id:finngen_R10_FTD	exposure	Wald ratio	1	0.550401	0.810629	0.49715	-1.03843	2.13923	1.73395	0.35401	8.49293	0.942741
10396_MCL1	finngen_R10_G6_AD_WIDE	Alzheimer’s disease, wide definition || id:finngen_R10_G6_AD_WIDE	exposure	Wald ratio	1	0.0926822	0.0846895	0.27379	-0.0733092	0.258674	1.09711	0.929313	1.29521	0.90606
10396_MCL1	finngen_R10_G6_ADEM	Acute disseminated encephalitis/encephalomyelitis || id:finngen_R10_G6_ADEM	exposure	Wald ratio	1	-0.340865	1.29588	0.792522	-2.8808	2.19907	0.711155	0.0560901	9.01658	0.987129
10396_MCL1	finngen_R10_G6_ALCODEGEN	Degeneration of the brain due to alcohol || id:finngen_R10_G6_ALCODEGEN	exposure	Wald ratio	1	-0.18346	0.372323	0.622195	-0.913214	0.546294	0.832386	0.401233	1.72684	0.971443
10396_MCL1	finngen_R10_G6_ALCOPOLY	Alcohol induced polyneuropathy || id:finngen_R10_G6_ALCOPOLY	exposure	Wald ratio	1	-1.1024	0.565205	0.0511233	-2.2102	0.00540157	0.332073	0.109678	1.00542	0.754545
10396_MCL1	finngen_R10_G6_ALS	Motor neuron disease || id:finngen_R10_G6_ALS	exposure	Wald ratio	1	0.31789	0.400812	0.42771	-0.467701	1.10348	1.37423	0.626441	3.01464	0.931657
10396_MCL1	finngen_R10_G6_ALZHEIMER	Alzheimer disease || id:finngen_R10_G6_ALZHEIMER	exposure	Wald ratio	1	0.0046491	0.100204	0.962994	-0.191751	0.201049	1.00466	0.825512	1.22268	0.998712
10396_MCL1	finngen_R10_G6_ANOXBRAINDAM	Anoxic brain damage || id:finngen_R10_G6_ANOXBRAINDAM	exposure	Wald ratio	1	-0.258357	0.478262	0.58906	-1.19575	0.679037	0.77232	0.302477	1.97198	0.963984
10396_MCL1	finngen_R10_G6_ATROPHCIRCUM	Circumscribed brain atrophy || id:finngen_R10_G6_ATROPHCIRCUM	exposure	Wald ratio	1	0.692964	0.416503	0.096159	-0.123382	1.50931	1.99963	0.883926	4.52361	0.830846
10396_MCL1	finngen_R10_G6_ATYFAC	Atypical facial pain || id:finngen_R10_G6_ATYFAC	exposure	Wald ratio	1	0.0835983	0.246242	0.734236	-0.399037	0.566234	1.08719	0.670966	1.76162	0.981861
10396_MCL1	finngen_R10_G6_AUTONOM	Autonomic disorders || id:finngen_R10_G6_AUTONOM	exposure	Wald ratio	1	0.778232	0.374604	0.0377573	0.0440084	1.51245	2.17762	1.04499	4.53786	0.713955
10396_MCL1	finngen_R10_G6_AUTOTHUNS	Other and unspecified disorders of autonomic nervous system || id:finngen_R10_G6_AUTOTHUNS	exposure	Wald ratio	1	0.158578	1.05695	0.880738	-1.91305	2.23021	1.17184	0.147629	9.30179	0.993601
10396_MCL1	finngen_R10_G6_BASDEGENOTH	Other degenerative diseases of the basal ganglia || id:finngen_R10_G6_BASDEGENOTH	exposure	Wald ratio	1	-0.790689	0.495583	0.110606	-1.76203	0.180653	0.453532	0.171696	1.198	0.840781
10396_MCL1	finngen_R10_G6_BELLPA	Bell's palsy || id:finngen_R10_G6_BELLPA	exposure	Wald ratio	1	0.121998	0.155479	0.432654	-0.182741	0.426738	1.12975	0.832984	1.53225	0.933372
10396_MCL1	finngen_R10_G6_BENINTRAHYP	Benign intracranial hypertension || id:finngen_R10_G6_BENINTRAHYP	exposure	Wald ratio	1	-0.0630986	0.584525	0.914037	-1.20877	1.08257	0.938851	0.298565	2.95226	0.997057
10396_MCL1	finngen_R10_G6_BRACHPLE	Brachial plexus disorders || id:finngen_R10_G6_BRACHPLE	exposure	Wald ratio	1	-0.107502	0.174104	0.536932	-0.448747	0.233742	0.898075	0.638428	1.26332	0.954698
10396_MCL1	finngen_R10_G6_CARPTU	Carpal tunnel syndrome || id:finngen_R10_G6_CARPTU	exposure	Wald ratio	1	0.109558	0.0635813	0.0848661	-0.0150609	0.234178	1.11579	0.985052	1.26387	0.81508
10396_MCL1	finngen_R10_G6_CAUDA	Cauda equina syndrome || id:finngen_R10_G6_CAUDA	exposure	Wald ratio	1	0.150595	0.532857	0.77747	-0.893805	1.19499	1.16253	0.409096	3.30354	0.985493
10396_MCL1	finngen_R10_G6_CAUSALGIA	Causalgia || id:finngen_R10_G6_CAUSALGIA	exposure	Wald ratio	1	-0.0746125	0.445392	0.86696	-0.94758	0.798355	0.928103	0.387678	2.22188	0.993315
10396_MCL1	finngen_R10_G6_CERCYST	Cerebral cysts || id:finngen_R10_G6_CERCYST	exposure	Wald ratio	1	-0.176244	0.232077	0.447601	-0.631114	0.278627	0.838414	0.531999	1.32131	0.933894
10396_MCL1	finngen_R10_G6_CEROEDEMA	Cerebral oedema || id:finngen_R10_G6_CEROEDEMA	exposure	Wald ratio	1	-0.508315	1.36463	0.709526	-3.18299	2.16636	0.601509	0.0414614	8.72648	0.980235
10396_MCL1	finngen_R10_G6_CERVROOT	Cervical root disorders || id:finngen_R10_G6_CERVROOT	exposure	Wald ratio	1	0.115715	0.629636	0.854186	-1.11837	1.3498	1.12268	0.326811	3.85666	0.992834
10396_MCL1	finngen_R10_G6_CLUSTHEADACHE_STRICT_INCLAVO	Cluster headache, strict, including avohilmo || id:finngen_R10_G6_CLUSTHEADACHE_STRICT_INCLAVO	exposure	Wald ratio	1	0.0636554	0.254976	0.802856	-0.436097	0.563407	1.06573	0.646555	1.75665	0.988562
10396_MCL1	finngen_R10_G6_CLUSTHEADACHE_WIDE	Cluster headache, wide || id:finngen_R10_G6_CLUSTHEADACHE_WIDE	exposure	Wald ratio	1	0.131403	0.277927	0.636357	-0.413333	0.67614	1.14043	0.661442	1.96627	0.973716
10396_MCL1	finngen_R10_G6_CNSABSC	Intracranial and intraspinal abscess and granuloma || id:finngen_R10_G6_CNSABSC	exposure	Wald ratio	1	-0.0719479	0.52311	0.890605	-1.09724	0.953349	0.930579	0.33379	2.59438	0.993955
10396_MCL1	finngen_R10_G6_CNSOTH	Other disorders of central nervous system || id:finngen_R10_G6_CNSOTH	exposure	Wald ratio	1	0.668156	0.517528	0.196685	-0.346198	1.68251	1.95064	0.707373	5.37904	0.892012
10396_MCL1	finngen_R10_G6_CP	Cerebral palsy || id:finngen_R10_G6_CP	exposure	Wald ratio	1	0.372918	0.420477	0.375136	-0.451216	1.19705	1.45197	0.636853	3.31034	0.930174
10396_MCL1	finngen_R10_G6_CPETAL	Cerebral palsy and other paralytic syndromes || id:finngen_R10_G6_CPETAL	exposure	Wald ratio	1	0.203805	0.153514	0.18431	-0.0970825	0.504693	1.22606	0.907481	1.65648	0.890155
10396_MCL1	finngen_R10_G6_CRAINOTH	Other cranial nerve disorders in other disorders || id:finngen_R10_G6_CRAINOTH	exposure	Wald ratio	1	1.14232	1.06259	0.282359	-0.940353	3.22499	3.13402	0.39049	25.1533	0.907199
10396_MCL1	finngen_R10_G6_DEGENOTH	Other and unspecified degenerative diseases of nervous system || id:finngen_R10_G6_DEGENOTH	exposure	Wald ratio	1	-0.0807487	0.374731	0.82939	-0.815221	0.653724	0.922426	0.442541	1.92269	0.989162
10396_MCL1	finngen_R10_G6_DEGENSEN	Senile degeneration of the brain, not elsewhere classified || id:finngen_R10_G6_DEGENSEN	exposure	Wald ratio	1	-0.15943	0.85903	0.852764	-1.84313	1.52427	0.852629	0.158321	4.59178	0.992834
10396_MCL1	finngen_R10_G6_DISBROTHUNS	Disorders of brain, other and unspecified || id:finngen_R10_G6_DISBROTHUNS	exposure	Wald ratio	1	-0.270423	0.567132	0.633486	-1.382	0.841155	0.763057	0.251076	2.31904	0.973073
10396_MCL1	finngen_R10_G6_DISOTHUNS	Disorders of other and unspecified cranial nerves || id:finngen_R10_G6_DISOTHUNS	exposure	Wald ratio	1	1.15042	0.767206	0.133747	-0.353308	2.65414	3.1595	0.702361	14.2127	0.861631
10396_MCL1	finngen_R10_G6_DISSOTH	Other acute disseminated demyelination || id:finngen_R10_G6_DISSOTH	exposure	Wald ratio	1	0.548806	0.581763	0.345502	-0.591449	1.68906	1.73118	0.553525	5.41439	0.925105
10396_MCL1	finngen_R10_G6_DRUGMYOP	Drug-induced myopathy || id:finngen_R10_G6_DRUGMYOP	exposure	Wald ratio	1	0.176575	1.04767	0.866158	-1.87685	2.23	1.19312	0.153071	9.29987	0.993315
10396_MCL1	finngen_R10_G6_DRUGPOLY	Drug-induced polyneuropathy || id:finngen_R10_G6_DRUGPOLY	exposure	Wald ratio	1	0.796887	0.627348	0.203996	-0.432715	2.02649	2.21862	0.648746	7.5874	0.89302
10396_MCL1	finngen_R10_G6_DYSTON	Dystonia || id:finngen_R10_G6_DYSTON	exposure	Wald ratio	1	-0.175151	0.235873	0.457746	-0.637461	0.28716	0.839331	0.528633	1.33264	0.934755
10396_MCL1	finngen_R10_G6_ENCEPATH	Encephalopathy || id:finngen_R10_G6_ENCEPATH	exposure	Wald ratio	1	0.545906	0.582435	0.348613	-0.595667	1.68748	1.72617	0.551195	5.40583	0.925383
10396_MCL1	finngen_R10_G6_ENCEPHOTH	Other encephalitis || id:finngen_R10_G6_ENCEPHOTH	exposure	Wald ratio	1	-0.591178	0.350856	0.0919967	-1.27886	0.0965003	0.553675	0.278355	1.10131	0.819562
10396_MCL1	finngen_R10_G6_ENCEPHTOX	Toxic encephalopathy || id:finngen_R10_G6_ENCEPHTOX	exposure	Wald ratio	1	1.13951	1.22065	0.350549	-1.25297	3.53199	3.12523	0.285655	34.1919	0.925383
10396_MCL1	finngen_R10_G6_EPIPAROX	Episodal and paroxysmal disorders || id:finngen_R10_G6_EPIPAROX	exposure	Wald ratio	1	0.0167051	0.0351003	0.634128	-0.0520915	0.0855017	1.01685	0.949242	1.08926	0.973135
10396_MCL1	finngen_R10_G6_EPLEPSY	Epilepsy || id:finngen_R10_G6_EPLEPSY	exposure	Wald ratio	1	0.0178212	0.0859696	0.835778	-0.150679	0.186322	1.01798	0.860124	1.20481	0.991179
10396_MCL1	finngen_R10_G6_FACOTH	Other facial nerve disorders || id:finngen_R10_G6_FACOTH	exposure	Wald ratio	1	-0.212812	0.332707	0.522407	-0.864918	0.439293	0.808308	0.421086	1.55161	0.95114
10396_MCL1	finngen_R10_G6_FEMLAPOP	Lesion of lateral popliteal nerve || id:finngen_R10_G6_FEMLAPOP	exposure	Wald ratio	1	0.0653095	0.251077	0.794773	-0.426801	0.55742	1.06749	0.652593	1.74616	0.987435
10396_MCL1	finngen_R10_G6_FEMLE	Lesion of femoral nerve || id:finngen_R10_G6_FEMLE	exposure	Wald ratio	1	-0.130094	0.602867	0.829149	-1.31171	1.05153	0.878013	0.269358	2.86201	0.989162
10396_MCL1	finngen_R10_G6_FEMMEPOP	Lesion of medial popliteal nerve || id:finngen_R10_G6_FEMMEPOP	exposure	Wald ratio	1	1.14623	0.937463	0.221445	-0.691197	2.98366	3.14631	0.500976	19.7599	0.89327
10396_MCL1	finngen_R10_G6_GUILBAR	Guillain-Barre syndrome || id:finngen_R10_G6_GUILBAR	exposure	Wald ratio	1	-0.23747	0.444426	0.593114	-1.10855	0.633606	0.788621	0.330039	1.88439	0.965499
10396_MCL1	finngen_R10_G6_HCCOMM	Communicating hydrocephalus || id:finngen_R10_G6_HCCOMM	exposure	Wald ratio	1	-0.115111	0.361581	0.750216	-0.823809	0.593587	0.891267	0.438757	1.81047	0.98362
10396_MCL1	finngen_R10_G6_HCINOTH	Hydrocephalus in other diseases || id:finngen_R10_G6_HCINOTH	exposure	Wald ratio	1	-0.0385366	0.820442	0.962537	-1.6466	1.56953	0.962197	0.192703	4.80439	0.998712
10396_MCL1	finngen_R10_G6_HCNP	Normal-pressure hydrocephalus || id:finngen_R10_G6_HCNP	exposure	Wald ratio	1	-0.0608089	0.236984	0.797491	-0.525298	0.40368	0.941003	0.591379	1.49732	0.987685
10396_MCL1	finngen_R10_G6_HCOBSTR	Obstructive hydrocephalus || id:finngen_R10_G6_HCOBSTR	exposure	Wald ratio	1	0.483246	0.432822	0.264208	-0.365084	1.33158	1.62133	0.694138	3.78701	0.905056
10396_MCL1	finngen_R10_G6_HCOTHUNS	Other and unspecified hydrocephalus || id:finngen_R10_G6_HCOTHUNS	exposure	Wald ratio	1	-0.591046	0.40612	0.145572	-1.38704	0.204948	0.553748	0.249813	1.22746	0.873279
10396_MCL1	finngen_R10_G6_HCPOSTRAU	Post-traumatic hydrocephalus, unspecified || id:finngen_R10_G6_HCPOSTRAU	exposure	Wald ratio	1	1.13282	1.00964	0.261864	-0.846084	3.11172	3.10439	0.429092	22.4596	0.90438
10396_MCL1	finngen_R10_G6_HEADACHE	Other headache syndromes || id:finngen_R10_G6_HEADACHE	exposure	Wald ratio	1	-0.0449471	0.0742431	0.54491	-0.190464	0.100569	0.956048	0.826576	1.1058	0.955578
10396_MCL1	finngen_R10_G6_HEMIPLE	Hemiplegia || id:finngen_R10_G6_HEMIPLE	exposure	Wald ratio	1	-0.0414459	0.228386	0.855996	-0.489083	0.406191	0.959401	0.613188	1.50109	0.993021
10396_MCL1	finngen_R10_G6_HERATAXIA	Hereditary ataxia || id:finngen_R10_G6_HERATAXIA	exposure	Wald ratio	1	0.0996652	0.486003	0.837516	-0.8529	1.05223	1.1048	0.426177	2.86403	0.991179
10396_MCL1	finngen_R10_G6_HEREMOSEN	Hereditary motor and sensory neuropathy || id:finngen_R10_G6_HEREMOSEN	exposure	Wald ratio	1	-0.177517	0.613615	0.772354	-1.3802	1.02517	0.837346	0.251527	2.78757	0.985493
10396_MCL1	finngen_R10_G6_HERIPOTHUN	Other and unspecified neuropathies || id:finngen_R10_G6_HERIPOTHUN	exposure	Wald ratio	1	-0.239337	0.884104	0.786613	-1.97218	1.49351	0.78715	0.139153	4.45269	0.986301
10396_MCL1	finngen_R10_G6_HORNER	Horner syndrome || id:finngen_R10_G6_HORNER	exposure	Wald ratio	1	0.913543	0.506253	0.07115	-0.0787127	1.9058	2.49314	0.924305	6.72477	0.795161
10396_MCL1	finngen_R10_G6_HYDROCEPH	Hydrocephalus || id:finngen_R10_G6_HYDROCEPH	exposure	Wald ratio	1	-0.0292702	0.186815	0.875497	-0.395427	0.336886	0.971154	0.673393	1.40058	0.993601
10396_MCL1	finngen_R10_G6_ICNEUROP	Intercostal neuropathy || id:finngen_R10_G6_ICNEUROP	exposure	Wald ratio	1	0.450872	0.630883	0.474813	-0.785657	1.6874	1.56968	0.45582	5.40542	0.938257
10396_MCL1	finngen_R10_G6_IDIOAUT	Idiopathic peripheral autonomic neuropathy || id:finngen_R10_G6_IDIOAUT	exposure	Wald ratio	1	0.355877	0.942106	0.705619	-1.49065	2.20241	1.42743	0.225226	9.04675	0.980235
10396_MCL1	finngen_R10_G6_LSPLEX	Lumbosacral plexus disorders || id:finngen_R10_G6_LSPLEX	exposure	Wald ratio	1	-0.674962	1.01588	0.506427	-2.66608	1.31616	0.509176	0.069524	3.72907	0.947297
10396_MCL1	finngen_R10_G6_LSROOT	Lumbosacral root disorders, not elsewhere classified || id:finngen_R10_G6_LSROOT	exposure	Wald ratio	1	-0.407746	0.47485	0.390516	-1.33845	0.522961	0.665148	0.262251	1.68702	0.930174
10396_MCL1	finngen_R10_G6_MEDLEOTH	Other lesions of median nerve || id:finngen_R10_G6_MEDLEOTH	exposure	Wald ratio	1	-0.161115	0.339022	0.634621	-0.825598	0.503368	0.851195	0.437973	1.65428	0.973351
10396_MCL1	finngen_R10_G6_MENINGBACT	Bacterial meningitis || id:finngen_R10_G6_MENINGBACT	exposure	Wald ratio	1	0.0151742	0.292429	0.958616	-0.557987	0.588335	1.01529	0.57236	1.80099	0.99867
10396_MCL1	finngen_R10_G6_MENINGOTH	Other meningitis || id:finngen_R10_G6_MENINGOTH	exposure	Wald ratio	1	0.256719	0.449562	0.567971	-0.624423	1.13786	1.29268	0.53557	3.12009	0.959625
10396_MCL1	finngen_R10_G6_MENINGVIR	Viral meningitis || id:finngen_R10_G6_MENINGVIR	exposure	Wald ratio	1	-1.4276	0.855783	0.0952797	-3.10494	0.249733	0.239884	0.0448274	1.28368	0.827067
10396_MCL1	finngen_R10_G6_MERALGIA	Meralgia paraesthetica || id:finngen_R10_G6_MERALGIA	exposure	Wald ratio	1	0.0428632	0.310963	0.890367	-0.566625	0.652351	1.0438	0.567437	1.92005	0.993955
10396_MCL1	finngen_R10_G6_MIGRAINE	Migraine || id:finngen_R10_G6_MIGRAINE	exposure	Wald ratio	1	-0.136198	0.0692598	0.0492429	-0.271947	-0.000448998	0.87267	0.761894	0.999551	0.746541
10396_MCL1	finngen_R10_G6_MIGRAINE_NO_AURA	Migraine without aura || id:finngen_R10_G6_MIGRAINE_NO_AURA	exposure	Wald ratio	1	-0.149762	0.112033	0.181299	-0.369348	0.069823	0.860913	0.691185	1.07232	0.89015
10396_MCL1	finngen_R10_G6_MIGRAINE_NO_AURA_ADVERSE	Migraine without aura, drug-induced || id:finngen_R10_G6_MIGRAINE_NO_AURA_ADVERSE	exposure	Wald ratio	1	0.714966	0.493353	0.147282	-0.252005	1.68194	2.04412	0.777241	5.37596	0.873279
10396_MCL1	finngen_R10_G6_MIGRAINE_NO_AURA_TRIPTAN	Migraine without aura and triptan purchases || id:finngen_R10_G6_MIGRAINE_NO_AURA_TRIPTAN	exposure	Wald ratio	1	-0.237624	0.129987	0.0675413	-0.4924	0.0171512	0.788499	0.611158	1.0173	0.79051
10396_MCL1	finngen_R10_G6_MIGRAINE_WITH_AURA	Migraine with aura || id:finngen_R10_G6_MIGRAINE_WITH_AURA	exposure	Wald ratio	1	-0.192553	0.10408	0.0643054	-0.396549	0.0114429	0.82485	0.672637	1.01151	0.79051
10396_MCL1	finngen_R10_G6_MIGRAINE_WITH_AURA_ADVERSE	Migraine with aura, drug-induced || id:finngen_R10_G6_MIGRAINE_WITH_AURA_ADVERSE	exposure	Wald ratio	1	-0.793363	0.525059	0.130789	-1.82248	0.235752	0.452321	0.161625	1.26586	0.860681
10396_MCL1	finngen_R10_G6_MIGRAINE_WITH_AURA_TRIPTAN	Migraine with aura and triptan purchases || id:finngen_R10_G6_MIGRAINE_WITH_AURA_TRIPTAN	exposure	Wald ratio	1	-0.0673369	0.135295	0.618693	-0.332515	0.197842	0.93488	0.717118	1.21877	0.970329
10396_MCL1	finngen_R10_G6_MITOCMY	Mitochondrial myopathy || id:finngen_R10_G6_MITOCMY	exposure	Wald ratio	1	-0.49288	0.960777	0.607951	-2.376	1.39024	0.610865	0.0929213	4.01583	0.968279
10396_MCL1	finngen_R10_G6_MONNEURMPLX	Mononeuritis multiplex || id:finngen_R10_G6_MONNEURMPLX	exposure	Wald ratio	1	0.10888	1.08656	0.920181	-2.02078	2.23854	1.11503	0.132552	9.37967	0.998572
10396_MCL1	finngen_R10_G6_MONOLOWOTHUNS	Other and unspecified mononeuropathies of lower limb || id:finngen_R10_G6_MONOLOWOTHUNS	exposure	Wald ratio	1	-0.130757	0.322905	0.685521	-0.76365	0.502136	0.877431	0.465962	1.65225	0.980145
10396_MCL1	finngen_R10_G6_MONONPOTHUS	Other and unspecified mononeuropathies of upper limb || id:finngen_R10_G6_MONONPOTHUS	exposure	Wald ratio	1	0.597362	0.324692	0.065801	-0.0390355	1.23376	1.81732	0.961717	3.43411	0.79051
10396_MCL1	finngen_R10_G6_MONOOTHUNS	Other and unspecified mononeuropathies, also in other diseases || id:finngen_R10_G6_MONOOTHUNS	exposure	Wald ratio	1	-0.0960334	0.318504	0.763023	-0.720302	0.528235	0.908434	0.486605	1.69594	0.984529
10396_MCL1	finngen_R10_G6_MONOPLE	Monoplegia || id:finngen_R10_G6_MONOPLE	exposure	Wald ratio	1	0.201732	0.464255	0.663904	-0.708207	1.11167	1.22352	0.492527	3.03943	0.977114
10396_MCL1	finngen_R10_G6_MS	MS-disease / Multiple Sclerosis || id:finngen_R10_G6_MS	exposure	Wald ratio	1	0.223083	0.198235	0.260442	-0.165457	0.611624	1.24992	0.847506	1.84342	0.903403
10396_MCL1	finngen_R10_G6_MUSCOTHUNS	Other and unspecified primary disorders of muscles || id:finngen_R10_G6_MUSCOTHUNS	exposure	Wald ratio	1	1.14199	0.665158	0.0860032	-0.161721	2.4457	3.13299	0.850679	11.5386	0.816852
10396_MCL1	finngen_R10_G6_MUSDYST	Muscular dystrophy || id:finngen_R10_G6_MUSDYST	exposure	Wald ratio	1	0.370361	0.664762	0.577437	-0.932573	1.67329	1.44826	0.39354	5.32969	0.962776
10396_MCL1	finngen_R10_G6_MYASTHENIA	Myasthenia gravis || id:finngen_R10_G6_MYASTHENIA	exposure	Wald ratio	1	0.151155	0.434186	0.727739	-0.69985	1.00216	1.16318	0.49666	2.72416	0.981753
10396_MCL1	finngen_R10_G6_MYOMUSCINOTH	Disorders of myoneural junction and muscle in diseases classified elsewhere || id:finngen_R10_G6_MYOMUSCINOTH	exposure	Wald ratio	1	-0.0273485	0.666785	0.967284	-1.33425	1.27955	0.973022	0.263356	3.59502	0.999544
10396_MCL1	finngen_R10_G6_MYONEU	Diseases of the myoneural junction and muscle || id:finngen_R10_G6_MYONEU	exposure	Wald ratio	1	0.109978	0.156209	0.481407	-0.196193	0.416149	1.11625	0.821854	1.51611	0.9399
10396_MCL1	finngen_R10_G6_MYONEUOTHUNS	Other and unspecified myoneural disorders || id:finngen_R10_G6_MYONEUOTHUNS	exposure	Wald ratio	1	0.448449	0.889368	0.614097	-1.29471	2.19161	1.56588	0.273977	8.94961	0.968611
10396_MCL1	finngen_R10_G6_MYOPOTHUNS	Other and unspecified myopathies || id:finngen_R10_G6_MYOPOTHUNS	exposure	Wald ratio	1	0.0310424	0.189029	0.869557	-0.339454	0.401539	1.03153	0.712159	1.49412	0.993315
10396_MCL1	finngen_R10_G6_MYOTDIS	Myotonic disorders || id:finngen_R10_G6_MYOTDIS	exposure	Wald ratio	1	0.719133	0.693519	0.299766	-0.640163	2.07843	2.05265	0.527206	7.99191	0.913765
10396_MCL1	finngen_R10_G6_NARCOCATA	Narcolepsy and cataplexy || id:finngen_R10_G6_NARCOCATA	exposure	Wald ratio	1	0.733157	0.681988	0.282362	-0.603539	2.06985	2.08164	0.546873	7.92366	0.907199
10396_MCL1	finngen_R10_G6_NERPLEX	Nerve, nerve root and plexus disorders || id:finngen_R10_G6_NERPLEX	exposure	Wald ratio	1	0.0682189	0.045539	0.134124	-0.0210374	0.157475	1.0706	0.979182	1.17055	0.861631
10396_MCL1	finngen_R10_G6_NEUATR	Systemic atrophies primarily affecting the central nervous system || id:finngen_R10_G6_NEUATR	exposure	Wald ratio	1	0.0807366	0.275445	0.769436	-0.459136	0.620609	1.08409	0.631829	1.86006	0.985242
10396_MCL1	finngen_R10_G6_NEUINFL	Inflammatory diseases of the central nervous system || id:finngen_R10_G6_NEUINFL	exposure	Wald ratio	1	-0.245461	0.183762	0.181629	-0.605635	0.114713	0.782344	0.545728	1.12155	0.89015
10396_MCL1	finngen_R10_G6_NEURAMYO	Neuralgic amyotrophy || id:finngen_R10_G6_NEURAMYO	exposure	Wald ratio	1	1.04371	1.31933	0.428891	-1.54218	3.62961	2.83974	0.213914	37.698	0.9323
10396_MCL1	finngen_R10_G6_NEUROINFSEQ	Sequelae of inflammatory diseases of the central nervous system || id:finngen_R10_G6_NEUROINFSEQ	exposure	Wald ratio	1	0.212599	1.02987	0.836453	-1.80595	2.23115	1.23689	0.164318	9.31056	0.991179
10396_MCL1	finngen_R10_G6_NEUROOTH	Other disorders of nervous system || id:finngen_R10_G6_NEUROOTH	exposure	Wald ratio	1	0.273564	0.218276	0.210098	-0.154257	0.701385	1.31464	0.857052	2.01654	0.89302
10396_MCL1	finngen_R10_G6_OTHDEMYEL	Other demyelinating diseases of the central nervous system || id:finngen_R10_G6_OTHDEMYEL	exposure	Wald ratio	1	-0.026794	0.289376	0.926227	-0.59397	0.540382	0.973562	0.552131	1.71666	0.99867
10396_MCL1	finngen_R10_G6_OTHNEU	Other neurological diseases || id:finngen_R10_G6_OTHNEU	exposure	Wald ratio	1	0.0707195	0.0580108	0.222816	-0.0429816	0.184421	1.07328	0.957929	1.20252	0.89327
10396_MCL1	finngen_R10_G6_PARALOTHUNS	Other and unspecified paralytic syndromes || id:finngen_R10_G6_PARALOTHUNS	exposure	Wald ratio	1	0.340208	0.48021	0.478662	-0.601004	1.28142	1.40524	0.548261	3.60175	0.93949
10396_MCL1	finngen_R10_G6_PARDIPLE	Paraplegia, diplegia of upper limbs || id:finngen_R10_G6_PARDIPLE	exposure	Wald ratio	1	0.535799	0.372959	0.150827	-0.195201	1.2668	1.70881	0.822669	3.54947	0.873279
10396_MCL1	finngen_R10_G6_PARKINSON	Parkinson's disease || id:finngen_R10_G6_PARKINSON	exposure	Wald ratio	1	0.190051	0.139485	0.173033	-0.0833391	0.463441	1.20931	0.920039	1.58953	0.881513
10396_MCL1	finngen_R10_G6_PERIPHOTH	Other disorders of peripheral nervous system || id:finngen_R10_G6_PERIPHOTH	exposure	Wald ratio	1	0.0513378	0.789058	0.948125	-1.49522	1.59789	1.05268	0.2242	4.9426	0.99867
10396_MCL1	finngen_R10_G6_PHANTOM	Phantom limb syndrome || id:finngen_R10_G6_PHANTOM	exposure	Wald ratio	1	1.14533	1.09606	0.296046	-1.00295	3.29361	3.14348	0.366795	26.9401	0.913765
10396_MCL1	finngen_R10_G6_PLANTAR	Lesion of plantar nerve || id:finngen_R10_G6_PLANTAR	exposure	Wald ratio	1	0.145765	0.218852	0.505385	-0.283186	0.574716	1.15692	0.75338	1.77663	0.946396
10396_MCL1	finngen_R10_G6_POLYOTHUNS	Other and unspecified polyneuropathies, also in other diseases || id:finngen_R10_G6_POLYOTHUNS	exposure	Wald ratio	1	0.120019	0.12311	0.329614	-0.121277	0.361316	1.12752	0.885788	1.43522	0.916259
10396_MCL1	finngen_R10_G6_POSTOPNEURO	Postprocedural disorders of nervous system || id:finngen_R10_G6_POSTOPNEURO	exposure	Wald ratio	1	0.0544143	0.196948	0.782327	-0.331603	0.440432	1.05592	0.717772	1.55338	0.985493
10396_MCL1	finngen_R10_G6_POSTPOLIO	Postpolio syndrome || id:finngen_R10_G6_POSTPOLIO	exposure	Wald ratio	1	-0.126652	1.19716	0.915746	-2.47308	2.21978	0.88104	0.0843248	9.20526	0.99744
10396_MCL1	finngen_R10_G6_POSTVIRFAT	Postviral fatigue syndrome || id:finngen_R10_G6_POSTVIRFAT	exposure	Wald ratio	1	-0.795402	0.662809	0.230121	-2.09451	0.503704	0.4514	0.123131	1.65484	0.894377
10396_MCL1	finngen_R10_G6_POSTZOST	Postzoster neuralgia || id:finngen_R10_G6_POSTZOST	exposure	Wald ratio	1	-0.128435	0.492958	0.794448	-1.09463	0.837763	0.879471	0.334662	2.31119	0.987435
10396_MCL1	finngen_R10_G6_RADLES	Lesion of radial nerve || id:finngen_R10_G6_RADLES	exposure	Wald ratio	1	0.0396786	0.281546	0.887924	-0.512151	0.591508	1.04048	0.599206	1.80671	0.993654
10396_MCL1	finngen_R10_G6_RLS	Restless leg syndrome || id:finngen_R10_G6_RLS	exposure	Wald ratio	1	0.0300883	0.168573	0.85834	-0.300314	0.360491	1.03055	0.740585	1.43403	0.993021
10396_MCL1	finngen_R10_G6_ROOTPLEXOTHUNS	Other and unspecified nerve root and plexus disorders, also in other diseases || id:finngen_R10_G6_ROOTPLEXOTHUNS	exposure	Wald ratio	1	-0.0226066	0.129602	0.861527	-0.276626	0.231413	0.977647	0.758338	1.26038	0.993021
10396_MCL1	finngen_R10_G6_SCIALE	Lesion of sciatic nerve || id:finngen_R10_G6_SCIALE	exposure	Wald ratio	1	0.0541544	0.245567	0.82546	-0.427157	0.535466	1.05565	0.652361	1.70824	0.989162
10396_MCL1	finngen_R10_G6_SLEEPAPNO	Sleep apnoea || id:finngen_R10_G6_SLEEPAPNO	exposure	Wald ratio	1	0.0718033	0.0488146	0.141308	-0.0238734	0.16748	1.07444	0.976409	1.18232	0.873279
10396_MCL1	finngen_R10_G6_SLEEPAPNO_INCLAVO	Sleep apnoea, including avohilmo || id:finngen_R10_G6_SLEEPAPNO_INCLAVO	exposure	Wald ratio	1	0.0646965	0.0473883	0.172177	-0.0281845	0.157577	1.06684	0.972209	1.17067	0.881513
10396_MCL1	finngen_R10_G6_SLEEPDISOTH	Other sleep disorders || id:finngen_R10_G6_SLEEPDISOTH	exposure	Wald ratio	1	-0.0186518	0.160116	0.907265	-0.332479	0.295176	0.981521	0.717144	1.34336	0.99656
10396_MCL1	finngen_R10_G6_SPINAMUSCOTH	Other and unspecified spinal muscular atrophies || id:finngen_R10_G6_SPINAMUSCOTH	exposure	Wald ratio	1	-0.120041	0.601389	0.841789	-1.29876	1.05868	0.886884	0.272869	2.88257	0.991234
10396_MCL1	finngen_R10_G6_SPINOTH	Other diseases of spinal cord || id:finngen_R10_G6_SPINOTH	exposure	Wald ratio	1	0.233507	0.322762	0.469394	-0.399107	0.866122	1.26302	0.670919	2.37767	0.937467
10396_MCL1	finngen_R10_G6_STATUSEPI	Status epilepticus || id:finngen_R10_G6_STATUSEPI	exposure	Wald ratio	1	-0.148069	0.285814	0.604416	-0.708264	0.412126	0.862372	0.492499	1.51002	0.967985
10396_MCL1	finngen_R10_G6_TARSTUN	Tarsal tunnel syndrome || id:finngen_R10_G6_TARSTUN	exposure	Wald ratio	1	0.265662	0.579423	0.646597	-0.870007	1.40133	1.30429	0.418948	4.06061	0.975667
10396_MCL1	finngen_R10_G6_TETRAPLE	Tetraplegia || id:finngen_R10_G6_TETRAPLE	exposure	Wald ratio	1	0.392969	0.648291	0.544407	-0.87768	1.66362	1.48137	0.415746	5.27838	0.955578
10396_MCL1	finngen_R10_G6_THROOT	Thoracic root disorders || id:finngen_R10_G6_THROOT	exposure	Wald ratio	1	-0.411715	1.31863	0.754866	-2.99623	2.1728	0.662513	0.0499753	8.78281	0.983837
10396_MCL1	finngen_R10_G6_TRINEU	Trigeminal neuralgia || id:finngen_R10_G6_TRINEU	exposure	Wald ratio	1	0.27373	0.229418	0.23281	-0.175928	0.723389	1.31486	0.838678	2.06141	0.895137
10396_MCL1	finngen_R10_G6_TRIOTHUNS	Other and unspecified trigeminal disorders || id:finngen_R10_G6_TRIOTHUNS	exposure	Wald ratio	1	-0.873723	0.457043	0.0559163	-1.76953	0.0220811	0.417395	0.170413	1.02233	0.774538
10396_MCL1	finngen_R10_G6_ULLNLE	Lesion of ulnar nerve || id:finngen_R10_G6_ULLNLE	exposure	Wald ratio	1	-0.0729386	0.139752	0.60173	-0.346853	0.200975	0.929658	0.706909	1.22259	0.966718
10396_MCL1	finngen_R10_G6_XTRAPYR	Extrapyramidal and movement disorders || id:finngen_R10_G6_XTRAPYR	exposure	Wald ratio	1	0.086845	0.0865303	0.315554	-0.0827544	0.256444	1.09073	0.920577	1.29233	0.915428
10396_MCL1	finngen_R10_G6_XTRAPYROTH	Other extrapyramidal and movement disorders in other diseases || id:finngen_R10_G6_XTRAPYROTH	exposure	Wald ratio	1	0.0941215	0.115867	0.416607	-0.132978	0.321221	1.09869	0.875484	1.37881	0.930174
10396_MCL1	finngen_R10_GASTRIC_ULCER_ACUTE_W_HAEMORRHAGE	Gastric ulcer - Acute with haemorrhage, drug-induced || id:finngen_R10_GASTRIC_ULCER_ACUTE_W_HAEMORRHAGE	exposure	Wald ratio	1	1.09274	1.36079	0.421962	-1.5744	3.75989	2.98244	0.207132	42.9435	0.931174
10396_MCL1	finngen_R10_GE	Generalized epilepsy || id:finngen_R10_GE	exposure	Wald ratio	1	-0.545619	0.253588	0.0314291	-1.04265	-0.0485866	0.579483	0.352519	0.952575	0.692413
10396_MCL1	finngen_R10_GE_MODE	Generalized epilepsy, mode (most common among epilepsy diagnosis) || id:finngen_R10_GE_MODE	exposure	Wald ratio	1	-0.28076	0.194722	0.149345	-0.662415	0.100895	0.75521	0.515605	1.10616	0.873279
10396_MCL1	finngen_R10_GE_STRICT	Generalized epilepsy, strict definition || id:finngen_R10_GE_STRICT	exposure	Wald ratio	1	-0.237776	0.360722	0.50979	-0.944791	0.46924	0.78838	0.388761	1.59878	0.947368
10396_MCL1	finngen_R10_GENERALI_SKIN_ERUPT_DRUGS_MEDICAM	Generalized skin eruption due to drugs and medicaments || id:finngen_R10_GENERALI_SKIN_ERUPT_DRUGS_MEDICAM	exposure	Wald ratio	1	0.108898	0.280293	0.697635	-0.440477	0.658273	1.11505	0.643729	1.93145	0.980235
10396_MCL1	finngen_R10_GEST_DIABETES	Gestational diabetes (for exclusion) || id:finngen_R10_GEST_DIABETES	exposure	Wald ratio	1	0.0705885	0.0843359	0.402597	-0.0947099	0.235887	1.07314	0.909637	1.26603	0.930174
10396_MCL1	finngen_R10_GOUT_IDIO	Idiopathic gout || id:finngen_R10_GOUT_IDIO	exposure	Wald ratio	1	0.403391	0.191264	0.0349371	0.0285149	0.778268	1.49689	1.02893	2.1777	0.706342
10396_MCL1	finngen_R10_GOUT_KIDNEY	Gout due to impairment of renal function || id:finngen_R10_GOUT_KIDNEY	exposure	Wald ratio	1	-0.296565	0.573892	0.605322	-1.42139	0.828262	0.743367	0.241377	2.28934	0.96825
10396_MCL1	finngen_R10_GOUT_NOS	Gout, unspecified || id:finngen_R10_GOUT_NOS	exposure	Wald ratio	1	0.103824	0.12514	0.40673	-0.141451	0.349099	1.10941	0.868098	1.41779	0.930174
10396_MCL1	finngen_R10_GOUT_SCND	Other secondary gout || id:finngen_R10_GOUT_SCND	exposure	Wald ratio	1	1.13944	1.09719	0.299032	-1.01104	3.28992	3.12502	0.363839	26.8408	0.913765
10396_MCL1	finngen_R10_GOUT_STRICT	Gout, strict definition || id:finngen_R10_GOUT_STRICT	exposure	Wald ratio	1	0.109746	0.134584	0.414816	-0.154039	0.373532	1.116	0.857239	1.45286	0.930174
10396_MCL1	finngen_R10_GRAVES_OPHT	Graves ophthalmopathy || id:finngen_R10_GRAVES_OPHT	exposure	Wald ratio	1	-0.444957	0.359296	0.215562	-1.14918	0.259263	0.640852	0.316897	1.29597	0.89302
10396_MCL1	finngen_R10_H7_ADHESIOIRIS	Pupillary membranes and other adhesions and disruptions of iris and ciliary body || id:finngen_R10_H7_ADHESIOIRIS	exposure	Wald ratio	1	-0.274473	1.26534	0.828273	-2.75453	2.20559	0.759973	0.0636388	9.07557	0.989162
10396_MCL1	finngen_R10_H7_ALLERGICCONJUNCTIVITIS	Allergic conjunctivitis || id:finngen_R10_H7_ALLERGICCONJUNCTIVITIS	exposure	Wald ratio	1	0.0167748	0.0641337	0.793661	-0.108927	0.142477	1.01692	0.896796	1.15313	0.987267
10396_MCL1	finngen_R10_H7_AMBLYANOPSIA	Amblyopia ex anopsia || id:finngen_R10_H7_AMBLYANOPSIA	exposure	Wald ratio	1	0.306074	0.281588	0.277055	-0.245838	0.857986	1.35808	0.782049	2.35841	0.907153
10396_MCL1	finngen_R10_H7_AMD	Age-related macular degeneration (whether dry or wet) || id:finngen_R10_H7_AMD	exposure	Wald ratio	1	-0.0160825	0.102984	0.875903	-0.21793	0.185765	0.984046	0.804181	1.20414	0.993601
10396_MCL1	finngen_R10_H7_ANISOMETROPIA	Anisometropia and aniseikonia || id:finngen_R10_H7_ANISOMETROPIA	exposure	Wald ratio	1	0.0775834	0.318212	0.807378	-0.546113	0.701279	1.08067	0.579197	2.01633	0.988739
10396_MCL1	finngen_R10_H7_ANOMAPUPFUNC	Anomalies of pupillary function || id:finngen_R10_H7_ANOMAPUPFUNC	exposure	Wald ratio	1	-0.149123	0.404794	0.71258	-0.942519	0.644272	0.861463	0.389645	1.9046	0.980235
10396_MCL1	finngen_R10_H7_APHAKIA	Aphakia || id:finngen_R10_H7_APHAKIA	exposure	Wald ratio	1	0.370531	0.419264	0.376823	-0.451227	1.19229	1.4485	0.636846	3.29461	0.930174
10396_MCL1	finngen_R10_H7_ASTIGMATISM	Astigmatism || id:finngen_R10_H7_ASTIGMATISM	exposure	Wald ratio	1	-0.580755	0.233902	0.0130318	-1.0392	-0.122307	0.559476	0.353736	0.884876	0.609849
10396_MCL1	finngen_R10_H7_BCKRNDRETINOPAT	Background retinopathy and retinal vascular changes || id:finngen_R10_H7_BCKRNDRETINOPAT	exposure	Wald ratio	1	-1.02919	0.406302	0.0113066	-1.82554	-0.232843	0.357295	0.16113	0.792278	0.609849
10396_MCL1	finngen_R10_H7_BINOCUMOVNAS	Other and unspecified disorders of binocular movement || id:finngen_R10_H7_BINOCUMOVNAS	exposure	Wald ratio	1	-1.1936	0.511543	0.019631	-2.19622	-0.190972	0.303129	0.111223	0.826155	0.65663
10396_MCL1	finngen_R10_H7_BINOCUMOVOTH	Other disorders of binocular movement || id:finngen_R10_H7_BINOCUMOVOTH	exposure	Wald ratio	1	-0.344103	0.391725	0.37971	-1.11188	0.423678	0.708856	0.328938	1.52757	0.930174
10396_MCL1	finngen_R10_H7_BINODISTOTH	Other disorders of binocular vision || id:finngen_R10_H7_BINODISTOTH	exposure	Wald ratio	1	-0.216391	0.506316	0.6691	-1.20877	0.775989	0.80542	0.298564	2.17274	0.97733
10396_MCL1	finngen_R10_H7_BLEPHAROCHALASIS	Blepharochalasis || id:finngen_R10_H7_BLEPHAROCHALASIS	exposure	Wald ratio	1	0.147522	0.101857	0.147527	-0.0521179	0.347162	1.15896	0.949217	1.41505	0.873279
10396_MCL1	finngen_R10_H7_BLINDANDVISIMPAIRMENT	Visual impairment including blindness (binocular or monocular) || id:finngen_R10_H7_BLINDANDVISIMPAIRMENT	exposure	Wald ratio	1	0.159758	0.208663	0.443898	-0.249221	0.568736	1.17323	0.779408	1.76603	0.933894
10396_MCL1	finngen_R10_H7_BLINDMONOCULAR	Blindness, monocular || id:finngen_R10_H7_BLINDMONOCULAR	exposure	Wald ratio	1	0.191285	0.603883	0.751427	-0.992325	1.3749	1.2108	0.370714	3.95466	0.983837
10396_MCL1	finngen_R10_H7_BULLKERATOPATHY	Bullous keratopathy || id:finngen_R10_H7_BULLKERATOPATHY	exposure	Wald ratio	1	-1.22752	0.670673	0.0672076	-2.54204	0.0869977	0.293018	0.0787056	1.09089	0.79051
10396_MCL1	finngen_R10_H7_CATARACTOTHER	Other cataract || id:finngen_R10_H7_CATARACTOTHER	exposure	Wald ratio	1	-0.0428143	0.074272	0.56431	-0.188387	0.102759	0.958089	0.828294	1.10822	0.958888
10396_MCL1	finngen_R10_H7_CATARACTSENILE	Senile cataract || id:finngen_R10_H7_CATARACTSENILE	exposure	Wald ratio	1	0.018683	0.0495727	0.706262	-0.0784795	0.115846	1.01886	0.924521	1.12282	0.980235
10396_MCL1	finngen_R10_H7_CENTRRETARTOCC	Central retinal artery occlusion || id:finngen_R10_H7_CENTRRETARTOCC	exposure	Wald ratio	1	-0.591325	0.39143	0.13087	-1.35853	0.175877	0.553593	0.257039	1.19229	0.860849
10396_MCL1	finngen_R10_H7_CHALAZION	Chalazion || id:finngen_R10_H7_CHALAZION	exposure	Wald ratio	1	0.00344889	0.155956	0.982357	-0.302225	0.309122	1.00345	0.739172	1.36223	0.999704
10396_MCL1	finngen_R10_H7_CHORDETACH	Choroidal detachment || id:finngen_R10_H7_CHORDETACH	exposure	Wald ratio	1	-0.0743055	1.16865	0.949303	-2.36485	2.21624	0.928388	0.0939633	9.17277	0.99867
10396_MCL1	finngen_R10_H7_CHORHAEMORRHAGE	Choroidal haemorrhage and rupture || id:finngen_R10_H7_CHORHAEMORRHAGE	exposure	Wald ratio	1	-1.48237	0.993463	0.135666	-3.42956	0.464815	0.227098	0.0324012	1.59172	0.865798
10396_MCL1	finngen_R10_H7_CHORIORETINFLAM	Chorioretinal inflammation || id:finngen_R10_H7_CHORIORETINFLAM	exposure	Wald ratio	1	-0.088568	0.341244	0.795215	-0.757407	0.580271	0.915241	0.468881	1.78652	0.987435
10396_MCL1	finngen_R10_H7_CHORNAS	Other specified and unspecified disorders of choroid || id:finngen_R10_H7_CHORNAS	exposure	Wald ratio	1	0.348584	0.948288	0.713177	-1.51006	2.20723	1.41706	0.220896	9.0905	0.980235
10396_MCL1	finngen_R10_H7_CHOROIDOTH	Other disorders of choroid || id:finngen_R10_H7_CHOROIDOTH	exposure	Wald ratio	1	-0.936441	0.486196	0.0540971	-1.88939	0.0165024	0.39202	0.151165	1.01664	0.765874
10396_MCL1	finngen_R10_H7_CHOROIDRETINA	Disorders of choroid and retina || id:finngen_R10_H7_CHOROIDRETINA	exposure	Wald ratio	1	-0.0585065	0.054455	0.282643	-0.165238	0.0482253	0.943172	0.847692	1.04941	0.907199
10396_MCL1	finngen_R10_H7_CHORSCAR	Chorioretinal scars || id:finngen_R10_H7_CHORSCAR	exposure	Wald ratio	1	-2.10504	0.960562	0.0284181	-3.98774	-0.222337	0.121841	0.0185416	0.800646	0.692376
10396_MCL1	finngen_R10_H7_CONJUHAEMOR	conjunctival haemorrhage || id:finngen_R10_H7_CONJUHAEMOR	exposure	Wald ratio	1	-0.0862924	0.210154	0.681354	-0.498193	0.325609	0.917326	0.607627	1.38487	0.979763
10396_MCL1	finngen_R10_H7_CONJUNAS	Other specified and unspecified disorders of conjunctiva || id:finngen_R10_H7_CONJUNAS	exposure	Wald ratio	1	-0.262984	0.631684	0.677174	-1.50109	0.975117	0.768754	0.222888	2.65148	0.978683
10396_MCL1	finngen_R10_H7_CONJUNCTDEGDEPOT	conjunctival degenerations and deposits || id:finngen_R10_H7_CONJUNCTDEGDEPOT	exposure	Wald ratio	1	-0.0255639	0.382893	0.946769	-0.776035	0.724907	0.97476	0.460227	2.06454	0.99867
10396_MCL1	finngen_R10_H7_CONJUNCTIVITIS	Conjunctivitis || id:finngen_R10_H7_CONJUNCTIVITIS	exposure	Wald ratio	1	0.0424609	0.055633	0.445325	-0.0665798	0.151502	1.04338	0.935588	1.16358	0.933894
10396_MCL1	finngen_R10_H7_CONJUNCTIVITISACUNONATOPIC	Conjunctivitis (acute, non atopic) || id:finngen_R10_H7_CONJUNCTIVITISACUNONATOPIC	exposure	Wald ratio	1	0.104603	0.0974036	0.282864	-0.0863086	0.295514	1.11027	0.917311	1.34382	0.907199
10396_MCL1	finngen_R10_H7_CONJUNCTIVITISATOPIC	Atopic conjunctivitis || id:finngen_R10_H7_CONJUNCTIVITISATOPIC	exposure	Wald ratio	1	-0.101168	0.260386	0.697623	-0.611524	0.409188	0.903781	0.542524	1.50559	0.980235
10396_MCL1	finngen_R10_H7_CONJUNCTIVITISCHRON	Chronic conjunctivitis || id:finngen_R10_H7_CONJUNCTIVITISCHRON	exposure	Wald ratio	1	-0.391155	0.32063	0.22248	-1.01959	0.237279	0.676275	0.360743	1.2678	0.89327
10396_MCL1	finngen_R10_H7_CONJUVASC	Other conjunctival vascular disorders and cysts || id:finngen_R10_H7_CONJUVASC	exposure	Wald ratio	1	-0.097052	0.376029	0.796332	-0.834068	0.639964	0.907509	0.434279	1.89641	0.987435
10396_MCL1	finngen_R10_H7_CONVERGINSUFF	Convergence insufficiency and excess || id:finngen_R10_H7_CONVERGINSUFF	exposure	Wald ratio	1	0.168006	0.525678	0.749272	-0.862323	1.19834	1.18294	0.42218	3.3146	0.98338
10396_MCL1	finngen_R10_H7_CONVERSTRAB	Convergent concomitant strabismus || id:finngen_R10_H7_CONVERSTRAB	exposure	Wald ratio	1	0.404282	0.224872	0.0722039	-0.0364674	0.845031	1.49823	0.96419	2.32805	0.795161
10396_MCL1	finngen_R10_H7_CORNEALDEFORM	Keratoconus || id:finngen_R10_H7_CORNEALDEFORM	exposure	Wald ratio	1	-0.71407	0.291125	0.014175	-1.28467	-0.143466	0.489647	0.276741	0.86635	0.609849
10396_MCL1	finngen_R10_H7_CORNEALDYSTROPHY	Corneal degeneration || id:finngen_R10_H7_CORNEALDYSTROPHY	exposure	Wald ratio	1	-0.468544	0.51111	0.35929	-1.47032	0.533231	0.625913	0.229852	1.70443	0.926471
10396_MCL1	finngen_R10_H7_CORNEALMEMBRANE	Changes in corneal membranes || id:finngen_R10_H7_CORNEALMEMBRANE	exposure	Wald ratio	1	1.12254	1.31516	0.393362	-1.45518	3.70025	3.07264	0.233359	40.4574	0.930174
10396_MCL1	finngen_R10_H7_CORNEALNAS	Other and unspecified corneal deformities and disorders || id:finngen_R10_H7_CORNEALNAS	exposure	Wald ratio	1	-0.409485	0.313581	0.191609	-1.0241	0.205134	0.663992	0.359118	1.22769	0.892012
10396_MCL1	finngen_R10_H7_CORNEALOEDEMA	Other corneal oedema || id:finngen_R10_H7_CORNEALOEDEMA	exposure	Wald ratio	1	0.184168	0.732438	0.80147	-1.25141	1.61975	1.20222	0.286101	5.05181	0.988312
10396_MCL1	finngen_R10_H7_CORNEALOTH	Other disorders of cornea || id:finngen_R10_H7_CORNEALOTH	exposure	Wald ratio	1	-0.404772	0.160373	0.0116048	-0.719103	-0.0904409	0.667129	0.487189	0.913528	0.609849
10396_MCL1	finngen_R10_H7_CORNEALSCAR	Corneal scars and opacities || id:finngen_R10_H7_CORNEALSCAR	exposure	Wald ratio	1	0.548916	0.367749	0.135532	-0.171873	1.2697	1.73138	0.842087	3.5598	0.865798
10396_MCL1	finngen_R10_H7_CORNEAPIGMENT	Corneal pigmentations and deposits || id:finngen_R10_H7_CORNEAPIGMENT	exposure	Wald ratio	1	-1.88441	0.92862	0.0424323	-3.7045	-0.0643119	0.151919	0.0246124	0.937712	0.722802
10396_MCL1	finngen_R10_H7_CORNULCER	Corneal ulcer || id:finngen_R10_H7_CORNULCER	exposure	Wald ratio	1	-0.245874	0.122585	0.0448837	-0.486141	-0.00560737	0.782021	0.614995	0.994408	0.73597
10396_MCL1	finngen_R10_H7_COULOURVISDEF	Colour vision deficiencies || id:finngen_R10_H7_COULOURVISDEF	exposure	Wald ratio	1	-0.313	0.911905	0.73142	-2.10033	1.47433	0.73125	0.122416	4.36812	0.981753
10396_MCL1	finngen_R10_H7_DACRYOADENITIS	Dacryoadenitis || id:finngen_R10_H7_DACRYOADENITIS	exposure	Wald ratio	1	-0.779708	0.662282	0.239074	-2.07778	0.518366	0.45854	0.125208	1.67928	0.896153
10396_MCL1	finngen_R10_H7_DEGENMYOPIA	Degenerative myopia || id:finngen_R10_H7_DEGENMYOPIA	exposure	Wald ratio	1	-0.682707	0.721591	0.344091	-2.09703	0.731612	0.505248	0.122821	2.07843	0.924458
10396_MCL1	finngen_R10_H7_DIPLOPIA	Diplopia || id:finngen_R10_H7_DIPLOPIA	exposure	Wald ratio	1	0.18313	0.150018	0.222193	-0.110906	0.477165	1.20097	0.895023	1.6115	0.89327
10396_MCL1	finngen_R10_H7_DISORDERLENSNAS	Other specified and unspecified disorders of lens || id:finngen_R10_H7_DISORDERLENSNAS	exposure	Wald ratio	1	-0.502212	0.624941	0.42162	-1.7271	0.722673	0.605191	0.1778	2.05993	0.931171
10396_MCL1	finngen_R10_H7_DIVERGSTRAB	Divergent concomitant strabismus || id:finngen_R10_H7_DIVERGSTRAB	exposure	Wald ratio	1	-0.238682	0.191765	0.213257	-0.614541	0.137178	0.787665	0.540889	1.14703	0.89302
10396_MCL1	finngen_R10_H7_ECTROPION	Ectropion of eyelid || id:finngen_R10_H7_ECTROPION	exposure	Wald ratio	1	0.219354	0.286835	0.444427	-0.342843	0.781551	1.24527	0.70975	2.18486	0.933894
10396_MCL1	finngen_R10_H7_ENTROPION	Entropion and trichiasis of eyelid || id:finngen_R10_H7_ENTROPION	exposure	Wald ratio	1	0.0424829	0.189309	0.822438	-0.328562	0.413528	1.0434	0.719958	1.51214	0.98906
10396_MCL1	finngen_R10_H7_EPIPHORA	Epiphora || id:finngen_R10_H7_EPIPHORA	exposure	Wald ratio	1	-0.840945	0.401505	0.0362169	-1.62789	-0.053996	0.431303	0.196343	0.947436	0.713955
10396_MCL1	finngen_R10_H7_EPISCLERITIS	Episcleritis || id:finngen_R10_H7_EPISCLERITIS	exposure	Wald ratio	1	0.116739	0.242673	0.630476	-0.358899	0.592378	1.12383	0.698445	1.80828	0.972057
10396_MCL1	finngen_R10_H7_EXOPTHALMUS	Exophthalmic conditions || id:finngen_R10_H7_EXOPTHALMUS	exposure	Wald ratio	1	-1.22309	0.36093	0.000702233	-1.93051	-0.515663	0.29432	0.145074	0.597104	0.184775
10396_MCL1	finngen_R10_H7_EYEADNEXOTH	Other specified and unspecified disorders of eye and adnexa || id:finngen_R10_H7_EYEADNEXOTH	exposure	Wald ratio	1	0.416175	0.274763	0.129856	-0.12236	0.954711	1.51615	0.88483	2.59792	0.860134
10396_MCL1	finngen_R10_H7_EYELIDDEGEN	Other degenerative disorders of eyelid and periocular area || id:finngen_R10_H7_EYELIDDEGEN	exposure	Wald ratio	1	-1.48915	1.22156	0.222824	-3.88341	0.905112	0.225564	0.0205805	2.47221	0.89327
10396_MCL1	finngen_R10_H7_EYELIDDIS	Other disorders of eyelid || id:finngen_R10_H7_EYELIDDIS	exposure	Wald ratio	1	0.10562	0.0793679	0.183267	-0.0499412	0.261181	1.1114	0.951285	1.29846	0.890155
10396_MCL1	finngen_R10_H7_EYELIDFUNC	Other disorders affecting eyelid function || id:finngen_R10_H7_EYELIDFUNC	exposure	Wald ratio	1	0.285305	0.698375	0.682886	-1.08351	1.65412	1.33017	0.338406	5.22848	0.980145
10396_MCL1	finngen_R10_H7_EYELIDINFLAMMATION	Other inflammation of eyelid || id:finngen_R10_H7_EYELIDINFLAMMATION	exposure	Wald ratio	1	-0.146693	0.157997	0.353173	-0.456367	0.162982	0.863559	0.633581	1.17702	0.926471
10396_MCL1	finngen_R10_H7_EYELIDINOTH	Disorders of eyelid in diseases classified elsewhere || id:finngen_R10_H7_EYELIDINOTH	exposure	Wald ratio	1	0.403296	0.305521	0.186827	-0.195526	1.00212	1.49675	0.822402	2.72404	0.892012
10396_MCL1	finngen_R10_H7_EYELIDNAS	Other specified and unspecified disorders of eyelid || id:finngen_R10_H7_EYELIDNAS	exposure	Wald ratio	1	0.475276	0.499622	0.341467	-0.503984	1.45454	1.60846	0.604119	4.28249	0.920989
10396_MCL1	finngen_R10_H7_EYEOTH	Other disorders of eye and adnexa || id:finngen_R10_H7_EYEOTH	exposure	Wald ratio	1	0.0844847	0.142714	0.553859	-0.195234	0.364203	1.08816	0.822642	1.43937	0.955863
10396_MCL1	finngen_R10_H7_EYEPOSTOP	Postprocedural disorders of eye and adnexa, not elsewhere classified || id:finngen_R10_H7_EYEPOSTOP	exposure	Wald ratio	1	-0.311049	1.28042	0.808061	-2.82066	2.19857	0.732678	0.0595664	9.01209	0.988739
10396_MCL1	finngen_R10_H7_GLAUCCLOSEPRIM	Primary angle-closure glaucoma || id:finngen_R10_H7_GLAUCCLOSEPRIM	exposure	Wald ratio	1	0.237311	0.263665	0.368095	-0.279473	0.754096	1.26784	0.756182	2.12569	0.929343
10396_MCL1	finngen_R10_H7_GLAUCNAS	Other and unspecified glaucoma || id:finngen_R10_H7_GLAUCNAS	exposure	Wald ratio	1	0.109835	0.223142	0.622564	-0.327524	0.547194	1.11609	0.720706	1.7284	0.971443
10396_MCL1	finngen_R10_H7_GLAUCOMA	Glaucoma || id:finngen_R10_H7_GLAUCOMA	exposure	Wald ratio	1	0.0781393	0.0700845	0.26488	-0.0592263	0.215505	1.08127	0.942493	1.24049	0.905496
10396_MCL1	finngen_R10_H7_GLAUCOMA_JOAG	Juvenile Open Angle Glaucoma || id:finngen_R10_H7_GLAUCOMA_JOAG	exposure	Wald ratio	1	0.171707	0.74097	0.816746	-1.28059	1.62401	1.18733	0.277872	5.07339	0.988739
10396_MCL1	finngen_R10_H7_GLAUCOMA_NTG	Normotensive glaucoma || id:finngen_R10_H7_GLAUCOMA_NTG	exposure	Wald ratio	1	0.284784	0.211648	0.178445	-0.130045	0.699614	1.32948	0.878056	2.01298	0.887317
10396_MCL1	finngen_R10_H7_GLAUCOMA_POAG	Primary open-angle glaucoma, strict || id:finngen_R10_H7_GLAUCOMA_POAG	exposure	Wald ratio	1	0.0278881	0.108459	0.797078	-0.184691	0.240467	1.02828	0.831361	1.27184	0.987685
10396_MCL1	finngen_R10_H7_GLAUCOMA_XFG	Glaucoma, exfoliation || id:finngen_R10_H7_GLAUCOMA_XFG	exposure	Wald ratio	1	0.204027	0.167506	0.223213	-0.124285	0.532339	1.22633	0.883128	1.70291	0.89327
10396_MCL1	finngen_R10_H7_GLAUCOMAMEDICATION	Use of antiglaucoma preparations and miotics || id:finngen_R10_H7_GLAUCOMAMEDICATION	exposure	Wald ratio	1	0.142386	0.193364	0.46151	-0.236608	0.52138	1.15302	0.789301	1.68435	0.934755
10396_MCL1	finngen_R10_H7_GLAUCSECDRUG	Glaucoma secondary to drugs || id:finngen_R10_H7_GLAUCSECDRUG	exposure	Wald ratio	1	1.13561	1.0278	0.269206	-0.878879	3.15009	3.11307	0.415248	23.3383	0.905496
10396_MCL1	finngen_R10_H7_GLAUCSECINFLAM	Glaucoma secondary to eye inflammation || id:finngen_R10_H7_GLAUCSECINFLAM	exposure	Wald ratio	1	-0.643052	0.638094	0.313565	-1.89372	0.607612	0.525685	0.150511	1.83604	0.915152
10396_MCL1	finngen_R10_H7_GLAUCSECTRAUMA	Glaucoma secondary to eye trauma || id:finngen_R10_H7_GLAUCSECTRAUMA	exposure	Wald ratio	1	-0.261237	0.73177	0.721096	-1.69551	1.17303	0.770098	0.183506	3.23177	0.980892
10396_MCL1	finngen_R10_H7_GLAUCSUSP	Glaucoma suspect || id:finngen_R10_H7_GLAUCSUSP	exposure	Wald ratio	1	0.00806147	0.0903242	0.928883	-0.168974	0.185097	1.00809	0.844531	1.20334	0.99867
10396_MCL1	finngen_R10_H7_GLOBE	Disorders of globe || id:finngen_R10_H7_GLOBE	exposure	Wald ratio	1	-0.436561	0.35862	0.223477	-1.13946	0.266335	0.646255	0.319993	1.30517	0.89327
10396_MCL1	finngen_R10_H7_GLOBEDEGENERATED	Degenerative conditions of globe || id:finngen_R10_H7_GLOBEDEGENERATED	exposure	Wald ratio	1	-1.16058	0.723102	0.108493	-2.57786	0.256699	0.313304	0.0759361	1.29266	0.839557
10396_MCL1	finngen_R10_H7_GLOBENAS	Other and unspecified disorders of globe || id:finngen_R10_H7_GLOBENAS	exposure	Wald ratio	1	1.12152	1.24036	0.365897	-1.30959	3.55263	3.06951	0.26993	34.9049	0.928888
10396_MCL1	finngen_R10_H7_HEREDRETINADYST	Hereditary retinal dystrophy || id:finngen_R10_H7_HEREDRETINADYST	exposure	Wald ratio	1	-0.0413032	0.474154	0.930585	-0.970646	0.88804	0.959538	0.378838	2.43036	0.99867
10396_MCL1	finngen_R10_H7_HERPESKERATITIS	Herpesviral keratitis and keratoconjunctivitis || id:finngen_R10_H7_HERPESKERATITIS	exposure	Wald ratio	1	0.10129	0.272805	0.71042	-0.433407	0.635987	1.1066	0.648297	1.88889	0.980235
10396_MCL1	finngen_R10_H7_HETEROPHORIA	Heterophoria || id:finngen_R10_H7_HETEROPHORIA	exposure	Wald ratio	1	-0.312661	0.194549	0.108031	-0.693977	0.068655	0.731498	0.499585	1.07107	0.839247
10396_MCL1	finngen_R10_H7_HETEROTRONAS	Other and unspecified heterotropia || id:finngen_R10_H7_HETEROTRONAS	exposure	Wald ratio	1	1.12787	1.13524	0.320465	-1.09721	3.35294	3.08906	0.333802	28.5866	0.915797
10396_MCL1	finngen_R10_H7_HORDEOLUM	Hordeolum and other deep inflammation of eyelid || id:finngen_R10_H7_HORDEOLUM	exposure	Wald ratio	1	-0.560878	0.246459	0.022861	-1.04394	-0.0778192	0.570708	0.352066	0.925132	0.664903
10396_MCL1	finngen_R10_H7_HYPERMETRO	Hypermetropia || id:finngen_R10_H7_HYPERMETRO	exposure	Wald ratio	1	-0.00717573	0.22072	0.974065	-0.439787	0.425435	0.99285	0.644174	1.53026	0.999704
10396_MCL1	finngen_R10_H7_INTERHETEROTRO	Intermittent heterotropia || id:finngen_R10_H7_INTERHETEROTRO	exposure	Wald ratio	1	-0.306486	0.227927	0.178732	-0.753222	0.140251	0.736029	0.470847	1.15056	0.887317
10396_MCL1	finngen_R10_H7_INTERNUCOPHTHALMOPLEGIA	Internuclear ophthalmoplegia || id:finngen_R10_H7_INTERNUCOPHTHALMOPLEGIA	exposure	Wald ratio	1	0.388303	0.930177	0.676349	-1.43484	2.21145	1.47448	0.238152	9.12895	0.978533
10396_MCL1	finngen_R10_H7_IRIDOACUTE	Acute and subacute iridocyclitis || id:finngen_R10_H7_IRIDOACUTE	exposure	Wald ratio	1	0.0075968	0.119543	0.949329	-0.226707	0.241901	1.00763	0.797154	1.27367	0.99867
10396_MCL1	finngen_R10_H7_IRIDOCHRONIC	Chronic iridocyclitis || id:finngen_R10_H7_IRIDOCHRONIC	exposure	Wald ratio	1	-0.265376	0.248641	0.285834	-0.752712	0.22196	0.766918	0.471087	1.24852	0.908711
10396_MCL1	finngen_R10_H7_IRIDOCYC_ANTER	Anterior Iridocyclitis || id:finngen_R10_H7_IRIDOCYC_ANTER	exposure	Wald ratio	1	-0.00705614	0.115937	0.951469	-0.234292	0.220179	0.992969	0.791131	1.2463	0.99867
10396_MCL1	finngen_R10_H7_IRIDOCYCLITIS	Iridocyclitis || id:finngen_R10_H7_IRIDOCYCLITIS	exposure	Wald ratio	1	0.0191994	0.109981	0.861418	-0.196364	0.234763	1.01938	0.821713	1.26461	0.993021
10396_MCL1	finngen_R10_H7_IRIDOCYCLITISINOTH	Iridocyclitis in diseases classified elsewhere || id:finngen_R10_H7_IRIDOCYCLITISINOTH	exposure	Wald ratio	1	0.172031	0.427897	0.687656	-0.666647	1.01071	1.18771	0.513427	2.74755	0.980145
10396_MCL1	finngen_R10_H7_IRIDONAS	Other and unspecified iridocyclitis || id:finngen_R10_H7_IRIDONAS	exposure	Wald ratio	1	0.169746	0.281422	0.546392	-0.38184	0.721333	1.185	0.682604	2.05717	0.955578
10396_MCL1	finngen_R10_H7_IRISCILIARYNAS	Other specified and unspecified disorders of iris and ciliary body || id:finngen_R10_H7_IRISCILIARYNAS	exposure	Wald ratio	1	-1.72115	0.902736	0.0565729	-3.49052	0.0482099	0.17886	0.0304851	1.04939	0.776361
10396_MCL1	finngen_R10_H7_KERATITIS	Keratitis || id:finngen_R10_H7_KERATITIS	exposure	Wald ratio	1	-0.0776861	0.0851919	0.361823	-0.244662	0.0892899	0.925255	0.782969	1.0934	0.926567
10396_MCL1	finngen_R10_H7_KERATITISINOTH	Keratitis and keratoconjunctivitis in other diseases classified elsewhere || id:finngen_R10_H7_KERATITISINOTH	exposure	Wald ratio	1	0.0787387	0.294915	0.789479	-0.499295	0.656773	1.08192	0.606958	1.92856	0.986508
10396_MCL1	finngen_R10_H7_KERATITISOTH	Other keratitis || id:finngen_R10_H7_KERATITISOTH	exposure	Wald ratio	1	0.325235	0.161921	0.0445792	0.00786999	0.6426	1.38436	1.0079	1.90142	0.733991
10396_MCL1	finngen_R10_H7_KERATOCONUS	Hereditary corneal dystrophies || id:finngen_R10_H7_KERATOCONUS	exposure	Wald ratio	1	-0.692918	0.32661	0.0338758	-1.33307	-0.052763	0.500114	0.263666	0.948605	0.699752
10396_MCL1	finngen_R10_H7_LACRIMALSYSTEM	Disorders of lacrimal system || id:finngen_R10_H7_LACRIMALSYSTEM	exposure	Wald ratio	1	-0.220754	0.0759956	0.00367456	-0.369705	-0.0718027	0.801914	0.690938	0.930715	0.415299
10396_MCL1	finngen_R10_H7_LACRIMINFLAMACU	Inflammation of lacrimal passages (acute and unspecified) || id:finngen_R10_H7_LACRIMINFLAMACU	exposure	Wald ratio	1	0.62941	0.441125	0.153629	-0.235195	1.49401	1.8765	0.790417	4.45494	0.875316
10396_MCL1	finngen_R10_H7_LACRIMINFLAMCHRON	Inflammation of lacrimal passages (chronic) || id:finngen_R10_H7_LACRIMINFLAMCHRON	exposure	Wald ratio	1	0.627965	0.443269	0.156579	-0.240841	1.49677	1.87379	0.785967	4.46724	0.875735
10396_MCL1	finngen_R10_H7_LACRINAS	Other and unspecified disorders of lacrimal system || id:finngen_R10_H7_LACRINAS	exposure	Wald ratio	1	1.15343	1.24462	0.354064	-1.28602	3.59287	3.16904	0.276369	36.3384	0.926471
10396_MCL1	finngen_R10_H7_LAGOPHTALMOS	Lagophthalmos || id:finngen_R10_H7_LAGOPHTALMOS	exposure	Wald ratio	1	-0.0896445	0.531233	0.865995	-1.13086	0.951572	0.914256	0.322755	2.58978	0.993315
10396_MCL1	finngen_R10_H7_LENSDISLOCATIO	Dislocation of lens || id:finngen_R10_H7_LENSDISLOCATIO	exposure	Wald ratio	1	-0.547288	0.460362	0.23451	-1.4496	0.355021	0.578517	0.234665	1.42621	0.895683
10396_MCL1	finngen_R10_H7_LIDLACRIMALORBIT	Disorders of eyelid, lacrimal system and orbit || id:finngen_R10_H7_LIDLACRIMALORBIT	exposure	Wald ratio	1	-0.0664574	0.0534856	0.214042	-0.171289	0.0383744	0.935703	0.842578	1.03912	0.89302
10396_MCL1	finngen_R10_H7_MACULADEGEN	Degeneration of macula and posterior pole || id:finngen_R10_H7_MACULADEGEN	exposure	Wald ratio	1	-0.0167903	0.0792428	0.832197	-0.172106	0.138526	0.98335	0.84189	1.14858	0.990193
10396_MCL1	finngen_R10_H7_MILDVISIMPBINOC	Mild or no visual impairment, binocular || id:finngen_R10_H7_MILDVISIMPBINOC	exposure	Wald ratio	1	0.5338	0.829156	0.519714	-1.09135	2.15895	1.7054	0.335764	8.662	0.949896
10396_MCL1	finngen_R10_H7_MODVISIMPBINOC	Moderate visual impairment, binocular || id:finngen_R10_H7_MODVISIMPBINOC	exposure	Wald ratio	1	-0.32668	0.314422	0.29881	-0.942947	0.289586	0.721314	0.389478	1.33587	0.913765
10396_MCL1	finngen_R10_H7_MODVISIMPMONOC	Moderate visual impairment, monocular || id:finngen_R10_H7_MODVISIMPMONOC	exposure	Wald ratio	1	1.1398	0.943112	0.226833	-0.708694	2.9883	3.12616	0.492287	19.852	0.89327
10396_MCL1	finngen_R10_H7_MYOPIA	Myopia || id:finngen_R10_H7_MYOPIA	exposure	Wald ratio	1	-0.0571039	0.153328	0.709572	-0.357626	0.243418	0.944496	0.699334	1.2756	0.980235
10396_MCL1	finngen_R10_H7_NYSTAGMUS	Nystagmus and other irregular eye movements || id:finngen_R10_H7_NYSTAGMUS	exposure	Wald ratio	1	-0.694307	0.481854	0.149611	-1.63874	0.250127	0.499421	0.194225	1.28419	0.873279
10396_MCL1	finngen_R10_H7_OCUMUSCLE	Disorders of ocular muscles, binocular movement, accommodation and refraction || id:finngen_R10_H7_OCUMUSCLE	exposure	Wald ratio	1	-0.0669839	0.0734343	0.361685	-0.210915	0.0769474	0.93521	0.809843	1.07999	0.926493
10396_MCL1	finngen_R10_H7_OCUPAIN	Ocular pain || id:finngen_R10_H7_OCUPAIN	exposure	Wald ratio	1	0.123008	0.197415	0.533223	-0.263925	0.509941	1.13089	0.768031	1.66519	0.953698
10396_MCL1	finngen_R10_H7_OPTATROPHY	Optic atrophy || id:finngen_R10_H7_OPTATROPHY	exposure	Wald ratio	1	-0.133071	0.427125	0.755383	-0.970236	0.704094	0.875403	0.378994	2.02201	0.983837
10396_MCL1	finngen_R10_H7_OPTICDISCOTH	Other disorders of optic disc || id:finngen_R10_H7_OPTICDISCOTH	exposure	Wald ratio	1	0.668667	0.521218	0.199529	-0.35292	1.69025	1.95163	0.702633	5.42086	0.892417
10396_MCL1	finngen_R10_H7_OPTNERVE	Disorders of optic nerve and visual pathways || id:finngen_R10_H7_OPTNERVE	exposure	Wald ratio	1	0.0232773	0.174797	0.894061	-0.319325	0.365879	1.02355	0.726639	1.44178	0.994654
10396_MCL1	finngen_R10_H7_OPTNERVNAS	Disorders of optic nerve, not elsewhere classified || id:finngen_R10_H7_OPTNERVNAS	exposure	Wald ratio	1	0.278976	0.404803	0.490718	-0.514437	1.07239	1.32178	0.597837	2.92235	0.942484
10396_MCL1	finngen_R10_H7_OPTNEURITIS	Optic neuritis || id:finngen_R10_H7_OPTNEURITIS	exposure	Wald ratio	1	-0.137547	0.270456	0.611051	-0.667641	0.392547	0.871493	0.512917	1.48075	0.968585
10396_MCL1	finngen_R10_H7_OPTNEUROTH	Other disorders of optic [2nd] nerve and visual pathways || id:finngen_R10_H7_OPTNEUROTH	exposure	Wald ratio	1	0.0743916	0.221312	0.736767	-0.359381	0.508164	1.07723	0.698108	1.66224	0.981861
10396_MCL1	finngen_R10_H7_ORBIT	Disorders of orbit || id:finngen_R10_H7_ORBIT	exposure	Wald ratio	1	-0.598747	0.261558	0.0220704	-1.1114	-0.0860929	0.5495	0.329098	0.917509	0.664574
10396_MCL1	finngen_R10_H7_ORBITINFLAMACU	Acute inflammation of orbit || id:finngen_R10_H7_ORBITINFLAMACU	exposure	Wald ratio	1	-0.580056	0.700376	0.407554	-1.95279	0.792682	0.559867	0.141877	2.20931	0.930174
10396_MCL1	finngen_R10_H7_ORBITINFLAMCHRON	Chronic inflammatory disorders of orbit || id:finngen_R10_H7_ORBITINFLAMCHRON	exposure	Wald ratio	1	-0.0114219	1.13927	0.992001	-2.24439	2.22155	0.988643	0.105992	9.22159	0.999704
10396_MCL1	finngen_R10_H7_ORBITNAS	Other and unspecified disorders of orbit || id:finngen_R10_H7_ORBITNAS	exposure	Wald ratio	1	0.559261	0.819082	0.49474	-1.04614	2.16466	1.74938	0.351291	8.71166	0.942596
10396_MCL1	finngen_R10_H7_OTHENDOPHTHALMITIS	Other endophthalmitis || id:finngen_R10_H7_OTHENDOPHTHALMITIS	exposure	Wald ratio	1	0.0352915	0.794579	0.964573	-1.52208	1.59267	1.03592	0.218257	4.91684	0.9989
10396_MCL1	finngen_R10_H7_OTHERCONJ	Other disorders of conjunctiva || id:finngen_R10_H7_OTHERCONJ	exposure	Wald ratio	1	-0.227359	0.146181	0.119868	-0.513874	0.0591556	0.796635	0.598174	1.06094	0.853348
10396_MCL1	finngen_R10_H7_OTHIRISCILIARY	Other disorders of iris and ciliary body || id:finngen_R10_H7_OTHIRISCILIARY	exposure	Wald ratio	1	-0.288548	0.354679	0.415905	-0.983718	0.406623	0.749351	0.373918	1.50174	0.930174
10396_MCL1	finngen_R10_H7_OTHRETARTOCC	Other retinal artery occlusion || id:finngen_R10_H7_OTHRETARTOCC	exposure	Wald ratio	1	-0.428751	0.386147	0.266856	-1.1856	0.328097	0.651322	0.305563	1.38832	0.905496
10396_MCL1	finngen_R10_H7_PAPILLOEDEMA	Papilloedema, unspecified || id:finngen_R10_H7_PAPILLOEDEMA	exposure	Wald ratio	1	0.130036	0.380185	0.732325	-0.615127	0.8752	1.13887	0.540572	2.39935	0.981861
10396_MCL1	finngen_R10_H7_PARASTRA3	Third [oculomotor] nerve palsy || id:finngen_R10_H7_PARASTRA3	exposure	Wald ratio	1	-0.345222	0.435095	0.427521	-1.19801	0.507564	0.708063	0.301795	1.66124	0.931657
10396_MCL1	finngen_R10_H7_PARASTRA4	Fourth [trochlear] nerve palsy || id:finngen_R10_H7_PARASTRA4	exposure	Wald ratio	1	0.517807	0.377641	0.170325	-0.22237	1.25798	1.67834	0.800619	3.51832	0.881513
10396_MCL1	finngen_R10_H7_PARASTRA6	Sixth [abducent] nerve palsy || id:finngen_R10_H7_PARASTRA6	exposure	Wald ratio	1	0.0151262	0.314601	0.961652	-0.601492	0.631745	1.01524	0.547993	1.88089	0.998686
10396_MCL1	finngen_R10_H7_PARASTRAB	Paralytic strabismus || id:finngen_R10_H7_PARASTRAB	exposure	Wald ratio	1	0.147103	0.209902	0.483416	-0.264305	0.558512	1.15847	0.767739	1.74807	0.940459
10396_MCL1	finngen_R10_H7_PARASTRANAS	Other or unspecified paralytic strabismus || id:finngen_R10_H7_PARASTRANAS	exposure	Wald ratio	1	0.258275	0.708286	0.715375	-1.12997	1.64652	1.29469	0.323044	5.18887	0.980235
10396_MCL1	finngen_R10_H7_PERIPHRETINADEGEN	Peripheral retinal degeneration || id:finngen_R10_H7_PERIPHRETINADEGEN	exposure	Wald ratio	1	0.0451127	0.322888	0.888884	-0.587747	0.677972	1.04615	0.555578	1.96988	0.993654
10396_MCL1	finngen_R10_H7_PRESBYOPIA	Presbyopia || id:finngen_R10_H7_PRESBYOPIA	exposure	Wald ratio	1	0.11581	0.242456	0.632897	-0.359404	0.591025	1.12278	0.698092	1.80584	0.972942
10396_MCL1	finngen_R10_H7_PROLIFRETINOPATHOTH	Other proliferative retinopathy || id:finngen_R10_H7_PROLIFRETINOPATHOTH	exposure	Wald ratio	1	0.492538	0.863736	0.568514	-1.20038	2.18546	1.63646	0.301079	8.89475	0.959625
10396_MCL1	finngen_R10_H7_PTERYGIUM	Pterygium || id:finngen_R10_H7_PTERYGIUM	exposure	Wald ratio	1	-0.62683	0.345313	0.0694853	-1.30364	0.0499837	0.534283	0.27154	1.05125	0.79051
10396_MCL1	finngen_R10_H7_PTOSIS	Ptosis of eyelid || id:finngen_R10_H7_PTOSIS	exposure	Wald ratio	1	-0.0637976	0.171405	0.70974	-0.39975	0.272155	0.938195	0.670487	1.31279	0.980235
10396_MCL1	finngen_R10_H7_PURENDOPHTHALMITIS	Purulent endophthalmitis || id:finngen_R10_H7_PURENDOPHTHALMITIS	exposure	Wald ratio	1	-0.46951	0.778642	0.546518	-1.99565	1.05663	0.625309	0.135925	2.87666	0.955578
10396_MCL1	finngen_R10_H7_REFRAACCOMMODIS	Disorders of refraction and accommodation || id:finngen_R10_H7_REFRAACCOMMODIS	exposure	Wald ratio	1	-0.0607605	0.104299	0.560189	-0.265187	0.143666	0.941049	0.767063	1.1545	0.957122
10396_MCL1	finngen_R10_H7_RETARTOCCTRANS	Transient retinal artery occlusion || id:finngen_R10_H7_RETARTOCCTRANS	exposure	Wald ratio	1	-0.0113511	1.14388	0.992082	-2.25335	2.23065	0.988713	0.105047	9.30587	0.999704
10396_MCL1	finngen_R10_H7_RETINAHAEMORR	Retinal haemorrhage || id:finngen_R10_H7_RETINAHAEMORR	exposure	Wald ratio	1	0.0881146	0.388435	0.820544	-0.673218	0.849447	1.09211	0.510064	2.33835	0.989046
10396_MCL1	finngen_R10_H7_RETINALBREAK	Retinal breaks without detachment || id:finngen_R10_H7_RETINALBREAK	exposure	Wald ratio	1	-0.219154	0.139498	0.11618	-0.492571	0.0542631	0.803198	0.611053	1.05576	0.849143
10396_MCL1	finngen_R10_H7_RETINALDETACH	Retinal detachments and breaks || id:finngen_R10_H7_RETINALDETACH	exposure	Wald ratio	1	-0.16532	0.0884722	0.0616769	-0.338726	0.00808536	0.847622	0.712678	1.00812	0.786273
10396_MCL1	finngen_R10_H7_RETINALDETACHBREAK	Retinal detachment with retinal break || id:finngen_R10_H7_RETINALDETACHBREAK	exposure	Wald ratio	1	-0.247424	0.152634	0.105011	-0.546587	0.0517384	0.780809	0.578923	1.0531	0.836118
10396_MCL1	finngen_R10_H7_RETINALDETACHOTH	Other, unspecified and serous retinal detachments || id:finngen_R10_H7_RETINALDETACHOTH	exposure	Wald ratio	1	-0.591008	0.331528	0.0746392	-1.2408	0.0587882	0.553769	0.289152	1.06055	0.799784
10396_MCL1	finngen_R10_H7_RETINALDETACHTRACTION	Traction detachment of retina || id:finngen_R10_H7_RETINALDETACHTRACTION	exposure	Wald ratio	1	-0.808104	0.607602	0.183521	-1.999	0.382795	0.445702	0.13547	1.46638	0.890155
10396_MCL1	finngen_R10_H7_RETINALDISOTH	Other retinal disorders || id:finngen_R10_H7_RETINALDISOTH	exposure	Wald ratio	1	-0.0223127	0.0633518	0.724685	-0.146482	0.101857	0.977934	0.863741	1.10722	0.980892
10396_MCL1	finngen_R10_H7_RETINANAS	Other specified and unspecified retinal disorders || id:finngen_R10_H7_RETINANAS	exposure	Wald ratio	1	-0.292682	0.310527	0.34592	-0.901314	0.31595	0.74626	0.406036	1.37156	0.925209
10396_MCL1	finngen_R10_H7_RETINASEPAR	Separation of retinal layers (serosa) || id:finngen_R10_H7_RETINASEPAR	exposure	Wald ratio	1	0.00973513	0.276919	0.971956	-0.533026	0.552497	1.00978	0.586826	1.73759	0.999704
10396_MCL1	finngen_R10_H7_RETINAVASC	Retinal vascular disorders || id:finngen_R10_H7_RETINAVASC	exposure	Wald ratio	1	-0.134083	0.157322	0.394056	-0.442433	0.174268	0.874518	0.642471	1.19037	0.930174
10396_MCL1	finngen_R10_H7_RETINOCHISISCYST	Retinoschisis and retinal cysts || id:finngen_R10_H7_RETINOCHISISCYST	exposure	Wald ratio	1	0.491696	0.38608	0.20282	-0.265021	1.24841	1.63509	0.76719	3.48481	0.892943
10396_MCL1	finngen_R10_H7_RETINODISINOTH	Other retinal disorders in diseases classified elsewhere || id:finngen_R10_H7_RETINODISINOTH	exposure	Wald ratio	1	1.12703	1.13727	0.321687	-1.10202	3.35608	3.08647	0.332201	28.6764	0.915797
10396_MCL1	finngen_R10_H7_RETIVASCOCCLUSION	Retinal vascular occlusion || id:finngen_R10_H7_RETIVASCOCCLUSION	exposure	Wald ratio	1	-0.131449	0.159801	0.410748	-0.444659	0.181761	0.876824	0.641043	1.19933	0.930174
10396_MCL1	finngen_R10_H7_RETROBULBNEURINOTH	Retrobulbar neuritis in diseases classified elsewhere || id:finngen_R10_H7_RETROBULBNEURINOTH	exposure	Wald ratio	1	-1.09723	0.919752	0.232885	-2.89994	0.705487	0.333795	0.0550264	2.02483	0.895137
10396_MCL1	finngen_R10_H7_SCLERACORNEA	Disorders of sclera, cornea, iris and ciliary body || id:finngen_R10_H7_SCLERACORNEA	exposure	Wald ratio	1	-0.0614375	0.0673449	0.361621	-0.193434	0.0705586	0.940412	0.824125	1.07311	0.926471
10396_MCL1	finngen_R10_H7_SCLERITIS	Scleritis || id:finngen_R10_H7_SCLERITIS	exposure	Wald ratio	1	0.0564513	0.519489	0.913467	-0.961748	1.07465	1.05808	0.382224	2.92897	0.997057
10396_MCL1	finngen_R10_H7_SEVVISIMPBINOC	Severe visual impairment, binocular || id:finngen_R10_H7_SEVVISIMPBINOC	exposure	Wald ratio	1	-0.628221	0.819016	0.443055	-2.23349	0.977051	0.53354	0.107153	2.65661	0.933894
10396_MCL1	finngen_R10_H7_SEVVISIMPMONOC	Severe visual impairment, monocular || id:finngen_R10_H7_SEVVISIMPMONOC	exposure	Wald ratio	1	-0.410658	0.666886	0.538036	-1.71776	0.896438	0.663213	0.179469	2.45086	0.954921
10396_MCL1	finngen_R10_H7_STENOLACRI	Stenosis and insufficiency of lacrimal passages || id:finngen_R10_H7_STENOLACRI	exposure	Wald ratio	1	-0.332681	0.180668	0.0655636	-0.686789	0.0214279	0.716999	0.503189	1.02166	0.79051
10396_MCL1	finngen_R10_H7_STRABMECH	Mechanical strabismus || id:finngen_R10_H7_STRABMECH	exposure	Wald ratio	1	-1.32577	1.18067	0.26148	-3.63988	0.988336	0.265598	0.0262556	2.68676	0.90438
10396_MCL1	finngen_R10_H7_STRABNAS	Other specified and unspecified strabismus || id:finngen_R10_H7_STRABNAS	exposure	Wald ratio	1	0.607167	0.550598	0.27014	-0.472005	1.68634	1.83522	0.62375	5.39968	0.905496
10396_MCL1	finngen_R10_H7_STRABOTH	Other strabismus || id:finngen_R10_H7_STRABOTH	exposure	Wald ratio	1	-0.0866784	0.10933	0.427887	-0.300966	0.127609	0.916972	0.740103	1.13611	0.931801
10396_MCL1	finngen_R10_H7_VASCCILIARY	Hyphaema and other vascular disorders of iris and ciliary body || id:finngen_R10_H7_VASCCILIARY	exposure	Wald ratio	1	-0.332893	0.431882	0.440828	-1.17938	0.513596	0.716847	0.307469	1.67129	0.933894
10396_MCL1	finngen_R10_H7_VERTISTRAB	Vertical strabismus || id:finngen_R10_H7_VERTISTRAB	exposure	Wald ratio	1	-0.102384	0.307397	0.739084	-0.704881	0.500114	0.902683	0.494167	1.64891	0.981861
10396_MCL1	finngen_R10_H7_VISDISTNAS	Other and unspecified visual disturbances || id:finngen_R10_H7_VISDISTNAS	exposure	Wald ratio	1	-0.266133	0.183084	0.146054	-0.624978	0.0927119	0.766337	0.535273	1.09715	0.873279
10396_MCL1	finngen_R10_H7_VISFIELDDEF	Visual field defects || id:finngen_R10_H7_VISFIELDDEF	exposure	Wald ratio	1	0.0922717	0.188858	0.625141	-0.27789	0.462434	1.09666	0.75738	1.58793	0.971443
10396_MCL1	finngen_R10_H7_VISIMPBILATERAL	Blindness or visual impairment, binocular || id:finngen_R10_H7_VISIMPBILATERAL	exposure	Wald ratio	1	0.522194	0.838848	0.533605	-1.12195	2.16634	1.68572	0.325645	8.72625	0.953782
10396_MCL1	finngen_R10_H7_VISUALPATHNAS	Disorder of visual pathways, unspecified || id:finngen_R10_H7_VISUALPATHNAS	exposure	Wald ratio	1	-0.352584	1.29666	0.785685	-2.89403	2.18886	0.70287	0.0553527	8.92506	0.986301
10396_MCL1	finngen_R10_H7_VISUDISTURB	Visual disturbances || id:finngen_R10_H7_VISUDISTURB	exposure	Wald ratio	1	-0.0406328	0.0742161	0.58404	-0.186096	0.104831	0.960182	0.830194	1.11052	0.963581
10396_MCL1	finngen_R10_H7_VISUDISTURBSUB	Subjective visual disturbances || id:finngen_R10_H7_VISUDISTURBSUB	exposure	Wald ratio	1	-0.118503	0.107105	0.268542	-0.328428	0.0914215	0.888249	0.720055	1.09573	0.905496
10396_MCL1	finngen_R10_H7_VITRBODYGLOBE	Disorders of vitreous body || id:finngen_R10_H7_VITRBODYGLOBE	exposure	Wald ratio	1	-0.0698898	0.0765579	0.361295	-0.219943	0.0801638	0.932497	0.802564	1.08346	0.926471
10396_MCL1	finngen_R10_H7_VITRCRYSTAL	Crystalline deposits in vitreous body || id:finngen_R10_H7_VITRCRYSTAL	exposure	Wald ratio	1	0.770652	0.648138	0.23443	-0.499699	2.041	2.16117	0.606713	7.69832	0.895683
10396_MCL1	finngen_R10_H7_VITROPACIT	Other vitreous opacities || id:finngen_R10_H7_VITROPACIT	exposure	Wald ratio	1	-0.462535	0.28853	0.108918	-1.02805	0.102983	0.629685	0.357703	1.10847	0.840295
10396_MCL1	finngen_R10_H7_VITROTH	Other and unspecified disorders of vitreous body || id:finngen_R10_H7_VITROTH	exposure	Wald ratio	1	-0.0870451	0.0858951	0.310875	-0.2554	0.0813093	0.916636	0.774607	1.08471	0.914813
10396_MCL1	finngen_R10_H7_VITRPROLAPSE	Vitreous prolapse || id:finngen_R10_H7_VITRPROLAPSE	exposure	Wald ratio	1	1.13617	1.15856	0.326754	-1.13461	3.40694	3.11481	0.321549	30.1728	0.915797
10396_MCL1	finngen_R10_H7_XANTHELASMA	Xanthelasma of eyelid || id:finngen_R10_H7_XANTHELASMA	exposure	Wald ratio	1	-0.51173	0.613919	0.404537	-1.71501	0.691552	0.599458	0.179962	1.99681	0.930174
10396_MCL1	finngen_R10_H8_ABNAUDPER	Other abnormal auditory perceptions || id:finngen_R10_H8_ABNAUDPER	exposure	Wald ratio	1	-1.08718	0.563294	0.0536025	-2.19123	0.0168792	0.337167	0.111779	1.01702	0.763396
10396_MCL1	finngen_R10_H8_BPV	Benign paroxysmal vertigo || id:finngen_R10_H8_BPV	exposure	Wald ratio	1	0.0048397	0.10312	0.962567	-0.197275	0.206954	1.00485	0.820965	1.22993	0.998712
10396_MCL1	finngen_R10_H8_CERUMEN	Impacted cerumen || id:finngen_R10_H8_CERUMEN	exposure	Wald ratio	1	0.184609	0.191513	0.335069	-0.190755	0.559974	1.20275	0.826335	1.75063	0.917967
10396_MCL1	finngen_R10_H8_CHOLEASTOMA	Cholesteatoma of middle ear || id:finngen_R10_H8_CHOLEASTOMA	exposure	Wald ratio	1	0.464714	0.245476	0.0583427	-0.0164189	0.945847	1.59156	0.983715	2.57499	0.779287
10396_MCL1	finngen_R10_H8_CHRON_SUPOTITIS	Chronic suppurative otitis media || id:finngen_R10_H8_CHRON_SUPOTITIS	exposure	Wald ratio	1	-0.216063	0.202319	0.285551	-0.612608	0.180482	0.805685	0.541936	1.19779	0.908384
10396_MCL1	finngen_R10_H8_DISCON	Discontinuity and dislocation of ear ossicles || id:finngen_R10_H8_DISCON	exposure	Wald ratio	1	-1.40421	0.851136	0.098983	-3.07243	0.264019	0.245561	0.0463083	1.30215	0.833006
10396_MCL1	finngen_R10_H8_EARNAS	Other specified/unspecified disorders of ear || id:finngen_R10_H8_EARNAS	exposure	Wald ratio	1	-1.16648	1.14409	0.307931	-3.4089	1.07594	0.31146	0.0330774	2.93273	0.913765
10396_MCL1	finngen_R10_H8_EUSTNAS	Other disorders of Eustachian tube || id:finngen_R10_H8_EUSTNAS	exposure	Wald ratio	1	0.598284	0.353421	0.0904866	-0.0944211	1.29099	1.81899	0.9099	3.63638	0.818582
10396_MCL1	finngen_R10_H8_EUSTSALP	Eustachian salpingitis and obstruction || id:finngen_R10_H8_EUSTSALP	exposure	Wald ratio	1	0.0722077	0.187869	0.700718	-0.296015	0.44043	1.07488	0.743776	1.55338	0.980235
10396_MCL1	finngen_R10_H8_EXT_ABSC	Abscess of external ear || id:finngen_R10_H8_EXT_ABSC	exposure	Wald ratio	1	0.388589	0.463932	0.402256	-0.520717	1.29789	1.4749	0.594094	3.66158	0.930174
10396_MCL1	finngen_R10_H8_EXT_CELLUL	Cellulitis of external ear || id:finngen_R10_H8_EXT_CELLUL	exposure	Wald ratio	1	0.47759	0.504498	0.34381	-0.511226	1.46641	1.61218	0.59976	4.33363	0.924458
10396_MCL1	finngen_R10_H8_EXT_CHOL	Cholesteatoma of external ear || id:finngen_R10_H8_EXT_CHOL	exposure	Wald ratio	1	-0.213391	0.714906	0.76533	-1.61461	1.18782	0.80784	0.198969	3.27994	0.985032
10396_MCL1	finngen_R10_H8_EXT_INFNAS	Other infective otitis externa || id:finngen_R10_H8_EXT_INFNAS	exposure	Wald ratio	1	0.210917	0.224745	0.348002	-0.229583	0.651416	1.23481	0.794865	1.91826	0.925383
10396_MCL1	finngen_R10_H8_EXT_NAS	Otitis externa, unspecified || id:finngen_R10_H8_EXT_NAS	exposure	Wald ratio	1	0.376868	0.168644	0.0254377	0.046325	0.707411	1.45771	1.04741	2.02873	0.675858
10396_MCL1	finngen_R10_H8_EXT_NONINF	Acute otitis externa, noninfective || id:finngen_R10_H8_EXT_NONINF	exposure	Wald ratio	1	-0.450852	0.448876	0.315185	-1.33065	0.428946	0.637085	0.264306	1.53564	0.915428
10396_MCL1	finngen_R10_H8_EXT_OTH	Other otitis externa (chronic) || id:finngen_R10_H8_EXT_OTH	exposure	Wald ratio	1	-0.230507	0.221309	0.297614	-0.664273	0.203258	0.794131	0.514648	1.22539	0.913765
10396_MCL1	finngen_R10_H8_EXTDISINOTH	Disorder of external ear, unspecified || id:finngen_R10_H8_EXTDISINOTH	exposure	Wald ratio	1	0.598603	0.32118	0.0623554	-0.0309103	1.22812	1.81958	0.969563	3.41479	0.786273
10396_MCL1	finngen_R10_H8_EXTDISNAS	Other specified disorders of external ear || id:finngen_R10_H8_EXTDISNAS	exposure	Wald ratio	1	0.291035	0.29799	0.328738	-0.293026	0.875096	1.33781	0.746002	2.39911	0.915797
10396_MCL1	finngen_R10_H8_EXTERNAL	Diseases of external ear || id:finngen_R10_H8_EXTERNAL	exposure	Wald ratio	1	0.117101	0.0902273	0.194341	-0.0597445	0.293947	1.12423	0.942005	1.34171	0.892012
10396_MCL1	finngen_R10_H8_EXTOTITIS	Otitis externa || id:finngen_R10_H8_EXTOTITIS	exposure	Wald ratio	1	0.0691367	0.112602	0.53922	-0.151563	0.289836	1.07158	0.859364	1.33621	0.954921
10396_MCL1	finngen_R10_H8_HL_CON_NAS	Conductive hearing loss, unspecified || id:finngen_R10_H8_HL_CON_NAS	exposure	Wald ratio	1	0.0779897	0.187222	0.676998	-0.288965	0.444944	1.08111	0.749039	1.5604	0.978533
10396_MCL1	finngen_R10_H8_HL_DEAFMUT	Deaf mutism, not elsewhere classified || id:finngen_R10_H8_HL_DEAFMUT	exposure	Wald ratio	1	-1.48549	0.768257	0.0531643	-2.99127	0.0202944	0.226392	0.0502235	1.0205	0.763187
10396_MCL1	finngen_R10_H8_HL_IDIOP	Sudden idiopathic hearing loss || id:finngen_R10_H8_HL_IDIOP	exposure	Wald ratio	1	0.04042	0.172041	0.814253	-0.296781	0.377621	1.04125	0.743207	1.45881	0.988739
10396_MCL1	finngen_R10_H8_HL_MIX_NAS	Mixed conductive and sensorineural hearing loss || id:finngen_R10_H8_HL_MIX_NAS	exposure	Wald ratio	1	-0.0195181	0.1552	0.899921	-0.323709	0.284673	0.980671	0.72346	1.32933	0.995507
10396_MCL1	finngen_R10_H8_HL_NAS	Other specified/unspecified hearing loss || id:finngen_R10_H8_HL_NAS	exposure	Wald ratio	1	-0.111402	0.197393	0.572505	-0.498293	0.275489	0.894579	0.607567	1.31717	0.961007
10396_MCL1	finngen_R10_H8_HL_PRESBY	Presbycusis || id:finngen_R10_H8_HL_PRESBY	exposure	Wald ratio	1	-0.028407	0.149048	0.848847	-0.320541	0.263727	0.971993	0.725756	1.30177	0.992834
10396_MCL1	finngen_R10_H8_HL_SEN_NAS	Sensorineural hearing loss || id:finngen_R10_H8_HL_SEN_NAS	exposure	Wald ratio	1	0.0557649	0.0555653	0.315575	-0.0531431	0.164673	1.05735	0.948244	1.17901	0.915428
10396_MCL1	finngen_R10_H8_INNERNAS	Other specified/unspecified diseases of inner ear || id:finngen_R10_H8_INNERNAS	exposure	Wald ratio	1	1.13793	0.865279	0.188477	-0.558019	2.83388	3.1203	0.572342	17.0113	0.892012
10396_MCL1	finngen_R10_H8_LABYRFISTU	Labyrinthine fistula || id:finngen_R10_H8_LABYRFISTU	exposure	Wald ratio	1	1.14458	1.03069	0.266782	-0.875565	3.16473	3.14112	0.416626	23.6823	0.905496
10396_MCL1	finngen_R10_H8_LABYRINTHITIS	Labyrinthitis || id:finngen_R10_H8_LABYRINTHITIS	exposure	Wald ratio	1	-0.731772	1.02819	0.476646	-2.74703	1.28348	0.481056	0.0641182	3.60919	0.939089
10396_MCL1	finngen_R10_H8_MASTACU	Acute mastoiditis || id:finngen_R10_H8_MASTACU	exposure	Wald ratio	1	0.250936	0.581463	0.666061	-0.888731	1.3906	1.28523	0.411177	4.01727	0.977114
10396_MCL1	finngen_R10_H8_MASTCHRON	Chronic mastoiditis || id:finngen_R10_H8_MASTCHRON	exposure	Wald ratio	1	0.289781	0.349707	0.407309	-0.395644	0.975205	1.33613	0.673246	2.65171	0.930174
10396_MCL1	finngen_R10_H8_MASTNAS	Other/unspecified mastoiditis and related conditions || id:finngen_R10_H8_MASTNAS	exposure	Wald ratio	1	-0.22478	0.880118	0.798416	-1.94981	1.50025	0.798692	0.142301	4.48282	0.987685
10396_MCL1	finngen_R10_H8_MED_SUPP	Suppurative and unspecified otitis media || id:finngen_R10_H8_MED_SUPP	exposure	Wald ratio	1	0.109788	0.0792986	0.16621	-0.0456377	0.265213	1.11604	0.955388	1.30371	0.880184
10396_MCL1	finngen_R10_H8_MENIERE	Ménière disease || id:finngen_R10_H8_MENIERE	exposure	Wald ratio	1	0.167288	0.178759	0.349363	-0.18308	0.517656	1.18209	0.832701	1.67809	0.925383
10396_MCL1	finngen_R10_H8_MIDDLEADDH	Adhesive middle ear disease || id:finngen_R10_H8_MIDDLEADDH	exposure	Wald ratio	1	0.809454	0.439476	0.0654952	-0.0519183	1.67083	2.24668	0.949406	5.31656	0.79051
10396_MCL1	finngen_R10_H8_MIDDLEMASTOID	Diseases of middle ear and mastoid || id:finngen_R10_H8_MIDDLEMASTOID	exposure	Wald ratio	1	0.110968	0.0615893	0.0715873	-0.0097475	0.231683	1.11736	0.9903	1.26072	0.795161
10396_MCL1	finngen_R10_H8_MIDDMASTNAS	Other specified/unspecified disorders of middle ear and mastoid || id:finngen_R10_H8_MIDDMASTNAS	exposure	Wald ratio	1	1.11878	1.22631	0.361603	-1.28478	3.52234	3.06111	0.276711	33.8634	0.926471
10396_MCL1	finngen_R10_H8_MYRINGACU	Acute myringitis || id:finngen_R10_H8_MYRINGACU	exposure	Wald ratio	1	0.25921	0.711657	0.715683	-1.13564	1.65406	1.29591	0.321217	5.22815	0.980235
10396_MCL1	finngen_R10_H8_MYRINGCHRON	Chronic myringitis || id:finngen_R10_H8_MYRINGCHRON	exposure	Wald ratio	1	-0.328113	0.915169	0.719949	-2.12184	1.46562	0.720281	0.11981	4.33022	0.980871
10396_MCL1	finngen_R10_H8_MYRINGNAS	Other specified/unspecified disorders of tympanic membrane || id:finngen_R10_H8_MYRINGNAS	exposure	Wald ratio	1	1.13304	1.06208	0.286057	-0.948636	3.21471	3.10508	0.387269	24.8962	0.90873
10396_MCL1	finngen_R10_H8_NOISEINNER	Noise effects on inner ear || id:finngen_R10_H8_NOISEINNER	exposure	Wald ratio	1	-0.227993	0.287755	0.428177	-0.791993	0.336007	0.79613	0.452941	1.39935	0.93198
10396_MCL1	finngen_R10_H8_NONSUPPNAS	Nonsuppurative otitis media || id:finngen_R10_H8_NONSUPPNAS	exposure	Wald ratio	1	0.0734116	0.103742	0.479173	-0.129923	0.276746	1.07617	0.878163	1.31883	0.939499
10396_MCL1	finngen_R10_H8_OSSICABN	Abnormalities of ear ossicles || id:finngen_R10_H8_OSSICABN	exposure	Wald ratio	1	-0.621307	1.41021	0.65952	-3.38532	2.14271	0.537242	0.0338667	8.5225	0.976636
10396_MCL1	finngen_R10_H8_OTALGIA	Otalgia || id:finngen_R10_H8_OTALGIA	exposure	Wald ratio	1	-0.0918029	0.201199	0.648189	-0.486152	0.302547	0.912285	0.614988	1.3533	0.975667
10396_MCL1	finngen_R10_H8_OTHEREAR	Other disorders of ear || id:finngen_R10_H8_OTHEREAR	exposure	Wald ratio	1	0.0407322	0.0473085	0.389244	-0.0519926	0.133457	1.04157	0.949336	1.14277	0.930174
10396_MCL1	finngen_R10_H8_OTHHEARINGLOSS	Other hearing loss || id:finngen_R10_H8_OTHHEARINGLOSS	exposure	Wald ratio	1	-0.0322769	0.10021	0.747382	-0.228688	0.164135	0.968238	0.795576	1.17837	0.983065
10396_MCL1	finngen_R10_H8_OTIMEDNAS	Otitis media, unspecified || id:finngen_R10_H8_OTIMEDNAS	exposure	Wald ratio	1	0.048507	0.158348	0.759352	-0.261854	0.358868	1.0497	0.769623	1.43171	0.984529
10396_MCL1	finngen_R10_H8_OTORRHAGIA	Otorrhagia || id:finngen_R10_H8_OTORRHAGIA	exposure	Wald ratio	1	0.252172	0.713661	0.723826	-1.1466	1.65095	1.28682	0.317714	5.21192	0.980892
10396_MCL1	finngen_R10_H8_OTORRHOEA	Otorrhoea || id:finngen_R10_H8_OTORRHOEA	exposure	Wald ratio	1	1.13521	1.08521	0.295528	-0.991808	3.26223	3.11183	0.370905	26.1078	0.913765
10396_MCL1	finngen_R10_H8_OTOSCLE	Otosclerosis || id:finngen_R10_H8_OTOSCLE	exposure	Wald ratio	1	-0.342731	0.199339	0.0855537	-0.733436	0.0479743	0.709829	0.480256	1.04914	0.815812
10396_MCL1	finngen_R10_H8_PERCHRONDR	Perichondritis of external ear || id:finngen_R10_H8_PERCHRONDR	exposure	Wald ratio	1	0.137067	0.436551	0.753538	-0.718572	0.992706	1.1469	0.487448	2.69853	0.983837
10396_MCL1	finngen_R10_H8_PERFORATION	Perforation of tympanic membrane || id:finngen_R10_H8_PERFORATION	exposure	Wald ratio	1	0.0696905	0.17523	0.690845	-0.273761	0.413142	1.07218	0.760514	1.51156	0.980145
10396_MCL1	finngen_R10_H8_PERIPHVERTIGO	Other peripheral vertigo || id:finngen_R10_H8_PERIPHVERTIGO	exposure	Wald ratio	1	-0.00565001	0.186347	0.975812	-0.37089	0.35959	0.994366	0.69012	1.43274	0.999704
10396_MCL1	finngen_R10_H8_PINNADIS	Noninfective disorders of pinna || id:finngen_R10_H8_PINNADIS	exposure	Wald ratio	1	1.11892	1.25088	0.371053	-1.33281	3.57064	3.06154	0.263735	35.5395	0.929972
10396_MCL1	finngen_R10_H8_POSTMASTCHOLEASTOMA	Recurrent cholesteatoma of postmastoidectomy cavity || id:finngen_R10_H8_POSTMASTCHOLEASTOMA	exposure	Wald ratio	1	1.14434	1.03322	0.268058	-0.880775	3.16946	3.14037	0.414462	23.7946	0.905496
10396_MCL1	finngen_R10_H8_POSTMASTNAS	Other disorders following mastoidectomy || id:finngen_R10_H8_POSTMASTNAS	exposure	Wald ratio	1	1.12373	1.00469	0.263358	-0.845455	3.09292	3.07631	0.429362	22.0413	0.904947
10396_MCL1	finngen_R10_H8_POSTOP	Postprocedural disorders of ear and mastoid process, not elsewhere classified || id:finngen_R10_H8_POSTOP	exposure	Wald ratio	1	0.350596	0.671133	0.601396	-0.964824	1.66602	1.41991	0.38105	5.29105	0.966718
10396_MCL1	finngen_R10_H8_POSTOPNAS	Other/unspecified postprocedural disorders of ear and mastoid process || id:finngen_R10_H8_POSTOPNAS	exposure	Wald ratio	1	-1.30658	1.17976	0.268076	-3.61891	1.00574	0.270743	0.0268119	2.73392	0.905496
10396_MCL1	finngen_R10_H8_STENOEXTCAN	Acquired stenosis of external ear canal || id:finngen_R10_H8_STENOEXTCAN	exposure	Wald ratio	1	-0.142623	0.605716	0.813851	-1.32983	1.04458	0.867081	0.264523	2.84221	0.988739
10396_MCL1	finngen_R10_H8_SUP_ACUTE	Acute suppurative otitis media || id:finngen_R10_H8_SUP_ACUTE	exposure	Wald ratio	1	0.140506	0.0960777	0.143626	-0.0478062	0.328818	1.15086	0.953319	1.38933	0.873279
10396_MCL1	finngen_R10_H8_SUP_OTINAS	Suppurative otitis media, unspecified || id:finngen_R10_H8_SUP_OTINAS	exposure	Wald ratio	1	0.0977852	0.345353	0.777065	-0.579107	0.774677	1.10273	0.560399	2.16989	0.985493
10396_MCL1	finngen_R10_H8_TINNITUS	Tinnitus || id:finngen_R10_H8_TINNITUS	exposure	Wald ratio	1	0.0319368	0.108835	0.769184	-0.181379	0.245253	1.03245	0.834119	1.27794	0.98517
10396_MCL1	finngen_R10_H8_TYMPSCLE	Tympanosclerosis || id:finngen_R10_H8_TYMPSCLE	exposure	Wald ratio	1	-0.249758	1.24902	0.841509	-2.69783	2.19831	0.778989	0.0673515	9.00981	0.991234
10396_MCL1	finngen_R10_H8_VERTIGO	Disorders of vestibular function (Vertigo) || id:finngen_R10_H8_VERTIGO	exposure	Wald ratio	1	-0.00598285	0.077465	0.938438	-0.157814	0.145849	0.994035	0.854008	1.15702	0.99867
10396_MCL1	finngen_R10_H8_VERTIGOCENT	Vertigo of central origin || id:finngen_R10_H8_VERTIGOCENT	exposure	Wald ratio	1	0.173889	0.467963	0.7102	-0.743318	1.0911	1.18992	0.475533	2.97754	0.980235
10396_MCL1	finngen_R10_H8_VESTIBNEUR	Vestibular neuronitis || id:finngen_R10_H8_VESTIBNEUR	exposure	Wald ratio	1	-0.0851256	0.185192	0.645759	-0.448101	0.27785	0.918397	0.63884	1.32029	0.975667
10396_MCL1	finngen_R10_H8_VESTIFUNCNAS	Other/unspecified disorders of vestibular function || id:finngen_R10_H8_VESTIFUNCNAS	exposure	Wald ratio	1	-0.18032	0.307421	0.557502	-0.782864	0.422225	0.835003	0.457095	1.52535	0.956061
10396_MCL1	finngen_R10_HAEMOPHIL_SEPTICHE	Haemophilus septicemia || id:finngen_R10_HAEMOPHIL_SEPTICHE	exposure	Wald ratio	1	1.12393	1.2723	0.377029	-1.36977	3.61763	3.07691	0.254164	37.249	0.930174
10396_MCL1	finngen_R10_HEIGHT_IRN	Height, inverse-rank normalized || id:finngen_R10_HEIGHT_IRN	exposure	Wald ratio	1	-0.0438871	0.0117416	0.000185683	-0.0669006	-0.0208735	0.957062	0.935288	0.979343	0.0744502
10396_MCL1	finngen_R10_HERING_BILATERAL	Inguinal hernia, bilateral || id:finngen_R10_HERING_BILATERAL	exposure	Wald ratio	1	-0.29082	0.170703	0.0884442	-0.625398	0.0437576	0.74765	0.535049	1.04473	0.818582
10396_MCL1	finngen_R10_HERING_UNILATERAL	Inguinal hernia, unilateral || id:finngen_R10_HERING_UNILATERAL	exposure	Wald ratio	1	-0.625512	0.366562	0.0879281	-1.34397	0.0929493	0.534987	0.260807	1.09741	0.818582
10396_MCL1	finngen_R10_HYPOTE_DRUGS	Hypotension due to drugs || id:finngen_R10_HYPOTE_DRUGS	exposure	Wald ratio	1	0.32206	0.484717	0.506417	-0.627986	1.27211	1.37997	0.533665	3.56836	0.947297
10396_MCL1	finngen_R10_HYPOTHY_REIMB	Hypothyroidism, drug reimbursement || id:finngen_R10_HYPOTHY_REIMB	exposure	Wald ratio	1	0.0475734	0.106842	0.656126	-0.161837	0.256984	1.04872	0.850579	1.29302	0.975667
10396_MCL1	finngen_R10_I9_ABAORTANEUR	Abdominal aortic aneurysm (AAA) || id:finngen_R10_I9_ABAORTANEUR	exposure	Wald ratio	1	0.23973	0.156113	0.124631	-0.0662507	0.545712	1.27091	0.935896	1.72584	0.857962
10396_MCL1	finngen_R10_I9_AF	Atrial fibrillation and flutter || id:finngen_R10_I9_AF	exposure	Wald ratio	1	0.00845115	0.0635084	0.894137	-0.116025	0.132928	1.00849	0.890453	1.14217	0.994654
10396_MCL1	finngen_R10_I9_AF_REIMB	Atrial fibrillation and flutter with reimbursement || id:finngen_R10_I9_AF_REIMB	exposure	Wald ratio	1	0.0155559	0.0751299	0.835968	-0.131699	0.16281	1.01568	0.876605	1.17681	0.991179
10396_MCL1	finngen_R10_I9_ANEURYSM	Cerebral aneurysm, nonruptured || id:finngen_R10_I9_ANEURYSM	exposure	Wald ratio	1	0.180077	0.178648	0.313453	-0.170072	0.530227	1.19731	0.843604	1.69932	0.915152
10396_MCL1	finngen_R10_I9_ANGINA	Angina pectoris || id:finngen_R10_I9_ANGINA	exposure	Wald ratio	1	0.0429688	0.0588232	0.4651	-0.0723245	0.158262	1.04391	0.930229	1.17147	0.936742
10396_MCL1	finngen_R10_I9_ANGIO	Coronary angioplasty || id:finngen_R10_I9_ANGIO	exposure	Wald ratio	1	0.0157686	0.0838615	0.850852	-0.1486	0.180137	1.01589	0.861914	1.19738	0.992834
10396_MCL1	finngen_R10_I9_AORTANEUR	Aortic aneurysm || id:finngen_R10_I9_AORTANEUR	exposure	Wald ratio	1	0.0879577	0.107991	0.415363	-0.123704	0.29962	1.09194	0.883641	1.34935	0.930174
10396_MCL1	finngen_R10_I9_AORTDIS	Dissection of aorta || id:finngen_R10_I9_AORTDIS	exposure	Wald ratio	1	0.313843	0.309898	0.311189	-0.293557	0.921242	1.36867	0.745607	2.51241	0.914813
10396_MCL1	finngen_R10_I9_ARTEMBTHR	Arterial embolism and thrombosis || id:finngen_R10_I9_ARTEMBTHR	exposure	Wald ratio	1	-0.0398283	0.219174	0.855803	-0.46941	0.389753	0.960954	0.625371	1.47662	0.993021
10396_MCL1	finngen_R10_I9_ARTEMBTHRLOW	Arterial embolism and thrombosis of lower extremity artery || id:finngen_R10_I9_ARTEMBTHRLOW	exposure	Wald ratio	1	0.0148095	0.28637	0.958756	-0.546475	0.576094	1.01492	0.578987	1.77908	0.99867
10396_MCL1	finngen_R10_I9_ARTEMBTHRNAS	Other arterial embolism and thrombosis || id:finngen_R10_I9_ARTEMBTHRNAS	exposure	Wald ratio	1	-0.0414181	0.315988	0.895716	-0.660754	0.577918	0.959428	0.516462	1.78232	0.99487
10396_MCL1	finngen_R10_I9_ARTOTH	Other diseases of arteries and capillaries || id:finngen_R10_I9_ARTOTH	exposure	Wald ratio	1	0.183124	0.178178	0.304063	-0.166105	0.532353	1.20096	0.846957	1.70293	0.913765
10396_MCL1	finngen_R10_I9_ATHSCLE	Atherosclerosis, excluding cerebral, coronary and PAD || id:finngen_R10_I9_ATHSCLE	exposure	Wald ratio	1	0.0387344	0.0783987	0.621257	-0.114927	0.192396	1.03949	0.891431	1.21215	0.971257
10396_MCL1	finngen_R10_I9_AVBLOCK	AV-block || id:finngen_R10_I9_AVBLOCK	exposure	Wald ratio	1	-0.0881318	0.126866	0.487252	-0.336789	0.160525	0.91564	0.71406	1.17413	0.941518
10396_MCL1	finngen_R10_I9_CABG	Coronary artery bypass grafting || id:finngen_R10_I9_CABG	exposure	Wald ratio	1	0.106909	0.099628	0.283234	-0.0883617	0.30218	1.11283	0.91543	1.3528	0.907642
10396_MCL1	finngen_R10_I9_CARDARR	Cardiac arrest || id:finngen_R10_I9_CARDARR	exposure	Wald ratio	1	-0.0136424	0.204897	0.946915	-0.415241	0.387956	0.98645	0.660181	1.47396	0.99867
10396_MCL1	finngen_R10_I9_CARDMSEC	Cardiomyopathies, Secondary/extrinsic || id:finngen_R10_I9_CARDMSEC	exposure	Wald ratio	1	-1.01526	0.702413	0.14835	-2.39199	0.361474	0.36231	0.0914478	1.43544	0.873279
10396_MCL1	finngen_R10_I9_CARDMYO	Cardiomyopathy || id:finngen_R10_I9_CARDMYO	exposure	Wald ratio	1	-0.0616065	0.121144	0.611075	-0.299049	0.175836	0.940253	0.741523	1.19224	0.968585
10396_MCL1	finngen_R10_I9_CARDMYOALC	Alcoholic cardiomyopathy || id:finngen_R10_I9_CARDMYOALC	exposure	Wald ratio	1	-0.869301	0.757324	0.251027	-2.35366	0.615054	0.419245	0.0950212	1.84976	0.900975
10396_MCL1	finngen_R10_I9_CARDMYOHYP	Cardiomyopathy, Hypertrophic obstructive || id:finngen_R10_I9_CARDMYOHYP	exposure	Wald ratio	1	-0.444706	0.399347	0.265458	-1.22743	0.338015	0.641013	0.293046	1.40216	0.905496
10396_MCL1	finngen_R10_I9_CARDMYOINOTH	Cardiomyopathy in other diseases || id:finngen_R10_I9_CARDMYOINOTH	exposure	Wald ratio	1	-1.00397	0.782052	0.199225	-2.53679	0.528852	0.366422	0.0791199	1.69698	0.892012
10396_MCL1	finngen_R10_I9_CARDMYOOTH	Cardiomyopathy, other and unspecified || id:finngen_R10_I9_CARDMYOOTH	exposure	Wald ratio	1	-0.192551	0.185503	0.299274	-0.556137	0.171035	0.824852	0.57342	1.18653	0.913765
10396_MCL1	finngen_R10_I9_CARDMYORESTR	Restrictive cardiomyopathy || id:finngen_R10_I9_CARDMYORESTR	exposure	Wald ratio	1	1.14095	0.926625	0.218211	-0.675231	2.95714	3.12975	0.509039	19.2428	0.89302
10396_MCL1	finngen_R10_I9_CAVS_OPERATED	Calcific aortic valvular stenosis, operated || id:finngen_R10_I9_CAVS_OPERATED	exposure	Wald ratio	1	0.0846827	0.0989743	0.392217	-0.109307	0.278672	1.08837	0.896455	1.32137	0.930174
10396_MCL1	finngen_R10_I9_CEREBAMY	Cerebral amyloid angiopathy || id:finngen_R10_I9_CEREBAMY	exposure	Wald ratio	1	1.14283	1.00589	0.255901	-0.828721	3.11438	3.13563	0.436607	22.5195	0.900975
10396_MCL1	finngen_R10_I9_CEREBATHER	Cerebral atherosclerosis || id:finngen_R10_I9_CEREBATHER	exposure	Wald ratio	1	0.666007	0.520379	0.200598	-0.353935	1.68595	1.94645	0.70192	5.39757	0.8926
10396_MCL1	finngen_R10_I9_CEREBDOTH	Other specified cerebrovascular diseases, other cerebrovascular disorders in diseases classified elsewhere || id:finngen_R10_I9_CEREBDOTH	exposure	Wald ratio	1	0.152124	0.206585	0.461501	-0.252782	0.557031	1.16431	0.776637	1.74548	0.934755
10396_MCL1	finngen_R10_I9_CEREBRART	Cerebral arteritis || id:finngen_R10_I9_CEREBRART	exposure	Wald ratio	1	-0.947592	1.0898	0.384568	-3.0836	1.18842	0.387673	0.045794	3.28188	0.930174
10396_MCL1	finngen_R10_I9_CHD	Major coronary heart disease event || id:finngen_R10_I9_CHD	exposure	Wald ratio	1	0.0708646	0.0519075	0.172188	-0.0308742	0.172603	1.07344	0.969598	1.18839	0.881513
10396_MCL1	finngen_R10_I9_CONDUCTIO	Conduction disorders || id:finngen_R10_I9_CONDUCTIO	exposure	Wald ratio	1	-0.0927862	0.0948015	0.327708	-0.278597	0.0930248	0.911388	0.756845	1.09749	0.915797
10396_MCL1	finngen_R10_I9_CORATHER	Coronary atherosclerosis || id:finngen_R10_I9_CORATHER	exposure	Wald ratio	1	0.0384783	0.051415	0.454226	-0.062295	0.139252	1.03923	0.939606	1.14941	0.934755
10396_MCL1	finngen_R10_I9_CVD_HARD	Hard cardiovascular diseases || id:finngen_R10_I9_CVD_HARD	exposure	Wald ratio	1	0.0703289	0.0456933	0.123767	-0.0192299	0.159888	1.07286	0.980954	1.17338	0.857962
10396_MCL1	finngen_R10_I9_DISCER	Dissection of cerebral arteries, nonruptured || id:finngen_R10_I9_DISCER	exposure	Wald ratio	1	0.346117	0.673225	0.607169	-0.973404	1.66564	1.41357	0.377795	5.28905	0.96825
10396_MCL1	finngen_R10_I9_DISVEINLYMPH	Diseases of veins, lymphatic vessels and lymph nodes, not elsewhere classified || id:finngen_R10_I9_DISVEINLYMPH	exposure	Wald ratio	1	-0.00984413	0.0452273	0.827695	-0.0984897	0.0788015	0.990204	0.906205	1.08199	0.989162
10396_MCL1	finngen_R10_I9_E_DRONE	Dronedarone medication || id:finngen_R10_I9_E_DRONE	exposure	Wald ratio	1	-0.246511	0.32603	0.44959	-0.885529	0.392508	0.781523	0.412496	1.48069	0.933894
10396_MCL1	finngen_R10_I9_EMBTHROAOR	Embolism and thrombosis of abdominal aorta || id:finngen_R10_I9_EMBTHROAOR	exposure	Wald ratio	1	1.12838	1.2021	0.347901	-1.22775	3.4845	3.09064	0.292952	32.6061	0.925383
10396_MCL1	finngen_R10_I9_ENDOCARD	Endocarditis || id:finngen_R10_I9_ENDOCARD	exposure	Wald ratio	1	-0.676711	0.295223	0.0218941	-1.25535	-0.098073	0.508286	0.284976	0.906583	0.664574
10396_MCL1	finngen_R10_I9_HEARTFAIL	Heart failure,strict || id:finngen_R10_I9_HEARTFAIL	exposure	Wald ratio	1	-0.0529078	0.0612817	0.387943	-0.17302	0.0672044	0.948467	0.841121	1.06951	0.930174
10396_MCL1	finngen_R10_I9_HEARTFAIL_ALLCAUSE	All-cause Heart Failure || id:finngen_R10_I9_HEARTFAIL_ALLCAUSE	exposure	Wald ratio	1	-0.0489405	0.0615694	0.426681	-0.169617	0.0717356	0.952238	0.843988	1.07437	0.931657
10396_MCL1	finngen_R10_I9_HEARTFAIL_AND_ANTIHYPERT	Heart failure and antihypertensive medication || id:finngen_R10_I9_HEARTFAIL_AND_ANTIHYPERT	exposure	Wald ratio	1	0.0319828	0.0762224	0.674779	-0.117413	0.181379	1.0325	0.889218	1.19887	0.978533
10396_MCL1	finngen_R10_I9_HEARTFAIL_AND_CHD	Heart failure and coronary heart disease || id:finngen_R10_I9_HEARTFAIL_AND_CHD	exposure	Wald ratio	1	0.0273731	0.0882831	0.756515	-0.145662	0.200408	1.02775	0.86445	1.2219	0.983837
10396_MCL1	finngen_R10_I9_HEARTFAIL_AND_HYPERTCARDIOM	Heart failure and hypertrophic cardiomyopathy || id:finngen_R10_I9_HEARTFAIL_AND_HYPERTCARDIOM	exposure	Wald ratio	1	-0.115653	0.425131	0.78559	-0.948911	0.717604	0.890784	0.387162	2.04952	0.986301
10396_MCL1	finngen_R10_I9_HEARTFAIL_AND_OVERWEIGHT	Heart failure and bmi 25plus || id:finngen_R10_I9_HEARTFAIL_AND_OVERWEIGHT	exposure	Wald ratio	1	0.0142384	0.0798931	0.858552	-0.142352	0.170829	1.01434	0.867316	1.18629	0.993021
10396_MCL1	finngen_R10_I9_HEARTFAIL_EXMORE	Heart failure,strict (more control exclusions) || id:finngen_R10_I9_HEARTFAIL_EXMORE	exposure	Wald ratio	1	-0.0513883	0.0624236	0.410384	-0.173739	0.0709621	0.94991	0.840517	1.07354	0.930174
10396_MCL1	finngen_R10_I9_HYPERTENC	Hypertensive encephalopathy || id:finngen_R10_I9_HYPERTENC	exposure	Wald ratio	1	1.137	0.999759	0.255422	-0.822524	3.09653	3.11741	0.439321	22.1211	0.900975
10396_MCL1	finngen_R10_I9_HYPERTROCARDMYOP	Hypertrophic cardiomyopathy || id:finngen_R10_I9_HYPERTROCARDMYOP	exposure	Wald ratio	1	0.197692	0.2744	0.471246	-0.340132	0.735517	1.21859	0.711677	2.08656	0.937881
10396_MCL1	finngen_R10_I9_HYPOTE	Hypotension || id:finngen_R10_I9_HYPOTE	exposure	Wald ratio	1	-0.0473811	0.136471	0.72845	-0.314864	0.220102	0.953724	0.729888	1.2462	0.981753
10396_MCL1	finngen_R10_I9_HYPTENS	Hypertension || id:finngen_R10_I9_HYPTENS	exposure	Wald ratio	1	0.0695552	0.0373093	0.0622818	-0.00357109	0.142682	1.07203	0.996435	1.15336	0.786273
10396_MCL1	finngen_R10_I9_HYPTENSEC	Secondary hypertension || id:finngen_R10_I9_HYPTENSEC	exposure	Wald ratio	1	-0.0293572	0.186539	0.874947	-0.394974	0.33626	0.97107	0.673697	1.3997	0.9934
10396_MCL1	finngen_R10_I9_HYPTENSESS	Hypertension, essential || id:finngen_R10_I9_HYPTENSESS	exposure	Wald ratio	1	0.0776663	0.0396455	0.0501105	-3.88809e-05	0.155372	1.08076	0.999961	1.16809	0.750463
10396_MCL1	finngen_R10_I9_HYPTENSHD	Hypertensive Heart Disease || id:finngen_R10_I9_HYPTENSHD	exposure	Wald ratio	1	0.120009	0.104375	0.250232	-0.0845663	0.324584	1.12751	0.918911	1.38346	0.900793
10396_MCL1	finngen_R10_I9_HYPTENSPOR	Hypertension, portal || id:finngen_R10_I9_HYPTENSPOR	exposure	Wald ratio	1	-0.869379	1.06884	0.415999	-2.96431	1.22556	0.419212	0.0515958	3.40606	0.930174
10396_MCL1	finngen_R10_I9_HYPTENSPUL	Hypertension, Pulmonary Arterial || id:finngen_R10_I9_HYPTENSPUL	exposure	Wald ratio	1	-0.519639	0.614547	0.397795	-1.72415	0.684872	0.594735	0.178324	1.98352	0.930174
10396_MCL1	finngen_R10_I9_HYPTENSRD	Hypertensive Renal Disease || id:finngen_R10_I9_HYPTENSRD	exposure	Wald ratio	1	-0.107882	0.285302	0.705333	-0.667074	0.45131	0.897734	0.513208	1.57037	0.980235
10396_MCL1	finngen_R10_I9_ICH	Intracerebral haemmorrhage || id:finngen_R10_I9_ICH	exposure	Wald ratio	1	0.152674	0.150867	0.311548	-0.143025	0.448372	1.16494	0.866733	1.56576	0.914813
10396_MCL1	finngen_R10_I9_IHD	Ischaemic heart disease, wide definition || id:finngen_R10_I9_IHD	exposure	Wald ratio	1	0.0498575	0.0456453	0.274709	-0.0396073	0.139322	1.05112	0.961167	1.14949	0.90606
10396_MCL1	finngen_R10_I9_INTRACRA	Nontraumatic intracranial haemmorrhage || id:finngen_R10_I9_INTRACRA	exposure	Wald ratio	1	0.188939	0.113081	0.0947565	-0.0327004	0.410578	1.20797	0.967828	1.50769	0.825504
10396_MCL1	finngen_R10_I9_K_CARDIAC	Death due to cardiac causes || id:finngen_R10_I9_K_CARDIAC	exposure	Wald ratio	1	0.113083	0.0695134	0.103783	-0.0231631	0.249329	1.11973	0.977103	1.28316	0.836118
10396_MCL1	finngen_R10_I9_LBBB	Left bundle-branch block || id:finngen_R10_I9_LBBB	exposure	Wald ratio	1	0.0346619	0.211018	0.869526	-0.378933	0.448257	1.03527	0.684591	1.56558	0.993315
10396_MCL1	finngen_R10_I9_LYMPHADE	Nonspecific lymphadenitis || id:finngen_R10_I9_LYMPHADE	exposure	Wald ratio	1	-0.27079	0.216173	0.210331	-0.69449	0.152909	0.762776	0.499329	1.16522	0.89302
10396_MCL1	finngen_R10_I9_LYMPHOTH	Other noninfective disorders of lymphatic vessels and lymph nodes || id:finngen_R10_I9_LYMPHOTH	exposure	Wald ratio	1	0.113524	0.306436	0.711035	-0.48709	0.714138	1.12022	0.614412	2.04243	0.980235
10396_MCL1	finngen_R10_I9_MI_COMPLICATIONS	Complications following myocardial infarction || id:finngen_R10_I9_MI_COMPLICATIONS	exposure	Wald ratio	1	0.544908	0.591518	0.356944	-0.614467	1.70428	1.72445	0.540929	5.49745	0.926471
10396_MCL1	finngen_R10_I9_MI_STRICT	Myocardial infarction, strict || id:finngen_R10_I9_MI_STRICT	exposure	Wald ratio	1	0.0421003	0.068284	0.537533	-0.0917363	0.175937	1.043	0.912346	1.19236	0.954921
10396_MCL1	finngen_R10_I9_MYOCARD	Myocarditis || id:finngen_R10_I9_MYOCARD	exposure	Wald ratio	1	0.173883	0.232931	0.455366	-0.282662	0.630427	1.18992	0.753775	1.87841	0.934755
10396_MCL1	finngen_R10_I9_NONISCHCARDMYOP	Non-ischemic cardiomyopathy || id:finngen_R10_I9_NONISCHCARDMYOP	exposure	Wald ratio	1	-0.145363	0.0960126	0.130025	-0.333548	0.0428214	0.864708	0.716377	1.04375	0.860134
10396_MCL1	finngen_R10_I9_NONISCHCARDMYOP_STRICT	Nonischemic cardiomyopathy || id:finngen_R10_I9_NONISCHCARDMYOP_STRICT	exposure	Wald ratio	1	-0.00461563	0.225964	0.983703	-0.447505	0.438273	0.995395	0.639221	1.55003	0.999704
10396_MCL1	finngen_R10_I9_NONRHEVALV	Non-rheumatic valve diseases || id:finngen_R10_I9_NONRHEVALV	exposure	Wald ratio	1	-0.0119738	0.0693352	0.862891	-0.147871	0.123923	0.988098	0.862543	1.13193	0.993315
10396_MCL1	finngen_R10_I9_OTHANEUR	Other aneurysm || id:finngen_R10_I9_OTHANEUR	exposure	Wald ratio	1	0.826063	0.293449	0.00487757	0.250902	1.40122	2.28431	1.28518	4.06016	0.434594
10396_MCL1	finngen_R10_I9_OTHARR	Other arrhythmias || id:finngen_R10_I9_OTHARR	exposure	Wald ratio	1	-0.0233196	0.0587741	0.69154	-0.138517	0.0918777	0.97695	0.870649	1.09623	0.980145
10396_MCL1	finngen_R10_I9_OTHILLHEART	Other or ill-defined heart diseases || id:finngen_R10_I9_OTHILLHEART	exposure	Wald ratio	1	0.403005	0.231556	0.081785	-0.0508447	0.856854	1.49631	0.950426	2.35574	0.807093
10396_MCL1	finngen_R10_I9_OTHINTRACRA	Other intracranial haemorrhages || id:finngen_R10_I9_OTHINTRACRA	exposure	Wald ratio	1	-0.0623264	0.31342	0.842373	-0.676629	0.551976	0.939576	0.508328	1.73668	0.991235
10396_MCL1	finngen_R10_I9_OTHOTH	Other other unspecified disorders of the circulatory system || id:finngen_R10_I9_OTHOTH	exposure	Wald ratio	1	0.0762242	0.294887	0.796032	-0.501754	0.654202	1.0792	0.605468	1.92361	0.987435
10396_MCL1	finngen_R10_I9_OTHPER	Other peripheral vascular diseases || id:finngen_R10_I9_OTHPER	exposure	Wald ratio	1	-0.00119011	0.191373	0.995038	-0.376281	0.3739	0.998811	0.68641	1.45339	0.999994
10396_MCL1	finngen_R10_I9_PAROXTAC	Paroxysmal tachycardia || id:finngen_R10_I9_PAROXTAC	exposure	Wald ratio	1	-0.19034	0.0967377	0.0491154	-0.379946	-0.000734061	0.826678	0.683898	0.999266	0.746541
10396_MCL1	finngen_R10_I9_PERICAOTH	Other diseases of pericardium || id:finngen_R10_I9_PERICAOTH	exposure	Wald ratio	1	-0.0811561	0.271658	0.765136	-0.613606	0.451294	0.92205	0.541395	1.57034	0.984994
10396_MCL1	finngen_R10_I9_PERICARD	Pericarditis || id:finngen_R10_I9_PERICARD	exposure	Wald ratio	1	-0.322603	0.297064	0.277491	-0.904848	0.259641	0.724261	0.404603	1.29647	0.907153
10396_MCL1	finngen_R10_I9_PHLETHROM	Phlebitis and thrombophlebitis (not including DVT) || id:finngen_R10_I9_PHLETHROM	exposure	Wald ratio	1	0.0310566	0.109349	0.7764	-0.183268	0.245381	1.03154	0.832545	1.27811	0.985493
10396_MCL1	finngen_R10_I9_PHLETHROMBDVTLOW	DVT of lower extremities || id:finngen_R10_I9_PHLETHROMBDVTLOW	exposure	Wald ratio	1	0.156513	0.119098	0.188795	-0.0769192	0.389946	1.16943	0.925965	1.4769	0.892012
10396_MCL1	finngen_R10_I9_POSTAMI	Status post-ami || id:finngen_R10_I9_POSTAMI	exposure	Wald ratio	1	-0.0421464	0.178481	0.813324	-0.391968	0.307676	0.958729	0.675725	1.36026	0.988739
10396_MCL1	finngen_R10_I9_PROGVASC	Progressive vascular leukoencephalopathy || id:finngen_R10_I9_PROGVASC	exposure	Wald ratio	1	0.145125	0.3398	0.669315	-0.520883	0.811132	1.15618	0.593996	2.25045	0.977432
10396_MCL1	finngen_R10_I9_PULMEMB	Pulmonary embolism || id:finngen_R10_I9_PULMEMB	exposure	Wald ratio	1	0.0234984	0.0970511	0.808684	-0.166722	0.213718	1.02378	0.846435	1.23827	0.988739
10396_MCL1	finngen_R10_I9_PVT	Portal vein thrombosis || id:finngen_R10_I9_PVT	exposure	Wald ratio	1	0.153188	0.475211	0.747182	-0.778226	1.0846	1.16554	0.45922	2.95826	0.983065
10396_MCL1	finngen_R10_I9_RBBB	Right bundle-branch block || id:finngen_R10_I9_RBBB	exposure	Wald ratio	1	-0.44329	0.293767	0.131302	-1.01907	0.132492	0.641921	0.360929	1.14167	0.860849
10396_MCL1	finngen_R10_I9_REVASC	Coronary revascularization (ANGIO or CABG) || id:finngen_R10_I9_REVASC	exposure	Wald ratio	1	0.045264	0.070433	0.520449	-0.0927846	0.183313	1.0463	0.91139	1.20119	0.949896
10396_MCL1	finngen_R10_I9_RHEUFEV	Rheumatic fever incl heart disease || id:finngen_R10_I9_RHEUFEV	exposure	Wald ratio	1	0.446691	0.297546	0.133291	-0.136499	1.02988	1.56313	0.872407	2.80073	0.860849
10396_MCL1	finngen_R10_I9_RHEUFEVHRT	Rheumatic fever with heart involvement || id:finngen_R10_I9_RHEUFEVHRT	exposure	Wald ratio	1	0.607182	0.76795	0.429146	-0.897999	2.11236	1.83525	0.407384	8.26775	0.932493
10396_MCL1	finngen_R10_I9_RHEUFEVWITHOUTHEART	Rheumatic fever without mention of heart involvement || id:finngen_R10_I9_RHEUFEVWITHOUTHEART	exposure	Wald ratio	1	0.347706	0.951621	0.714825	-1.51747	2.21288	1.41582	0.219266	9.14203	0.980235
10396_MCL1	finngen_R10_I9_RHEUOTHHRT	Rheumatic heart disease, other || id:finngen_R10_I9_RHEUOTHHRT	exposure	Wald ratio	1	-0.32202	1.28526	0.802163	-2.84113	2.19709	0.724684	0.0583596	8.9988	0.988347
10396_MCL1	finngen_R10_I9_RHEUVALV	Rheumatic valve diseases || id:finngen_R10_I9_RHEUVALV	exposure	Wald ratio	1	0.505593	0.348913	0.147323	-0.178276	1.18946	1.65797	0.836712	3.28531	0.873279
10396_MCL1	finngen_R10_I9_SAH	Subarachnoid haemmorrhage || id:finngen_R10_I9_SAH	exposure	Wald ratio	1	0.187206	0.155427	0.228412	-0.117431	0.491843	1.20588	0.889202	1.63533	0.893319
10396_MCL1	finngen_R10_I9_SAHANEUR	Aneurysms, operations, SAH || id:finngen_R10_I9_SAHANEUR	exposure	Wald ratio	1	0.171754	0.122844	0.162071	-0.0690212	0.412529	1.18739	0.933307	1.51063	0.876148
10396_MCL1	finngen_R10_I9_SECONDRIGHT	Secondary right heart disease || id:finngen_R10_I9_SECONDRIGHT	exposure	Wald ratio	1	-0.102348	0.281353	0.716029	-0.653801	0.449104	0.902715	0.520065	1.56691	0.980235
10396_MCL1	finngen_R10_I9_SEQULAE	Sequelae of cerebrovascular disease || id:finngen_R10_I9_SEQULAE	exposure	Wald ratio	1	0.104796	0.0875309	0.231209	-0.0667642	0.276357	1.11048	0.935416	1.31832	0.894567
10396_MCL1	finngen_R10_I9_STENOSIS	Occlusion and stenosis of arteries, not leading to stroke || id:finngen_R10_I9_STENOSIS	exposure	Wald ratio	1	-0.772348	0.44836	0.0849595	-1.65113	0.106437	0.461927	0.191832	1.11231	0.81508
10396_MCL1	finngen_R10_I9_STR	Stroke, excluding SAH || id:finngen_R10_I9_STR	exposure	Wald ratio	1	0.0393324	0.0617347	0.524046	-0.0816675	0.160332	1.04012	0.921578	1.1739	0.951681
10396_MCL1	finngen_R10_I9_STR_EMBOLIC	Embolic stroke || id:finngen_R10_I9_STR_EMBOLIC	exposure	Wald ratio	1	0.274259	0.244414	0.261816	-0.204792	0.75331	1.31556	0.814817	2.12402	0.90438
10396_MCL1	finngen_R10_I9_STR_EMBOLIC_WITH_FLIMMER	Embolic stroke with flimmer || id:finngen_R10_I9_STR_EMBOLIC_WITH_FLIMMER	exposure	Wald ratio	1	0.419304	0.329459	0.203122	-0.226435	1.06504	1.5209	0.797371	2.90096	0.89302
10396_MCL1	finngen_R10_I9_THAORTANEUR	Thoracic aortic aneurysm || id:finngen_R10_I9_THAORTANEUR	exposure	Wald ratio	1	-0.0514206	0.155291	0.74055	-0.35579	0.252949	0.949879	0.70062	1.28782	0.982035
10396_MCL1	finngen_R10_I9_THROMBANG	Thromboangiitis obliterans || id:finngen_R10_I9_THROMBANG	exposure	Wald ratio	1	0.400792	0.917803	0.662339	-1.3981	2.19969	1.49301	0.247065	9.02217	0.977114
10396_MCL1	finngen_R10_I9_THROMBICV	Nonpyogenic thrombosis of intracranial venous system || id:finngen_R10_I9_THROMBICV	exposure	Wald ratio	1	-0.170678	0.611809	0.780266	-1.36982	1.02847	0.843093	0.254152	2.79678	0.985493
10396_MCL1	finngen_R10_I9_THROMBOTH	Other embolism and thrombosis || id:finngen_R10_I9_THROMBOTH	exposure	Wald ratio	1	-0.0303776	0.146835	0.836102	-0.318174	0.257419	0.970079	0.727476	1.29359	0.991179
10396_MCL1	finngen_R10_I9_TIA	Transient ischemic attack || id:finngen_R10_I9_TIA	exposure	Wald ratio	1	0.0565561	0.0711265	0.426527	-0.0828517	0.195964	1.05819	0.920488	1.21648	0.931657
10396_MCL1	finngen_R10_I9_UAP	Unstable angina pectoris || id:finngen_R10_I9_UAP	exposure	Wald ratio	1	0.0886985	0.0865081	0.305212	-0.0808574	0.258254	1.09275	0.922325	1.29467	0.913765
10396_MCL1	finngen_R10_I9_VARICVE	Varicose veins || id:finngen_R10_I9_VARICVE	exposure	Wald ratio	1	-0.0223174	0.0591518	0.705958	-0.138255	0.0936202	0.97793	0.870877	1.09814	0.980235
10396_MCL1	finngen_R10_I9_VARICVEOES	Oesophageal varices || id:finngen_R10_I9_VARICVEOES	exposure	Wald ratio	1	0.05894	0.287807	0.837737	-0.505162	0.623042	1.06071	0.603408	1.86459	0.991179
10396_MCL1	finngen_R10_I9_VARICVESOTH	Varicose veins of other sites || id:finngen_R10_I9_VARICVESOTH	exposure	Wald ratio	1	0.159785	0.212968	0.453088	-0.257633	0.577203	1.17326	0.772879	1.78105	0.934592
10396_MCL1	finngen_R10_I9_VASCINT	Vascular diseases of the intestine || id:finngen_R10_I9_VASCINT	exposure	Wald ratio	1	-0.452691	0.29581	0.125932	-1.03248	0.127097	0.635915	0.356123	1.13553	0.857962
10396_MCL1	finngen_R10_I9_VASCSYND	Vascular syndromes of brain in cerebrovascular disorders || id:finngen_R10_I9_VASCSYND	exposure	Wald ratio	1	0.261953	0.261278	0.316063	-0.250153	0.774058	1.29947	0.778682	2.16855	0.915444
10396_MCL1	finngen_R10_I9_VEINSOTH	Other disorders of veins || id:finngen_R10_I9_VEINSOTH	exposure	Wald ratio	1	0.021612	0.0829751	0.794506	-0.141019	0.184243	1.02185	0.868473	1.20231	0.987435
10396_MCL1	finngen_R10_I9_VHD	Valvular heart disease excluding rheumatic fever || id:finngen_R10_I9_VHD	exposure	Wald ratio	1	-0.0183918	0.0690086	0.789843	-0.153649	0.116865	0.981776	0.857573	1.12397	0.986508
10396_MCL1	finngen_R10_I9_VTE	Venous thromboembolism || id:finngen_R10_I9_VTE	exposure	Wald ratio	1	0.105764	0.0680818	0.120308	-0.0276764	0.239204	1.11156	0.972703	1.27024	0.853491
10396_MCL1	finngen_R10_ILD_ELSEWHERE	ILD and respiratory illness in diseases classified elsewhere || id:finngen_R10_ILD_ELSEWHERE	exposure	Wald ratio	1	1.13786	0.855525	0.183514	-0.538969	2.81469	3.12008	0.583349	16.688	0.890155
10396_MCL1	finngen_R10_ILD_ENDPOINTS	Interstitial lung disease endpoints || id:finngen_R10_ILD_ENDPOINTS	exposure	Wald ratio	1	-0.14234	0.142176	0.31675	-0.421005	0.136324	0.867326	0.656387	1.14605	0.915797
10396_MCL1	finngen_R10_ILD_INSUFFICIENCY	ILD-related respiratory insufficiency || id:finngen_R10_ILD_INSUFFICIENCY	exposure	Wald ratio	1	-0.148298	0.337474	0.660347	-0.809747	0.513152	0.862175	0.444971	1.67055	0.976854
10396_MCL1	finngen_R10_ILD_SYST_AUTO	ILD related to systemic autoimmune disease || id:finngen_R10_ILD_SYST_AUTO	exposure	Wald ratio	1	1.13764	0.898287	0.205349	-0.622999	2.89829	3.11941	0.536333	18.143	0.89302
10396_MCL1	finngen_R10_INCREASEDMUSCLETONE	Increased muscle tone || id:finngen_R10_INCREASEDMUSCLETONE	exposure	Wald ratio	1	0.293864	0.696901	0.673264	-1.07206	1.65979	1.3416	0.342302	5.25821	0.978117
10396_MCL1	finngen_R10_INFLUENZA	All influenza (not pneumonia) || id:finngen_R10_INFLUENZA	exposure	Wald ratio	1	-0.114935	0.128068	0.369478	-0.365947	0.136078	0.891424	0.693539	1.14577	0.929537
10396_MCL1	finngen_R10_INTERSTITIAL_CYSTIT_CHRONIC	Interstitial cystitis (chronic), drug-induced || id:finngen_R10_INTERSTITIAL_CYSTIT_CHRONIC	exposure	Wald ratio	1	0.173073	1.0427	0.868168	-1.87061	2.21676	1.18895	0.154029	9.17755	0.993315
10396_MCL1	finngen_R10_INV_VENT	Invasive ventilation || id:finngen_R10_INV_VENT	exposure	Wald ratio	1	-0.0219777	0.203806	0.914126	-0.421438	0.377483	0.978262	0.656102	1.45861	0.997057
10396_MCL1	finngen_R10_IPF	Idiopathic pulmonary fibrosis || id:finngen_R10_IPF	exposure	Wald ratio	1	-0.0947824	0.202165	0.639187	-0.491027	0.301462	0.909571	0.611998	1.35183	0.974455
10396_MCL1	finngen_R10_J10_ABSCLUNGPNEUMO	Abscess of lung || id:finngen_R10_J10_ABSCLUNGPNEUMO	exposure	Wald ratio	1	0.362675	0.469809	0.440137	-0.558151	1.2835	1.43717	0.572266	3.60925	0.933894
10396_MCL1	finngen_R10_J10_ABSCMEDIASTINUM	Abscess of mediastinum || id:finngen_R10_J10_ABSCMEDIASTINUM	exposure	Wald ratio	1	1.12522	1.32855	0.397019	-1.47873	3.72917	3.0809	0.227927	41.6445	0.930174
10396_MCL1	finngen_R10_J10_ACUTELOWERNAS	Unspecified acute lower respiratory infection || id:finngen_R10_J10_ACUTELOWERNAS	exposure	Wald ratio	1	0.0679014	0.134233	0.612964	-0.195195	0.330998	1.07026	0.822674	1.39236	0.968611
10396_MCL1	finngen_R10_J10_ACUTEUPPERINFEC	Acute upper respiratory infections of multiple and unspecified sites || id:finngen_R10_J10_ACUTEUPPERINFEC	exposure	Wald ratio	1	0.0529964	0.0511317	0.299984	-0.0472218	0.153214	1.05443	0.953876	1.16557	0.913765
10396_MCL1	finngen_R10_J10_AIRWDISDUST	Airway disease due to specific organic dust || id:finngen_R10_J10_AIRWDISDUST	exposure	Wald ratio	1	-0.0194112	1.14911	0.986522	-2.27166	2.23284	0.980776	0.103141	9.32631	0.999704
10396_MCL1	finngen_R10_J10_ARDS	Adult respiratory distress syndrome || id:finngen_R10_J10_ARDS	exposure	Wald ratio	1	0.476801	0.50427	0.34439	-0.511569	1.46517	1.61091	0.599554	4.32828	0.924458
10396_MCL1	finngen_R10_J10_ASBESTPNEUMOC	Pneumoconiosis due to asbestos and other mineral fibres || id:finngen_R10_J10_ASBESTPNEUMOC	exposure	Wald ratio	1	0.240088	0.363257	0.508657	-0.471896	0.952072	1.27136	0.623818	2.59107	0.947319
10396_MCL1	finngen_R10_J10_ASTHMA_EXMORE	Asthma (more control exclusions) || id:finngen_R10_J10_ASTHMA_EXMORE	exposure	Wald ratio	1	-0.0496029	0.0493294	0.314635	-0.146288	0.0470827	0.951607	0.863909	1.04821	0.915428
10396_MCL1	finngen_R10_J10_ASTHMA_MAIN_EXMORE	Asthma (only as main-diagnosis) (more control exclusions) || id:finngen_R10_J10_ASTHMA_MAIN_EXMORE	exposure	Wald ratio	1	-0.0243298	0.0537761	0.650961	-0.129731	0.0810713	0.975964	0.878332	1.08445	0.975667
10396_MCL1	finngen_R10_J10_ASTHMACOPDKELA	Asthma/COPD (KELA code 203) || id:finngen_R10_J10_ASTHMACOPDKELA	exposure	Wald ratio	1	-0.055322	0.0470192	0.239362	-0.14748	0.0368357	0.94618	0.86288	1.03752	0.896153
10396_MCL1	finngen_R10_J10_BRONCH	Bronchitis, not specified as acute or chronic || id:finngen_R10_J10_BRONCH	exposure	Wald ratio	1	-0.293211	0.174772	0.0934106	-0.635764	0.0493426	0.745865	0.529531	1.05058	0.822287
10396_MCL1	finngen_R10_J10_BRONCHIECTASIS	Bronchiectasis || id:finngen_R10_J10_BRONCHIECTASIS	exposure	Wald ratio	1	0.0180879	0.198293	0.927319	-0.370566	0.406742	1.01825	0.690343	1.50192	0.99867
10396_MCL1	finngen_R10_J10_BRONCHIOLITIS	Acute bronchiolitis || id:finngen_R10_J10_BRONCHIOLITIS	exposure	Wald ratio	1	-0.0351778	0.214625	0.869807	-0.455843	0.385488	0.965434	0.633913	1.47033	0.993315
10396_MCL1	finngen_R10_J10_BRONCHITIS	Acute bronchitis || id:finngen_R10_J10_BRONCHITIS	exposure	Wald ratio	1	-0.0332516	0.0756688	0.660346	-0.181562	0.115059	0.967295	0.833966	1.12194	0.976854
10396_MCL1	finngen_R10_J10_BRONCHNAS	Unspecified chronic bronchitis || id:finngen_R10_J10_BRONCHNAS	exposure	Wald ratio	1	-0.148738	0.26614	0.576251	-0.670372	0.372897	0.861795	0.511518	1.45193	0.962531
10396_MCL1	finngen_R10_J10_CHEMGASRESP	Respiratory conditions due to inhalation of chemicals, gases, fumes and vapours || id:finngen_R10_J10_CHEMGASRESP	exposure	Wald ratio	1	0.540298	0.589568	0.359441	-0.615255	1.69585	1.71652	0.540503	5.45128	0.926471
10396_MCL1	finngen_R10_J10_CHRONLARYNGITIS	Chronic laryngitis and laryngotracheitis || id:finngen_R10_J10_CHRONLARYNGITIS	exposure	Wald ratio	1	-0.0127848	0.140967	0.927736	-0.28908	0.26351	0.987297	0.748953	1.30149	0.99867
10396_MCL1	finngen_R10_J10_CHRONRHINITIS	Chronic rhinitis, nasopharyngitis and pharyngitis || id:finngen_R10_J10_CHRONRHINITIS	exposure	Wald ratio	1	0.0594423	0.0889716	0.504067	-0.114942	0.233827	1.06124	0.891418	1.26343	0.945477
10396_MCL1	finngen_R10_J10_CHRONSINUSITIS	Chronic sinusitis || id:finngen_R10_J10_CHRONSINUSITIS	exposure	Wald ratio	1	-0.0581292	0.0732547	0.427474	-0.201708	0.0854501	0.943528	0.817333	1.08921	0.931657
10396_MCL1	finngen_R10_J10_CHRONTONSADEN	Chronic diseases of tonsils and adenoids || id:finngen_R10_J10_CHRONTONSADEN	exposure	Wald ratio	1	-0.0747184	0.0487723	0.125526	-0.170312	0.0208753	0.928005	0.843402	1.02109	0.857962
10396_MCL1	finngen_R10_J10_COLD	Acute nasopharyngitis(common cold) || id:finngen_R10_J10_COLD	exposure	Wald ratio	1	0.0790002	0.144736	0.585187	-0.204682	0.362682	1.0822	0.814907	1.43718	0.963581
10396_MCL1	finngen_R10_J10_COPD	COPD || id:finngen_R10_J10_COPD	exposure	Wald ratio	1	-0.0727258	0.0722418	0.314079	-0.21432	0.0688681	0.929856	0.80709	1.07129	0.915364
10396_MCL1	finngen_R10_J10_EMPHYSEMA	Emphysema || id:finngen_R10_J10_EMPHYSEMA	exposure	Wald ratio	1	-0.207865	0.211344	0.325342	-0.6221	0.206369	0.812316	0.536816	1.22921	0.915797
10396_MCL1	finngen_R10_J10_EPIGLOTTITIS	Acute epiglottitis || id:finngen_R10_J10_EPIGLOTTITIS	exposure	Wald ratio	1	-0.277114	0.450308	0.538299	-1.15972	0.60549	0.757968	0.313575	1.83215	0.954921
10396_MCL1	finngen_R10_J10_EXTERLUNG	Lung diseases due to external agents || id:finngen_R10_J10_EXTERLUNG	exposure	Wald ratio	1	0.164932	0.139779	0.238021	-0.109035	0.4389	1.17931	0.896699	1.551	0.896153
10396_MCL1	finngen_R10_J10_HYPERSPNEUMONI	Hypersensitivity pneumonitis due to organic dust || id:finngen_R10_J10_HYPERSPNEUMONI	exposure	Wald ratio	1	0.158896	0.433254	0.713806	-0.690282	1.00807	1.17222	0.501435	2.74032	0.980235
10396_MCL1	finngen_R10_J10_INFLUENZA	All influenza || id:finngen_R10_J10_INFLUENZA	exposure	Wald ratio	1	-0.0738565	0.100757	0.463549	-0.27134	0.123627	0.928805	0.762357	1.13159	0.936445
10396_MCL1	finngen_R10_J10_INFLUPNEU	Influenza and pneumonia || id:finngen_R10_J10_INFLUPNEU	exposure	Wald ratio	1	0.0123951	0.0408865	0.761769	-0.0677425	0.0925326	1.01247	0.934501	1.09695	0.984529
10396_MCL1	finngen_R10_J10_INORGPNEUMOC	Pneumoconiosis due to other inorganic dusts || id:finngen_R10_J10_INORGPNEUMOC	exposure	Wald ratio	1	1.13367	0.869157	0.19212	-0.569878	2.83722	3.10704	0.565594	17.0682	0.892012
10396_MCL1	finngen_R10_J10_LARYNGITIS	Acute laryngitis and tracheitis || id:finngen_R10_J10_LARYNGITIS	exposure	Wald ratio	1	0.1483	0.14344	0.301193	-0.132843	0.429443	1.15986	0.875602	1.5364	0.913765
10396_MCL1	finngen_R10_J10_LOWCHRON	Chronic lower respiratory diseases || id:finngen_R10_J10_LOWCHRON	exposure	Wald ratio	1	-0.0493154	0.0392313	0.208739	-0.126209	0.027578	0.951881	0.881431	1.02796	0.89302
10396_MCL1	finngen_R10_J10_LOWERINF	Other acute lower respiratory infections || id:finngen_R10_J10_LOWERINF	exposure	Wald ratio	1	0.011629	0.0651243	0.858278	-0.116015	0.139273	1.0117	0.890462	1.14944	0.993021
10396_MCL1	finngen_R10_J10_NASALPOLYP	Nasal polyp || id:finngen_R10_J10_NASALPOLYP	exposure	Wald ratio	1	-0.292868	0.106604	0.00600983	-0.501813	-0.0839237	0.74612	0.605432	0.919501	0.484237
10396_MCL1	finngen_R10_J10_NECROTIC	Suppurative and necrotic conditions of lower respiratory tract || id:finngen_R10_J10_NECROTIC	exposure	Wald ratio	1	-0.0164581	0.240784	0.945505	-0.488394	0.455478	0.983677	0.613611	1.57693	0.99867
10396_MCL1	finngen_R10_J10_PERITONSABSC	Peritonsillar abscess || id:finngen_R10_J10_PERITONSABSC	exposure	Wald ratio	1	-0.073024	0.107173	0.495642	-0.283084	0.137036	0.929579	0.753457	1.14687	0.942596
10396_MCL1	finngen_R10_J10_PHARYNGITIS	Acute pharyngitis || id:finngen_R10_J10_PHARYNGITIS	exposure	Wald ratio	1	0.110569	0.133188	0.406439	-0.150479	0.371617	1.11691	0.860296	1.45008	0.930174
10396_MCL1	finngen_R10_J10_PLEURA	Other diseases of pleura || id:finngen_R10_J10_PLEURA	exposure	Wald ratio	1	0.020207	0.0764995	0.791668	-0.129732	0.170146	1.02041	0.878331	1.18548	0.987129
10396_MCL1	finngen_R10_J10_PLEUREFFUSION	Pleural effusion || id:finngen_R10_J10_PLEUREFFUSION	exposure	Wald ratio	1	0.120374	0.138211	0.383785	-0.15052	0.391268	1.12792	0.860261	1.47885	0.930174
10396_MCL1	finngen_R10_J10_PLEUROTH	Other pleural conditions || id:finngen_R10_J10_PLEUROTH	exposure	Wald ratio	1	-0.00532941	0.168648	0.97479	-0.335879	0.32522	0.994685	0.71471	1.38434	0.999704
10396_MCL1	finngen_R10_J10_PLEURPLAGUE	Pleural plaque || id:finngen_R10_J10_PLEURPLAGUE	exposure	Wald ratio	1	0.117648	0.177559	0.507597	-0.230368	0.465665	1.12485	0.794241	1.59307	0.947319
10396_MCL1	finngen_R10_J10_PNEUMOBACT	Bacterial pneumoniae || id:finngen_R10_J10_PNEUMOBACT	exposure	Wald ratio	1	0.0428698	0.0748553	0.566847	-0.103847	0.189586	1.0438	0.901363	1.20875	0.959625
10396_MCL1	finngen_R10_J10_PNEUMOHAEM	Pneumonia due to Haemophilus influenzae || id:finngen_R10_J10_PNEUMOHAEM	exposure	Wald ratio	1	-0.677042	1.01939	0.506586	-2.67505	1.32096	0.508118	0.0689036	3.74703	0.947319
10396_MCL1	finngen_R10_J10_PNEUMONIA	All pneumoniae || id:finngen_R10_J10_PNEUMONIA	exposure	Wald ratio	1	0.0107793	0.0421912	0.798346	-0.0719154	0.093474	1.01084	0.93061	1.09798	0.987685
10396_MCL1	finngen_R10_J10_PNEUMONISOLLIQ	Pneumonitis due to solids and liquids || id:finngen_R10_J10_PNEUMONISOLLIQ	exposure	Wald ratio	1	0.103137	0.186188	0.579619	-0.261791	0.468065	1.10864	0.769672	1.5969	0.963487
10396_MCL1	finngen_R10_J10_PNEUMONONBACT	Pneumonia due to other infectious organisms, not elsewhere classified || id:finngen_R10_J10_PNEUMONONBACT	exposure	Wald ratio	1	-0.0965984	0.318129	0.761398	-0.720132	0.526935	0.907921	0.486688	1.69373	0.984529
10396_MCL1	finngen_R10_J10_PNEUMOPNEUMO	Pneumonia due to Streptococcus pneumoniae || id:finngen_R10_J10_PNEUMOPNEUMO	exposure	Wald ratio	1	0.466267	0.26619	0.0798369	-0.0554652	0.988	1.59403	0.946045	2.68586	0.805334
10396_MCL1	finngen_R10_J10_PNEUMOTHORAX	Pneumothorax || id:finngen_R10_J10_PNEUMOTHORAX	exposure	Wald ratio	1	-0.124687	0.204291	0.541637	-0.525097	0.275724	0.882773	0.591498	1.31748	0.954921
10396_MCL1	finngen_R10_J10_PULMEOS	Pulmonary eosinophilia, not elsewhere classified || id:finngen_R10_J10_PULMEOS	exposure	Wald ratio	1	0.439993	0.512304	0.390422	-0.564123	1.44411	1.5527	0.568859	4.23808	0.930174
10396_MCL1	finngen_R10_J10_PULMOEDEMA	Pulmonary oedema || id:finngen_R10_J10_PULMOEDEMA	exposure	Wald ratio	1	-0.050861	0.414009	0.902226	-0.862318	0.760596	0.950411	0.422182	2.13955	0.995967
10396_MCL1	finngen_R10_J10_PYOTHORAX	Pyothorax || id:finngen_R10_J10_PYOTHORAX	exposure	Wald ratio	1	-0.194651	0.277165	0.482495	-0.737894	0.348592	0.823122	0.47812	1.41707	0.940199
10396_MCL1	finngen_R10_J10_RESPCONDEXT	Respiratory conditions due to other external agents || id:finngen_R10_J10_RESPCONDEXT	exposure	Wald ratio	1	0.357178	0.423899	0.39945	-0.473663	1.18802	1.42929	0.622717	3.28058	0.930174
10396_MCL1	finngen_R10_J10_RESPOTHER	Other diseases of the respiratory system || id:finngen_R10_J10_RESPOTHER	exposure	Wald ratio	1	0.0285698	0.115359	0.804397	-0.197533	0.254673	1.02898	0.820753	1.29004	0.988562
10396_MCL1	finngen_R10_J10_SEPTDEV	Deviated nasal septum || id:finngen_R10_J10_SEPTDEV	exposure	Wald ratio	1	0.110404	0.0875581	0.207337	-0.0612099	0.282018	1.11673	0.940626	1.3258	0.89302
10396_MCL1	finngen_R10_J10_SILICAPNEUMOC	Pneumoconiosis due to dust containing silica || id:finngen_R10_J10_SILICAPNEUMOC	exposure	Wald ratio	1	0.37934	0.928576	0.682893	-1.44067	2.19935	1.46132	0.236769	9.01915	0.980145
10396_MCL1	finngen_R10_J10_SIMPLBRONCH	Simple and mucopurulent chronic bronchitis || id:finngen_R10_J10_SIMPLBRONCH	exposure	Wald ratio	1	0.39031	0.249636	0.117931	-0.0989762	0.879597	1.47744	0.905764	2.40993	0.851691
10396_MCL1	finngen_R10_J10_SINUSITIS	Acute sinusitis || id:finngen_R10_J10_SINUSITIS	exposure	Wald ratio	1	-0.00668678	0.0653975	0.91856	-0.134866	0.121492	0.993336	0.873833	1.12918	0.997766
10396_MCL1	finngen_R10_J10_TONSILLECTOMY	Tonsillectomy and adenotomy || id:finngen_R10_J10_TONSILLECTOMY	exposure	Wald ratio	1	-0.0393453	0.0604732	0.51529	-0.157873	0.0791822	0.961419	0.853958	1.0824	0.948881
10396_MCL1	finngen_R10_J10_TONSILLITIS	Other and unspecified tonsillitis || id:finngen_R10_J10_TONSILLITIS	exposure	Wald ratio	1	0.0236726	0.0824531	0.774033	-0.137935	0.185281	1.02396	0.871155	1.20356	0.985493
10396_MCL1	finngen_R10_J10_UPPERDIS	Other diseases of upper respiratory tract || id:finngen_R10_J10_UPPERDIS	exposure	Wald ratio	1	-0.0459317	0.0347865	0.186706	-0.114113	0.02225	0.955107	0.892157	1.0225	0.892012
10396_MCL1	finngen_R10_J10_UPPERINFEC	Acute upper respiratory infections || id:finngen_R10_J10_UPPERINFEC	exposure	Wald ratio	1	0.0442351	0.0391721	0.258792	-0.0325422	0.121012	1.04523	0.967982	1.12864	0.902819
10396_MCL1	finngen_R10_J10_VIRALPNEUMO	Viral pneumonia || id:finngen_R10_J10_VIRALPNEUMO	exposure	Wald ratio	1	0.077651	0.155578	0.617701	-0.227282	0.382584	1.08075	0.796696	1.46607	0.970314
10396_MCL1	finngen_R10_J10_VOCALLARYNX	Diseases of vocal cords and larynx+other diseases of upper respiratory tract, no elsewhere classified || id:finngen_R10_J10_VOCALLARYNX	exposure	Wald ratio	1	-0.0306744	0.0681506	0.65264	-0.16425	0.102901	0.969791	0.84853	1.10838	0.975667
10396_MCL1	finngen_R10_JOINTPAIN	Pain in joint || id:finngen_R10_JOINTPAIN	exposure	Wald ratio	1	0.0101727	0.0596975	0.864693	-0.106834	0.12718	1.01022	0.898674	1.13562	0.993315
10396_MCL1	finngen_R10_JUVEN_ARTHR	Juvenile arthritis (FINNGEN) || id:finngen_R10_JUVEN_ARTHR	exposure	Wald ratio	1	-0.555113	0.208129	0.0076496	-0.963046	-0.14718	0.574007	0.381728	0.863139	0.543493
10396_MCL1	finngen_R10_K11_ABRASION	Abrasion of teeth || id:finngen_R10_K11_ABRASION	exposure	Wald ratio	1	-0.00506828	0.10826	0.96266	-0.217259	0.207122	0.994945	0.804722	1.23013	0.998712
10396_MCL1	finngen_R10_K11_ABSCANAL	Abscess of anal and rectal regions || id:finngen_R10_K11_ABSCANAL	exposure	Wald ratio	1	-0.173457	0.179419	0.333658	-0.525118	0.178204	0.840753	0.591485	1.19507	0.917967
10396_MCL1	finngen_R10_K11_ACHAL	Achalasia of cardia || id:finngen_R10_K11_ACHAL	exposure	Wald ratio	1	0.148136	0.401898	0.712433	-0.639584	0.935856	1.15967	0.527512	2.5494	0.980235
10396_MCL1	finngen_R10_K11_ACUTGASTR	Acute gastritis || id:finngen_R10_K11_ACUTGASTR	exposure	Wald ratio	1	-0.00171036	0.188831	0.992773	-0.371819	0.368398	0.998291	0.689479	1.44542	0.999704
10396_MCL1	finngen_R10_K11_ACUTPANC	Acute pancreatitis || id:finngen_R10_K11_ACUTPANC	exposure	Wald ratio	1	-0.0221	0.116506	0.849553	-0.250452	0.206252	0.978142	0.778449	1.22906	0.992834
10396_MCL1	finngen_R10_K11_ADHE	Intestinal adhesions without obstruction || id:finngen_R10_K11_ADHE	exposure	Wald ratio	1	0.348494	0.19132	0.0685275	-0.0264937	0.723482	1.41693	0.973854	2.0616	0.79051
10396_MCL1	finngen_R10_K11_ALCGASTR	Alcoholic gastritis || id:finngen_R10_K11_ALCGASTR	exposure	Wald ratio	1	-0.515508	0.435276	0.236285	-1.36865	0.337633	0.597197	0.254451	1.40163	0.896153
10396_MCL1	finngen_R10_K11_ALCOLIV	Alcoholic liver disease || id:finngen_R10_K11_ALCOLIV	exposure	Wald ratio	1	-0.306621	0.171235	0.0733503	-0.642242	0.0289996	0.735929	0.526112	1.02942	0.797126
10396_MCL1	finngen_R10_K11_ANOMALI_DENTAL_ARCH_RELATIONS1	Anomalies of dental arch relationship, including avohilmo || id:finngen_R10_K11_ANOMALI_DENTAL_ARCH_RELATIONS1	exposure	Wald ratio	1	0.00957174	0.115892	0.934176	-0.217577	0.23672	1.00962	0.804466	1.26709	0.99867
10396_MCL1	finngen_R10_K11_APHTA_RECUR	Recurring oral aphthae || id:finngen_R10_K11_APHTA_RECUR	exposure	Wald ratio	1	-0.0837622	0.261635	0.748856	-0.596568	0.429043	0.91965	0.550699	1.53579	0.983218
10396_MCL1	finngen_R10_K11_APHTA_RECUR_INCLAVO	Recurring oral aphthae, including avohilmo || id:finngen_R10_K11_APHTA_RECUR_INCLAVO	exposure	Wald ratio	1	0.00166505	0.151232	0.991216	-0.294749	0.298079	1.00167	0.744718	1.34727	0.999704
10396_MCL1	finngen_R10_K11_APPENDACUT	Acute appendicitis || id:finngen_R10_K11_APPENDACUT	exposure	Wald ratio	1	-0.0354444	0.055855	0.525703	-0.14492	0.0740314	0.965176	0.865091	1.07684	0.952532
10396_MCL1	finngen_R10_K11_APPENDECTOMY	Appendectomy || id:finngen_R10_K11_APPENDECTOMY	exposure	Wald ratio	1	-0.0212824	0.0587567	0.717194	-0.136446	0.0938808	0.978942	0.872454	1.09843	0.980499
10396_MCL1	finngen_R10_K11_APPENDOTH	Other appendicitis || id:finngen_R10_K11_APPENDOTH	exposure	Wald ratio	1	-0.117344	0.180963	0.516698	-0.472032	0.237344	0.889279	0.623733	1.26788	0.948973
10396_MCL1	finngen_R10_K11_ASYMMETRY_JAW	Asymmetry of jaw || id:finngen_R10_K11_ASYMMETRY_JAW	exposure	Wald ratio	1	-0.736487	0.487377	0.130757	-1.69175	0.218773	0.478793	0.184197	1.24455	0.860681
10396_MCL1	finngen_R10_K11_ATTRITION	Excessive attrition of teeth || id:finngen_R10_K11_ATTRITION	exposure	Wald ratio	1	-0.134514	0.0851403	0.114128	-0.301389	0.0323612	0.874141	0.73979	1.03289	0.847271
10396_MCL1	finngen_R10_K11_BARRET	Barrett oesophagus || id:finngen_R10_K11_BARRET	exposure	Wald ratio	1	-0.0962805	0.267148	0.718547	-0.61989	0.427329	0.908209	0.538004	1.53316	0.980871
10396_MCL1	finngen_R10_K11_BILIAOTH	Other diseases of biliary tract || id:finngen_R10_K11_BILIAOTH	exposure	Wald ratio	1	-0.00945293	0.192118	0.960757	-0.386003	0.367098	0.990592	0.679768	1.44354	0.99867
10396_MCL1	finngen_R10_K11_CARIES_1_OPER_ONLYAVO	Dental caries 1 and operation codes, only avohilmo || id:finngen_R10_K11_CARIES_1_OPER_ONLYAVO	exposure	Wald ratio	1	-0.0112203	0.0454471	0.804996	-0.100297	0.0778559	0.988842	0.904569	1.08097	0.988562
10396_MCL1	finngen_R10_K11_CARIES_2_OPER_ONLYAVO	Dental caries 2 and operation codes, only avohilmo || id:finngen_R10_K11_CARIES_2_OPER_ONLYAVO	exposure	Wald ratio	1	0.052091	0.063426	0.411483	-0.072224	0.176406	1.05347	0.930322	1.19292	0.930174
10396_MCL1	finngen_R10_K11_CARIES_3_OPER_ONLYAVO	Dental caries 3 and operation codes, only avohilmo || id:finngen_R10_K11_CARIES_3_OPER_ONLYAVO	exposure	Wald ratio	1	-0.0360114	0.0437233	0.410156	-0.121709	0.0496863	0.964629	0.885406	1.05094	0.930174
10396_MCL1	finngen_R10_K11_CARIES_DENTIN	Dentinal caries || id:finngen_R10_K11_CARIES_DENTIN	exposure	Wald ratio	1	-0.081506	0.106331	0.443359	-0.289914	0.126902	0.921727	0.748328	1.13531	0.933894
10396_MCL1	finngen_R10_K11_CD_STRICT_PSC	Crohn's disease (strict) with PSC || id:finngen_R10_K11_CD_STRICT_PSC	exposure	Wald ratio	1	1.12103	1.36911	0.4129	-1.56243	3.80449	3.06801	0.209626	44.9023	0.930174
10396_MCL1	finngen_R10_K11_CD_STRICT2	Crohn disease (strict definition, require KELA, min 2 HDR) || id:finngen_R10_K11_CD_STRICT2	exposure	Wald ratio	1	-0.181448	0.214645	0.397921	-0.602151	0.239256	0.834062	0.547632	1.2703	0.930174
10396_MCL1	finngen_R10_K11_CHOLANGI	Cholangitis (primary sclerosing, PSC) || id:finngen_R10_K11_CHOLANGI	exposure	Wald ratio	1	-0.147026	0.222023	0.507836	-0.582192	0.288139	0.863271	0.558673	1.33394	0.947319
10396_MCL1	finngen_R10_K11_CHOLANGI_STRICT	Cholangitis (primary sclerosing, PSC), with reimbursement 202 || id:finngen_R10_K11_CHOLANGI_STRICT	exposure	Wald ratio	1	0.070652	0.417959	0.865765	-0.748547	0.889851	1.07321	0.473053	2.43477	0.993315
10396_MCL1	finngen_R10_K11_CHOLECYST	Cholecystitis || id:finngen_R10_K11_CHOLECYST	exposure	Wald ratio	1	0.164485	0.14207	0.246954	-0.113971	0.442942	1.17879	0.892283	1.55728	0.898057
10396_MCL1	finngen_R10_K11_CHOLECYSTECTOMY	Cholecystectomy || id:finngen_R10_K11_CHOLECYSTECTOMY	exposure	Wald ratio	1	-0.0922956	0.0594134	0.120316	-0.208746	0.0241547	0.911836	0.811601	1.02445	0.853491
10396_MCL1	finngen_R10_K11_CHOLELITH	Cholelithiasis || id:finngen_R10_K11_CHOLELITH	exposure	Wald ratio	1	-0.0359933	0.0521198	0.489824	-0.138148	0.0661614	0.964647	0.87097	1.0684	0.942443
10396_MCL1	finngen_R10_K11_CHRONGASTR	Chronic gastritis || id:finngen_R10_K11_CHRONGASTR	exposure	Wald ratio	1	0.0411925	0.0962239	0.668585	-0.147406	0.229791	1.04205	0.862943	1.25834	0.977259
10396_MCL1	finngen_R10_K11_CHRONHEP	Chronic hepatitis, not elsewhere classified || id:finngen_R10_K11_CHRONHEP	exposure	Wald ratio	1	0.122809	0.311003	0.692931	-0.486757	0.732375	1.13067	0.614616	2.08001	0.980145
10396_MCL1	finngen_R10_K11_CHRONPANC	Chronic pancreatitis || id:finngen_R10_K11_CHRONPANC	exposure	Wald ratio	1	0.0238086	0.153714	0.876909	-0.277471	0.325089	1.02409	0.757697	1.38415	0.993601
10396_MCL1	finngen_R10_K11_COELIAC	Coeliac disease || id:finngen_R10_K11_COELIAC	exposure	Wald ratio	1	-0.183733	0.15539	0.237047	-0.488296	0.120831	0.832158	0.613671	1.12843	0.896153
10396_MCL1	finngen_R10_K11_CONSTIPATION	Constipation || id:finngen_R10_K11_CONSTIPATION	exposure	Wald ratio	1	-0.00489104	0.0509683	0.92355	-0.104789	0.0950068	0.995121	0.900515	1.09967	0.99867
10396_MCL1	finngen_R10_K11_CROSSBITE	Crossbite || id:finngen_R10_K11_CROSSBITE	exposure	Wald ratio	1	0.22252	0.221857	0.315866	-0.21232	0.65736	1.24922	0.808706	1.92969	0.915428
10396_MCL1	finngen_R10_K11_CROWDI_TEETH	Crowding of teeth, including avohilmo || id:finngen_R10_K11_CROWDI_TEETH	exposure	Wald ratio	1	0.0255611	0.187736	0.891699	-0.342401	0.393523	1.02589	0.710064	1.48219	0.994173
10396_MCL1	finngen_R10_K11_DEEP_BITE	Deep bite || id:finngen_R10_K11_DEEP_BITE	exposure	Wald ratio	1	-0.168401	0.1702	0.322453	-0.501993	0.165191	0.845015	0.605323	1.17962	0.915797
10396_MCL1	finngen_R10_K11_DEEP_BITE_SURGERY	Deep bite that required surgery || id:finngen_R10_K11_DEEP_BITE_SURGERY	exposure	Wald ratio	1	0.40216	0.529049	0.447162	-0.634777	1.4391	1.49505	0.530054	4.21688	0.933894
10396_MCL1	finngen_R10_K11_DENTOFACIAL_ANOMALIES	Dentofacial anomalies [including malocclusion] || id:finngen_R10_K11_DENTOFACIAL_ANOMALIES	exposure	Wald ratio	1	0.0706784	0.0949745	0.456766	-0.115472	0.256828	1.07324	0.890946	1.29282	0.934755
10396_MCL1	finngen_R10_K11_DEPOSITS	Deposits [accretions] on teeth || id:finngen_R10_K11_DEPOSITS	exposure	Wald ratio	1	0.150085	0.207142	0.468727	-0.255913	0.556084	1.16193	0.774209	1.74383	0.937436
10396_MCL1	finngen_R10_K11_DIAHER	Diaphragmatic hernia || id:finngen_R10_K11_DIAHER	exposure	Wald ratio	1	0.0492403	0.0869982	0.571399	-0.121276	0.219757	1.05047	0.885789	1.24577	0.960219
10396_MCL1	finngen_R10_K11_DISLIVOTH	Other diseases of liver || id:finngen_R10_K11_DISLIVOTH	exposure	Wald ratio	1	0.0928531	0.129492	0.473338	-0.160951	0.346657	1.0973	0.851334	1.41433	0.938014
10396_MCL1	finngen_R10_K11_DISOESINOTH	Disorders of oesophagus in diseases classified elsewhere || id:finngen_R10_K11_DISOESINOTH	exposure	Wald ratio	1	0.456456	0.397544	0.250889	-0.322729	1.23564	1.57847	0.72417	3.44059	0.900975
10396_MCL1	finngen_R10_K11_DISORD_TEETH	Other disorders of teeth and supporting structures || id:finngen_R10_K11_DISORD_TEETH	exposure	Wald ratio	1	-0.0606298	0.113512	0.593254	-0.283114	0.161854	0.941172	0.753434	1.17569	0.965499
10396_MCL1	finngen_R10_K11_DISTAL_BITE	Distal bite || id:finngen_R10_K11_DISTAL_BITE	exposure	Wald ratio	1	0.172395	0.321032	0.591265	-0.456827	0.801617	1.18815	0.63329	2.22914	0.965369
10396_MCL1	finngen_R10_K11_DIVERTIC	Diverticular disease of intestine || id:finngen_R10_K11_DIVERTIC	exposure	Wald ratio	1	0.000798495	0.0575027	0.988921	-0.111907	0.113504	1.0008	0.894128	1.1202	0.999704
10396_MCL1	finngen_R10_K11_DULC	Duodenal ulcer || id:finngen_R10_K11_DULC	exposure	Wald ratio	1	-0.112099	0.155214	0.470159	-0.416319	0.192121	0.893956	0.65947	1.21182	0.937535
10396_MCL1	finngen_R10_K11_EMBED_TEETH	Embedded teeth, including avohilmo || id:finngen_R10_K11_EMBED_TEETH	exposure	Wald ratio	1	-0.0803168	0.186703	0.667061	-0.446255	0.285621	0.922824	0.640021	1.33059	0.97712
10396_MCL1	finngen_R10_K11_EMBIMPACT_TEETH	Embedded and impacted teeth || id:finngen_R10_K11_EMBIMPACT_TEETH	exposure	Wald ratio	1	0.0730906	0.105201	0.4872	-0.133104	0.279285	1.07583	0.875374	1.32218	0.941518
10396_MCL1	finngen_R10_K11_ENERCOLNONINF	Noninfective enteritis and colitis || id:finngen_R10_K11_ENERCOLNONINF	exposure	Wald ratio	1	-0.0807098	0.0708813	0.254844	-0.219637	0.0582175	0.922461	0.80281	1.05995	0.900975
10396_MCL1	finngen_R10_K11_EROSION	Erosion of teeth || id:finngen_R10_K11_EROSION	exposure	Wald ratio	1	0.0158555	0.467103	0.972922	-0.899667	0.931378	1.01598	0.406705	2.538	0.999704
10396_MCL1	finngen_R10_K11_EROSION_INCLAVO	Erosion of teeth, including avohilmo || id:finngen_R10_K11_EROSION_INCLAVO	exposure	Wald ratio	1	-0.111499	0.130439	0.392665	-0.367159	0.144162	0.894493	0.6927	1.15507	0.930174
10396_MCL1	finngen_R10_K11_ERUPTION	Tooth eruption problems || id:finngen_R10_K11_ERUPTION	exposure	Wald ratio	1	-0.0953969	0.150148	0.525198	-0.389687	0.198893	0.909012	0.677269	1.22005	0.952334
10396_MCL1	finngen_R10_K11_FEMHER	Femoral hernia || id:finngen_R10_K11_FEMHER	exposure	Wald ratio	1	-0.66855	0.267317	0.0123857	-1.19249	-0.144608	0.512451	0.303464	0.865361	0.609849
10396_MCL1	finngen_R10_K11_FIBROCHIRLIV	Fibrosis and cirrhosis of liver || id:finngen_R10_K11_FIBROCHIRLIV	exposure	Wald ratio	1	-0.565706	0.179817	0.00165515	-0.918147	-0.213265	0.567959	0.399258	0.807942	0.284415
10396_MCL1	finngen_R10_K11_FISTULA	Colonic or urogenital fistula || id:finngen_R10_K11_FISTULA	exposure	Wald ratio	1	-0.00679461	0.0972855	0.944319	-0.197474	0.183885	0.993228	0.820801	1.20188	0.99867
10396_MCL1	finngen_R10_K11_FUNCDYSP	Functional dyspepsia || id:finngen_R10_K11_FUNCDYSP	exposure	Wald ratio	1	0.0295122	0.0993272	0.766374	-0.165169	0.224194	1.02995	0.84775	1.25131	0.985144
10396_MCL1	finngen_R10_K11_GALLBLAOTH	Other diseases of gallbladder || id:finngen_R10_K11_GALLBLAOTH	exposure	Wald ratio	1	0.0881443	0.266596	0.740925	-0.434384	0.610673	1.09215	0.647663	1.84167	0.982078
10396_MCL1	finngen_R10_K11_GASTRODUOULC	Gastroduodenal ulcer || id:finngen_R10_K11_GASTRODUOULC	exposure	Wald ratio	1	-0.0081876	0.0972566	0.932909	-0.19881	0.182435	0.991846	0.819705	1.20014	0.99867
10396_MCL1	finngen_R10_K11_GINGIV_HYPERPLAS	Gingival hyperplasia || id:finngen_R10_K11_GINGIV_HYPERPLAS	exposure	Wald ratio	1	1.35776	0.468632	0.00376403	0.439243	2.27628	3.88748	1.55153	9.74038	0.419406
10396_MCL1	finngen_R10_K11_GINGIVA	Other disorders of gingiva or/and edentulous alveolar ridge || id:finngen_R10_K11_GINGIVA	exposure	Wald ratio	1	0.923712	0.333066	0.00554808	0.270903	1.57652	2.51862	1.31115	4.8381	0.467148
10396_MCL1	finngen_R10_K11_GINGIVITIS_PERIODONTAL	Gingivitis and periodontal diseases || id:finngen_R10_K11_GINGIVITIS_PERIODONTAL	exposure	Wald ratio	1	-0.0130765	0.0361344	0.717437	-0.0839	0.0577469	0.987009	0.919523	1.05945	0.980499
10396_MCL1	finngen_R10_K11_GJULC	Gastrojejunal ulcer || id:finngen_R10_K11_GJULC	exposure	Wald ratio	1	-0.247316	0.47599	0.603355	-1.18026	0.685624	0.780894	0.3072	1.98501	0.967651
10396_MCL1	finngen_R10_K11_GULC	Gastric ulcer || id:finngen_R10_K11_GULC	exposure	Wald ratio	1	0.054122	0.120113	0.652282	-0.181299	0.289543	1.05561	0.834186	1.33582	0.975667
10396_MCL1	finngen_R10_K11_HAEMORR	Haemmorrhoids and perianal venous thrombosis || id:finngen_R10_K11_HAEMORR	exposure	Wald ratio	1	0.0443561	0.0999302	0.657136	-0.151507	0.240219	1.04535	0.859412	1.27153	0.976075
10396_MCL1	finngen_R10_K11_HEPFAIL	Hepatic failure, not elsewhere classified || id:finngen_R10_K11_HEPFAIL	exposure	Wald ratio	1	0.0541008	0.298293	0.856079	-0.530553	0.638755	1.05559	0.588279	1.89412	0.993021
10396_MCL1	finngen_R10_K11_HERING	Inguinal hernia || id:finngen_R10_K11_HERING	exposure	Wald ratio	1	-0.161937	0.0545252	0.00297854	-0.268806	-0.0550674	0.850495	0.764291	0.946421	0.374318
10396_MCL1	finngen_R10_K11_HERNIA	Hernia || id:finngen_R10_K11_HERNIA	exposure	Wald ratio	1	-0.141373	0.0426114	0.000907554	-0.224891	-0.0578543	0.868166	0.798603	0.943787	0.221496
10396_MCL1	finngen_R10_K11_HYPERTROPHY_TONGUE_PAPILLAE	Hypertrophy of tongue papillae || id:finngen_R10_K11_HYPERTROPHY_TONGUE_PAPILLAE	exposure	Wald ratio	1	-0.138421	0.54006	0.797713	-1.19694	0.920097	0.870732	0.302117	2.50953	0.987685
10396_MCL1	finngen_R10_K11_HYPO_ONLY	Tooth agenesis EXCLUDE clefts and syndromes || id:finngen_R10_K11_HYPO_ONLY	exposure	Wald ratio	1	-0.201029	0.300116	0.502961	-0.789257	0.387198	0.817889	0.454182	1.47285	0.944439
10396_MCL1	finngen_R10_K11_HYPOPLASIA_ENAMEL	Hypoplasia of dental enamel || id:finngen_R10_K11_HYPOPLASIA_ENAMEL	exposure	Wald ratio	1	-0.206439	0.727209	0.776503	-1.63177	1.21889	0.813476	0.195583	3.38343	0.985493
10396_MCL1	finngen_R10_K11_HYPOPLASIA_ENAMEL_INCLAVO	Hypoplasia of dental enamel , including avohilmo || id:finngen_R10_K11_HYPOPLASIA_ENAMEL_INCLAVO	exposure	Wald ratio	1	-0.300332	0.411828	0.465839	-1.10751	0.50685	0.740572	0.330379	1.66005	0.936742
10396_MCL1	finngen_R10_K11_HYPOPLASIA_ENAMEL_PRENATAL_INCLAVO	Hypoplasia of dental enamel, prenatal , including avohilmo || id:finngen_R10_K11_HYPOPLASIA_ENAMEL_PRENATAL_INCLAVO	exposure	Wald ratio	1	0.207195	1.04088	0.842217	-1.83293	2.24732	1.23022	0.159944	9.46235	0.991234
10396_MCL1	finngen_R10_K11_IBD_STRICT	Inflammatory bowel disease, strict (require KELA) || id:finngen_R10_K11_IBD_STRICT	exposure	Wald ratio	1	-0.254849	0.102235	0.0126745	-0.455229	-0.0544692	0.775033	0.634302	0.946988	0.609849
10396_MCL1	finngen_R10_K11_IBD_STRICT_PSC	IBD (strict) with PSC || id:finngen_R10_K11_IBD_STRICT_PSC	exposure	Wald ratio	1	0.593565	0.561548	0.290504	-0.507068	1.6942	1.81043	0.602259	5.44229	0.912186
10396_MCL1	finngen_R10_K11_IBS	Irritable bowel syndrome || id:finngen_R10_K11_IBS	exposure	Wald ratio	1	-0.150663	0.0971689	0.121015	-0.341114	0.039788	0.860137	0.710978	1.04059	0.854137
10396_MCL1	finngen_R10_K11_ILEUS	Paralytic ileus and intestinal obstruction || id:finngen_R10_K11_ILEUS	exposure	Wald ratio	1	0.139778	0.100305	0.163459	-0.0568194	0.336376	1.15002	0.944765	1.39987	0.877367
10396_MCL1	finngen_R10_K11_IMPACT	Impaction of intestines || id:finngen_R10_K11_IMPACT	exposure	Wald ratio	1	1.13285	0.652646	0.0826023	-0.146335	2.41204	3.1045	0.863869	11.1567	0.807187
10396_MCL1	finngen_R10_K11_IMPACTED_TEETH	Impacted teeth || id:finngen_R10_K11_IMPACTED_TEETH	exposure	Wald ratio	1	0.0885811	0.128384	0.490213	-0.163051	0.340214	1.09262	0.849548	1.40525	0.942443
10396_MCL1	finngen_R10_K11_INTESTOTH	Other diseases of intestines || id:finngen_R10_K11_INTESTOTH	exposure	Wald ratio	1	-0.028142	0.0382244	0.461589	-0.103062	0.0467777	0.97225	0.902071	1.04789	0.934755
10396_MCL1	finngen_R10_K11_INTUSS	Intussusception || id:finngen_R10_K11_INTUSS	exposure	Wald ratio	1	-0.142544	0.381904	0.708965	-0.891075	0.605987	0.867149	0.410214	1.83306	0.980235
10396_MCL1	finngen_R10_K11_JAWS	Other diseases of jaws || id:finngen_R10_K11_JAWS	exposure	Wald ratio	1	-0.0111807	0.207255	0.956978	-0.4174	0.395038	0.988882	0.658757	1.48444	0.99867
10396_MCL1	finngen_R10_K11_K03_COMBINATION	Other diseases of hard tissues of teeth || id:finngen_R10_K11_K03_COMBINATION	exposure	Wald ratio	1	-0.0390285	0.0662267	0.555648	-0.168833	0.0907757	0.961723	0.84465	1.09502	0.955863
10396_MCL1	finngen_R10_K11_KELAIBD	IBD patients in KELA-register || id:finngen_R10_K11_KELAIBD	exposure	Wald ratio	1	-0.254081	0.102222	0.0129343	-0.454436	-0.0537252	0.775629	0.634806	0.947693	0.609849
10396_MCL1	finngen_R10_K11_LICHEN_PLANUS_WIDE	Lichen ruber planus, wide definition including periferal and oral lichen planus || id:finngen_R10_K11_LICHEN_PLANUS_WIDE	exposure	Wald ratio	1	-0.209481	0.121178	0.0838619	-0.446991	0.0280279	0.811005	0.63955	1.02842	0.811162
10396_MCL1	finngen_R10_K11_LIP_ORAL_MUCOSA	Other diseases of lip and oral mucosa || id:finngen_R10_K11_LIP_ORAL_MUCOSA	exposure	Wald ratio	1	0.0347896	0.132296	0.792576	-0.224511	0.29409	1.0354	0.798907	1.3419	0.987129
10396_MCL1	finngen_R10_K11_LIVDISINOTH	Liver disorders in diseases classified elsewhere || id:finngen_R10_K11_LIVDISINOTH	exposure	Wald ratio	1	0.0812144	1.09274	0.940754	-2.06056	2.22298	1.0846	0.127383	9.23485	0.99867
10396_MCL1	finngen_R10_K11_LIVER	Diseases of liver || id:finngen_R10_K11_LIVER	exposure	Wald ratio	1	-0.149587	0.0892308	0.0936582	-0.324479	0.0253051	0.861063	0.722904	1.02563	0.823176
10396_MCL1	finngen_R10_K11_MAJOR_ANOMALI_JAW_SIZE	Major anomalies of jaw size || id:finngen_R10_K11_MAJOR_ANOMALI_JAW_SIZE	exposure	Wald ratio	1	0.331209	0.34086	0.331206	-0.336876	0.999294	1.39265	0.713997	2.71636	0.91652
10396_MCL1	finngen_R10_K11_MALABSORB	Intestinal malabsorption || id:finngen_R10_K11_MALABSORB	exposure	Wald ratio	1	-0.541097	0.261803	0.0387516	-1.05423	-0.0279644	0.582109	0.34846	0.972423	0.71416
10396_MCL1	finngen_R10_K11_MANDIBULAR_HYPOPL	Mandibular hypoplasia || id:finngen_R10_K11_MANDIBULAR_HYPOPL	exposure	Wald ratio	1	0.295019	0.694063	0.670793	-1.06535	1.65538	1.34315	0.344609	5.23509	0.977643
10396_MCL1	finngen_R10_K11_MAXIL_CANINE_FAILED_ERUPT_OBSTRUCTION_TOOTH	Impacted maxillary canine || id:finngen_R10_K11_MAXIL_CANINE_FAILED_ERUPT_OBSTRUCTION_TOOTH	exposure	Wald ratio	1	-0.005095	0.663444	0.993873	-1.30544	1.29525	0.994918	0.271052	3.65193	0.999869
10396_MCL1	finngen_R10_K11_MAXIL_CANINE_PALAT	Palatinal maxillary canine || id:finngen_R10_K11_MAXIL_CANINE_PALAT	exposure	Wald ratio	1	-0.126995	0.703589	0.856763	-1.50603	1.25204	0.880738	0.221789	3.49747	0.993021
10396_MCL1	finngen_R10_K11_MAXIL_HYPOPL	Maxillary hypoplasia || id:finngen_R10_K11_MAXIL_HYPOPL	exposure	Wald ratio	1	1.13954	1.10501	0.302425	-1.02629	3.30537	3.12534	0.358336	27.2586	0.913765
10396_MCL1	finngen_R10_K11_MAXIL_MOLAR_FAILED_ERUPT_OBSTRUCTION_TOOTH	Impacted maxillary molar || id:finngen_R10_K11_MAXIL_MOLAR_FAILED_ERUPT_OBSTRUCTION_TOOTH	exposure	Wald ratio	1	-0.143391	0.250164	0.566516	-0.633712	0.34693	0.866415	0.530618	1.41472	0.959625
10396_MCL1	finngen_R10_K11_MAXIL_PROGN	Maxillary prognathism || id:finngen_R10_K11_MAXIL_PROGN	exposure	Wald ratio	1	-0.197373	0.868898	0.820305	-1.90041	1.50567	0.820884	0.149507	4.50716	0.988973
10396_MCL1	finngen_R10_K11_MESIAL_BITE	Mesial bite || id:finngen_R10_K11_MESIAL_BITE	exposure	Wald ratio	1	-0.765202	0.604024	0.205212	-1.94909	0.418684	0.46524	0.142404	1.51996	0.89302
10396_MCL1	finngen_R10_K11_MIH	Molar incisor enamel hypoplasia || id:finngen_R10_K11_MIH	exposure	Wald ratio	1	-0.0839848	0.386385	0.827927	-0.841299	0.673329	0.919445	0.43115	1.96075	0.989162
10396_MCL1	finngen_R10_K11_MIH_CARIES	Molar incisor enamel hypoplasia, with caries || id:finngen_R10_K11_MIH_CARIES	exposure	Wald ratio	1	-0.075443	0.70102	0.914298	-1.44944	1.29856	0.927333	0.234701	3.664	0.997057
10396_MCL1	finngen_R10_K11_MISS_TEETH_ACCID_EXTR_PAROD	Missing teeth due to accident, extraction or parodontitis || id:finngen_R10_K11_MISS_TEETH_ACCID_EXTR_PAROD	exposure	Wald ratio	1	-0.136009	0.161651	0.400138	-0.452846	0.180827	0.872834	0.635816	1.19821	0.930174
10396_MCL1	finngen_R10_K11_MN_PROGN	Mandibular prognathia || id:finngen_R10_K11_MN_PROGN	exposure	Wald ratio	1	0.506067	0.493438	0.305083	-0.461071	1.47321	1.65876	0.630608	4.3632	0.913765
10396_MCL1	finngen_R10_K11_MN_PROGN_AND_SURGRT	Mandibular prognathia AND surgery (LeFortI or BSSRO) || id:finngen_R10_K11_MN_PROGN_AND_SURGRT	exposure	Wald ratio	1	-0.144607	0.854487	0.865614	-1.8194	1.53019	0.865362	0.162123	4.61904	0.993315
10396_MCL1	finngen_R10_K11_MN_PROGN_AND_SURGRT_INCLAVO	Mandibular prognathia AND surgery (LeFortI or BSSO or LeFortI AND BSSO) , including avohilmo || id:finngen_R10_K11_MN_PROGN_AND_SURGRT_INCLAVO	exposure	Wald ratio	1	0.440706	0.633444	0.486597	-0.800843	1.68226	1.5538	0.44895	5.37767	0.941518
10396_MCL1	finngen_R10_K11_MN_RETRGN	Mandibular retrognathia || id:finngen_R10_K11_MN_RETRGN	exposure	Wald ratio	1	0.257313	0.220548	0.243333	-0.174962	0.689587	1.29345	0.839489	1.99289	0.896926
10396_MCL1	finngen_R10_K11_MN_RETRGN_AND_SURG	Mandibular retrognathia AND surgery (BSSRO) || id:finngen_R10_K11_MN_RETRGN_AND_SURG	exposure	Wald ratio	1	0.457304	0.362031	0.206531	-0.252278	1.16688	1.57981	0.777029	3.21197	0.89302
10396_MCL1	finngen_R10_K11_OESITIS	Oesophagitis || id:finngen_R10_K11_OESITIS	exposure	Wald ratio	1	0.0360317	0.230544	0.875804	-0.415834	0.487897	1.03669	0.65979	1.62889	0.993601
10396_MCL1	finngen_R10_K11_OESITIS_ADVERSE	Oesophagitis, drug-induced || id:finngen_R10_K11_OESITIS_ADVERSE	exposure	Wald ratio	1	-0.0585448	1.16401	0.959887	-2.34	2.22291	0.943136	0.0963281	9.23413	0.99867
10396_MCL1	finngen_R10_K11_OESOBST	Oesophageal obstruction || id:finngen_R10_K11_OESOBST	exposure	Wald ratio	1	0.289296	0.293928	0.324997	-0.286803	0.865395	1.33549	0.75066	2.37594	0.915797
10396_MCL1	finngen_R10_K11_OESSTODUO	Diseases of oesophagus, stomach and duodenum || id:finngen_R10_K11_OESSTODUO	exposure	Wald ratio	1	0.054323	0.042371	0.199815	-0.0287241	0.13737	1.05583	0.971684	1.14725	0.892417
10396_MCL1	finngen_R10_K11_OESULC	Ulcer of oesophagus || id:finngen_R10_K11_OESULC	exposure	Wald ratio	1	-0.0499328	0.198862	0.801742	-0.439702	0.339836	0.951293	0.644229	1.40472	0.988312
10396_MCL1	finngen_R10_K11_OESULC_ADVERSE	Ulcer of oesophagus, drug-induced || id:finngen_R10_K11_OESULC_ADVERSE	exposure	Wald ratio	1	0.69238	0.782791	0.376425	-0.84189	2.22665	1.99847	0.430895	9.26877	0.930174
10396_MCL1	finngen_R10_K11_OPEN_BITE	Open bite || id:finngen_R10_K11_OPEN_BITE	exposure	Wald ratio	1	-0.124721	0.258567	0.629555	-0.631512	0.382071	0.882743	0.531787	1.46532	0.972057
10396_MCL1	finngen_R10_K11_OPEN_BITE_SURGERY	Open bite that required surgery (Lefort1 or BSSRO) || id:finngen_R10_K11_OPEN_BITE_SURGERY	exposure	Wald ratio	1	-0.127021	0.602918	0.833139	-1.30874	1.0547	0.880715	0.27016	2.87111	0.990561
10396_MCL1	finngen_R10_K11_ORAL	Diseases of oral cavity, salivary glands and jaws || id:finngen_R10_K11_ORAL	exposure	Wald ratio	1	-0.0214671	0.0318285	0.500018	-0.0838509	0.0409168	0.978762	0.919568	1.04177	0.942767
10396_MCL1	finngen_R10_K11_ORAL_LEUCOPLAC_RELAT	Oral leukoplakia and related diseases || id:finngen_R10_K11_ORAL_LEUCOPLAC_RELAT	exposure	Wald ratio	1	0.339808	0.231858	0.142762	-0.114634	0.79425	1.40468	0.891692	2.21278	0.873279
10396_MCL1	finngen_R10_K11_ORAL_LEUCOPLAC_RELAT_INCLAVO	Oral leukoplakia and related diseases, including avohilmo || id:finngen_R10_K11_ORAL_LEUCOPLAC_RELAT_INCLAVO	exposure	Wald ratio	1	0.0187488	0.186592	0.919963	-0.346971	0.384468	1.01893	0.706826	1.46883	0.998554
10396_MCL1	finngen_R10_K11_ORAL_LEUCOPLACIA	Oral leukoplakia || id:finngen_R10_K11_ORAL_LEUCOPLACIA	exposure	Wald ratio	1	0.37453	0.417943	0.370185	-0.444638	1.1937	1.45431	0.641056	3.29926	0.929537
10396_MCL1	finngen_R10_K11_ORAL_LEUCOPLACIA_INCLAVO	Oral leukoplakia, including avohilmo || id:finngen_R10_K11_ORAL_LEUCOPLACIA_INCLAVO	exposure	Wald ratio	1	0.0994427	0.345028	0.773181	-0.576812	0.775697	1.10456	0.561686	2.17211	0.985493
10396_MCL1	finngen_R10_K11_ORAL_LICHEN_PLANUS	Oral lichen ruber planus || id:finngen_R10_K11_ORAL_LICHEN_PLANUS	exposure	Wald ratio	1	-0.18102	0.387675	0.640545	-0.940864	0.578824	0.834419	0.39029	1.78394	0.974802
10396_MCL1	finngen_R10_K11_ORALCYST	Cysts of oral region, not elsewhere classified || id:finngen_R10_K11_ORALCYST	exposure	Wald ratio	1	-0.150221	0.26077	0.564571	-0.66133	0.360888	0.860518	0.516165	1.4346	0.958888
10396_MCL1	finngen_R10_K11_OTHABDHER	Other and unspecified abdominal hernia || id:finngen_R10_K11_OTHABDHER	exposure	Wald ratio	1	-0.0556436	0.283714	0.844512	-0.611724	0.500436	0.945876	0.542415	1.64944	0.991925
10396_MCL1	finngen_R10_K11_OTHANRECT	Other diseases of anus and rectum || id:finngen_R10_K11_OTHANRECT	exposure	Wald ratio	1	0.0657476	0.0943735	0.486006	-0.119224	0.25072	1.06796	0.887609	1.28495	0.941518
10396_MCL1	finngen_R10_K11_OTHAPPEND	Other diseases of appendix || id:finngen_R10_K11_OTHAPPEND	exposure	Wald ratio	1	0.637084	0.535963	0.234569	-0.413403	1.68757	1.89096	0.661396	5.40633	0.895683
10396_MCL1	finngen_R10_K11_OTHDIG	Other diseases of the digestive system || id:finngen_R10_K11_OTHDIG	exposure	Wald ratio	1	-0.133449	0.0735789	0.0697253	-0.277664	0.0107652	0.875072	0.757551	1.01082	0.791223
10396_MCL1	finngen_R10_K11_OTHDISDIG	Other diseases of the digestive system || id:finngen_R10_K11_OTHDISDIG	exposure	Wald ratio	1	-0.033392	0.0901111	0.710962	-0.21001	0.143226	0.967159	0.810576	1.15399	0.980235
10396_MCL1	finngen_R10_K11_OTHDISOES	Other diseases of oesophagus || id:finngen_R10_K11_OTHDISOES	exposure	Wald ratio	1	0.16749	0.170625	0.326285	-0.166936	0.501916	1.18233	0.846254	1.65188	0.915797
10396_MCL1	finngen_R10_K11_OTHDISSTOMDUOD	Other diseases of stomach and duodenum || id:finngen_R10_K11_OTHDISSTOMDUOD	exposure	Wald ratio	1	-0.0745065	0.219802	0.734632	-0.505319	0.356306	0.928201	0.603313	1.42804	0.981861
10396_MCL1	finngen_R10_K11_OTHENTERCOL	Other noninfective gastroenteritis and colitis || id:finngen_R10_K11_OTHENTERCOL	exposure	Wald ratio	1	0.127786	0.102904	0.214311	-0.0739055	0.329477	1.13631	0.928759	1.39024	0.89302
10396_MCL1	finngen_R10_K11_OTHFUNC	Other functional intestinal disorders || id:finngen_R10_K11_OTHFUNC	exposure	Wald ratio	1	-0.105484	0.0743389	0.155909	-0.251189	0.0402198	0.899888	0.777876	1.04104	0.875316
10396_MCL1	finngen_R10_K11_OTHGASTR	Other gastritis (incl. Duodenitis) || id:finngen_R10_K11_OTHGASTR	exposure	Wald ratio	1	0.0315379	0.106926	0.768032	-0.178038	0.241113	1.03204	0.836911	1.27267	0.985144
10396_MCL1	finngen_R10_K11_OTHILEUS	Other or unspecified ileus, impaction or obstruction || id:finngen_R10_K11_OTHILEUS	exposure	Wald ratio	1	0.151433	0.120806	0.210017	-0.0853474	0.388213	1.1635	0.918193	1.47434	0.89302
10396_MCL1	finngen_R10_K11_OTHINFLIV	Other inflammatory liver diseases || id:finngen_R10_K11_OTHINFLIV	exposure	Wald ratio	1	-0.413008	0.216136	0.0560206	-0.836634	0.0106176	0.661657	0.433166	1.01067	0.774538
10396_MCL1	finngen_R10_K11_OTHINT	Other diseases of intestine || id:finngen_R10_K11_OTHINT	exposure	Wald ratio	1	0.05411	0.163876	0.741257	-0.267087	0.375307	1.0556	0.765607	1.45544	0.982078
10396_MCL1	finngen_R10_K11_OTHPERITON	Other diseases of peritoneum || id:finngen_R10_K11_OTHPERITON	exposure	Wald ratio	1	-0.0287778	0.258892	0.911492	-0.536207	0.478651	0.971632	0.584963	1.6139	0.997057
10396_MCL1	finngen_R10_K11_OVERJET	Overjet || id:finngen_R10_K11_OVERJET	exposure	Wald ratio	1	-0.301748	0.40764	0.45916	-1.10072	0.497227	0.739524	0.332631	1.64416	0.934755
10396_MCL1	finngen_R10_K11_PANCOTH	Other diseases of pancreas || id:finngen_R10_K11_PANCOTH	exposure	Wald ratio	1	0.16705	0.21199	0.430692	-0.248451	0.582551	1.18181	0.780008	1.7906	0.932708
10396_MCL1	finngen_R10_K11_PARALIL	Paralytic ileus || id:finngen_R10_K11_PARALIL	exposure	Wald ratio	1	-0.00175212	0.277788	0.994967	-0.546217	0.542712	0.998249	0.579137	1.72067	0.999994
10396_MCL1	finngen_R10_K11_PARODON_OPER	Parodontitis or operation codes || id:finngen_R10_K11_PARODON_OPER	exposure	Wald ratio	1	0.014903	0.0543838	0.784059	-0.0916893	0.121495	1.01501	0.912389	1.12918	0.985937
10396_MCL1	finngen_R10_K11_PARODON_OPER_DENTAL_OPER	Parodontitis or/and operation codes || id:finngen_R10_K11_PARODON_OPER_DENTAL_OPER	exposure	Wald ratio	1	0.0473236	0.0593574	0.425298	-0.069017	0.163664	1.04846	0.933311	1.17782	0.931657
10396_MCL1	finngen_R10_K11_PARODON_PERIAPIC_CHRONIC	Chronic periapical parodontitis || id:finngen_R10_K11_PARODON_PERIAPIC_CHRONIC	exposure	Wald ratio	1	0.0123639	0.115637	0.914853	-0.214285	0.239013	1.01244	0.807118	1.27	0.997158
10396_MCL1	finngen_R10_K11_PERFOES	Perforation of oesophagus || id:finngen_R10_K11_PERFOES	exposure	Wald ratio	1	0.449683	0.891625	0.614022	-1.2979	2.19727	1.56781	0.273104	9.00039	0.968611
10396_MCL1	finngen_R10_K11_PERIODON_CHRON	Chronic periodontitis || id:finngen_R10_K11_PERIODON_CHRON	exposure	Wald ratio	1	0.108695	0.14077	0.440028	-0.167214	0.384604	1.11482	0.846018	1.46903	0.933894
10396_MCL1	finngen_R10_K11_PERIODON_CHRON_COMPL	Chronic periodontitis, complicated || id:finngen_R10_K11_PERIODON_CHRON_COMPL	exposure	Wald ratio	1	0.139839	0.186984	0.454542	-0.22665	0.506327	1.15009	0.7972	1.65919	0.934755
10396_MCL1	finngen_R10_K11_PERIODONTAL_NOS	Periodontal disease, other/unspecified || id:finngen_R10_K11_PERIODONTAL_NOS	exposure	Wald ratio	1	-1.54227	1.00832	0.126131	-3.51859	0.434044	0.213895	0.0296412	1.54349	0.857962
10396_MCL1	finngen_R10_K11_PERITON	Diseases of peritoneum || id:finngen_R10_K11_PERITON	exposure	Wald ratio	1	0.160235	0.166141	0.334819	-0.165401	0.485872	1.17379	0.847553	1.62559	0.917967
10396_MCL1	finngen_R10_K11_PERITONITIS	Acute peritonitis || id:finngen_R10_K11_PERITONITIS	exposure	Wald ratio	1	0.262795	0.214338	0.220168	-0.157306	0.682897	1.30056	0.854442	1.9796	0.89327
10396_MCL1	finngen_R10_K11_POSTOPDIS	Postprocedural disorders of digestive system, not elsewhere classified || id:finngen_R10_K11_POSTOPDIS	exposure	Wald ratio	1	-0.178011	0.31652	0.573843	-0.79839	0.442368	0.836933	0.450053	1.55639	0.961152
10396_MCL1	finngen_R10_K11_PSC_COLITIS_STRICT	Colitis, primary sclerosing, strict definition || id:finngen_R10_K11_PSC_COLITIS_STRICT	exposure	Wald ratio	1	0.119842	0.540251	0.824449	-0.939051	1.17873	1.12732	0.390999	3.25026	0.989162
10396_MCL1	finngen_R10_K11_PULC	Peptic ulcer || id:finngen_R10_K11_PULC	exposure	Wald ratio	1	-0.788279	0.560967	0.159957	-1.88777	0.311215	0.454626	0.151408	1.36508	0.876148
10396_MCL1	finngen_R10_K11_PULP_PERIAPICAL	Diseases of pulp and periapical tissues || id:finngen_R10_K11_PULP_PERIAPICAL	exposure	Wald ratio	1	-0.0276821	0.0855065	0.746133	-0.195275	0.139911	0.972698	0.822608	1.15017	0.982869
10396_MCL1	finngen_R10_K11_PULPITIS_1_ONLYAVO	Dental pulpitis 1, only avohilmo || id:finngen_R10_K11_PULPITIS_1_ONLYAVO	exposure	Wald ratio	1	-0.0329916	0.0361581	0.361544	-0.103861	0.0378783	0.967547	0.90135	1.0386	0.926471
10396_MCL1	finngen_R10_K11_PULPITIS_3	Dental pulpitis 3 || id:finngen_R10_K11_PULPITIS_3	exposure	Wald ratio	1	0.00902702	0.155814	0.953801	-0.296368	0.314422	1.00907	0.743514	1.36947	0.99867
10396_MCL1	finngen_R10_K11_REFLUX	Gastro-oesophageal reflux disease || id:finngen_R10_K11_REFLUX	exposure	Wald ratio	1	0.083987	0.0593421	0.15698	-0.0323235	0.200298	1.08761	0.968193	1.22177	0.875735
10396_MCL1	finngen_R10_K11_REIMB_202	KELA_REIMBURSEMENT_202 || id:finngen_R10_K11_REIMB_202	exposure	Wald ratio	1	-0.0800252	0.0637603	0.209444	-0.204995	0.0449449	0.923093	0.814651	1.04597	0.89302
10396_MCL1	finngen_R10_K11_RESORPTION	Pathological resorption of teeth || id:finngen_R10_K11_RESORPTION	exposure	Wald ratio	1	-0.104088	0.353944	0.768697	-0.797818	0.589643	0.901146	0.45031	1.80334	0.985144
10396_MCL1	finngen_R10_K11_RETROG_MAXILLAE	Maxillary retrognathism || id:finngen_R10_K11_RETROG_MAXILLAE	exposure	Wald ratio	1	0.0137884	0.42975	0.974405	-0.828521	0.856098	1.01388	0.436695	2.35396	0.999704
10396_MCL1	finngen_R10_K11_SALIVARY	Diseases of salivary glands || id:finngen_R10_K11_SALIVARY	exposure	Wald ratio	1	0.144498	0.11789	0.220313	-0.0865672	0.375563	1.15546	0.917074	1.45581	0.89327
10396_MCL1	finngen_R10_K11_SCISS_BITE	Scissor bite || id:finngen_R10_K11_SCISS_BITE	exposure	Wald ratio	1	0.506752	0.387623	0.1911	-0.252989	1.26649	1.65989	0.776476	3.54839	0.892012
10396_MCL1	finngen_R10_K11_STOMATITIS	Stomatitis and related lesions || id:finngen_R10_K11_STOMATITIS	exposure	Wald ratio	1	-0.0100869	0.18617	0.956791	-0.37498	0.354806	0.989964	0.687303	1.4259	0.99867
10396_MCL1	finngen_R10_K11_SUPNUM_ONLY	Supernumerary teeth EXCLUDE clefts and syndromes || id:finngen_R10_K11_SUPNUM_ONLY	exposure	Wald ratio	1	0.410934	0.912413	0.652436	-1.3774	2.19926	1.50823	0.252234	9.01837	0.975667
10396_MCL1	finngen_R10_K11_SUPNUM_ONLY_INCLAVO	Supernumerary teeth EXCLUDE clefts and syndromes , including avohilmo || id:finngen_R10_K11_SUPNUM_ONLY_INCLAVO	exposure	Wald ratio	1	-0.134804	0.60444	0.823518	-1.31951	1.0499	0.873887	0.267267	2.85736	0.989162
10396_MCL1	finngen_R10_K11_TEETH_HARD_NOS	Disease of hard tissues of teeth, NOS || id:finngen_R10_K11_TEETH_HARD_NOS	exposure	Wald ratio	1	0.278087	0.832656	0.738398	-1.35392	1.91009	1.3206	0.258227	6.75371	0.981861
10396_MCL1	finngen_R10_K11_TOXLIV	Toxic liver disease || id:finngen_R10_K11_TOXLIV	exposure	Wald ratio	1	0.391006	0.463926	0.399329	-0.518288	1.3003	1.47847	0.595539	3.6704	0.930174
10396_MCL1	finngen_R10_K11_UC_STRICT_PSC	Ulcerative colitis (strict) with PSC || id:finngen_R10_K11_UC_STRICT_PSC	exposure	Wald ratio	1	0.46653	0.623496	0.45431	-0.755522	1.68858	1.59445	0.469765	5.4118	0.934755
10396_MCL1	finngen_R10_K11_UC_STRICT2	Ulcerative colitis (strict definition, require KELA, min 2 HDR) || id:finngen_R10_K11_UC_STRICT2	exposure	Wald ratio	1	-0.180539	0.126488	0.153488	-0.428456	0.0673776	0.83482	0.651514	1.0697	0.875316
10396_MCL1	finngen_R10_K11_UMBHER	Umbilical hernia || id:finngen_R10_K11_UMBHER	exposure	Wald ratio	1	-0.271583	0.0927813	0.00342104	-0.453434	-0.0897317	0.762172	0.635442	0.914176	0.404907
10396_MCL1	finngen_R10_K11_VASCINT	Vascular disorders of the intestines || id:finngen_R10_K11_VASCINT	exposure	Wald ratio	1	-0.380901	0.21581	0.0775672	-0.803889	0.0420875	0.683246	0.447585	1.04299	0.801995
10396_MCL1	finngen_R10_K11_VENTHER	Ventral hernia || id:finngen_R10_K11_VENTHER	exposure	Wald ratio	1	-0.217609	0.107015	0.0420082	-0.42736	-0.00785915	0.80444	0.652229	0.992172	0.722802
10396_MCL1	finngen_R10_K11_VOLVU	Volvulus || id:finngen_R10_K11_VOLVU	exposure	Wald ratio	1	0.105103	0.344258	0.760136	-0.569643	0.779848	1.11082	0.565728	2.18114	0.984529
10396_MCL1	finngen_R10_KELA_DIAB_INSUL_EXMORE	Diabetes, insulin treatment (Kela reimbursement) (more control exclusions) || id:finngen_R10_KELA_DIAB_INSUL_EXMORE	exposure	Wald ratio	1	0.0748792	0.0443678	0.0914701	-0.0120817	0.16184	1.07775	0.987991	1.17567	0.819339
10396_MCL1	finngen_R10_KRA_PSY_ALCOH_EXMORE	Alcohol abuse, main dg (more control exclusions) || id:finngen_R10_KRA_PSY_ALCOH_EXMORE	exposure	Wald ratio	1	0.203297	0.138143	0.141117	-0.067463	0.474057	1.22544	0.934762	1.6065	0.873279
10396_MCL1	finngen_R10_KRA_PSY_ANXIETY_EXMORE	Anxiety disorders (more control exclusions) || id:finngen_R10_KRA_PSY_ANXIETY_EXMORE	exposure	Wald ratio	1	0.113153	0.0511078	0.0268286	0.0129815	0.213324	1.1198	1.01307	1.23779	0.68593
10396_MCL1	finngen_R10_KRA_PSY_ANYMENTAL	Any mental disorder || id:finngen_R10_KRA_PSY_ANYMENTAL	exposure	Wald ratio	1	0.0620039	0.0348069	0.0748524	-0.00621764	0.130225	1.06397	0.993802	1.13909	0.799819
10396_MCL1	finngen_R10_KRA_PSY_ANYMENTAL_SUICID_PREG_NERV_EXMORE	Any mental disorder, or suicide (or attempt), or psychic disorders complicating pregnancy, partum or puerperium or nerve system disorders (more control exclusions) || id:finngen_R10_KRA_PSY_ANYMENTAL_SUICID_PREG_NERV_EXMORE	exposure	Wald ratio	1	0.118252	0.0979723	0.227434	-0.0737736	0.310278	1.12553	0.928882	1.3638	0.89327
10396_MCL1	finngen_R10_KRA_PSY_AUTISM_EXMORE	Autism spe (more control exclusions) || id:finngen_R10_KRA_PSY_AUTISM_EXMORE	exposure	Wald ratio	1	-0.0196975	0.411906	0.961859	-0.827033	0.787638	0.980495	0.437345	2.1982	0.998686
10396_MCL1	finngen_R10_KRA_PSY_BEHAV_EXMORE	Behavioural disorders (more control exclusions) || id:finngen_R10_KRA_PSY_BEHAV_EXMORE	exposure	Wald ratio	1	0.753147	0.410458	0.0665216	-0.0513515	1.55765	2.12367	0.949945	4.74763	0.79051
10396_MCL1	finngen_R10_KRA_PSY_CHILDEMOT_EXMORE	Emotional disorders starting during childhood or adolescence (more control exclusions) || id:finngen_R10_KRA_PSY_CHILDEMOT_EXMORE	exposure	Wald ratio	1	-0.309496	0.268945	0.249823	-0.836628	0.217635	0.733817	0.433169	1.24313	0.900222
10396_MCL1	finngen_R10_KRA_PSY_CHILDOTH_EXMORE	Other disorders starting during childhood or adolescence (more control exclusions) || id:finngen_R10_KRA_PSY_CHILDOTH_EXMORE	exposure	Wald ratio	1	-0.0360106	0.255581	0.887951	-0.536949	0.464927	0.96463	0.584529	1.5919	0.993654
10396_MCL1	finngen_R10_KRA_PSY_CHILDSOC_EXMORE	Social disorders starting during childhood or adolescence (more control exclusions) || id:finngen_R10_KRA_PSY_CHILDSOC_EXMORE	exposure	Wald ratio	1	0.372723	0.684853	0.586278	-0.969589	1.71503	1.45168	0.379239	5.55686	0.963581
10396_MCL1	finngen_R10_KRA_PSY_CODUCTEMOT_EXMORE	Mixed disorders of conduct and emotions (more control exclusions) || id:finngen_R10_KRA_PSY_CODUCTEMOT_EXMORE	exposure	Wald ratio	1	0.289533	0.412082	0.4823	-0.518149	1.09721	1.3358	0.595622	2.99581	0.940199
10396_MCL1	finngen_R10_KRA_PSY_DEMENTIA_EXMORE	Any dementia (more control exclusions) || id:finngen_R10_KRA_PSY_DEMENTIA_EXMORE	exposure	Wald ratio	1	0.108387	0.0841911	0.197958	-0.0566277	0.273401	1.11448	0.944946	1.31443	0.892012
10396_MCL1	finngen_R10_KRA_PSY_DEVWIDE_EXMORE	Wide developmental disorders (more control exclusions) || id:finngen_R10_KRA_PSY_DEVWIDE_EXMORE	exposure	Wald ratio	1	-0.235476	0.364688	0.518479	-0.950264	0.479312	0.790195	0.386639	1.61496	0.949896
10396_MCL1	finngen_R10_KRA_PSY_EATING_EXMORE	KRA_PSY_EATING (more control exclusions) || id:finngen_R10_KRA_PSY_EATING_EXMORE	exposure	Wald ratio	1	-0.0945382	0.184728	0.608812	-0.456604	0.267528	0.909793	0.633431	1.30673	0.968279
10396_MCL1	finngen_R10_KRA_PSY_HYPERKIN_EXMORE	Hyperkinetic disorders (more control exclusions) || id:finngen_R10_KRA_PSY_HYPERKIN_EXMORE	exposure	Wald ratio	1	-0.128197	0.18557	0.489673	-0.491915	0.23552	0.87968	0.611454	1.26557	0.942443
10396_MCL1	finngen_R10_KRA_PSY_MENTALRET_EXMORE	Mental retardation (more control exclusions) || id:finngen_R10_KRA_PSY_MENTALRET_EXMORE	exposure	Wald ratio	1	0.443124	0.309204	0.151826	-0.162916	1.04916	1.55757	0.849663	2.85526	0.873279
10396_MCL1	finngen_R10_KRA_PSY_MOTOR_EXMORE	Motor disorders (more control exclusions) || id:finngen_R10_KRA_PSY_MOTOR_EXMORE	exposure	Wald ratio	1	-0.473124	0.503929	0.347797	-1.46083	0.514577	0.623053	0.232045	1.67293	0.925383
10396_MCL1	finngen_R10_KRA_PSY_PERSON_EXMORE	Personality disorders (more control exclusions) || id:finngen_R10_KRA_PSY_PERSON_EXMORE	exposure	Wald ratio	1	0.116764	0.104489	0.263789	-0.0880342	0.321563	1.12385	0.91573	1.37928	0.904947
10396_MCL1	finngen_R10_KRA_PSY_PUERPER_EXMORE	Mental and behavioural disorders of puerperium, not classified elsewhere (more control exclusions) || id:finngen_R10_KRA_PSY_PUERPER_EXMORE	exposure	Wald ratio	1	0.0666625	0.582275	0.908852	-1.0746	1.20792	1.06893	0.341436	3.34652	0.99656
10396_MCL1	finngen_R10_KRA_PSY_SCHIZODEL_EXMORE	Schizophrenia or delusion (more control exclusions) || id:finngen_R10_KRA_PSY_SCHIZODEL_EXMORE	exposure	Wald ratio	1	0.160326	0.1144	0.161079	-0.0638978	0.384551	1.17389	0.938101	1.46895	0.876148
10396_MCL1	finngen_R10_KRA_PSY_SLEEP_NONORG_EXMORE	Nonorganic sleeping disorders (more control exclusions) || id:finngen_R10_KRA_PSY_SLEEP_NONORG_EXMORE	exposure	Wald ratio	1	0.00233903	0.131327	0.98579	-0.255062	0.25974	1.00234	0.774868	1.29659	0.999704
10396_MCL1	finngen_R10_KRA_PSY_SPEELING_EXMORE	Speech and linguistic disorders (more control exclusions) || id:finngen_R10_KRA_PSY_SPEELING_EXMORE	exposure	Wald ratio	1	0.156544	0.194369	0.420593	-0.22442	0.537508	1.16946	0.798979	1.71174	0.931014
10396_MCL1	finngen_R10_KRA_PSY_SUBSTANCE_EXMORE	Substance abuse (more control exclusions) || id:finngen_R10_KRA_PSY_SUBSTANCE_EXMORE	exposure	Wald ratio	1	0.0194798	0.0657936	0.767173	-0.109476	0.148435	1.01967	0.896304	1.16002	0.985144
10396_MCL1	finngen_R10_KRA_PSY_TIC	Tic disorders || id:finngen_R10_KRA_PSY_TIC	exposure	Wald ratio	1	-0.57081	0.494745	0.248604	-1.54051	0.39889	0.565068	0.214272	1.49017	0.899586
10396_MCL1	finngen_R10_KRA_PSY_TIC_EXMORE	Tic disorders (more control exclusions) || id:finngen_R10_KRA_PSY_TIC_EXMORE	exposure	Wald ratio	1	-0.582031	0.519342	0.262411	-1.59994	0.435878	0.558762	0.201909	1.54632	0.90438
10396_MCL1	finngen_R10_L12_ABSCESS_CUT	Cutaneous abscess, furuncle and carbuncle || id:finngen_R10_L12_ABSCESS_CUT	exposure	Wald ratio	1	-0.0598601	0.101552	0.555556	-0.258901	0.139181	0.941896	0.771899	1.14933	0.955863
10396_MCL1	finngen_R10_L12_ACANTHNIGRICANS	Acanthosis nigricans || id:finngen_R10_L12_ACANTHNIGRICANS	exposure	Wald ratio	1	1.1337	0.973503	0.244198	-0.774366	3.04176	3.10713	0.460996	20.9422	0.896926
10396_MCL1	finngen_R10_L12_ACANTHOLYTIC	Other acantholytic disorders || id:finngen_R10_L12_ACANTHOLYTIC	exposure	Wald ratio	1	1.13433	1.18735	0.339404	-1.19288	3.46154	3.10909	0.303345	31.8661	0.919606
10396_MCL1	finngen_R10_L12_ACNE	Acne || id:finngen_R10_L12_ACNE	exposure	Wald ratio	1	0.0609178	0.173945	0.726179	-0.280015	0.40185	1.06281	0.755773	1.49459	0.981753
10396_MCL1	finngen_R10_L12_ACNE_CONGLOBLATA	Acne conglobata || id:finngen_R10_L12_ACNE_CONGLOBLATA	exposure	Wald ratio	1	0.574212	0.803809	0.475002	-1.00125	2.14968	1.77573	0.367419	8.58209	0.938257
10396_MCL1	finngen_R10_L12_ACNE_NAS	Other and unspecified acne || id:finngen_R10_L12_ACNE_NAS	exposure	Wald ratio	1	0.503933	0.492762	0.306465	-0.461882	1.46975	1.65522	0.630097	4.34814	0.913765
10396_MCL1	finngen_R10_L12_ACNE_VARIOLIFORMIS	Acne varioliformis || id:finngen_R10_L12_ACNE_VARIOLIFORMIS	exposure	Wald ratio	1	-0.830709	1.06487	0.435329	-2.91785	1.25643	0.43574	0.0540498	3.51286	0.933372
10396_MCL1	finngen_R10_L12_ACNEKELOID	Acne keloid || id:finngen_R10_L12_ACNEKELOID	exposure	Wald ratio	1	-0.344896	1.29734	0.790356	-2.88768	2.19789	0.708294	0.0557053	9.00597	0.986773
10396_MCL1	finngen_R10_L12_ACQKERAT	Acquired keratosis [keratoderma] palmaris et plantaris || id:finngen_R10_L12_ACQKERAT	exposure	Wald ratio	1	-0.21598	0.880396	0.806208	-1.94156	1.5096	0.805752	0.143481	4.5249	0.988739
10396_MCL1	finngen_R10_L12_ACTINKERA	Actinic keratosis || id:finngen_R10_L12_ACTINKERA	exposure	Wald ratio	1	0.0738845	0.0913914	0.418838	-0.105243	0.253012	1.07668	0.900106	1.2879	0.930458
10396_MCL1	finngen_R10_L12_ALLERGICCONTACT	Allergic contact dermatitis || id:finngen_R10_L12_ALLERGICCONTACT	exposure	Wald ratio	1	0.0177135	0.140646	0.899776	-0.257953	0.29338	1.01787	0.772632	1.34095	0.995507
10396_MCL1	finngen_R10_L12_ALOPECANDRO	Androgenic alopecia || id:finngen_R10_L12_ALOPECANDRO	exposure	Wald ratio	1	-0.676626	0.644011	0.293423	-1.93889	0.585636	0.508329	0.143864	1.79613	0.913765
10396_MCL1	finngen_R10_L12_ALOPECAREATA	Alopecia areata || id:finngen_R10_L12_ALOPECAREATA	exposure	Wald ratio	1	-0.0367557	0.350242	0.91642	-0.723231	0.649719	0.963912	0.485182	1.915	0.997766
10396_MCL1	finngen_R10_L12_APOCRINESWEAT	Apocrine sweat disorders, other sweat gland disorders || id:finngen_R10_L12_APOCRINESWEAT	exposure	Wald ratio	1	-0.267362	0.894961	0.765138	-2.02148	1.48676	0.765396	0.132459	4.42275	0.984994
10396_MCL1	finngen_R10_L12_ATOPIC	Atopic dermatitis || id:finngen_R10_L12_ATOPIC	exposure	Wald ratio	1	0.0660135	0.0801947	0.410414	-0.0911681	0.223195	1.06824	0.912864	1.25006	0.930174
10396_MCL1	finngen_R10_L12_ATROPHICSKIN	Atrophic disorders of skin || id:finngen_R10_L12_ATROPHICSKIN	exposure	Wald ratio	1	-0.288043	0.148352	0.0521836	-0.578813	0.00272735	0.74973	0.560563	1.00273	0.75993
10396_MCL1	finngen_R10_L12_ATROPHICSKINNAS	Other and unspecified atrophic disorders of skin || id:finngen_R10_L12_ATROPHICSKINNAS	exposure	Wald ratio	1	-0.679089	0.82977	0.413125	-2.30544	0.947261	0.507079	0.099715	2.57864	0.930174
10396_MCL1	finngen_R10_L12_BULLOTH	Other bullous disorders || id:finngen_R10_L12_BULLOTH	exposure	Wald ratio	1	-0.406171	0.337126	0.228279	-1.06694	0.254596	0.666196	0.34406	1.28994	0.893319
10396_MCL1	finngen_R10_L12_BULLOUS	Bullous disorders || id:finngen_R10_L12_BULLOUS	exposure	Wald ratio	1	-0.180482	0.234203	0.440931	-0.639521	0.278556	0.834868	0.527545	1.32122	0.933894
10396_MCL1	finngen_R10_L12_CELLULITIS	Cellulitis || id:finngen_R10_L12_CELLULITIS	exposure	Wald ratio	1	-0.0443753	0.111633	0.690992	-0.263176	0.174426	0.956595	0.768606	1.19056	0.980145
10396_MCL1	finngen_R10_L12_CHLOASMA	Chloasma || id:finngen_R10_L12_CHLOASMA	exposure	Wald ratio	1	-0.46782	0.95716	0.625013	-2.34385	1.40821	0.626366	0.0959571	4.08865	0.971443
10396_MCL1	finngen_R10_L12_CHRONICULCEROFSKIN	Chronic ulcer of skin, not elsewhere classified || id:finngen_R10_L12_CHRONICULCEROFSKIN	exposure	Wald ratio	1	-0.127267	0.213456	0.551027	-0.545641	0.291107	0.880498	0.57947	1.33791	0.955863
10396_MCL1	finngen_R10_L12_CORNSANDCALLOS	Corns and callosities || id:finngen_R10_L12_CORNSANDCALLOS	exposure	Wald ratio	1	-0.0114402	0.207232	0.955975	-0.417615	0.394734	0.988625	0.658616	1.48399	0.99867
10396_MCL1	finngen_R10_L12_CUTLAXSEN	Cutis laxa senilis || id:finngen_R10_L12_CUTLAXSEN	exposure	Wald ratio	1	-0.130969	0.694349	0.85039	-1.49189	1.22995	0.877245	0.224946	3.42108	0.992834
10396_MCL1	finngen_R10_L12_DECUBITANSULCERANDPRESSURE	Decubitus ulcer and pressure area || id:finngen_R10_L12_DECUBITANSULCERANDPRESSURE	exposure	Wald ratio	1	-0.0672157	0.236048	0.775832	-0.52987	0.395438	0.934993	0.588682	1.48503	0.985493
10396_MCL1	finngen_R10_L12_DERM_NUMMULAR	Nummular dermatitis || id:finngen_R10_L12_DERM_NUMMULAR	exposure	Wald ratio	1	0.248769	0.19914	0.211585	-0.141545	0.639084	1.28245	0.868016	1.89475	0.89302
10396_MCL1	finngen_R10_L12_DERMATHERP	Dermatitis herpetiformis || id:finngen_R10_L12_DERMATHERP	exposure	Wald ratio	1	-0.420425	0.410896	0.306217	-1.22578	0.384931	0.656767	0.293528	1.46951	0.913765
10396_MCL1	finngen_R10_L12_DERMATITISECZEMA	Dermatitis and eczema || id:finngen_R10_L12_DERMATITISECZEMA	exposure	Wald ratio	1	0.0687822	0.0479135	0.15113	-0.0251282	0.162693	1.0712	0.975185	1.17667	0.873279
10396_MCL1	finngen_R10_L12_DERMATITISNAS	Other and unspecified dermatitis || id:finngen_R10_L12_DERMATITISNAS	exposure	Wald ratio	1	0.0644712	0.0632578	0.308117	-0.0595142	0.188456	1.06659	0.942222	1.20738	0.913765
10396_MCL1	finngen_R10_L12_DISORDSKINAPPENDIX	Disorders of skin appendages || id:finngen_R10_L12_DISORDSKINAPPENDIX	exposure	Wald ratio	1	-0.114118	0.0729902	0.117942	-0.257179	0.0289428	0.892153	0.77323	1.02937	0.851691
10396_MCL1	finngen_R10_L12_DYSHIDROSIS	Dyshidrosis [pompholyx] || id:finngen_R10_L12_DYSHIDROSIS	exposure	Wald ratio	1	0.076929	0.44998	0.864254	-0.805031	0.958889	1.07997	0.447074	2.6088	0.993315
10396_MCL1	finngen_R10_L12_ECCRINESWEAT	Eccrine sweat disorders || id:finngen_R10_L12_ECCRINESWEAT	exposure	Wald ratio	1	0.0247828	1.12532	0.98243	-2.18084	2.23041	1.02509	0.112946	9.30366	0.999704
10396_MCL1	finngen_R10_L12_EPIDERMALTHICKOTH	Other epidermal thickening || id:finngen_R10_L12_EPIDERMALTHICKOTH	exposure	Wald ratio	1	0.227787	0.274126	0.405998	-0.3095	0.765074	1.25582	0.733814	2.14915	0.930174
10396_MCL1	finngen_R10_L12_EPIDERMTHICKNAS	Other and unspecified epidermal thickening || id:finngen_R10_L12_EPIDERMTHICKNAS	exposure	Wald ratio	1	0.399576	0.349112	0.252396	-0.284683	1.08383	1.49119	0.752252	2.95599	0.900975
10396_MCL1	finngen_R10_L12_ERTYTH_TOXIC	Toxic erythema || id:finngen_R10_L12_ERTYTH_TOXIC	exposure	Wald ratio	1	1.12323	1.38235	0.416474	-1.58617	3.83264	3.07478	0.204708	46.1843	0.930174
10396_MCL1	finngen_R10_L12_ERYT_INTERTRIG	Erythema intertrigo || id:finngen_R10_L12_ERYT_INTERTRIG	exposure	Wald ratio	1	-0.0467479	0.367753	0.898847	-0.767543	0.674048	0.954328	0.464152	1.96216	0.995507
10396_MCL1	finngen_R10_L12_ERYTHEMAMULTIF	Erythema multiforme || id:finngen_R10_L12_ERYTHEMAMULTIF	exposure	Wald ratio	1	0.520911	0.376868	0.166907	-0.21775	1.25957	1.68356	0.804326	3.52391	0.881378
10396_MCL1	finngen_R10_L12_ERYTHEMANODOSUM	Erythema nodosum || id:finngen_R10_L12_ERYTHEMANODOSUM	exposure	Wald ratio	1	0.590508	0.324688	0.0689579	-0.0458798	1.2269	1.80491	0.955157	3.41063	0.79051
10396_MCL1	finngen_R10_L12_ERYTHEMATOUSOTH	Other erythematous conditions || id:finngen_R10_L12_ERYTHEMATOUSOTH	exposure	Wald ratio	1	-0.0539897	0.31213	0.862674	-0.665765	0.557785	0.947442	0.51388	1.7468	0.993315
10396_MCL1	finngen_R10_L12_ERYTHINOTH	Erythema in diseases classified elsewhere || id:finngen_R10_L12_ERYTHINOTH	exposure	Wald ratio	1	-0.179777	1.22609	0.883427	-2.58291	2.22336	0.835456	0.0755537	9.23829	0.993601
10396_MCL1	finngen_R10_L12_ERYTHRASMA	Erythrasma || id:finngen_R10_L12_ERYTHRASMA	exposure	Wald ratio	1	-0.201513	1.23413	0.870295	-2.62041	2.21738	0.817493	0.0727733	9.18325	0.993315
10396_MCL1	finngen_R10_L12_ERYTHRO_KELA	Universal erythroderma, KELA reimbursement || id:finngen_R10_L12_ERYTHRO_KELA	exposure	Wald ratio	1	-0.0967753	0.450465	0.829897	-0.979687	0.786136	0.90776	0.375429	2.1949	0.989162
10396_MCL1	finngen_R10_L12_EXFOLIATIVE	Exfoliative dermatitis || id:finngen_R10_L12_EXFOLIATIVE	exposure	Wald ratio	1	-0.821237	0.528709	0.120354	-1.85751	0.215033	0.439887	0.156061	1.2399	0.853491
10396_MCL1	finngen_R10_L12_FACTITIALDERMAT	Factitial dermatitis || id:finngen_R10_L12_FACTITIALDERMAT	exposure	Wald ratio	1	0.055654	0.781317	0.943214	-1.47573	1.58704	1.05723	0.228612	4.88923	0.99867
10396_MCL1	finngen_R10_L12_FOLICULAROTH	Other follicular disorders || id:finngen_R10_L12_FOLICULAROTH	exposure	Wald ratio	1	-0.0163437	0.207371	0.937181	-0.42279	0.390103	0.983789	0.655216	1.47713	0.99867
10396_MCL1	finngen_R10_L12_FOLLICULARCYST	Follicular cysts of skin and subcutaneous tissue || id:finngen_R10_L12_FOLLICULARCYST	exposure	Wald ratio	1	-0.0704472	0.12386	0.569516	-0.313213	0.172318	0.931977	0.731094	1.18806	0.959705
10396_MCL1	finngen_R10_L12_FOLLICULARNAS	Other and unspecified follicular disorders || id:finngen_R10_L12_FOLLICULARNAS	exposure	Wald ratio	1	0.207163	0.287103	0.470565	-0.35556	0.769885	1.23018	0.700781	2.15952	0.937723
10396_MCL1	finngen_R10_L12_FOLLICULITDECALV	Folliculitis decalvans || id:finngen_R10_L12_FOLLICULITDECALV	exposure	Wald ratio	1	-0.272706	1.26559	0.829395	-2.75325	2.20784	0.761317	0.0637201	9.09608	0.989162
10396_MCL1	finngen_R10_L12_FOODDERMAT	Dermatitis due to ingested food || id:finngen_R10_L12_FOODDERMAT	exposure	Wald ratio	1	-0.233007	0.305092	0.445029	-0.830986	0.364973	0.792148	0.435619	1.44047	0.933894
10396_MCL1	finngen_R10_L12_FOREIGNBODYGRANULOMA	Foreign body granuloma of skin and subcutaneous tissue || id:finngen_R10_L12_FOREIGNBODYGRANULOMA	exposure	Wald ratio	1	0.348317	0.955254	0.715386	-1.52398	2.22062	1.41668	0.217843	9.213	0.980235
10396_MCL1	finngen_R10_L12_GRANUANNU	Granuloma annulare || id:finngen_R10_L12_GRANUANNU	exposure	Wald ratio	1	0.717123	0.485278	0.139473	-0.234022	1.66827	2.04853	0.791344	5.30297	0.871512
10396_MCL1	finngen_R10_L12_GRANULOMASKINNAS	Other and unspecified granulomatous disorders of skin and subcutaneous tissue || id:finngen_R10_L12_GRANULOMASKINNAS	exposure	Wald ratio	1	0.33479	0.959593	0.727174	-1.54601	2.21559	1.39765	0.213096	9.16684	0.981753
10396_MCL1	finngen_R10_L12_GRANULOMATOUSSKIN	Granulomatous disorders of skin and subcutaneous tissue || id:finngen_R10_L12_GRANULOMATOUSSKIN	exposure	Wald ratio	1	0.462161	0.356916	0.195364	-0.237394	1.16172	1.5875	0.78868	3.19541	0.892012
10396_MCL1	finngen_R10_L12_HAIRCOLOUR	Hair colour and hair shaft abnormalities || id:finngen_R10_L12_HAIRCOLOUR	exposure	Wald ratio	1	0.376965	0.936005	0.687141	-1.4576	2.21153	1.45785	0.232793	9.12971	0.980145
10396_MCL1	finngen_R10_L12_HAIRLOSS_NONSCARNAS	Other and unspecified nonscarring hair loss || id:finngen_R10_L12_HAIRLOSS_NONSCARNAS	exposure	Wald ratio	1	0.669858	0.727661	0.357278	-0.756357	2.09607	1.95396	0.469373	8.13416	0.926471
10396_MCL1	finngen_R10_L12_HAIRLOSS_SCARNAS	Other and unspecified cicatricial alopecia || id:finngen_R10_L12_HAIRLOSS_SCARNAS	exposure	Wald ratio	1	0.991642	1.13108	0.380636	-1.22527	3.20855	2.69566	0.293679	24.7432	0.930174
10396_MCL1	finngen_R10_L12_HAIRLOSSNONSCAR	Other nonscarring hair loss || id:finngen_R10_L12_HAIRLOSSNONSCAR	exposure	Wald ratio	1	0.0903488	0.632237	0.886366	-1.14884	1.32953	1.09456	0.317006	3.77928	0.993654
10396_MCL1	finngen_R10_L12_HAIRLOSSSCAR	Cicatricial alopecia [scarring hair loss] || id:finngen_R10_L12_HAIRLOSSSCAR	exposure	Wald ratio	1	0.306297	0.666067	0.645617	-0.999195	1.61179	1.35839	0.368176	5.01177	0.975667
10396_MCL1	finngen_R10_L12_HIDRADENITISSUP	Hidradenitis suppurativa || id:finngen_R10_L12_HIDRADENITISSUP	exposure	Wald ratio	1	-0.187844	0.299412	0.530413	-0.774691	0.399004	0.828744	0.460846	1.49034	0.953498
10396_MCL1	finngen_R10_L12_HIRSUTISM	Hirsutism in women || id:finngen_R10_L12_HIRSUTISM	exposure	Wald ratio	1	-0.373952	0.439645	0.395004	-1.23566	0.487753	0.68801	0.290644	1.62865	0.930174
10396_MCL1	finngen_R10_L12_HIRSUTISM_ADVERSE	Hirsutism, drug-induced || id:finngen_R10_L12_HIRSUTISM_ADVERSE	exposure	Wald ratio	1	1.09651	1.36952	0.423335	-1.58776	3.78077	2.99369	0.204384	43.8497	0.931174
10396_MCL1	finngen_R10_L12_HYPERTICHNAS	Other hypertrichosis || id:finngen_R10_L12_HYPERTICHNAS	exposure	Wald ratio	1	0.206453	1.0211	0.839771	-1.79491	2.20781	1.22931	0.166143	9.0958	0.991184
10396_MCL1	finngen_R10_L12_HYPERTROPHICNAS	Other and unspecified hypertrophic disorders of skin || id:finngen_R10_L12_HYPERTROPHICNAS	exposure	Wald ratio	1	0.615345	0.769643	0.423989	-0.893155	2.12385	1.8503	0.409362	8.36323	0.931174
10396_MCL1	finngen_R10_L12_HYPETROPHICSCAR	Hypertrophic scar || id:finngen_R10_L12_HYPETROPHICSCAR	exposure	Wald ratio	1	-0.244414	0.23775	0.303937	-0.710405	0.221577	0.783164	0.491445	1.24804	0.913765
10396_MCL1	finngen_R10_L12_IMPETIGO	Impetigo || id:finngen_R10_L12_IMPETIGO	exposure	Wald ratio	1	-0.323753	0.259067	0.211414	-0.831525	0.184019	0.723429	0.435385	1.20204	0.89302
10396_MCL1	finngen_R10_L12_INFECT_DERM	Infective dermatitis || id:finngen_R10_L12_INFECT_DERM	exposure	Wald ratio	1	-0.13482	0.157939	0.393317	-0.444381	0.174741	0.873873	0.641221	1.19094	0.930174
10396_MCL1	finngen_R10_L12_INFECT_SKIN	Infections of the skin and subcutaneous tissue || id:finngen_R10_L12_INFECT_SKIN	exposure	Wald ratio	1	0.00521083	0.0644216	0.935532	-0.121055	0.131477	1.00522	0.885985	1.14051	0.99867
10396_MCL1	finngen_R10_L12_INFECT_SKIN_OTHER	Other local infections of skin and subcutaneous tissue || id:finngen_R10_L12_INFECT_SKIN_OTHER	exposure	Wald ratio	1	0.0461232	0.171601	0.788098	-0.290215	0.382462	1.0472	0.748102	1.46589	0.986301
10396_MCL1	finngen_R10_L12_INTERNALSUBSTANCEDERM	Dermatitis due to substances taken internally || id:finngen_R10_L12_INTERNALSUBSTANCEDERM	exposure	Wald ratio	1	-8.29869e-06	0.184112	0.999964	-0.360869	0.360852	0.999992	0.697071	1.43455	0.999994
10396_MCL1	finngen_R10_L12_LICHENPLANO	Lichen planopilaris || id:finngen_R10_L12_LICHENPLANO	exposure	Wald ratio	1	0.0693041	1.10123	0.94982	-2.08911	2.22772	1.07176	0.123797	9.27871	0.99867
10396_MCL1	finngen_R10_L12_LICHENSCLERATROPH	Lichen sclerosus et atrophicus || id:finngen_R10_L12_LICHENSCLERATROPH	exposure	Wald ratio	1	0.0507967	0.186911	0.7858	-0.315549	0.417143	1.05211	0.729388	1.51762	0.986301
10396_MCL1	finngen_R10_L12_LICHENSIMPLEX	Lichen simplex chronicus || id:finngen_R10_L12_LICHENSIMPLEX	exposure	Wald ratio	1	-0.0337315	0.309901	0.913325	-0.641138	0.573675	0.966831	0.526693	1.77478	0.997057
10396_MCL1	finngen_R10_L12_LICHSIMPANDPRURIGO	Lichen simplex chronicus and prurigo || id:finngen_R10_L12_LICHSIMPANDPRURIGO	exposure	Wald ratio	1	0.127621	0.2247	0.570062	-0.312792	0.568033	1.13612	0.731402	1.76479	0.959792
10396_MCL1	finngen_R10_L12_LIVEDOIDVASC	Livedoid vasculitis || id:finngen_R10_L12_LIVEDOIDVASC	exposure	Wald ratio	1	-1.4184	0.985105	0.149911	-3.34921	0.512405	0.242101	0.0351122	1.6693	0.873279
10396_MCL1	finngen_R10_L12_LOCALCONNECTISSUENAS	Other and unspecified localized connective tissue disorders || id:finngen_R10_L12_LOCALCONNECTISSUENAS	exposure	Wald ratio	1	-1.38914	0.979812	0.156261	-3.30957	0.531293	0.24929	0.0365318	1.70113	0.875316
10396_MCL1	finngen_R10_L12_LOCALDCONNECTISSUEOTH	Other localized connective tissue disorders || id:finngen_R10_L12_LOCALDCONNECTISSUEOTH	exposure	Wald ratio	1	-0.482321	0.409635	0.239019	-1.28521	0.320563	0.617349	0.276594	1.3779	0.896153
10396_MCL1	finngen_R10_L12_LOCALSCLERODERMA	Localized scleroderma [morphea] || id:finngen_R10_L12_LOCALSCLERODERMA	exposure	Wald ratio	1	0.183527	0.467217	0.694461	-0.732219	1.09927	1.20145	0.480841	3.00198	0.980145
10396_MCL1	finngen_R10_L12_LUPUS	Lupus erythematosus || id:finngen_R10_L12_LUPUS	exposure	Wald ratio	1	0.557142	0.365731	0.127667	-0.15969	1.27397	1.74568	0.852408	3.57503	0.857962
10396_MCL1	finngen_R10_L12_LYMPHADENITIS	Acute lymphadenitis || id:finngen_R10_L12_LYMPHADENITIS	exposure	Wald ratio	1	0.294066	0.215264	0.171918	-0.127853	0.715984	1.34187	0.879983	2.0462	0.881513
10396_MCL1	finngen_R10_L12_NAIL_DYSTROPHY	Nail dystrophy || id:finngen_R10_L12_NAIL_DYSTROPHY	exposure	Wald ratio	1	-0.297491	0.735027	0.685672	-1.73814	1.14316	0.742679	0.175847	3.13667	0.980145
10396_MCL1	finngen_R10_L12_NAIL_GRYPHOSIS	Onychogryphosis || id:finngen_R10_L12_NAIL_GRYPHOSIS	exposure	Wald ratio	1	1.12846	1.10818	0.308533	-1.04356	3.30048	3.09089	0.352197	27.1258	0.913765
10396_MCL1	finngen_R10_L12_NAIL_INGROW	Ingrowing nail || id:finngen_R10_L12_NAIL_INGROW	exposure	Wald ratio	1	-0.627011	0.192806	0.00114581	-1.00491	-0.249112	0.534186	0.366077	0.779493	0.252675
10396_MCL1	finngen_R10_L12_NAIL_LYSIS	Onycholysis || id:finngen_R10_L12_NAIL_LYSIS	exposure	Wald ratio	1	-0.328009	0.746901	0.660546	-1.79193	1.13592	0.720357	0.166637	3.11403	0.976942
10396_MCL1	finngen_R10_L12_NAILDIS	Nail disorders || id:finngen_R10_L12_NAILDIS	exposure	Wald ratio	1	-0.434355	0.165874	0.00882961	-0.759468	-0.109242	0.647683	0.467915	0.896514	0.56904
10396_MCL1	finngen_R10_L12_NAILNAS	Other and unspecified nail disorders || id:finngen_R10_L12_NAILNAS	exposure	Wald ratio	1	0.0614546	0.419661	0.883575	-0.761081	0.88399	1.06338	0.467161	2.42054	0.993601
10396_MCL1	finngen_R10_L12_NECROLIPOIDIC	Necrobiosis lipoidica, not elsewhere classified || id:finngen_R10_L12_NECROLIPOIDIC	exposure	Wald ratio	1	0.204607	0.734259	0.780507	-1.23454	1.64375	1.22704	0.290968	5.17456	0.985493
10396_MCL1	finngen_R10_L12_NONIONRADISKINNAS	Other and unspecified skin changes due to chronic exposure to nonionizing radiation || id:finngen_R10_L12_NONIONRADISKINNAS	exposure	Wald ratio	1	0.290144	0.494723	0.557554	-0.679513	1.2598	1.33662	0.506864	3.52472	0.956061
10396_MCL1	finngen_R10_L12_OTHACUSKINSUN	Other acute skin changes due to ultraviolet radiation || id:finngen_R10_L12_OTHACUSKINSUN	exposure	Wald ratio	1	-0.0163733	0.288169	0.95469	-0.581184	0.548438	0.98376	0.559236	1.73055	0.99867
10396_MCL1	finngen_R10_L12_OTHACUSKINSUNNAS	Other and unspecified acute skin changes due to ultraviolet radiation || id:finngen_R10_L12_OTHACUSKINSUNNAS	exposure	Wald ratio	1	0.027823	0.340722	0.934918	-0.639992	0.695638	1.02821	0.527296	2.00499	0.99867
10396_MCL1	finngen_R10_L12_OTHERBULL	Other and unspecified bullous disorders || id:finngen_R10_L12_OTHERBULL	exposure	Wald ratio	1	-0.0713282	0.588785	0.903576	-1.22535	1.08269	0.931156	0.293656	2.95261	0.996037
10396_MCL1	finngen_R10_L12_OTHERCONTACT	Other contact dermatitis || id:finngen_R10_L12_OTHERCONTACT	exposure	Wald ratio	1	0.246369	0.179599	0.170134	-0.105644	0.598382	1.27937	0.899745	1.81917	0.881513
10396_MCL1	finngen_R10_L12_OTHERDISSKINANDSUBCUTIS	Other disorders of skin and subcutaneous tissue, not elsewhere classified || id:finngen_R10_L12_OTHERDISSKINANDSUBCUTIS	exposure	Wald ratio	1	-0.117755	0.139823	0.39969	-0.391807	0.156297	0.888914	0.675834	1.16917	0.930174
10396_MCL1	finngen_R10_L12_OTHERINFILTRATIVESKIN	Other infiltrative disorders of skin and subcutaneous tissue || id:finngen_R10_L12_OTHERINFILTRATIVESKIN	exposure	Wald ratio	1	-1.24789	0.824057	0.129943	-2.86304	0.367261	0.28711	0.0570948	1.44377	0.860134
10396_MCL1	finngen_R10_L12_OTHERMELANIN	Other melanin hyperpigmentation || id:finngen_R10_L12_OTHERMELANIN	exposure	Wald ratio	1	-0.241651	0.419129	0.564239	-1.06314	0.579841	0.78533	0.345368	1.78575	0.958888
10396_MCL1	finngen_R10_L12_OTHERSKINSUBCUTIS	Other disorders of skin and subcutaneous tissue || id:finngen_R10_L12_OTHERSKINSUBCUTIS	exposure	Wald ratio	1	-0.0593296	0.060638	0.327865	-0.17818	0.0595209	0.942396	0.836792	1.06133	0.915797
10396_MCL1	finngen_R10_L12_OTHPIGMENTATION	Other disorders of pigmentation || id:finngen_R10_L12_OTHPIGMENTATION	exposure	Wald ratio	1	-0.0685059	0.285438	0.810329	-0.627965	0.490953	0.933788	0.533677	1.63387	0.988739
10396_MCL1	finngen_R10_L12_PAPULOSQUAMOUS	Papulosquamous disorders || id:finngen_R10_L12_PAPULOSQUAMOUS	exposure	Wald ratio	1	-0.0664558	0.0808356	0.411014	-0.224893	0.0919819	0.935704	0.798601	1.09634	0.930174
10396_MCL1	finngen_R10_L12_PAPULOSQUAOTH	Other papulosquamous disorders || id:finngen_R10_L12_PAPULOSQUAOTH	exposure	Wald ratio	1	-1.23849	0.548971	0.0240698	-2.31447	-0.162502	0.289823	0.0988188	0.850014	0.665983
10396_MCL1	finngen_R10_L12_PAPULOSQUONAS	Other and unspecified papulosquamous disorders || id:finngen_R10_L12_PAPULOSQUONAS	exposure	Wald ratio	1	-0.95332	0.772575	0.217221	-2.46757	0.560927	0.385459	0.084791	1.7523	0.89302
10396_MCL1	finngen_R10_L12_PARAPSO_PITYLICHCHRON	Pityriasis lichenoides chronica || id:finngen_R10_L12_PARAPSO_PITYLICHCHRON	exposure	Wald ratio	1	0.461563	0.883875	0.601529	-1.27083	2.19396	1.58655	0.280598	8.97064	0.966718
10396_MCL1	finngen_R10_L12_PARAPSO_PLAQUE	Small plaque parapsoriasis || id:finngen_R10_L12_PARAPSO_PLAQUE	exposure	Wald ratio	1	-0.0748533	1.17211	0.94908	-2.3722	2.22249	0.92788	0.0932756	9.23029	0.99867
10396_MCL1	finngen_R10_L12_PARAPSO_RETIFORM	Other and unspecified parapsoriasis || id:finngen_R10_L12_PARAPSO_RETIFORM	exposure	Wald ratio	1	-0.0549384	0.826016	0.946972	-1.67393	1.56405	0.946543	0.187509	4.77815	0.99867
10396_MCL1	finngen_R10_L12_PARAPSORI	Parapsoriasis || id:finngen_R10_L12_PARAPSORI	exposure	Wald ratio	1	0.548799	0.409635	0.180334	-0.254085	1.35168	1.73117	0.775626	3.86393	0.88865
10396_MCL1	finngen_R10_L12_PEMPHIGOID_BULL	Bullous pemphigoid || id:finngen_R10_L12_PEMPHIGOID_BULL	exposure	Wald ratio	1	-0.387158	0.397827	0.330463	-1.1669	0.392582	0.678984	0.311331	1.4808	0.91652
10396_MCL1	finngen_R10_L12_PEMPHIGOID_CICA	Cicatricial pemphigoid || id:finngen_R10_L12_PEMPHIGOID_CICA	exposure	Wald ratio	1	-0.126403	1.19471	0.915739	-2.46804	2.21523	0.88126	0.084751	9.16354	0.99744
10396_MCL1	finngen_R10_L12_PEMPHIGOID_NAS	Other and unspecified pemphigoid || id:finngen_R10_L12_PEMPHIGOID_NAS	exposure	Wald ratio	1	-0.472592	0.677186	0.485255	-1.79988	0.854694	0.623384	0.165319	2.35065	0.941241
10396_MCL1	finngen_R10_L12_PEMPHIGUS	Pemphigus || id:finngen_R10_L12_PEMPHIGUS	exposure	Wald ratio	1	1.13924	0.69601	0.101671	-0.224945	2.50342	3.12438	0.79856	12.2242	0.83379
10396_MCL1	finngen_R10_L12_PEMPHIGUS_NAS	Other and unspecified pemphigus || id:finngen_R10_L12_PEMPHIGUS_NAS	exposure	Wald ratio	1	1.13928	1.04024	0.273423	-0.89958	3.17814	3.12452	0.40674	24.0021	0.90606
10396_MCL1	finngen_R10_L12_PEMPHIGUS_VULG	Pemphigus vulgaris || id:finngen_R10_L12_PEMPHIGUS_VULG	exposure	Wald ratio	1	1.11849	1.19766	0.350357	-1.22892	3.4659	3.06023	0.292609	32.0052	0.925383
10396_MCL1	finngen_R10_L12_PEMPHIKELA	Severe bullous disorders, KELA reimbursement || id:finngen_R10_L12_PEMPHIKELA	exposure	Wald ratio	1	1.11818	1.25267	0.372048	-1.33704	3.57341	3.0593	0.262621	35.638	0.930111
10396_MCL1	finngen_R10_L12_PERIORALDERM	Perioral dermatitis || id:finngen_R10_L12_PERIORALDERM	exposure	Wald ratio	1	-0.509371	0.413465	0.217965	-1.31976	0.301021	0.600873	0.267199	1.35124	0.89302
10396_MCL1	finngen_R10_L12_PIGMENTNAS	Other and unspecified disorders of pigmentation || id:finngen_R10_L12_PIGMENTNAS	exposure	Wald ratio	1	1.14268	0.708998	0.10703	-0.246955	2.53232	3.13516	0.781176	12.5826	0.839247
10396_MCL1	finngen_R10_L12_PIGPURPDERM	Pigmented purpuric dermatosis || id:finngen_R10_L12_PIGPURPDERM	exposure	Wald ratio	1	-0.505132	0.612885	0.409833	-1.70639	0.696123	0.603426	0.18152	2.00596	0.930174
10396_MCL1	finngen_R10_L12_PILONIDALCYST	Pilonidal cyst || id:finngen_R10_L12_PILONIDALCYST	exposure	Wald ratio	1	0.226763	0.177326	0.200971	-0.120796	0.574323	1.25453	0.886215	1.77593	0.8926
10396_MCL1	finngen_R10_L12_PITYRIASISRUBRA	Pityriasis rubra pilaris || id:finngen_R10_L12_PITYRIASISRUBRA	exposure	Wald ratio	1	-0.0189502	1.14848	0.986835	-2.26997	2.23207	0.981228	0.103315	9.31917	0.999704
10396_MCL1	finngen_R10_L12_PITYROCHEA	Pityriasis rosea || id:finngen_R10_L12_PITYROCHEA	exposure	Wald ratio	1	0.747623	0.670395	0.264765	-0.56635	2.0616	2.11197	0.567593	7.85851	0.905496
10396_MCL1	finngen_R10_L12_POLYMORPHLIGHTERUPT	Polymorphous light eruption || id:finngen_R10_L12_POLYMORPHLIGHTERUPT	exposure	Wald ratio	1	-0.00404451	0.661299	0.99512	-1.30019	1.2921	0.995964	0.27248	3.64043	0.999994
10396_MCL1	finngen_R10_L12_PRURIGONAS	Other prurigo || id:finngen_R10_L12_PRURIGONAS	exposure	Wald ratio	1	0.362882	0.54135	0.502649	-0.698164	1.42393	1.43747	0.497498	4.1534	0.944079
10396_MCL1	finngen_R10_L12_PRURIGONOD	Prurigo nodularis || id:finngen_R10_L12_PRURIGONOD	exposure	Wald ratio	1	0.034666	0.374186	0.926187	-0.698739	0.768071	1.03527	0.497212	2.1556	0.99867
10396_MCL1	finngen_R10_L12_PRURITUS	Pruritus || id:finngen_R10_L12_PRURITUS	exposure	Wald ratio	1	0.563778	0.195624	0.00395222	0.180355	0.947201	1.7573	1.19764	2.57848	0.419406
10396_MCL1	finngen_R10_L12_PSORI_ACRODERM	Acrodermatitis continua || id:finngen_R10_L12_PSORI_ACRODERM	exposure	Wald ratio	1	1.133	1.31815	0.390045	-1.45058	3.71657	3.10495	0.234435	41.1232	0.930174
10396_MCL1	finngen_R10_L12_PSORI_GUTTATE	Guttate psoriasis || id:finngen_R10_L12_PSORI_GUTTATE	exposure	Wald ratio	1	0.00269356	0.490207	0.995616	-0.958112	0.963499	1.0027	0.383616	2.62085	0.999994
10396_MCL1	finngen_R10_L12_PSORI_NAS	Other and unspecified psoriasis || id:finngen_R10_L12_PSORI_NAS	exposure	Wald ratio	1	0.0686809	0.218025	0.752751	-0.358647	0.496009	1.07109	0.698621	1.64215	0.983837
10396_MCL1	finngen_R10_L12_PSORI_PUSTGEN	Generalized pustular psoriasis || id:finngen_R10_L12_PSORI_PUSTGEN	exposure	Wald ratio	1	-1.36779	0.975159	0.160725	-3.2791	0.543518	0.254669	0.037662	1.72206	0.876148
10396_MCL1	finngen_R10_L12_PSORI_PUSTUPALM	Pustulosis palmaris et plantaris || id:finngen_R10_L12_PSORI_PUSTUPALM	exposure	Wald ratio	1	0.0970272	0.273711	0.722973	-0.439446	0.633501	1.10189	0.644393	1.88419	0.980892
10396_MCL1	finngen_R10_L12_PSORI_VULG	Psoriasis vulgaris || id:finngen_R10_L12_PSORI_VULG	exposure	Wald ratio	1	-0.158667	0.120912	0.189435	-0.395655	0.0783206	0.85328	0.673239	1.08147	0.892012
10396_MCL1	finngen_R10_L12_PSORIASIS	Psoriasis || id:finngen_R10_L12_PSORIASIS	exposure	Wald ratio	1	-0.0729403	0.095802	0.446439	-0.260712	0.114832	0.929656	0.770503	1.12168	0.933894
10396_MCL1	finngen_R10_L12_PYODERMA	Pyoderma || id:finngen_R10_L12_PYODERMA	exposure	Wald ratio	1	0.198142	0.393008	0.614144	-0.572154	0.968438	1.21914	0.564309	2.63383	0.968611
10396_MCL1	finngen_R10_L12_PYODERMAGANGRENOSUM	Pyoderma gangrenosum || id:finngen_R10_L12_PYODERMAGANGRENOSUM	exposure	Wald ratio	1	-1.63458	0.725305	0.0242182	-3.05618	-0.212986	0.195033	0.047067	0.808168	0.666605
10396_MCL1	finngen_R10_L12_PYOGENGRANUL	Pyogenic granuloma || id:finngen_R10_L12_PYOGENGRANUL	exposure	Wald ratio	1	0.615777	0.447186	0.168511	-0.260708	1.49226	1.85109	0.770506	4.44715	0.881513
10396_MCL1	finngen_R10_L12_RADIODERMATITIS	Radiodermatitis || id:finngen_R10_L12_RADIODERMATITIS	exposure	Wald ratio	1	-2.36561	1.1508	0.0398193	-4.62118	-0.110038	0.0938921	0.00984117	0.895801	0.722051
10396_MCL1	finngen_R10_L12_RHINOPHYMA	Rhinophyma || id:finngen_R10_L12_RHINOPHYMA	exposure	Wald ratio	1	0.0812077	0.754256	0.914261	-1.39713	1.55955	1.0846	0.247305	4.75667	0.997057
10396_MCL1	finngen_R10_L12_ROSACEANAS	Other and unspecified rosacea || id:finngen_R10_L12_ROSACEANAS	exposure	Wald ratio	1	-0.0249768	0.194725	0.897938	-0.406638	0.356685	0.975333	0.665885	1.42859	0.99532
10396_MCL1	finngen_R10_L12_SCARCONDITIONS	Scar conditions and fibrosis of skin || id:finngen_R10_L12_SCARCONDITIONS	exposure	Wald ratio	1	-0.602199	0.235402	0.0105223	-1.06359	-0.140812	0.547606	0.345215	0.868653	0.609849
10396_MCL1	finngen_R10_L12_SEBORRHOEIC	Seborrhoeic dermatitis || id:finngen_R10_L12_SEBORRHOEIC	exposure	Wald ratio	1	-0.103785	0.176459	0.556429	-0.449644	0.242074	0.901419	0.637855	1.27389	0.955863
10396_MCL1	finngen_R10_L12_SEBORRKERAT	Seborrhoeic keratosis || id:finngen_R10_L12_SEBORRKERAT	exposure	Wald ratio	1	-0.0880595	0.116708	0.450531	-0.316806	0.140687	0.915706	0.728472	1.15106	0.933894
10396_MCL1	finngen_R10_L12_SKINRADIOTH	Other disorders of skin and subcutaneous tissue related to radiation || id:finngen_R10_L12_SKINRADIOTH	exposure	Wald ratio	1	-1.874	1.30553	0.151163	-4.43284	0.684831	0.153508	0.0118808	1.98344	0.873279
10396_MCL1	finngen_R10_L12_SKINSUBCUTISNAS	Other and unspecified disorders of skin and subcutaneous tissue || id:finngen_R10_L12_SKINSUBCUTISNAS	exposure	Wald ratio	1	-0.161945	0.211243	0.443303	-0.575981	0.252092	0.850488	0.562153	1.28671	0.933894
10396_MCL1	finngen_R10_L12_STRIAEATROPHICAE	Striae atrophicae || id:finngen_R10_L12_STRIAEATROPHICAE	exposure	Wald ratio	1	-1.21196	0.544741	0.0260917	-2.27966	-0.144271	0.297612	0.102319	0.865653	0.675975
10396_MCL1	finngen_R10_L12_SUNBURN	Sunburn || id:finngen_R10_L12_SUNBURN	exposure	Wald ratio	1	1.1273	1.22569	0.357715	-1.27505	3.52966	3.08731	0.279416	34.1122	0.926471
10396_MCL1	finngen_R10_L12_TELOGEFFLU	Telogen effluvium || id:finngen_R10_L12_TELOGEFFLU	exposure	Wald ratio	1	-2.05861	1.3398	0.124415	-4.68463	0.567402	0.127631	0.00923614	1.76368	0.857962
10396_MCL1	finngen_R10_L12_ULCERLOWLIMB	Ulcer of lower limb, not elsewhere classified || id:finngen_R10_L12_ULCERLOWLIMB	exposure	Wald ratio	1	0.0206469	0.14774	0.888857	-0.268924	0.310218	1.02086	0.764201	1.36372	0.993654
10396_MCL1	finngen_R10_L12_URTICA_ALLERG	Allergic urticaria || id:finngen_R10_L12_URTICA_ALLERG	exposure	Wald ratio	1	-0.226855	0.187629	0.226638	-0.594608	0.140897	0.797036	0.551779	1.15131	0.89327
10396_MCL1	finngen_R10_L12_URTICA_CHOLINERG	Cholinergic urticaria || id:finngen_R10_L12_URTICA_CHOLINERG	exposure	Wald ratio	1	1.1439	0.793099	0.149214	-0.410576	2.69837	3.13898	0.663268	14.8555	0.873279
10396_MCL1	finngen_R10_L12_URTICA_COLDHEAT	Urticaria due to cold and heat || id:finngen_R10_L12_URTICA_COLDHEAT	exposure	Wald ratio	1	0.096311	0.619784	0.87651	-1.11847	1.31109	1.1011	0.326781	3.71021	0.993601
10396_MCL1	finngen_R10_L12_URTICA_DERTMATOG	Dermatographic urticaria || id:finngen_R10_L12_URTICA_DERTMATOG	exposure	Wald ratio	1	0.139345	0.210155	0.507293	-0.272558	0.551248	1.14952	0.761429	1.73542	0.947319
10396_MCL1	finngen_R10_L12_URTICA_IDIOPAT	Idiopathic urticaria || id:finngen_R10_L12_URTICA_IDIOPAT	exposure	Wald ratio	1	0.412867	0.406004	0.309199	-0.3829	1.20863	1.51114	0.681881	3.34891	0.913975
10396_MCL1	finngen_R10_L12_URTICA_NAS	Other and unspecified urticaria || id:finngen_R10_L12_URTICA_NAS	exposure	Wald ratio	1	0.090108	0.115087	0.433653	-0.135462	0.315679	1.09429	0.873312	1.37119	0.933372
10396_MCL1	finngen_R10_L12_URTICARIA	Urticaria || id:finngen_R10_L12_URTICARIA	exposure	Wald ratio	1	0.0663718	0.0917137	0.46926	-0.113387	0.246131	1.06862	0.892805	1.27907	0.937436
10396_MCL1	finngen_R10_L12_URTIGA_CONTACT	Contact urticaria || id:finngen_R10_L12_URTIGA_CONTACT	exposure	Wald ratio	1	-0.440704	0.9511	0.643105	-2.30486	1.42345	0.643583	0.0997728	4.15142	0.975489
10396_MCL1	finngen_R10_L12_VASCULITISNAS	Other and unspecified vasculitis limited to skin || id:finngen_R10_L12_VASCULITISNAS	exposure	Wald ratio	1	-0.0712177	0.37428	0.84909	-0.804806	0.66237	0.931259	0.447175	1.93938	0.992834
10396_MCL1	finngen_R10_L12_VITILIGO	Vitiligo || id:finngen_R10_L12_VITILIGO	exposure	Wald ratio	1	-0.531765	0.562595	0.344557	-1.63445	0.570922	0.587567	0.195059	1.7699	0.924458
10396_MCL1	finngen_R10_L12_XEROSCUT	Xerosis cutis || id:finngen_R10_L12_XEROSCUT	exposure	Wald ratio	1	-0.0294326	0.473373	0.950422	-0.957244	0.898379	0.970996	0.38395	2.45562	0.99867
10396_MCL1	finngen_R10_LICHENOID_DRUG_REACTION	Lichenoid drug reaction || id:finngen_R10_LICHENOID_DRUG_REACTION	exposure	Wald ratio	1	1.12996	1.0795	0.295217	-0.985859	3.24579	3.09555	0.373119	25.682	0.913765
10396_MCL1	finngen_R10_LOCALIZED_SKIN_ERUPT_DRUGS_MEDICAM	Localized skin eruption due to drugs and medicaments || id:finngen_R10_LOCALIZED_SKIN_ERUPT_DRUGS_MEDICAM	exposure	Wald ratio	1	-0.734777	0.552338	0.183419	-1.81736	0.347806	0.479613	0.162454	1.41596	0.890155
10396_MCL1	finngen_R10_LUNG_TRANSPLANTATION	Lung transplantation || id:finngen_R10_LUNG_TRANSPLANTATION	exposure	Wald ratio	1	0.310983	0.68622	0.650418	-1.03401	1.65597	1.36477	0.355579	5.23818	0.975667
10396_MCL1	finngen_R10_M13_ABSCTENDON	Abscess of tendon sheath || id:finngen_R10_M13_ABSCTENDON	exposure	Wald ratio	1	0.0913819	0.77143	0.905705	-1.42062	1.60338	1.09569	0.241564	4.96982	0.99655
10396_MCL1	finngen_R10_M13_ACHILLESTEND	Achilles tendinitis || id:finngen_R10_M13_ACHILLESTEND	exposure	Wald ratio	1	0.0449546	0.161308	0.780484	-0.271209	0.361118	1.04598	0.762457	1.43493	0.985493
10396_MCL1	finngen_R10_M13_ADHCAPSULITIS	Adhesive capsulitis of shoulder || id:finngen_R10_M13_ADHCAPSULITIS	exposure	Wald ratio	1	0.141087	0.123142	0.251909	-0.100272	0.382446	1.15153	0.904592	1.46587	0.900975
10396_MCL1	finngen_R10_M13_ALGONEURO	Algoneurodystrophy || id:finngen_R10_M13_ALGONEURO	exposure	Wald ratio	1	-0.430378	0.307202	0.161227	-1.03249	0.171739	0.650264	0.356118	1.18737	0.876148
10396_MCL1	finngen_R10_M13_ANKLEFOOT	Other acquired deformities of ankle and foot || id:finngen_R10_M13_ANKLEFOOT	exposure	Wald ratio	1	0.809556	0.626959	0.196619	-0.419283	2.0384	2.24691	0.657518	7.67828	0.892012
10396_MCL1	finngen_R10_M13_ANKYLOSISJOINT	Ankylosis of joint || id:finngen_R10_M13_ANKYLOSISJOINT	exposure	Wald ratio	1	1.1477	0.750353	0.12613	-0.322994	2.61839	3.15093	0.723978	13.7136	0.857962
10396_MCL1	finngen_R10_M13_ANKYLOSPON	Ankylosing spondylitis || id:finngen_R10_M13_ANKYLOSPON	exposure	Wald ratio	1	0.246919	0.172749	0.152903	-0.0916685	0.585507	1.28008	0.912408	1.7959	0.875316
10396_MCL1	finngen_R10_M13_ANKYLOSPON_STRICT	Ankylosing spondylitis, strict definition || id:finngen_R10_M13_ANKYLOSPON_STRICT	exposure	Wald ratio	1	-0.0610813	0.2577	0.812638	-0.566174	0.444012	0.940747	0.567693	1.55895	0.988739
10396_MCL1	finngen_R10_M13_ARTHINOTH	Arthropathies in other diseases classified elsewhere || id:finngen_R10_M13_ARTHINOTH	exposure	Wald ratio	1	0.120497	0.288304	0.675983	-0.44458	0.685573	1.12806	0.641094	1.98491	0.978533
10396_MCL1	finngen_R10_M13_ARTHROPATHIES	Arthropathies || id:finngen_R10_M13_ARTHROPATHIES	exposure	Wald ratio	1	-0.0120898	0.0321979	0.707299	-0.0751977	0.051018	0.987983	0.92756	1.05234	0.980235
10396_MCL1	finngen_R10_M13_ARTHROSIS	Arthrosis || id:finngen_R10_M13_ARTHROSIS	exposure	Wald ratio	1	0.0344838	0.0414587	0.405543	-0.0467752	0.115743	1.03509	0.954302	1.12271	0.930174
10396_MCL1	finngen_R10_M13_ARTHROSIS_INCLAVO	Artrosis, including avohilmo || id:finngen_R10_M13_ARTHROSIS_INCLAVO	exposure	Wald ratio	1	-0.00796764	0.0369448	0.82925	-0.0803795	0.0644442	0.992064	0.922766	1.06657	0.989162
10396_MCL1	finngen_R10_M13_ARTHROSIS_KNEE	Gonarthrosis || id:finngen_R10_M13_ARTHROSIS_KNEE	exposure	Wald ratio	1	0.0131544	0.0502264	0.793396	-0.0852894	0.111598	1.01324	0.918247	1.11806	0.987129
10396_MCL1	finngen_R10_M13_ARTHROSIS_KNEE_PRIM_KNEESURG	Gonarthrosis, primary, with knee surgery || id:finngen_R10_M13_ARTHROSIS_KNEE_PRIM_KNEESURG	exposure	Wald ratio	1	0.00625568	0.0699127	0.928702	-0.130773	0.143284	1.00628	0.877417	1.15406	0.99867
10396_MCL1	finngen_R10_M13_ARTHROSIS_OTH	Other arthrosis || id:finngen_R10_M13_ARTHROSIS_OTH	exposure	Wald ratio	1	0.054561	0.0670903	0.416076	-0.076936	0.186058	1.05608	0.925949	1.20449	0.930174
10396_MCL1	finngen_R10_M13_ARTHROSIS_POLY	Polyarthrosis || id:finngen_R10_M13_ARTHROSIS_POLY	exposure	Wald ratio	1	0.0966915	0.120558	0.422536	-0.139603	0.332986	1.10152	0.869703	1.39513	0.931174
10396_MCL1	finngen_R10_M13_ARTHTROSIS_COX	Coxarthrosis, || id:finngen_R10_M13_ARTHTROSIS_COX	exposure	Wald ratio	1	0.18261	0.0700763	0.00916402	0.0452605	0.31996	1.20035	1.0463	1.37707	0.569631
10396_MCL1	finngen_R10_M13_ARTHTROSIS_COX_PRIM_HIPSURG	Coxarthrosis, primary, with hip surgery || id:finngen_R10_M13_ARTHTROSIS_COX_PRIM_HIPSURG	exposure	Wald ratio	1	0.167153	0.0770227	0.029993	0.0161888	0.318118	1.18194	1.01632	1.37454	0.692413
10396_MCL1	finngen_R10_M13_ARTHTROSIS_COX_PRIM_ICD10	Coxarthrosis, primary || id:finngen_R10_M13_ARTHTROSIS_COX_PRIM_ICD10	exposure	Wald ratio	1	0.227034	0.0711688	0.00142234	0.0875432	0.366525	1.25487	1.09149	1.44271	0.26035
10396_MCL1	finngen_R10_M13_ATLOAXSUBLUX	Atlantoaxial subluxation || id:finngen_R10_M13_ATLOAXSUBLUX	exposure	Wald ratio	1	-1.30337	0.68206	0.0560139	-2.6402	0.0334705	0.271616	0.0713468	1.03404	0.774538
10396_MCL1	finngen_R10_M13_BAKERCYST	Synovial cyst of popliteal space [Baker] || id:finngen_R10_M13_BAKERCYST	exposure	Wald ratio	1	0.237412	0.197532	0.229407	-0.149751	0.624575	1.26796	0.860922	1.86745	0.894377
10396_MCL1	finngen_R10_M13_BEHCET	Behçet disease || id:finngen_R10_M13_BEHCET	exposure	Wald ratio	1	0.298154	0.977725	0.760407	-1.61819	2.2145	1.34737	0.198258	9.15679	0.984529
10396_MCL1	finngen_R10_M13_BICIPITALTEND	Bicipital tendinitis || id:finngen_R10_M13_BICIPITALTEND	exposure	Wald ratio	1	0.0864336	0.246213	0.725549	-0.396144	0.569011	1.09028	0.67291	1.76652	0.981464
10396_MCL1	finngen_R10_M13_BIOMECHLESIO	Biomechanical lesions, not elsewhere classified || id:finngen_R10_M13_BIOMECHLESIO	exposure	Wald ratio	1	-0.0887232	0.265094	0.737862	-0.608307	0.430861	0.915099	0.544271	1.53858	0.981861
10396_MCL1	finngen_R10_M13_BONECONTINUITY	Disorders of continuity of bone || id:finngen_R10_M13_BONECONTINUITY	exposure	Wald ratio	1	-0.19309	0.18169	0.287898	-0.549202	0.163022	0.824408	0.57741	1.17706	0.909948
10396_MCL1	finngen_R10_M13_BONEDENSOTH	Other disorders of bone density and structure || id:finngen_R10_M13_BONEDENSOTH	exposure	Wald ratio	1	0.304804	0.345384	0.377502	-0.372148	0.981756	1.35636	0.689252	2.66914	0.930174
10396_MCL1	finngen_R10_M13_BONEDISNAS	Other specified/unspecified disorders of bone/cartilage || id:finngen_R10_M13_BONEDISNAS	exposure	Wald ratio	1	0.778462	0.325974	0.0169352	0.139553	1.41737	2.17812	1.14976	4.12626	0.632517
10396_MCL1	finngen_R10_M13_BONEHYPERTRPH	Hypertrophy of bone || id:finngen_R10_M13_BONEHYPERTRPH	exposure	Wald ratio	1	-1.36312	0.975445	0.162284	-3.27499	0.548754	0.255862	0.0378172	1.7311	0.876148
10396_MCL1	finngen_R10_M13_BURSCYSTOTH	Other bursal cyst || id:finngen_R10_M13_BURSCYSTOTH	exposure	Wald ratio	1	-0.151573	0.459427	0.741462	-1.05205	0.748904	0.859355	0.349221	2.11468	0.982131
10396_MCL1	finngen_R10_M13_BURSELBOWOTH	Other bursitis of elbow || id:finngen_R10_M13_BURSELBOWOTH	exposure	Wald ratio	1	0.300308	0.69623	0.666225	-1.0643	1.66492	1.35027	0.344968	5.28524	0.977114
10396_MCL1	finngen_R10_M13_BURSITISHIPOTH	Other bursitis of hip || id:finngen_R10_M13_BURSITISHIPOTH	exposure	Wald ratio	1	0.28681	0.405952	0.47987	-0.508857	1.08248	1.33217	0.601182	2.95198	0.939499
10396_MCL1	finngen_R10_M13_BURSITISKNEEOTH	Other bursitis of knee || id:finngen_R10_M13_BURSITISKNEEOTH	exposure	Wald ratio	1	0.304935	0.490729	0.534342	-0.656894	1.26676	1.35654	0.518459	3.54935	0.953782
10396_MCL1	finngen_R10_M13_BURSITISOTH	Other bursitis, not elsewhere classified || id:finngen_R10_M13_BURSITISOTH	exposure	Wald ratio	1	-0.597621	0.532809	0.262015	-1.64193	0.446685	0.550119	0.193607	1.56312	0.90438
10396_MCL1	finngen_R10_M13_BURSOPATHY	Other bursopathies || id:finngen_R10_M13_BURSOPATHY	exposure	Wald ratio	1	-0.124613	0.143957	0.386694	-0.406768	0.157542	0.882839	0.665799	1.17063	0.930174
10396_MCL1	finngen_R10_M13_CALCANSPUR	Calcaneal spur || id:finngen_R10_M13_CALCANSPUR	exposure	Wald ratio	1	0.679436	0.518028	0.189661	-0.335899	1.69477	1.97276	0.714695	5.4454	0.892012
10396_MCL1	finngen_R10_M13_CALCBURS	Calcium deposit in bursa || id:finngen_R10_M13_CALCBURS	exposure	Wald ratio	1	1.12803	1.27235	0.375309	-1.36578	3.62185	3.08958	0.255182	37.4065	0.930174
10396_MCL1	finngen_R10_M13_CALCIFICTEND	Calcific tendinitis of shoulder || id:finngen_R10_M13_CALCIFICTEND	exposure	Wald ratio	1	-0.0134701	0.222377	0.951699	-0.449329	0.422389	0.98662	0.638056	1.5256	0.99867
10396_MCL1	finngen_R10_M13_CALCIOSSIMUSCLE	Calcification and ossification of muscle || id:finngen_R10_M13_CALCIOSSIMUSCLE	exposure	Wald ratio	1	1.13649	1.19433	0.341312	-1.20439	3.47737	3.11581	0.299876	32.3744	0.920989
10396_MCL1	finngen_R10_M13_CALCTENDINITIS	Calcific tendinitis || id:finngen_R10_M13_CALCTENDINITIS	exposure	Wald ratio	1	-0.0917629	0.595674	0.877571	-1.25928	1.07576	0.912321	0.283857	2.93221	0.993601
10396_MCL1	finngen_R10_M13_CARTILAGE	Other articular cartilage disorders || id:finngen_R10_M13_CARTILAGE	exposure	Wald ratio	1	0.354996	0.343228	0.301002	-0.31773	1.02772	1.42617	0.727799	2.79469	0.913765
10396_MCL1	finngen_R10_M13_CERVICALGIA	Cervicalgia || id:finngen_R10_M13_CERVICALGIA	exposure	Wald ratio	1	0.161445	0.111499	0.147629	-0.0570922	0.379983	1.17521	0.944507	1.46226	0.873279
10396_MCL1	finngen_R10_M13_CERVICDISC	Cervical disc disorders || id:finngen_R10_M13_CERVICDISC	exposure	Wald ratio	1	0.0382577	0.0809131	0.636338	-0.120332	0.196847	1.039	0.886626	1.21756	0.973716
10396_MCL1	finngen_R10_M13_CERVICOBRACHSDR	Cervicobrachial syndrome || id:finngen_R10_M13_CERVICOBRACHSDR	exposure	Wald ratio	1	0.179869	0.107593	0.0945717	-0.0310126	0.390751	1.19706	0.969463	1.47809	0.824748
10396_MCL1	finngen_R10_M13_CERVICOCRANSDR	Cervicocranial syndrome || id:finngen_R10_M13_CERVICOCRANSDR	exposure	Wald ratio	1	-0.106465	0.160887	0.508138	-0.421804	0.208873	0.899006	0.655863	1.23229	0.947319
10396_MCL1	finngen_R10_M13_CHONDROMALACIA	Chondromalacia || id:finngen_R10_M13_CHONDROMALACIA	exposure	Wald ratio	1	0.155931	0.320631	0.626737	-0.472506	0.784368	1.16875	0.623438	2.19102	0.971757
10396_MCL1	finngen_R10_M13_CHRONDROPATHIES	Chondropathies || id:finngen_R10_M13_CHRONDROPATHIES	exposure	Wald ratio	1	-0.128116	0.132996	0.335394	-0.388787	0.132556	0.879752	0.677879	1.14174	0.917967
10396_MCL1	finngen_R10_M13_CHRONSYNOVITISHANDWRIST	Chronic crepitant synovitis/bursitis of hand and wrist/periarthritis of wrist || id:finngen_R10_M13_CHRONSYNOVITISHANDWRIST	exposure	Wald ratio	1	-0.348841	0.461697	0.449911	-1.25377	0.556085	0.705505	0.285428	1.74383	0.933894
10396_MCL1	finngen_R10_M13_CHURGSTRAUSS	Polyarteritis with lung involvement [Churg-Strauss]/EGPA || id:finngen_R10_M13_CHURGSTRAUSS	exposure	Wald ratio	1	-1.21412	0.941683	0.197289	-3.05982	0.631574	0.29697	0.046896	1.88057	0.892012
10396_MCL1	finngen_R10_M13_CLAWCLUBHANDFOOT	Acquired clawhand, clubhand, clawfoot and clubfoot || id:finngen_R10_M13_CLAWCLUBHANDFOOT	exposure	Wald ratio	1	1.1346	0.820367	0.166651	-0.473315	2.74252	3.10994	0.622934	15.5261	0.880372
10396_MCL1	finngen_R10_M13_CONNECTNAS	Other specified/unspecified systemic involvement of connective tissue || id:finngen_R10_M13_CONNECTNAS	exposure	Wald ratio	1	-0.405162	0.225015	0.0717664	-0.846192	0.035868	0.666869	0.429046	1.03652	0.795161
10396_MCL1	finngen_R10_M13_CONTRACTUREJOINT	Contracture of joint || id:finngen_R10_M13_CONTRACTUREJOINT	exposure	Wald ratio	1	0.26996	0.499578	0.588937	-0.709213	1.24913	1.30991	0.492031	3.48732	0.963914
10396_MCL1	finngen_R10_M13_CRYSTALARTH	Other crystal arthropathies || id:finngen_R10_M13_CRYSTALARTH	exposure	Wald ratio	1	-0.176891	0.434986	0.684259	-1.02946	0.675681	0.837871	0.357199	1.96537	0.980145
10396_MCL1	finngen_R10_M13_DEFORMACQ	Other acquired deformities of musculoskeletal system and connective tissue || id:finngen_R10_M13_DEFORMACQ	exposure	Wald ratio	1	-0.164576	0.26088	0.528138	-0.675902	0.346749	0.848253	0.508698	1.41446	0.952739
10396_MCL1	finngen_R10_M13_DEFORMDORSO	Deforming dorsopathies || id:finngen_R10_M13_DEFORMDORSO	exposure	Wald ratio	1	0.0295698	0.0943164	0.753888	-0.15529	0.21443	1.03001	0.856167	1.23916	0.983837
10396_MCL1	finngen_R10_M13_DEFORMDORSONAS	Other specified/unspecified deforming dorsopathies || id:finngen_R10_M13_DEFORMDORSONAS	exposure	Wald ratio	1	0.00761741	0.402627	0.984906	-0.781532	0.796767	1.00765	0.457704	2.21836	0.999704
10396_MCL1	finngen_R10_M13_DEQUERVAIN	Radial styloid tenosynovitis [de Quervain] || id:finngen_R10_M13_DEQUERVAIN	exposure	Wald ratio	1	0.300436	0.226675	0.185037	-0.143847	0.744718	1.35045	0.866021	2.10585	0.890155
10396_MCL1	finngen_R10_M13_DERMATOMYOTH	Other dermatomyositis || id:finngen_R10_M13_DERMATOMYOTH	exposure	Wald ratio	1	0.625187	0.76121	0.411471	-0.866785	2.11716	1.8686	0.420301	8.3075	0.930174
10396_MCL1	finngen_R10_M13_DERMATOPOLYNAS	Dermatopolymyositis, unspecified || id:finngen_R10_M13_DERMATOPOLYNAS	exposure	Wald ratio	1	0.130283	0.760234	0.863931	-1.35978	1.62034	1.13915	0.256718	5.05482	0.993315
10396_MCL1	finngen_R10_M13_DIASTASIS	Diastasis of muscle || id:finngen_R10_M13_DIASTASIS	exposure	Wald ratio	1	-0.107523	0.687859	0.875785	-1.45573	1.24068	0.898056	0.233231	3.45796	0.993601
10396_MCL1	finngen_R10_M13_DISCINFECTION	Infection of intervertebral disc (pyogenic) || id:finngen_R10_M13_DISCINFECTION	exposure	Wald ratio	1	0.223048	0.514682	0.664746	-0.785729	1.23182	1.24988	0.455787	3.42748	0.977114
10396_MCL1	finngen_R10_M13_DISCITIS	Discitis, unspecified || id:finngen_R10_M13_DISCITIS	exposure	Wald ratio	1	0.278825	0.445274	0.531191	-0.593911	1.15156	1.32158	0.552164	3.16313	0.953498
10396_MCL1	finngen_R10_M13_DISSYNOTENDNAS	Other specified/unspecified disorders of synovium and tendon +Other specified/unspecified bursopathies || id:finngen_R10_M13_DISSYNOTENDNAS	exposure	Wald ratio	1	0.213744	0.250516	0.393541	-0.277268	0.704756	1.23831	0.757851	2.02335	0.930174
10396_MCL1	finngen_R10_M13_DORSALGIA	Dorsalgia || id:finngen_R10_M13_DORSALGIA	exposure	Wald ratio	1	0.0171639	0.0413648	0.678187	-0.0639112	0.098239	1.01731	0.938088	1.10323	0.979474
10396_MCL1	finngen_R10_M13_DORSALGIANAS	Other/unspecified dorsalgia || id:finngen_R10_M13_DORSALGIANAS	exposure	Wald ratio	1	-0.048362	0.0784112	0.537384	-0.202048	0.105324	0.952789	0.817056	1.11107	0.954921
10396_MCL1	finngen_R10_M13_DORSOPATHY	Dorsopathies || id:finngen_R10_M13_DORSOPATHY	exposure	Wald ratio	1	0.0452916	0.0335607	0.177162	-0.0204873	0.111071	1.04633	0.979721	1.11747	0.886398
10396_MCL1	finngen_R10_M13_DORSOPATHYNAS	Other specified/unspecified dorsopathies || id:finngen_R10_M13_DORSOPATHYNAS	exposure	Wald ratio	1	0.0195208	0.2845	0.945297	-0.5381	0.577141	1.01971	0.583857	1.78094	0.99867
10396_MCL1	finngen_R10_M13_DORSOPATHYOTH	Other dorsopathies, not elsewhere classified || id:finngen_R10_M13_DORSOPATHYOTH	exposure	Wald ratio	1	0.0135511	0.0370391	0.71447	-0.0590456	0.0861478	1.01364	0.942664	1.08997	0.980235
10396_MCL1	finngen_R10_M13_DUPUTRYEN	Palmar fascial fibromatosis [Dupuytren] || id:finngen_R10_M13_DUPUTRYEN	exposure	Wald ratio	1	-0.166129	0.129965	0.201158	-0.42086	0.0886022	0.846937	0.656482	1.09265	0.8926
10396_MCL1	finngen_R10_M13_EARLY_LUMBAR_PROLAPSE	Early lumbar disc prolapse, operated || id:finngen_R10_M13_EARLY_LUMBAR_PROLAPSE	exposure	Wald ratio	1	-0.058283	0.099985	0.559949	-0.254254	0.137688	0.943383	0.775495	1.14762	0.957122
10396_MCL1	finngen_R10_M13_ENTEROARTHR	Enteropathic arthropathies || id:finngen_R10_M13_ENTEROARTHR	exposure	Wald ratio	1	-0.108574	0.359782	0.762823	-0.813746	0.596598	0.897113	0.443195	1.81593	0.984529
10396_MCL1	finngen_R10_M13_ENTESOPATHYLOW	Enthesopathies of lower limb, excluding foot || id:finngen_R10_M13_ENTESOPATHYLOW	exposure	Wald ratio	1	-0.052501	0.108293	0.627816	-0.264756	0.159754	0.948853	0.767393	1.17322	0.971973
10396_MCL1	finngen_R10_M13_ENTESOPATHYLOWNAS	Other/unspecified enthesopathies of lower limb, excluding foot || id:finngen_R10_M13_ENTESOPATHYLOWNAS	exposure	Wald ratio	1	-0.149079	0.19802	0.451542	-0.537198	0.23904	0.861501	0.584383	1.27003	0.934377
10396_MCL1	finngen_R10_M13_ENTESOPATHYNAS	Other/unspecified enthesopathies, not elsewhere classified || id:finngen_R10_M13_ENTESOPATHYNAS	exposure	Wald ratio	1	-0.0461331	0.172971	0.789692	-0.385155	0.292889	0.954915	0.680345	1.34029	0.986508
10396_MCL1	finngen_R10_M13_ENTESOPATHYOTH	Other enthesopathies || id:finngen_R10_M13_ENTESOPATHYOTH	exposure	Wald ratio	1	-0.0328102	0.0900437	0.715574	-0.209296	0.143675	0.967722	0.811155	1.15451	0.980235
10396_MCL1	finngen_R10_M13_FATIGFRACT	Fatigue fracture of vertebra || id:finngen_R10_M13_FATIGFRACT	exposure	Wald ratio	1	-0.73506	0.84477	0.384229	-2.39081	0.920689	0.479477	0.0915556	2.51102	0.930174
10396_MCL1	finngen_R10_M13_FATPADHYPERTROPHY	Hypertrophy of (infrapatellar) fat pad || id:finngen_R10_M13_FATPADHYPERTROPHY	exposure	Wald ratio	1	-0.219831	0.557348	0.693269	-1.31223	0.872571	0.802655	0.269218	2.39306	0.980145
10396_MCL1	finngen_R10_M13_FIBROBLASTIC	Fibroblastic disorders || id:finngen_R10_M13_FIBROBLASTIC	exposure	Wald ratio	1	-0.0974527	0.104002	0.348746	-0.301297	0.106392	0.907145	0.739858	1.11226	0.925383
10396_MCL1	finngen_R10_M13_FIBROBLASTNAS	Other fibroblastic disorders || id:finngen_R10_M13_FIBROBLASTNAS	exposure	Wald ratio	1	0.509054	0.848118	0.548362	-1.15326	2.17136	1.66372	0.315607	8.77024	0.955863
10396_MCL1	finngen_R10_M13_FIBROMYALGIA	Fibromyalgia || id:finngen_R10_M13_FIBROMYALGIA	exposure	Wald ratio	1	0.0400815	0.186228	0.829589	-0.324925	0.405088	1.0409	0.722582	1.49943	0.989162
10396_MCL1	finngen_R10_M13_FINGERDEFORM	Deformity of finger(s) || id:finngen_R10_M13_FINGERDEFORM	exposure	Wald ratio	1	-0.705538	0.726824	0.33169	-2.13011	0.719036	0.493843	0.118824	2.05245	0.91652
10396_MCL1	finngen_R10_M13_FLATFOOT	Flat foot [pes planus] (acquired) || id:finngen_R10_M13_FLATFOOT	exposure	Wald ratio	1	0.158304	0.178887	0.376188	-0.192313	0.508922	1.17152	0.825048	1.6635	0.930174
10396_MCL1	finngen_R10_M13_FOREIGNBODY	Residual foreign body in soft tissue || id:finngen_R10_M13_FOREIGNBODY	exposure	Wald ratio	1	0.00703863	0.243801	0.976968	-0.470811	0.484888	1.00706	0.624496	1.62399	0.999704
10396_MCL1	finngen_R10_M13_FORESTIER	Ankylosing hyperostosis [Forestier] || id:finngen_R10_M13_FORESTIER	exposure	Wald ratio	1	-0.0520738	0.47824	0.913293	-0.989423	0.885276	0.949259	0.371791	2.42365	0.997057
10396_MCL1	finngen_R10_M13_GANGLION	Ganglion || id:finngen_R10_M13_GANGLION	exposure	Wald ratio	1	-0.0418266	0.109011	0.701207	-0.255488	0.171835	0.959036	0.774538	1.18748	0.980235
10396_MCL1	finngen_R10_M13_GIANTCELL	Giant cell arteritis || id:finngen_R10_M13_GIANTCELL	exposure	Wald ratio	1	-0.308441	0.288537	0.285079	-0.873974	0.257093	0.734591	0.41729	1.29316	0.908384
10396_MCL1	finngen_R10_M13_GLUTEALTEND	Gluteal tendinitis || id:finngen_R10_M13_GLUTEALTEND	exposure	Wald ratio	1	-0.186822	0.308982	0.545419	-0.792427	0.418783	0.829591	0.452744	1.52011	0.955578
10396_MCL1	finngen_R10_M13_GOUT	Gout || id:finngen_R10_M13_GOUT	exposure	Wald ratio	1	0.0403941	0.102288	0.692913	-0.160091	0.240879	1.04122	0.852067	1.27237	0.980145
10396_MCL1	finngen_R10_M13_HALLUDEFORMOTH	Other deformity of hallux (acquired) || id:finngen_R10_M13_HALLUDEFORMOTH	exposure	Wald ratio	1	-0.469265	0.628735	0.455448	-1.70159	0.763056	0.625462	0.182394	2.14482	0.934755
10396_MCL1	finngen_R10_M13_HALLUXRIGIDUS	Hallux rigidus || id:finngen_R10_M13_HALLUXRIGIDUS	exposure	Wald ratio	1	0.00865931	0.138614	0.950188	-0.263023	0.280342	1.0087	0.768724	1.32358	0.99867
10396_MCL1	finngen_R10_M13_HALLUXVALGUS	Hallux valgus (acquired) || id:finngen_R10_M13_HALLUXVALGUS	exposure	Wald ratio	1	0.0428991	0.083439	0.607156	-0.120641	0.20644	1.04383	0.886352	1.22929	0.96825
10396_MCL1	finngen_R10_M13_HAMMERTOE	Other hammer toe(s) (acquired) || id:finngen_R10_M13_HAMMERTOE	exposure	Wald ratio	1	-0.161519	0.128373	0.208317	-0.41313	0.0900908	0.85085	0.661577	1.09427	0.89302
10396_MCL1	finngen_R10_M13_HTROMBMICROANG	Thrombotic microangiopathy || id:finngen_R10_M13_HTROMBMICROANG	exposure	Wald ratio	1	0.169839	0.73908	0.818249	-1.27876	1.61844	1.18511	0.278383	5.04519	0.988739
10396_MCL1	finngen_R10_M13_HYPERANG	Hypersensitivity angiitis || id:finngen_R10_M13_HYPERANG	exposure	Wald ratio	1	-0.826335	0.748172	0.269389	-2.29275	0.640083	0.437651	0.100988	1.89664	0.905496
10396_MCL1	finngen_R10_M13_HYPERMOBILITY	Hypermobility syndrome || id:finngen_R10_M13_HYPERMOBILITY	exposure	Wald ratio	1	0.00192882	0.234591	0.99344	-0.45787	0.461727	1.00193	0.63263	1.58681	0.999733
10396_MCL1	finngen_R10_M13_ILIOTIBBAND	Iliotibial band syndrome || id:finngen_R10_M13_ILIOTIBBAND	exposure	Wald ratio	1	-0.318468	0.527118	0.545732	-1.35162	0.714683	0.727262	0.258821	2.04354	0.955578
10396_MCL1	finngen_R10_M13_IMPINGEMENT	Impingement syndrome of shoulder || id:finngen_R10_M13_IMPINGEMENT	exposure	Wald ratio	1	0.108144	0.100658	0.282654	-0.089145	0.305434	1.11421	0.914713	1.35721	0.907199
10396_MCL1	finngen_R10_M13_INFBURSA	Infective bursitis || id:finngen_R10_M13_INFBURSA	exposure	Wald ratio	1	-0.601452	0.333229	0.0710867	-1.25458	0.051676	0.548015	0.285195	1.05303	0.795161
10396_MCL1	finngen_R10_M13_INFTENOSYNOVITIS	Other infective (teno)synovitis || id:finngen_R10_M13_INFTENOSYNOVITIS	exposure	Wald ratio	1	-0.228091	0.880986	0.79571	-1.95482	1.49864	0.796052	0.14159	4.47561	0.987435
10396_MCL1	finngen_R10_M13_INTERHYDRARTHR	Intermittent hydrarthrosis || id:finngen_R10_M13_INTERHYDRARTHR	exposure	Wald ratio	1	1.13787	1.15457	0.324359	-1.12508	3.40082	3.12012	0.324627	29.9887	0.915797
10396_MCL1	finngen_R10_M13_INTERVERTEB	Other intervertebral disc disorders || id:finngen_R10_M13_INTERVERTEB	exposure	Wald ratio	1	0.041458	0.0506588	0.413142	-0.0578333	0.140749	1.04233	0.943807	1.15114	0.930174
10396_MCL1	finngen_R10_M13_JUVERHEU	Juvenile rheuma || id:finngen_R10_M13_JUVERHEU	exposure	Wald ratio	1	-0.693996	0.283551	0.0143842	-1.24976	-0.138237	0.499576	0.286575	0.870892	0.611025
10396_MCL1	finngen_R10_M13_JUVOSTEOCHONRHIP	Juvenile osteochondrosis || id:finngen_R10_M13_JUVOSTEOCHONRHIP	exposure	Wald ratio	1	0.412891	0.305193	0.176092	-0.185287	1.01107	1.51118	0.830866	2.74854	0.885192
10396_MCL1	finngen_R10_M13_KAWASAKI	Mucocutaneous lymph node syndrome [Kawasaki] || id:finngen_R10_M13_KAWASAKI	exposure	Wald ratio	1	-0.118715	1.19899	0.921128	-2.46873	2.2313	0.888061	0.0846923	9.31198	0.99867
10396_MCL1	finngen_R10_M13_KISSING	Kissing spine || id:finngen_R10_M13_KISSING	exposure	Wald ratio	1	-0.289238	1.27633	0.820722	-2.79085	2.21238	0.748834	0.0613689	9.1374	0.989046
10396_MCL1	finngen_R10_M13_KNEEDERANGEMENTS	Internal derangement of knee || id:finngen_R10_M13_KNEEDERANGEMENTS	exposure	Wald ratio	1	-0.117073	0.0526283	0.0261136	-0.220224	-0.0139211	0.889521	0.802339	0.986175	0.675975
10396_MCL1	finngen_R10_M13_KYPHOSIS	Kyphosis || id:finngen_R10_M13_KYPHOSIS	exposure	Wald ratio	1	0.120944	0.541067	0.823124	-0.939547	1.18143	1.12856	0.390805	3.25905	0.989162
10396_MCL1	finngen_R10_M13_LATERALEPICOND	Lateral epicondylitis || id:finngen_R10_M13_LATERALEPICOND	exposure	Wald ratio	1	-0.255052	0.139536	0.0675711	-0.528542	0.0184388	0.774876	0.589464	1.01861	0.79051
10396_MCL1	finngen_R10_M13_LIMBDEFORM	Other specified acquired deformities of limbs || id:finngen_R10_M13_LIMBDEFORM	exposure	Wald ratio	1	-0.625194	0.818285	0.44485	-2.22903	0.978645	0.535158	0.107633	2.66085	0.933894
10396_MCL1	finngen_R10_M13_LIMBLENGTH	Unequal limb length (acquired) || id:finngen_R10_M13_LIMBLENGTH	exposure	Wald ratio	1	0.121967	0.614347	0.842629	-1.08215	1.32609	1.12972	0.338866	3.76628	0.99125
10396_MCL1	finngen_R10_M13_LIMBPAIN	Pain in limb || id:finngen_R10_M13_LIMBPAIN	exposure	Wald ratio	1	0.0748261	0.0547354	0.171609	-0.0324552	0.182107	1.0777	0.968066	1.19974	0.881513
10396_MCL1	finngen_R10_M13_LOOSEJOINT	Loose body in joint || id:finngen_R10_M13_LOOSEJOINT	exposure	Wald ratio	1	0.185733	0.348242	0.593795	-0.496821	0.868287	1.2041	0.608462	2.38283	0.965499
10396_MCL1	finngen_R10_M13_LORDOSIS	Lordosis || id:finngen_R10_M13_LORDOSIS	exposure	Wald ratio	1	-0.934836	1.08784	0.390147	-3.067	1.19733	0.39265	0.0465606	3.31126	0.930174
10396_MCL1	finngen_R10_M13_LOWBACKPAIN	Low back pain || id:finngen_R10_M13_LOWBACKPAIN	exposure	Wald ratio	1	0.035701	0.0555246	0.52024	-0.0731272	0.144529	1.03635	0.929483	1.1555	0.949896
10396_MCL1	finngen_R10_M13_LOWBACKPAINORANDSCIATICA	Lower back pain or/and sciatica || id:finngen_R10_M13_LOWBACKPAINORANDSCIATICA	exposure	Wald ratio	1	0.0291463	0.0469429	0.534674	-0.0628618	0.121154	1.02958	0.939073	1.1288	0.953782
10396_MCL1	finngen_R10_M13_MCTD	Mixed connective tissue disease || id:finngen_R10_M13_MCTD	exposure	Wald ratio	1	-0.352624	0.215173	0.101257	-0.774364	0.0691163	0.702842	0.460997	1.07156	0.833588
10396_MCL1	finngen_R10_M13_MEDIALEPICOND	Medial epicondylitis || id:finngen_R10_M13_MEDIALEPICOND	exposure	Wald ratio	1	-0.0193195	0.280378	0.945065	-0.56886	0.530221	0.980866	0.566171	1.69931	0.99867
10396_MCL1	finngen_R10_M13_MENISCUSDERANGEMENTS	Meniscus derangement || id:finngen_R10_M13_MENISCUSDERANGEMENTS	exposure	Wald ratio	1	-0.0692044	0.0628324	0.270717	-0.192356	0.0539471	0.933136	0.825013	1.05543	0.905496
10396_MCL1	finngen_R10_M13_METATARSALGIA	Metatarsalgia || id:finngen_R10_M13_METATARSALGIA	exposure	Wald ratio	1	0.24579	0.174963	0.160078	-0.0971377	0.588717	1.27863	0.907431	1.80168	0.876148
10396_MCL1	finngen_R10_M13_MICROPOLYANG	Microscopic polyangiitis || id:finngen_R10_M13_MICROPOLYANG	exposure	Wald ratio	1	-0.406064	0.764208	0.595174	-1.90391	1.09178	0.666268	0.148985	2.97958	0.965556
10396_MCL1	finngen_R10_M13_MONOARTHRITIS	Monoarthritis, not elsewhere classified || id:finngen_R10_M13_MONOARTHRITIS	exposure	Wald ratio	1	-0.136467	0.252646	0.589095	-0.631653	0.35872	0.872436	0.531712	1.4315	0.963984
10396_MCL1	finngen_R10_M13_MULTIFIBRO	Multifocal fibrosclerosis || id:finngen_R10_M13_MULTIFIBRO	exposure	Wald ratio	1	-0.303628	0.739249	0.681275	-1.75256	1.1453	0.738135	0.17333	3.14339	0.979763
10396_MCL1	finngen_R10_M13_MUSCLE	Disorders of muscles || id:finngen_R10_M13_MUSCLE	exposure	Wald ratio	1	0.179202	0.165117	0.277787	-0.144427	0.50283	1.19626	0.865518	1.65339	0.907153
10396_MCL1	finngen_R10_M13_MUSCLEATROPH	Muscle wasting and atrophy, not elsewhere classified || id:finngen_R10_M13_MUSCLEATROPH	exposure	Wald ratio	1	-0.187132	0.705139	0.790715	-1.5692	1.19494	0.829334	0.208211	3.30336	0.986928
10396_MCL1	finngen_R10_M13_MUSCLEDISNAS	Other specified disorders of muscle || id:finngen_R10_M13_MUSCLEDISNAS	exposure	Wald ratio	1	0.261478	0.316731	0.409058	-0.359315	0.882272	1.29885	0.698154	2.41638	0.930174
10396_MCL1	finngen_R10_M13_MUSCLESTRAIN	Muscle strain || id:finngen_R10_M13_MUSCLESTRAIN	exposure	Wald ratio	1	0.0208345	0.314353	0.947157	-0.595298	0.636967	1.02105	0.551398	1.89074	0.99867
10396_MCL1	finngen_R10_M13_MUSCONTRAC	Contracture of muscle || id:finngen_R10_M13_MUSCONTRAC	exposure	Wald ratio	1	1.14396	0.888607	0.197969	-0.597714	2.88562	3.13916	0.550068	17.9148	0.892012
10396_MCL1	finngen_R10_M13_MUSCULOSKELEOTH	Other disorders of the musculoskeletal system and connective tissue || id:finngen_R10_M13_MUSCULOSKELEOTH	exposure	Wald ratio	1	-0.147066	0.143811	0.306481	-0.428935	0.134804	0.863237	0.651202	1.14431	0.913765
10396_MCL1	finngen_R10_M13_MYALGIA	Myalgia || id:finngen_R10_M13_MYALGIA	exposure	Wald ratio	1	0.0886494	0.107724	0.410547	-0.122489	0.299788	1.0927	0.884715	1.34957	0.930174
10396_MCL1	finngen_R10_M13_MYOSITIS	Myositis || id:finngen_R10_M13_MYOSITIS	exposure	Wald ratio	1	0.299734	0.347787	0.38878	-0.381928	0.981396	1.3495	0.682544	2.66818	0.930174
10396_MCL1	finngen_R10_M13_MYOSITISOSSIF	Myositis ossificans || id:finngen_R10_M13_MYOSITISOSSIF	exposure	Wald ratio	1	-0.692767	1.02094	0.497416	-2.6938	1.30827	0.50019	0.0676234	3.69976	0.942741
10396_MCL1	finngen_R10_M13_NECROFASC	Necrotizing fasciitis || id:finngen_R10_M13_NECROFASC	exposure	Wald ratio	1	0.388023	0.927198	0.675589	-1.42928	2.20533	1.47406	0.23948	9.07325	0.978533
10396_MCL1	finngen_R10_M13_NECROVASCNAS	Other specified/unspecified necrotizing vasculopathies || id:finngen_R10_M13_NECROVASCNAS	exposure	Wald ratio	1	-0.406163	0.467273	0.384727	-1.32202	0.509692	0.666202	0.266597	1.66478	0.930174
10396_MCL1	finngen_R10_M13_NEURALGIA	Neuralgia and neuritis, unspecified || id:finngen_R10_M13_NEURALGIA	exposure	Wald ratio	1	-0.266223	0.243959	0.275157	-0.744382	0.211936	0.766268	0.475028	1.23607	0.90606
10396_MCL1	finngen_R10_M13_OLECRANONBURSITIS	Olecranon bursitis || id:finngen_R10_M13_OLECRANONBURSITIS	exposure	Wald ratio	1	0.136763	0.220864	0.535772	-0.296131	0.569657	1.14656	0.74369	1.76766	0.954651
10396_MCL1	finngen_R10_M13_OSTEOCHONDRO	Osteopathies and chondropathies || id:finngen_R10_M13_OSTEOCHONDRO	exposure	Wald ratio	1	0.00982877	0.0675425	0.8843	-0.122554	0.142212	1.00988	0.884658	1.15282	0.993614
10396_MCL1	finngen_R10_M13_OSTEOCHONDROPATHY	Other osteochondropathies || id:finngen_R10_M13_OSTEOCHONDROPATHY	exposure	Wald ratio	1	-0.244308	0.202282	0.227141	-0.640782	0.152166	0.783246	0.52688	1.16435	0.89327
10396_MCL1	finngen_R10_M13_OSTEOMALACIA	Osteomalacia || id:finngen_R10_M13_OSTEOMALACIA	exposure	Wald ratio	1	-1.11073	0.605741	0.0667016	-2.29799	0.0765175	0.329317	0.100461	1.07952	0.79051
10396_MCL1	finngen_R10_M13_OSTEOMYELITIS	Osteomyelitis || id:finngen_R10_M13_OSTEOMYELITIS	exposure	Wald ratio	1	0.384244	0.220694	0.0816705	-0.0483154	0.816804	1.4685	0.952833	2.26325	0.807093
10396_MCL1	finngen_R10_M13_OSTEOMYELVERTEB	Osteomyelitis of vertebra || id:finngen_R10_M13_OSTEOMYELVERTEB	exposure	Wald ratio	1	0.387199	0.93387	0.678422	-1.44319	2.21758	1.47285	0.236174	9.18512	0.979513
10396_MCL1	finngen_R10_M13_OSTEONECROSIS	Osteonecrosis || id:finngen_R10_M13_OSTEONECROSIS	exposure	Wald ratio	1	-0.23691	0.241375	0.326345	-0.710005	0.236185	0.789062	0.491642	1.26641	0.915797
10396_MCL1	finngen_R10_M13_OSTEOPATHYINOTH	Osteopathy in diseases classified elsewhere || id:finngen_R10_M13_OSTEOPATHYINOTH	exposure	Wald ratio	1	-1.05269	0.707912	0.137006	-2.4402	0.334818	0.348998	0.0871437	1.39769	0.868721
10396_MCL1	finngen_R10_M13_OSTEOPOROSIS	Osteoporosis || id:finngen_R10_M13_OSTEOPOROSIS	exposure	Wald ratio	1	0.134026	0.11054	0.225336	-0.0826333	0.350685	1.14342	0.920689	1.42004	0.89327
10396_MCL1	finngen_R10_M13_OTERSPECARTHR	Other specific arthropathies || id:finngen_R10_M13_OTERSPECARTHR	exposure	Wald ratio	1	1.13698	1.30913	0.385123	-1.42892	3.70288	3.11733	0.239567	40.5638	0.930174
10396_MCL1	finngen_R10_M13_OTHERBONE	Other disorders of bone || id:finngen_R10_M13_OTHERBONE	exposure	Wald ratio	1	-0.121094	0.113987	0.288078	-0.344509	0.102321	0.885951	0.708568	1.10774	0.910051
10396_MCL1	finngen_R10_M13_OTHERJOINT	Other joint disorders || id:finngen_R10_M13_OTHERJOINT	exposure	Wald ratio	1	-0.0115287	0.0379825	0.761488	-0.0859744	0.062917	0.988537	0.917618	1.06494	0.984529
10396_MCL1	finngen_R10_M13_OVERLAP	Other overlap syndromes || id:finngen_R10_M13_OVERLAP	exposure	Wald ratio	1	-0.0490764	0.412728	0.905349	-0.858024	0.759871	0.952108	0.423999	2.138	0.996345
10396_MCL1	finngen_R10_M13_OVERUSENAS	Other/unspecified soft tissue disorders related to use, overuse and pressure || id:finngen_R10_M13_OVERUSENAS	exposure	Wald ratio	1	0.123175	0.326261	0.705775	-0.516296	0.762646	1.13108	0.596727	2.14394	0.980235
[truncated: 18,728 more rows]
